# Supplementary material for: Alterations in the gut bacterial microbiome in fungal Keratitis patients
Source: PLoS One. 2018 Jun 22;13(6):e0199640. doi: 10.1371/journal.pone.0199640 (PMC6014669; doi:10.1371/journal.pone.0199640)
Supplement: S2 Table — Sparse OTUs (with < 0.001% reads) were removed. (XLSX) [file pone.0199640.s002.xlsx]

## Sheet: Normalized_abundance
S2 Table. Relative abundances of fungal OTUs for 62 fungal microbiomes. Sparse OTUs (with < 0.001% reads) were removed
OTU ID	Lineage	HC001	HC002	HC003	HC005	HC006	HC007	HC009	HC010	HC011	HC012	HC013	HC014	HC015	HC016	HC017	HC018	HC019	HC020	HC021	HC022	HC024	HC025	HC026	HC027	HC028	HC029	HC031	HC034	HC035	HC036	FK003	FK004	FK006	FK010	FK011	FK012	FK013	FK015	FK018	FK024	FK025	FK026	FK030	FK031	FK034	FK036	FK039	FK040
FJ792587	k__Fungi..p__Basidiomycota..c__Agaricomycetes..o__Auriculariales..f__Auriculariaceae..g__Auricularia..s__Auricularia_polytricha	5.21875	0.130862	0.0686758	0	33.8559	0	31.5442	35.8215	37.3002	0	0	36.0886	37.8079	0	0	0	0	36.0672	0	0	36.6814	40.9713	0	0	0	0	0	0	0	0	0	0	37.2518	0	0	0	30.8115	0.636451	0.0355877	41.1088	0.405532	41.0702	0.209445	39.1657	0	42.2927	0	36.4468
FJ662403	k__Fungi..p__Ascomycota..c__Saccharomycetes..o__Saccharomycetales..f__Incertae_sedis..g__Candida..s__Candida_albicans	0	0.000486475	0.000700773	0.151839	0	0.000267756	0	0	0	0.00063904	0.00648261	0	0.000652243	0.00110014	0.003258	0.464658	0.000371548	0	0.00127744	0.0054248	0	0	0.0194924	0.00280761	0.0511517	0.299324	0.0568768	0	0	0	18.9534	0.00104411	0	0.62652	0.143563	0.0102532	0	0	0	0	0	0	0.00610033	0	0.00356705	0	0.0056553	0
FJ793809	k__Fungi..p__Ascomycota..c__Saccharomycetes..o__Saccharomycetales..f__Saccharomycetaceae..g__Saccharomyces..unclassified	0.0364388	0	0.00210232	0.0747774	0.00024763	0.163446	0.000126643	0.0569201	0.000283655	0.0017954	0.510686	0.000242498	0.0257636	10.0039	0.0241295	19.4641	0	0	86.4543	0.388998	0.264826	0.000211595	1.2614	1.05379	0.420793	54.7951	0.248759	0	0	0	0.0098066	0.00417645	0.00175775	0.328128	0.220427	0.249006	4.25795	18.8231	0.230002	0.0180023	0	0	0.0613422	0	0.00341843	0.00810622	0.0452424	0.00411672
GQ280299	k__Fungi..p__Ascomycota..c__Saccharomycetes..o__Saccharomycetales..f__Incertae_sedis..g__Candida..s__Candida_albicans	0.670714	0.799765	0.886128	0.0011421	0	0.000688515	0.000379929	0.000347074	0.000141827	0	0.445859	0.181389	2.56364	0	0.00783955	0.00549384	0.0122611	0	0.00268262	0.016936	0.00114087	0.00105798	0.197449	0.0280761	0.209951	0.00211632	0.228234	0	0	0	0.11441	0.0344558	0.000319591	0.00550068	0.00141164	0.138906	0.000636053	0.000771456	0.528543	0.000757992	1.25943	0.00154667	7.71658	0	0.0512764	0.00016888	0.0887175	0
New.ReferenceOTU1948	k__Fungi..unclassified..unclassified..unclassified..unclassified..unclassified..unclassified	0.000400426	0.000243237	0.487388	0.00649193	0	0.00237155	0	0	0	0.00386467	0.00288116	0	0	29.0927	0.187233	53.6581	44.6963	0	0.0328301	0.0243455	0	0	0.014205	0.5166	0.000508973	0.000705441	0.0605679	0	0	0	0	0.000522057	0	0.0984542	0	0.000488247	0	0	0.114671	0	0	0	0	0	0.00118902	0	0	0
New.ReferenceOTU698	k__Fungi..unclassified..unclassified..unclassified..unclassified..unclassified..unclassified	0	0	0	0	0	0	0	0	0	0	10.5314	0	0	0.000930891	0	0.00478821	0	0	0	0	0	0	86.9494	0.014506	0.0082708	0.00466676	0.0354012	0	0	0	0	0	0	34.235	0	0.0338111	0	0	0.556881	0	0.000312669	0	0.00338907	0	0	0	0	0
AF218969	k__Fungi..p__Ascomycota..c__Saccharomycetes..o__Saccharomycetales..f__Pichiaceae..g__Pichia..s__Pichia_fermentans	0	0	0	0.111685	0	0.045289	0	0	0.224371	45.8129	0.00432174	0	0.0694639	0	0.0709632	0	0.0364117	0	0.00140518	0	0	0	0.000868082	0	0.00152692	0.00271323	0.00195741	0	0	0	0.00023349	0	0.176254	0.00183356	0.00112931	0.00268536	0	0	0	0.000189498	0	0	0	0	0.000297255	0.00016888	0.000353456	0
EU315765	k__Fungi..p__Ascomycota..c__Saccharomycetes..unclassified..unclassified..unclassified..unclassified	0.331953	0.000243237	0.29888	46.0641	0.134215	0.0280379	0.000126643	0	0	0.0496016	0	0	0	0.00110014	0.0144574	0.00433459	0.000185774	0	0.0417722	0.1253	0.000142609	0.00042319	0	0	0.00763459	0.0482956	0.000167778	0	0	0	3.02674	0	0	1.00264	2.69912	0	0	0.000385728	0.171348	0.000189498	0.0503397	0.0407289	0	0.0167185	0.000148627	0.00016888	0.0189099	0.000164669
New.ReferenceOTU904	k__Fungi..unclassified..unclassified..unclassified..unclassified..unclassified..unclassified	0.907766	4.96691	0.16328	0.0647991	0.000990518	0.0141911	0	0	0	37.0798	0.00072029	0	0	0.0125247	0.0385869	0.0172376	0.0484871	0	0.00574846	0.00251393	0.0992561	0	0.00733924	68.6063	0	0.000108529	0.000335556	0	0	0	0	0	0.0151806	0.00071748	0.000141164	0.0436981	0.000212018	0.000385728	0.0342696	0.20769	0.000625338	0	0.0338907	0.000283364	0	0	0	0
EU315770	k__Fungi..p__Ascomycota..c__Saccharomycetes..unclassified..unclassified..unclassified..unclassified	0.000800852	0	0	31.1122	0	6.15334	0	0	0	0.0310391	0.132533	0	0	0.000761638	38.704	0.00156247	0.133014	0	0.000255487	0.000661561	0	0	0.036854	0.0683185	0.622219	0.0226826	0.0423919	0	0	0	0.489163	0.0323675	0	0.48677	0.69763	0.0407686	0	0	0	0	0	0	0	0	0.0123361	0	27.2124	0
New.ReferenceOTU1403	k__Fungi..p__Basidiomycota..c__Agaricomycetes..o__Agaricales..unclassified..unclassified..unclassified	1.13601	0.0712686	0.0697269	0	15.6967	0	10.6742	15.1734	10.3012	0	0	9.75207	13.0654	0	0	0	0	12.9749	0	0	9.78329	13.0662	0	0	0	0	0	0	0	0	0	0	11.2354	0	0	0	10.2053	0.000385728	0	12.2552	0.115375	11.5281	0.000677814	10.9622	0	13.0265	0	15.1093
New.ReferenceOTU746	k__Fungi..unclassified..unclassified..unclassified..unclassified..unclassified..unclassified	0.000400426	0.000243237	0.00140155	0	0	0.00485786	0	0	0	0	0.0396159	0	0	0	0.00234168	0.000201609	0.00185774	0	0	0	0	0.000211595	0.0285678	0	0.0248124	0.0953973	48.0331	0	0	0	0.459276	0.0475072	0	2.2045	7.04526	0.039548	0	0.000385728	0	0	0	0	0.00305017	0	0.689185	0	0.012371	0
New.ReferenceOTU1000	k__Fungi..p__Basidiomycota..c__Agaricomycetes..o__Agaricales..f__Pluteaceae..g__Volvariella..unclassified	0.325947	0.00486475	0.010862	0	10.2697	0	10.6332	9.82324	14.6712	0	0	10.4124	8.40089	0	0	0	0	10.2765	0	0	11.9753	8.64429	0	0	0	0	0	0	0	0	0	0	12.1577	0	0	0	10.5269	0.130376	0.00659031	11.4258	0.0262642	10.4588	0.00101672	10.145	0	11.8202	0	8.59587
GU001673	k__Fungi..p__Basidiomycota..c__Agaricomycetes..o__Agaricales..f__Lyophyllaceae..g__Termitomyces..s__Termitomyces_sp_60995	0.72397	0.0595932	0.113525	0	9.21652	0	13.1976	7.64743	9.14064	0	0	8.90114	6.50515	0	0	0	0	8.84043	0	0	6.76682	7.73887	0	0	0	0	0	0	0	0	0	0	8.68105	0	0	0	5.74377	0.210222	0.0289974	9.20411	0.11475	7.36471	0.00101672	12.0452	0	7.08365	0	11.5856
New.ReferenceOTU9	k__Fungi..unclassified..unclassified..unclassified..unclassified..unclassified..unclassified	0	0	0	0	0	0.000114753	0	0	0	0.000182583	0	0	0	8.46e-05	0.000407249	0.000100804	0	0	0	0	0	0	0.00157833	0	83.2554	0.0178531	0.458426	0	0	0	0.00105071	38.366	0	0.00015944	0.000917563	0.000122062	0	0.00501447	0	0	0	0	0.00643924	0	0.00148627	0	0.000530184	0
EU794731	k__Fungi..p__Ascomycota..c__Saccharomycetes..o__Saccharomycetales..f__Saccharomycetaceae..g__Kluyveromyces..s__Kluyveromyces_marxianus	0.00200213	2.24532	0.000700773	0.00955756	0	1.22078	0	0	0.036166	0.208053	0.017287	0	0	0.0728634	0.0140501	0.0195561	0.017277	0	0.0417722	85.5893	0	0	0.0174405	0.0304158	0.00254486	0.00455823	1.25901	0	0	0	0.000350236	0.00104411	0	0.00183356	0.0218098	0.00268536	0	0	0.000659031	0	0.00250135	0	0.00881159	0	0.000148627	0.0202655	0.000530184	0
New.ReferenceOTU39	k__Fungi..unclassified..unclassified..unclassified..unclassified..unclassified..unclassified	0	0	0	0	0	0	0	0	0	0.0010042	0.00864348	0	0	0.000423132	0	0.000554424	0	0	0	0.000132312	0	0	0.0185454	0	0.00394454	0.0131863	0.0208045	0	0	0	0	0	0	3.28423	0	81.0815	0	0	0.473843	0	0	0	0	0	0	0	0	0
New.ReferenceOTU206	k__Fungi..p__Basidiomycota..unclassified..unclassified..unclassified..unclassified..unclassified	0.646288	0.063485	0.229153	0	5.21706	0	7.76081	9.04544	4.94113	0	0	6.76279	7.3772	0	0	0	0	6.34859	0	0	7.33526	4.33516	0	0	0	0	0	0	0	0	0	0	5.16443	0	0	0	5.32715	0	0.119944	4.39332	0.186038	6.48234	0.0789654	5.60947	0	5.46089	0	6.40166
New.ReferenceOTU779	k__Fungi..p__Basidiomycota..c__Agaricomycetes..o__Agaricales..f__Psathyrellaceae..g__Coprinopsis..unclassified	0.948209	0.0622688	0.000700773	0	7.52001	0	5.24226	5.1891	5.2913	0	0	7.28368	5.01249	0	0	0	0	6.88083	0	0	5.89405	7.26342	0	0	0	0	0	0	0	0	0	0	7.61074	0	0	0	6.6071	0.066731	0.0626079	5.01374	0.000625338	4.70316	0.000677814	4.11671	0	2.92651	0	5.34333
New.ReferenceOTU1888	k__Fungi..unclassified..unclassified..unclassified..unclassified..unclassified..unclassified	0	0.000729712	1.69797	0.00192354	0	3.83e-05	0	0	0	0.000943344	0.00504203	0	0	3.86514	0.0307473	15.6118	10.2274	0	0.000383231	0.000132312	0	0	0.00789165	0.00467935	0.000636216	0.00108529	1.00471	0	0	0	0	0	0	3.27458	7.06e-05	0.0025633	0	0.000771456	0.450118	0	0	0	0	0	0.0379	0	0.000176728	0
New.ReferenceOTU870	k__Fungi..unclassified..unclassified..unclassified..unclassified..unclassified..unclassified	0	0	0	6.01e-05	0	3.83e-05	0	0	0	0	0	0	0	0	0.000203625	0	0	0	0	0	0	0	0	0	0	0	0	0	0	0	0.00175118	0.00574263	0	0	0.00917563	0	0	0	0	0	0	0	0	0	68.7978	0	0.00282765	0
New.ReferenceOTU307	k__Fungi..unclassified..unclassified..unclassified..unclassified..unclassified..unclassified	0.0204217	0.0737009	0.403295	0	0	0.00045901	0	0	0.0119135	0.00922043	0.185835	0.000242498	0.276225	0.00533146	0.000305437	0.00337695	0.00111465	0	0.00229939	0.0010585	0.000142609	0	0.506407	0.0229288	0.0152692	0.00672882	0.0332201	0	0	0	0	0	0	0.0756543	0.000141164	0.0103753	0.839378	0.0891032	19.3735	0	0.0741026	0.000257778	0.0396521	0	0	0	0.000530184	0.266434
AB467289	k__Fungi..p__Ascomycota..c__Saccharomycetes..o__Saccharomycetales..f__Incertae_sedis..g__Candida..s__Candida_tropicalis	2.39094	2.07822	2.10302	0.00498917	0	0.00627314	0	0	0	0.00203884	1.85763	0	0.000652243	0.000423132	5.87641	0.0266628	0.00483013	0	0.00127744	0.000793873	0	0	0.0918588	0.00187174	0.167961	0.261719	15.7795	0	0	0	0.0012842	0.00104411	0	0.156172	0.0831454	0.226425	0.00212018	0.00424301	1.96918	0	3.53285	0	3.06813	0	0.00104039	0.000337759	0.000176728	0
New.ReferenceOTU1414	k__Fungi..unclassified..unclassified..unclassified..unclassified..unclassified..unclassified	0.000400426	0	0.000700773	0	0	0	0	0	0	0	0	0	0	0	0.000101812	5.04e-05	0	0	0	0	0	0	7.89e-05	0	0.408705	21.2503	0.00145408	0	0	0	0	0.00469851	0	0	0.00317618	0	0	0.0505304	0.000659031	0	0	0	0.271126	0	0	0	0	0
New.ReferenceOTU1452	k__Fungi..unclassified..unclassified..unclassified..unclassified..unclassified..unclassified	0	0	0	0	0	0	0	0	0	0	0	0	0	0	0	0	0	0	0	0	0	0	0	0	0	0	0	0.000691305	0	0	0	0	0	0	0	0	0	0	0	0	0	0	0	0	0	0	0	0
EU288196	k__Fungi..p__Ascomycota..c__Saccharomycetes..o__Saccharomycetales..f__Incertae_sedis..g__Candida..s__Candida_tropicalis	1.51041	1.72431	1.05361	0.00823513	0	0.00405459	0.00215293	0.000347074	0.0248198	0.00413854	2.83938	0	0.0629415	0.000846264	9.4096	0.0888087	0.0440285	0	0.00485426	0.0119081	0	0.00465509	0.0634489	0.0159098	0.179795	0.259602	10.6264	0	0	0	0.231506	0.00104411	0.000159795	0.135604	0.163326	0.340308	0.258025	0.0844744	0.862671	0	1.28007	0.000257778	1.34546	0.00368373	0.00222941	0.0143548	0.0141382	0
FJ713081	k__Fungi..p__Ascomycota..c__Saccharomycetes..o__Saccharomycetales..f__Pichiaceae..g__Pichia..s__Pichia_fermentans	0	0	0	6.01e-05	0	0.00332782	0	0	0	9.57656	0	0	0	0	0.000101812	0	0	0	0	0	0	0	0	0	0	0	0	0	0	0	0	0	0	0	0	0	0	0	0	0	0	0	0	0	0	0	0	0
New.ReferenceOTU74	k__Fungi..unclassified..unclassified..unclassified..unclassified..unclassified..unclassified	0	0	0	0	0	0	0	0	0	0	0	0	0	0	0	0	0	0	0	0	0	0	0	0	0	0	0	0.134113	0.381213	0.00308857	0	0	0	0	0	0	0	0	0	0	0	0	0	0	0	0	0	0
New.ReferenceOTU762	k__Fungi..p__Basidiomycota..c__Agaricomycetes..o__Agaricales..f__Agaricaceae..g__Agaricus..unclassified	0.326347	0.0445124	0.000350387	0	1.62866	0	4.19201	1.32756	1.65045	0	0	2.78437	2.01543	0	0	0	0	2.64038	0	0	3.03387	1.84088	0	0	0	0	0	0	0	0	0	0	3.28204	0	0	0	1.92576	0	0.104127	2.45173	0.0844206	4.27628	0.000338907	4.11983	0	3.41018	0	2.68624
New.ReferenceOTU801	k__Fungi..unclassified..unclassified..unclassified..unclassified..unclassified..unclassified	0	0	0	0	0	0	0	0	0	0	0	0	0	0	0	0	0	0	0	0	0	0	0	0	0	0	0	11.9077	1.30035	1.17365	0	0	0	0	0	0	0	0	0	0	0	0	0	0	0	0	0	0
New.ReferenceOTU1092	k__Fungi..unclassified..unclassified..unclassified..unclassified..unclassified..unclassified	0	0	0	0	0	0	0	0	0	0	0.14838	0	0	0	0	0	0	0	0	0	0	0	0.105196	0	0	0	5.59e-05	0	0	0	0	0	0	21.0611	0	0.0209946	0	0	0.00988546	0	0	0	0	0	0	0	0	0
New.ReferenceOTU1772	k__Fungi..unclassified..unclassified..unclassified..unclassified..unclassified..unclassified	0	0	0	0.0179129	0	9.02192	0	0	0	0.0198407	0	0	0	0.0336813	0.0147628	0.0544344	1.46093	0	0.314377	0.26952	0	0	0.000631332	0.674294	0.0263393	0.0119382	5.59e-05	0	0	0	0.0036191	0.000522057	0	7.97e-05	0.193041	0	0	0	0	0	0	0	0	0	0	0	0.00335783	0
New.ReferenceOTU392	k__Fungi..p__Ascomycota..c__Saccharomycetes..o__Saccharomycetales..f__Incertae_sedis..g__Candida..s__Candida_africana	0	0	0	0	0	0	0	0	0	0	0	0	0	0	0	0	0	0	0	0	0	0	0	0	0	0	0	17.2225	33.9937	8.20554	0	0	0	0	0	0	0	0	0	0	0	0	0	0	0	0	0	0
New.ReferenceOTU1122	k__Fungi..unclassified..unclassified..unclassified..unclassified..unclassified..unclassified	0	0	0	0	0	0	0	0	0	0	0	0	0	0	0	0	0	0	0	0	0	0	0	0	0	0	0	0	0	0	0.00210141	0.00835291	0	0	17.1919	0	0	0	0	0	0	0	0	0	0.0098094	0	0.00106037	0
New.ReferenceOTU33	k__Fungi..p__Basidiomycota..c__Agaricomycetes..o__Agaricales..f__Agaricaceae..g__Chlorophyllum..unclassified	0.0997061	0.0807548	0.0339875	0	2.85542	0	1.58722	2.46075	2.93186	0	0	3.27979	1.10849	0	0	0	0	2.37194	0	0	3.07209	1.86479	0	0	0	0	0	0	0	0	0	0	1.77261	0	0	0	2.04957	0	0.0296564	2.22622	0.0403343	1.42268	0	2.6503	0	2.52897	0	0.402615
New.ReferenceOTU1609	k__Fungi..unclassified..unclassified..unclassified..unclassified..unclassified..unclassified	0	0	0	12.7715	0	0.00940971	0	0	0	0.00736417	0	0	0	0	1.26685	0	0.0787682	0	0	0	0	0	0	0	0	0	0	0	0	0	0.00023349	0.82224	0	0	0.000564654	0	0	0	0	0	0	0	0	0	0.000594509	0	0	0
New.ReferenceOTU1275	k__Fungi..unclassified..unclassified..unclassified..unclassified..unclassified..unclassified	0	0	0	0.000661215	0	0.00749717	0	0	0	3.04e-05	0.00360145	0	0	0.000253879	0.00152718	0.000655229	0.0222929	0	0.000510974	0.000132312	0	0	0.0247798	0.00093587	0.214405	0.19519	0.00598409	0	0	0	4.85917	0.42391	0	0.425785	4.47566	0.01184	0	0	0	0	0	0	0	0	0.00668823	0	1.62519	0
New.ReferenceOTU1436	k__Fungi..p__Basidiomycota..c__Agaricomycetes..o__Agaricales..f__Agaricaceae..unclassified..unclassified	0.583421	0.170753	0.0508061	0	2.57386	0	2.9176	3.61963	2.01579	0	0	1.88785	1.20535	0	0	0	0	1.99139	0	0	2.00038	2.67879	0	0	0	0	0	0	0	0	0	0	2.55273	0	0	0	3.35391	0	0.0494273	1.3767	0.0465877	0.760445	0.0213512	1.74099	0	1.60604	0	2.73926
New.ReferenceOTU928	k__Fungi..p__Ascomycota..c__Saccharomycetes..unclassified..unclassified..unclassified..unclassified	0	0	0	0	0	0	0	0	0	0	0	0	0	0	0	0	0	0	0	0	0	0	0	0	0	0	0	0.0919435	0.0451894	0.0872519	0	0	0	0	0	0	0	0	0	0	0	0	0	0	0	0	0	0
New.ReferenceOTU222	k__Fungi..unclassified..unclassified..unclassified..unclassified..unclassified..unclassified	0	0	0.0161178	0.000180331	0	0.00753542	0	0	0	0	0	0	0.0361995	15.1319	0.000101812	0.019052	0.000557322	0	0.00983626	0.0103204	0	0	7.89e-05	0.109965	0.000127243	0.000108529	0.000111852	0	0	0	0	0	0	0.00015944	0	0.000610309	0	0	0	0	0	0	0	0	0	0	0	0
New.ReferenceOTU1527	k__Fungi..p__Basidiomycota..c__Agaricomycetes..o__Agaricales..f__Agaricaceae..g__unidentified..s__Lepiotaceae_sp_PA635	0.242258	0.112862	0.0504557	0	1.20298	0	2.15369	1.56426	0.740339	0	0	2.36484	2.70257	0	0	0	0	1.746	0	0	0.884036	2.43546	0	0	0	0	0	0	0	0	0	0	2.48466	0	0	0	1.87106	0.000385728	0.063926	1.59463	0.649101	1.71989	0.156914	1.51033	0	1.85751	0	2.17478
New.ReferenceOTU525	k__Fungi..p__Ascomycota..c__Saccharomycetes..o__Saccharomycetales..f__Incertae_sedis..g__Candida..s__Candida_ethanolica	0	0	0	0	0	0	0	0	0	0.000395596	0	0	0	0	0	0	0	0	0	0	0	0	0	0	0	0	0	0	0	0	0.00478655	0.00469851	0	0	0.00134105	0	0	0	0	0	0	0	0	0	0.00341843	0	31.3507	0
New.ReferenceOTU335	k__Fungi..unclassified..unclassified..unclassified..unclassified..unclassified..unclassified	0	0	0	0	0	0	0	0	0	0	0	0	0	0	0.000509062	0	0	0	0	0	0	0	0	0	0.989061	0.00255044	1.28893	0	0	0	0	51.3944	0	0.00183356	0.000494073	0.00353979	0	0.00192864	0	0	0	0	0.00440579	0	0.00208078	0	0.000353456	0
AB025702	k__Fungi..p__Basidiomycota..c__Exobasidiomycetes..o__Incertae_sedis..f__Incertae_sedis..g__Tilletiopsis..s__Tilletiopsis_minor	9.42203	3.84072	7.40542	0	0	0	0.000886501	0.0506728	0	0	0	0	0	0	0	0	0	0	0	0	0	0	0	0	0	0	0	0	0	0	0	0	0	0	0	0	0	12.1686	5.29861	0	10.5745	0	10.5793	0.00255028	0	0	0	0
New.ReferenceOTU1150	k__Fungi..unclassified..unclassified..unclassified..unclassified..unclassified..unclassified	0	0	0	0	0	0	0	0	0	0	0	0	0	0	0	0	0	0	0	0	0	0	0	0	0	0	0	0.0311087	0.132961	0.12277	0	0	0	0	0	0	0	0	0	0	0	0	0	0	0	0	0	0
New.ReferenceOTU1504	k__Fungi..unclassified..unclassified..unclassified..unclassified..unclassified..unclassified	0	0	0	0	0	0	0	0	0	0	0	0	0	0	0	0	0	0	0	0	0	0	0	0	0	0	0	0	0.00173805	0.00193035	0	0	0	0	0	0	0	0	0	0	0	0	0	0	0	0	0	0
New.ReferenceOTU1920	k__Fungi..unclassified..unclassified..unclassified..unclassified..unclassified..unclassified	0	0	0	0.113909	0	0	0	0	0	0	0	0	0	0	0	0	0.00148619	0	0	0	0	0	0	0	0	0	0	0	0	0	0.00502004	0.0146176	0	0	0.00811691	0	0	0	0	0	0	0	0	0	0.0182812	0	0.00176728	0
EU935526	k__Fungi..p__Basidiomycota..c__Agaricomycetes..o__Agaricales..f__Marasmiaceae..g__Marasmius..s__Marasmius_haematocephalus	0.693538	0	0	0	1.8696	0	1.82873	0.756621	0.210046	0	0	2.54987	1.60028	0	0	0	0	2.14532	0	0	1.81884	0.811467	0	0	0	0	0	0	0	0	0	0	0.583733	0	0	0	0.842134	0	0.0355877	1.48737	0.268583	0.949396	0.054903	0.869927	0	1.4478	0	2.37617
New.ReferenceOTU16	k__Fungi..unclassified..unclassified..unclassified..unclassified..unclassified..unclassified	0	0	0	0	0	0	0	0	0	0	0	0	0	0	0	0	0	0	0	0	0	0	0	0	0	0	0	0	0.00579351	50.6745	0	0	0	0	0	0	0	0	0	0	0	0	0	0	0	0	0	0
New.ReferenceOTU190	k__Fungi..unclassified..unclassified..unclassified..unclassified..unclassified..unclassified	0.0844899	0.0612958	0.118431	0	0	0.00141528	0	0	0.000283655	0.000395596	1.59688	0	0	0.0226799	0	0.0980323	0.00390126	0	0.00102195	0.0142897	0	0	0.0424571	0.00748696	0.115791	0.064575	0.269396	0	0	0	0.049967	0.00991908	0	0.00382656	7.5879	0.00793402	0	0	0	0	0.195731	0	0.00101672	0	0.0707466	0	0.0121942	0
New.ReferenceOTU259	k__Fungi..unclassified..unclassified..unclassified..unclassified..unclassified..unclassified	0	0	0	0	0	0	0	0	0	0	0	0	0	0	0	0	0	0	0	0	0	0	0.0833358	0	0.286297	0.775171	0.00285223	0	0	0	4.20983	0.0172279	0	0.128987	3.15098	0.000610309	0	0	0	0	0	0	0	0	0.03032	0	0.0233281	0
New.ReferenceOTU1520	k__Fungi..unclassified..unclassified..unclassified..unclassified..unclassified..unclassified	0	0	0.0161178	0.000120221	0.0104004	0.000114753	0	0	0	0.0387075	0	0	0.145776	10.3364	0.000203625	0.017288	0.000743097	0	0.0235048	0.0158775	0	0	0.00023675	0.14506	0	5.43e-05	0.000111852	0	0	0	0	0	0	0.00023916	0	0.000122062	0	0	0	0	0	0	0.00576142	0	0	0	0	0
AY939811	k__Fungi..p__Ascomycota..c__Saccharomycetes..o__Saccharomycetales..f__Metschnikowiaceae..g__Clavispora..s__Clavispora_lusitaniae	0.737184	29.1982	0.0557115	0	0.00123815	0	0	0.0315837	0	0	0	0	0	0	0	0	0	0	0	0	0	0	0	0	0	0	0	0	0	0	0	0	0	0	0	0	0	0.000385728	0.123239	0	0.141952	0	0.28536	0	0	0	0	0
New.ReferenceOTU1820	k__Fungi..unclassified..unclassified..unclassified..unclassified..unclassified..unclassified	0	0	0	0	0	0	0	0	0	0	0	0	0	0	0.00193443	0	0	0	0	0	0	0	0	0	0	0	0	0	0	0	0.000466981	0.0036544	0	0	0.00331734	0	0	0	0	0	0	0	0	0	17.7014	0	0.00088364	0
New.ReferenceOTU60	k__Fungi..unclassified..unclassified..unclassified..unclassified..unclassified..unclassified	0	0	0	0	0	0	0	0	0	0	0	0	0	0	0	0	0	0	0	0	0	0	0	0	0	0	0	0.00207391	2.34434	1.35395	0	0	0	0	0	0	0	0	0	0	0	0	0	0	0	0	0	0
FN428886	k__Fungi..p__Ascomycota..c__Saccharomycetes..o__Saccharomycetales..f__Saccharomycetaceae..g__Nakaseomyces..s__Candida_glabrata	0.000800852	0	0	0	0	0	0	0	0	0	0.118128	0	0	0	0.000305437	0.0157255	0	0	0.000894205	0.0043663	0	0	0.00149941	0.00233967	0.00216313	4.66459	1.6176	0	0	0.000386071	0	0	0.222915	0.00805172	0	0.0385715	0	0.000771456	0.0698573	0	0	0	0.000338907	0.0070841	0	0	0	0
FJ478095	k__Fungi..p__Basidiomycota..c__Agaricomycetes..o__Agaricales..f__Psathyrellaceae..g__Coprinellus..s__Coprinellus_sp_INBio3079I	5.37252	0.117484	0.209181	0	0.7783	0	1.16322	0.995408	0.880181	0	0	1.62304	0.624197	0	0	0	0	1.15018	0	0	1.11406	0.808081	0	0	0	0	0	0	0	0	0	0	0.938479	0	0	0	1.08871	1.28795	0.150918	0.817494	0.410534	1.05818	0.240624	2.17312	0	0.985243	0	0.970557
New.ReferenceOTU159	k__Fungi..p__Ascomycota..c__Eurotiomycetes..o__Eurotiales..f__Trichocomaceae..g__Emericella..s__Emericella_nidulans	0.0480511	0.19532	38.3526	0.000180331	0	0.00554637	0	0	0	0.0017954	0.00144058	0	0	0.0060931	0.00407249	0.000100804	0.000557322	0	0.000255487	0.000264624	0	0	0.0389848	0.00608315	0.000508973	0.000434118	0.0170574	0	0	0	0	0.00156617	0	0.0311705	0.00663469	0.000732371	0	0.735198	0.0355877	0	0.0137574	0	0.469387	0	0.000891764	0	0	0
New.ReferenceOTU562	k__Fungi..unclassified..unclassified..unclassified..unclassified..unclassified..unclassified	0	0	0	0.00468862	0	0.00091802	0	0	0	0.00143023	0	0	0	0	10.9941	0	0.00631632	0	0	0	0	0	0	0	0	0	0	0	0	0	0.000116745	0	0	0	0	0	0	0	0	0	0	0	0	0	0	0	0	0
New.ReferenceOTU536	k__Fungi..unclassified..unclassified..unclassified..unclassified..unclassified..unclassified	0	0	0	0.0117215	0	3.52401	0	0	0	0.00584265	0.00216087	0	0	0.00169253	0.0417431	0.193645	0.170541	0	0.514679	0.340307	0	0	0.00631332	0.268595	0.0526787	0.00396132	0.00055926	0	0	0	0.0340896	0.00417645	0	0.00175384	0.00974029	0	0	0	0	0	0	0	0	0	0.00178353	0	0.0215608	0
EU484057	k__Fungi..p__Ascomycota..c__Saccharomycetes..o__Saccharomycetales..f__Incertae_sedis..g__Candida..unclassified	5.93471	3.26789	3.78803	6.01e-05	0.00371444	0	0	0	0	0	8.27397	0.0555321	0.0932708	0	0.00376706	0.000403218	0.0191347	0	0.000127744	0.000132312	0.000142609	0.0239102	0.0415101	0	0.0758369	0.12915	0.220908	0	0	0	0	0	0	0.0806767	0	0.100457	0.0192936	0.00347155	4.09917	0	6.18897	0.00206222	4.68912	0.0328702	0	0	0.000353456	0.000164669
New.ReferenceOTU1679	k__Fungi..unclassified..unclassified..unclassified..unclassified..unclassified..unclassified	0	0	0	0.00384707	0	0.840371	0	0	0	0.00289089	0.00144058	0	0	0.000677011	0.0191407	0.152366	0.0265657	0	0.0481593	0.14647	0	0	0.0577669	0.036031	0.0703655	0.388644	0.020413	0	0	0	0.0169281	0.00522057	0	0.0721466	1.36562	0.00219711	0	0	0	0	0	0	0	0	0.0185784	0	0.00335783	0
New.ReferenceOTU1002	k__Fungi..unclassified..unclassified..unclassified..unclassified..unclassified..unclassified	0.259877	2.43286	0.00700773	0.00168309	0	0.00914195	0	0	0	0.024953	6.26004	0	0	0.000338506	0.0106903	0.090976	0.00538745	0	0.000255487	0.0064833	0	0	0.0258057	0.00093587	0.0064894	0.0120468	2.80156	0	0	0	0.00023349	0.0762203	0.00207734	0.864484	0.000423491	0.0130606	0.000212018	0.157377	3.7288	0	0.115688	0.0275822	3.98995	0	0.000594509	0	0	0
GQ376074	k__Fungi..p__Ascomycota..c__Saccharomycetes..o__Saccharomycetales..f__Incertae_sedis..g__Candida..unclassified	6.52054	4.13577	3.89945	0	0	0	0	0	0	0	0	0	0	0	0	0	0	0	0	0	0	0	0	0	0	0	0	0	0	0	0	0	0	0	0	0	0	0.00424301	3.89421	0	8.4652	0	6.61852	0	0	0	0	0.00181136
New.ReferenceOTU1577	k__Fungi..unclassified..unclassified..unclassified..unclassified..unclassified..unclassified	0.0236251	0.00340532	0.0129643	0.0907668	0	0.146386	0	0	0	2.71081	0	0.00703245	0	0.000338506	0.0219915	0.00927401	0.0139331	0	0	0	0	0.024545	0	0	0	0.000434118	0.000167778	0	0	0	0.00151769	0	0	0.00526152	0.007764	0	0	0.00887175	0	0	0	0	0.0122007	0	0	0	0	0
New.ReferenceOTU1120	k__Fungi..unclassified..unclassified..unclassified..unclassified..unclassified..unclassified	0	0	0	0	0	0	0	0	0	0	0	0	0	7.99737	0	0	0	0	0	0	0	0	0	0	0	0	0	0	0	0	0	0	0	0	0	0	0	0	0	0	0	0	0	0	0	0	0	0
DQ104714	k__Fungi..p__Ascomycota..c__Saccharomycetes..o__Saccharomycetales..f__Pichiaceae..g__Pichia..s__Pichia_sp_CBS_209	0	0	0	0	0	3.83e-05	0	0	0	0	0	0	0	0	0	5.04e-05	0	0	0	0	0	0	0	0	0.000381729	0.000162794	5.59e-05	0	0	0	0.0130755	0	0	7.97e-05	0	0	0	0	0	0	0	0	0	0	0	0	15.7177	0
New.ReferenceOTU13	k__Fungi..p__Ascomycota..c__Saccharomycetes..o__Saccharomycetales..f__Incertae_sedis..g__Candida..unclassified	0	0	0	0	0	0	0	0	0	0	0	0	0	0	0	0	0	0	0	0	0	0	0	0	0	0	0	4.01302	19.8729	3.09397	0	0	0	0	0	0	0	0	0	0	0	0	0	0	0	0	0	0
AY280978	k__Fungi..p__Basidiomycota..c__Agaricomycetes..o__Agaricales..f__Cortinariaceae..g__Gymnopilus..unclassified	0	0	0	0	0.746603	0	1.21818	1.07142	1.6079	0	0	1.52459	0.859331	0	0	0.00403218	0	0.00985286	0.000127744	0.000132312	0.887886	1.02666	0	0.000467935	0	0	0	0	0	0	0	0	0.890221	0	0	0	0.258661	0	0	0.780542	0	1.74619	0.0521917	0.597615	0	2.02487	0	0.655711
HM044469	k__Fungi..p__Ascomycota..c__unidentified..o__unidentified..f__unidentified..g__unidentified..s__unculturedrhizosphere_ascomycete	0	0	0	0.010339	0	1.43598	0	0	0	0.0017954	0.0432174	0	0	0.00296192	0.0205661	0.0345255	0.203608	0	0.103089	0.112333	0	0	0.0242274	0.289652	0.280571	0.0472103	0.0319897	0	0	0	0	0.0532498	0	0.235812	0.866674	0.0245344	0	0	0	0	0	0	0	0	0.00133765	0	0.0263325	0
GQ280334	k__Fungi..p__Ascomycota..c__Saccharomycetes..o__Saccharomycetales..f__Incertae_sedis..g__Candida..s__Candida_albicans	1.19607	0.826034	0.698321	0	0.006686	7.65e-05	0.000126643	0.009371	0.00056731	0	0.066987	0.00654745	2.13936	0	0	0.00191528	0	0.000185903	0	0	0	0.000211595	0	0	0.00954324	0.189655	0.013646	0	0.000289675	0	0.0771686	0.00104411	0	1.05031	0.000141164	0.00537072	0.0504602	0.110704	0.918689	0	1.32134	0.00103111	1.43832	0.000283364	0.00148627	0	4.01562	0
JF495244	k__Fungi..p__Basidiomycota..c__Tremellomycetes..o__Filobasidiales..f__Filobasidiaceae..g__Cryptococcus..s__Cryptococcus_victoriae	0	0	0	0.00534983	0	1.39543	0	0	0	0.00106507	0.022329	0	0	0.000677011	0.0186317	0.0181952	0.106263	0	0.0356405	0.0369151	0	0	0.00607657	0.0762734	0.0113246	0.0355976	0.0101226	0	0	0	2.31191	0.0328896	0	0.0718277	0.714288	0.0109856	0	0	0	0	0	0	0	0	0.000743136	0	0.00459493	0
New.ReferenceOTU1572	k__Fungi..unclassified..unclassified..unclassified..unclassified..unclassified..unclassified	0	0	0	0.0356455	0	2.06233	0	0	0	0.000608609	0	0	0	0.208858	0.278457	0.023689	2.52913	0	0.164151	0.126358	0	0	0	0.00421141	0	0	0	0	0	0	0	0	0	0	0	0.000732371	0	0	0	0	0	0	0	0	0	0	0	0
New.ReferenceOTU946	k__Fungi..unclassified..unclassified..unclassified..unclassified..unclassified..unclassified	0	0.000243237	0	0.0116614	0	0.000229505	0	0	0	0.000365166	0.00288116	0	0	8.46e-05	0.0789046	0.00196569	13.8853	0	0	0	0	0	0	0	0	0	0	0	0	0	0	0	0	0	0.00127047	0	0	0	0	0	0	0	0	0	0.00386431	0	0	0
New.ReferenceOTU680	k__Fungi..unclassified..unclassified..unclassified..unclassified..unclassified..unclassified	0	0	0	0.000300552	0	0	0	0	0	0.143145	0	0	0	5.88179	0.00122175	0.0316022	0.00167197	0	0.0090698	0.00595405	0	0	0	0.103414	0	0	0	0	0	0	0	0	0	7.97e-05	0	0	0.000212018	0	0.00263612	0	0	0	0.000338907	0	0	0	0	0
New.ReferenceOTU1710	k__Fungi..unclassified..unclassified..unclassified..unclassified..unclassified..unclassified	0	0	0	0.00811491	0	1.42569	0	0	0	0.00130851	0.00360145	0	0	0.0782794	0.013032	0.0022177	0.0854561	0	0.101173	0.107438	0	0	0.00023675	0.145996	0.179667	0.0495437	0.00201334	0	0	0	1.19746	0.0135735	0	0.0307719	1.17625	0.00183093	0	0	0	0	0	0	0	0	0.00133765	0	0.0044182	0
New.ReferenceOTU589	k__Fungi..unclassified..unclassified..unclassified..unclassified..unclassified..unclassified	0	0	0	0	0	0	0	0	0	0	0	0	0	0	0	0	0	0	0	0	0	0	0	0	0	0	0	0	0	0.000386071	0	0	0	0	0	0	0	0	0	0	0	0	0	0	0	0	0	0
AY700120	k__Fungi..p__Ascomycota..c__Saccharomycetes..o__Saccharomycetales..f__Incertae_sedis..g__Candida..s__Candida_parapsilosis	0.00520554	0	0.00175193	0.000480884	0	0.00990697	0	0	0	0.000882483	25.7943	0.000969993	0	0.0206488	0.00488699	0.0108869	0.000185774	0	0.00485426	0.00304318	0	0.00042319	0.0770225	0.014506	0.18183	0.270672	0.360276	0	0	0	0.000933962	0	0	0.155613	0.00239978	0.191759	0	0	0.00395418	0	0.000312669	0	0.000338907	0.000850092	0.00133765	0	0.127951	0
New.ReferenceOTU1857	k__Fungi..unclassified..unclassified..unclassified..unclassified..unclassified..unclassified	0.00720767	0	0.00420464	0.000120221	0	0	0	0	0	0	0	0	0.00880529	0	0	0	0	0	0	0	0	0	0	0	0	0	0	0	0	0	0	0	0	0	0	0	0	0	0.00527225	0	21.7452	0	0.0172843	0	0.000148627	0	0	0
GU721438	k__Fungi..p__Ascomycota..c__Dothideomycetes..o__Capnodiales..f__Mycosphaerellaceae..g__Cladosporium..unclassified	0.030032	0.0197022	0.26244	0.000180331	0	0.0214587	0.0909297	0.000347074	0.00468031	3.04e-05	0	0.000242498	0	0	0.000305437	0	0.0354829	0.291496	0	0	0.000142609	0.000211595	0	0	0	0.000108529	0	0	0	0	6.93583	0.00208823	0.000159795	0.0007972	0.00981087	0.000244124	0.00890474	0.704339	0.0171348	0.00094749	0.0418977	0	0.115567	0.00113346	0.00104039	0	0.0284532	0.000494006
New.ReferenceOTU129	k__Fungi..p__Basidiomycota..c__Agaricomycetes..o__Agaricales..f__Agaricaceae..g__Agaricus..unclassified	0.538573	0.167347	0.0718293	0	0.791424	0	1.11674	0.792717	0.251602	0	0	0.591211	0.576257	0	0	0	0	0.808864	0	0	1.06215	0.809562	0	0	0	0	0	0	0	0	0	0	0.561202	0	0	0	0.228343	0	0.0388828	0.240094	0.116313	0.964347	0.100317	0.720028	0	0.268687	0	0.703465
New.ReferenceOTU948	k__Fungi..p__Basidiomycota..c__Agaricomycetes..o__Agaricales..f__Agaricaceae..g__unidentified..s__Agaricaceae_sp_ecv3807	0.211025	0	0.000350387	0	0.150311	0	0.601174	0.238093	0.814799	0	0	0.616188	0.564517	0	0	0	0	0.323099	0	0	1.48799	0.932499	0	0	0	0	0	0	0	0	0	0	0.000639182	0	0	0	0.568631	0	0.0270203	0.900495	0.000312669	0.48952	0.000338907	0.000283364	0	0.594456	0	0.718614
AB273554	k__Fungi..p__Ascomycota..c__Leotiomycetes..o__Erysiphales..f__Erysiphaceae..g__Blumeria..s__Blumeria_graminis	0	0	0	0	0	0	0	0	0	0	0.0187275	0	0	0	0	0	0	0	0.000127744	0	0	0	0.00418258	0	0.0100522	3.53714	0.0092278	0	0	0	0	0	0	0.0128349	0	0.0180651	0	0	0	0	0	0	0	0	0	0	0	0
New.ReferenceOTU1861	k__Fungi..unclassified..unclassified..unclassified..unclassified..unclassified..unclassified	0	0	0	0.633504	0	0.000497261	0	0	0	0.00103464	0	0	0	0.00414669	5.15517	0.000705631	0.88057	0	0	0	0	0	0	0.000467935	0	0	0	0	0	0	0	0	0	0	0	0	0	0	0	0	0	0	0	0	0.000148627	0	0	0
New.ReferenceOTU327	k__Fungi..unclassified..unclassified..unclassified..unclassified..unclassified..unclassified	0.233048	0.263426	0.0995098	0.000300552	0	3.83e-05	0	0.0628204	0.132325	0.0283003	0.00576232	0	0.0045657	0.612018	0.000814499	0.0184472	0.00371548	0.00130132	0.00281036	0.00793873	0	0	0.00276208	0.0879717	0.00127243	0.0163879	2.08297	0	0	0	0	0.000522057	0.000639182	0.00263076	7.06e-05	0.00390598	0.391172	0.000771456	0.318971	0.0756097	0	0.137138	0.025418	0	0.000148627	0	0	0
HQ710822	k__Fungi..p__Basidiomycota..c__Incertae_sedis..o__Malasseziales..f__Incertae_sedis..g__Malassezia..s__Malassezia_restricta	1.11158	0.812656	0.705328	0	0.113414	0.000650264	0.12297	0.0201303	0.218414	3.04e-05	0.0266507	0.0463172	0.170562	0.000677011	0	0.0185984	0	0.0237956	0.000127744	0.0213023	0.191097	0.0289885	0.00205183	0.0233967	0.0174323	0.0583888	0	0	0	0	0.0398101	0	0.482263	0.00645732	0.00783458	0.00854433	0.522835	0.434716	0.518657	0.180971	1.58304	0.0680533	1.48475	0.00906765	0	0.121256	0	0.0956725
L47113	k__Fungi..p__Ascomycota..c__Saccharomycetes..unclassified..unclassified..unclassified..unclassified	0.0016017	0	0.00105116	0.126953	0	1.26155	0	0	0	0	0.0439377	0	0	0	0.00132356	0	0.0704084	0	0.0217164	0.0549096	0	0	0.0141261	0.0318196	0.198372	0	0.0159389	0	0	0	0.00420283	0.018272	0	0.00263076	0.0015528	0	0	0	0.000659031	0	0	0	0	0	0.00282392	0	3.9603	0
New.ReferenceOTU1348	k__Fungi..unclassified..unclassified..unclassified..unclassified..unclassified..unclassified	0	0	0	0.0114811	0	1.90095	0	0	0	0.00167367	0.00072029	0	0	0.00177716	0.0261658	0.106903	0.271416	0	0.155592	0.182723	0	0	0.000631332	0.173604	0.0175596	0.0158453	0.000223704	0	0	0	0.215278	0.0109632	0	0.00047832	0.254377	0.000244124	0	0	0	0	0	0	0	0	0.000148627	0	0.00300438	0
GU911469	k__Fungi..p__Ascomycota..c__Saccharomycetes..o__Saccharomycetales..f__Incertae_sedis..g__Candida..s__Candida_tropicalis	0.0312332	0.052296	0.0301333	0.000180331	0	0.000229505	0	0	0.000141827	0.000395596	0.126771	0	0	0	2.06557	0.00120965	0.00148619	0	0	0	0	0	0.00315666	0.00093587	0.00292659	0.00450397	2.18973	0	0	0	0.00793868	0	0	0.00334824	0.00381142	0.0378392	0	0.00154291	0.0144987	0	0.0497144	0	0.0372798	0	0.000743136	0	0	0
New.ReferenceOTU1299	k__Fungi..unclassified..unclassified..unclassified..unclassified..unclassified..unclassified	0	0	0	0	0	0.00187429	0	0	0	6.09e-05	0.0165667	0	0	0	0	5.04e-05	0	0	0.000766462	0	0	0	0.00828623	0.00467935	0.0361371	0.0479157	0.00906002	0	0	0	4.73098	0.0360219	0	0.0121972	0.377895	0.0119621	0	0	0	0	0	0	0	0	0.0032698	0	0.431393	0
New.ReferenceOTU1844	k__Fungi..unclassified..unclassified..unclassified..unclassified..unclassified..unclassified	0	0	0	0	0	0	0	0	0	0	0	0	0	0	0	0	0	0	0	0	0	0	0	0	0	0	0	0	16.7939	0.0281832	0	0	0	0	0	0	0	0	0	0	0	0	0	0	0	0	0	0
JQ312687	k__Fungi..unclassified..unclassified..unclassified..unclassified..unclassified..unclassified	0	0	0	0.00625149	0	0.80912	0	0	0	0.000699901	0.0144058	0	0	0.00110014	0.0116066	0.0248987	0.117781	0	0.0997678	0.117229	0	0	0	0.122131	0.0437716	0.0972966	0.00324371	0	0	0	2.38849	0.0156617	0	0.0992514	0.193324	0.00610309	0	0	0	0	0	0	0	0	0.000445882	0	0.0807647	0
New.ReferenceOTU1177	k__Fungi..unclassified..unclassified..unclassified..unclassified..unclassified..unclassified	0	0	0	0	0	0	0	0	0	0	0	0	0	0	0	0	0	0	0	0	0	0	0	0	0	0	0	41.0642	0.0515622	0	0	0	0	0	0	0	0	0	0	0	0	0	0	0	0	0	0	0
New.ReferenceOTU1727	k__Fungi..p__Zygomycota..c__Incertae_sedis..o__Mortierellales..f__Mortierellaceae..g__Mortierella..unclassified	0	0	0	0	1.22156	0	0.28786	0.713584	1.8934	0	0	0.445712	0.683225	0	0	0	0	0.463642	0	0	0.34483	0.691704	0	0	0	0	0	0	0	0	0	0	0.592841	0	0	0	0.352161	0	0.0296564	0.778079	0	0.384089	0	0.756582	0	0.48384	0	0.0856277
GQ244512	k__Fungi..p__Ascomycota..c__Saccharomycetes..unclassified..unclassified..unclassified..unclassified	0.000800852	0	0.00105116	0.154604	0	0.000841519	0	0	0	0.00572093	0	0	0	8.46e-05	5.0504	0	0.000743097	0	0.00651492	0.000264624	0	0	0.000157833	0.000467935	0.000890702	0	5.59e-05	0	0	0	0.000116745	0	0	0.00143496	7.06e-05	0.00219711	0	0	0.000659031	0	0.000312669	0	0	0	0	0	0.0012371	0
AM262825	k__Fungi..p__Ascomycota..c__Saccharomycetes..o__Saccharomycetales..f__Saccharomycetaceae..g__Saccharomyces..unclassified	0.0016017	0	0	0.00360663	0	0.0226445	0	0.00520611	0	3.04e-05	0.0100841	0	0.00163061	0.531708	0.000407249	0.453973	0	0	1.4048	0.0152159	0.00955483	0	0.0081284	0.0411783	0.00585318	0.905678	0.00592816	0	0	0	0.000116745	0.00104411	0	0.0111608	0.00367025	0.00732371	0.329687	1.22392	0.0158167	0.0104224	0	0	0.0179621	0.000283364	0.000148627	0.00016888	0.000530184	0.000164669
AF212309	k__Fungi..p__Ascomycota..c__Dothideomycetes..o__Pleosporales..f__Pleosporaceae..g__Embellisia..s__Embellisia_sp_DAR_74619	0	0	0	0.00727337	0	1.09948	0	0	0	0.00121722	0.0180072	0	0	0.00186178	0.0156791	0.023185	0.176671	0	0.0410057	0.0833567	0	0	0.0076549	0.102946	0.0974682	0.0346209	0.00878039	0	0	0	0.0385259	0.0214043	0	0.0698347	0.928715	0.0148915	0	0	0	0	0	0	0	0	0.00252666	0	0.0991445	0
New.ReferenceOTU1333	k__Fungi..unclassified..unclassified..unclassified..unclassified..unclassified..unclassified	0.000800852	0.0411071	0	0.00150276	0	0.0338903	0	0.0596967	0	0.0211492	0.0518609	0.00387997	0.0172844	3.39056	0.000101812	0.0759057	0.00111465	0	0.00319359	0.0104527	0	0	0.0115218	0.445006	0.251178	0.196167	0.0571564	0	0	0	0	0.000522057	0	0.00183356	0.000352909	0.166492	0	0	0.622125	0	0.464939	0	0.073204	0	0.0142682	0	0.00194401	0
New.ReferenceOTU1430	k__Fungi..unclassified..unclassified..unclassified..unclassified..unclassified..unclassified	0.132141	0	0.0515068	0	0	0	0	0	0	3.04e-05	0.00144058	0	0	0	0	0	0.000185774	0	0	0	0	0	0	0	0.00101794	5.43e-05	0	0	0	0	0.000933962	1.39024	0	0	0.00211745	0.000122062	0	0.0999036	0.000659031	0	0.00312669	0	0	0	7.22789	0	0.000706912	0
New.ReferenceOTU1408	k__Fungi..p__Ascomycota..c__Saccharomycetes..o__Saccharomycetales..f__Incertae_sedis..g__Candida..s__Candida_albicans	0	0	0	0.000540994	0	0	0	0	0	0	0.0108043	0	0.000652243	0	0.000203625	0.0270156	0.000185774	0	0	0.000132312	0	0	0.00197291	0.000467935	0.00776183	0.00580632	0.00425038	0	0	0	0.149901	0	0	0.0359537	0.00218804	0.00537072	0	0	0	0	0	0	0.000338907	0	0.00118902	0	0.163473	0
New.ReferenceOTU800	k__Fungi..p__Ascomycota..c__Saccharomycetes..o__Saccharomycetales..unclassified..unclassified..unclassified	0	0	0	0	0	0	0	0	0	0	0	0	0	0	0	0	0	0	0	0	0	0	0	0	0	0	0	4.27779	2.37447	12.572	0	0	0	0	0	0	0	0	0	0	0	0	0	0	0	0	0	0
New.ReferenceOTU284	k__Fungi..unclassified..unclassified..unclassified..unclassified..unclassified..unclassified	0	0	0.00105116	0	0	0	0	0	0	0	0.00072029	0	0	8.46e-05	0	5.04e-05	0	0	0	0	0	0	0.0121531	0	0.00139967	0.000976764	0.713281	0	0	0	0	0.000522057	0	2.71407	7.06e-05	0.0025633	0	0	0.000659031	0	0	0	0	0	0.023929	0	0	0
JQ316439	k__Fungi..p__Ascomycota..c__Dothideomycetes..o__Capnodiales..f__Mycosphaerellaceae..g__Cladosporium..unclassified	0.677521	0.264886	5.87704	0	0	3.83e-05	0.0224158	0.000347074	0.109774	0	0	0.109852	0.000652243	0	0	0	0	0	0	0	0.0393602	0	0	0	0	0.000217059	0.000167778	0	0	0	0.00151769	0	0.0316395	0.00023916	0.00430549	0	0.000212018	8.1134	0.547655	0.091717	0.522783	0	1.70979	0.146216	0	0.00016888	0	0.0301344
New.ReferenceOTU1057	k__Fungi..unclassified..unclassified..unclassified..unclassified..unclassified..unclassified	0.000800852	0.000243237	0.000350387	0.00276508	0	0.000420759	0	0	0	1.47859	0	0	0.00587019	0.145642	0.00173081	0.00176408	0.0050159	0.000185903	0.00178841	0.000926186	0	0	0.00528741	0.0224609	0	0	0.00290815	0	0	0	0	0	0.000159795	0	0	0.000244124	0	0	0	0	0	0	0.000677814	0	0	0.00016888	0	0
New.ReferenceOTU320	k__Fungi..p__Ascomycota..c__Dothideomycetes..o__Pleosporales..f__Incertae_sedis..unclassified..unclassified	0.000400426	0	0	0.00937723	0	1.56821	0	0	0	0.00234315	0.0165667	0	0	0.00228491	0.0176135	0.0442027	0.236862	0	0.0904425	0.0100557	0	0	0.00441932	0.210103	0.0988679	0.0177446	0.00973113	0	0	0	0.00210141	0.0151396	0	0.00087692	0.109402	0.0515101	0	0	0	0	0	0	0	0	0.000445882	0	0.00777604	0
New.ReferenceOTU1605	k__Fungi..p__Ascomycota..c__Saccharomycetes..o__Saccharomycetales..f__Pichiaceae..g__Issatchenkia..unclassified	0	0	0	0	0	0	0	0	0	0	0	0	0	0	0	0	0	0	0	0	0	0	0	0	0	0	0	0.072587	0.000579351	0.219674	0	0	0	0	0	0	0	0	0	0	0	0	0	0	0	0	0	0
EU649673	k__Fungi..p__Ascomycota..c__Saccharomycetes..o__Saccharomycetales..f__Saccharomycetaceae..g__Saccharomyces..unclassified	0	0	0	0.00504928	0	0.00654089	0	0	0	0	0	0	0	0.00304655	0	0.604575	0	0	0.0217164	0.0132312	0.000285219	0	0.100619	0.0589598	0.0143785	1.48403	0	0	0	0	0	0	0	0.0132335	0.00924622	0	0.00508842	0.0628737	0.00131806	0	0	0	0	0	0	0.00016888	0.00512512	0
New.ReferenceOTU1170	k__Fungi..p__Ascomycota..c__Saccharomycetes..o__Saccharomycetales..f__Incertae_sedis..g__Candida..unclassified	0	0	0.000350387	0.000300552	0	0.000229505	0	0	0	3.04e-05	0.0108043	0	0	0	3.76451	0.00332655	0.00297239	0	0.000766462	0.000132312	0	0	0.000157833	0	0.000254486	0.000108529	0.57162	0	0	0	0	0	0	0.0003986	0	0.0340552	0	0	0	0	0.000625338	0	0.00101672	0	0.000297255	0	0	0
New.ReferenceOTU1544	k__Fungi..unclassified..unclassified..unclassified..unclassified..unclassified..unclassified	0.0016017	0	0	6.01e-05	0	0	0	0	0	0	0.0208884	0	0	0.0132017	0.000305437	5.04e-05	0	0	0	0.000132312	0	0	0.00149941	0	0.0123426	0.000542647	0.00173371	0	0	0	0.00163443	0.00313234	0	0.306603	0.00472898	0.00231918	0	0	0.0171348	0	0	0	0	0	0.00445882	0	0.000353456	0
JX047334	k__Fungi..p__Ascomycota..c__Saccharomycetes..o__Saccharomycetales..f__Saccharomycetaceae..g__Saccharomyces..unclassified	0.00640682	0	0.000350387	0	0.00024763	0	0.000126643	0.0853802	0	0	0	0	0.0414175	0	0	0	0	0.000371806	0	0	0.0286645	0.00084638	0	0	0	0	0	0	0	0	0	0	0.000958773	0	0	0	4.19328	9.60309	0.0263612	0.10176	0	0	0.0789654	0	0	0.000675518	0	0.000658675
New.ReferenceOTU1505	k__Fungi..unclassified..unclassified..unclassified..unclassified..unclassified..unclassified	0	0.0097295	0	0	0	0	0	0	0	0	0	0	0	1.23944	0	1.52784	0	0	0.000255487	0	0	0	0	0.00093587	0	5.43e-05	0	0	0	0	0	0	0	0	0	0	0	0	0	0	0	0	0.058631	0	0	0	0	0
FR846402	k__Fungi..p__Ascomycota..c__Dothideomycetes..o__Pleosporales..f__Pleosporaceae..g__Alternaria..s__Alternaria_brassicae	0.00200213	0.00097295	0.000700773	0.000240442	0	0.000267756	0	0	0	0.000395596	0.00648261	0	0	8.46e-05	0.000101812	0.000403218	0.00390126	0	0.000255487	0.0010585	0	0	3.36634	0.00327554	0.00139967	0.00162794	0.0178963	0	0	0	0.000116745	0	0	0.0188139	0.00254094	0.0185534	0	0	0.00790837	0	0	0	0.000338907	0	0.000445882	0	0	0
New.ReferenceOTU1582	k__Fungi..unclassified..unclassified..unclassified..unclassified..unclassified..unclassified	0	0	0	0.00649193	0	0.930567	0	0	0	0.0010042	0.00288116	0	0	0.00110014	0.016799	0.0547872	0.0819264	0	0.110881	0.14766	0	0	0.0141261	0.0673826	0.11261	0.0009225	0.00139815	0	0	0	0.00642099	0.00991908	0	0.063218	0.847617	0.000976495	0	0	0	0	0	0	0	0	0.000445882	0	0.00477166	0
L47107	k__Fungi..p__Ascomycota..c__Saccharomycetes..o__Saccharomycetales..f__Saccharomycetaceae..g__Kluyveromyces..s__Kluyveromyces_marxianus	0.0172183	8.71325	0.00175193	0	0.00024763	0	0.000126643	0	0.460939	0	0	0	0	0	0	0	0	0	0	0	0	0.000211595	0	0	0	0	0	0	0	0	0	0	0	0	0	0	0	0	0.00922643	0	0.0153208	0	0.0193177	0	0	0.141352	0	0
New.ReferenceOTU1547	k__Fungi..unclassified..unclassified..unclassified..unclassified..unclassified..unclassified	0	0	0	0	0	0	0	0	0	0	24.7218	0	0	0	0	0.000100804	0	0	0	0	0	0	0.196029	0	0.000381729	0.00222485	0.0145408	0	0	0	0	0	0	0.504389	0	0.00207505	0	0	0.202981	0	0	0	0.000338907	0	0	0	0	0
JQ083435	k__Fungi..p__Ascomycota..c__Saccharomycetes..o__Saccharomycetales..f__Saccharomycetaceae..g__Kluyveromyces..s__Kluyveromyces_marxianus	0.0128136	9.51739	0.00140155	0	0	0	0	0	0.660632	0	0	0	0	0	0	0	0	0	0	0	0	0	0	0	0	0	0	0	0	0	0	0	0	0	0	0	0	0	0	0	0.0215742	0	0.0176232	0	0	0	0	0
New.ReferenceOTU555	k__Fungi..unclassified..unclassified..unclassified..unclassified..unclassified..unclassified	0	0	0	0.00336619	0	0.625784	0	0	0	0.000426026	0.0100841	0	0	0.0392667	0.00671962	0.0113405	0.107935	0	0.0477761	0.0215669	0	0	0.00220966	0.0996701	0.0229038	0.0217059	0.0146526	0	0	0	1.45266	0.0219264	0	0.029895	0.369355	0.00720165	0	0	0	0	0	0	0	0	0.000594509	0	0.27764	0
New.ReferenceOTU666	k__Fungi..unclassified..unclassified..unclassified..unclassified..unclassified..unclassified	0	0	0	0	0	0.000191254	0	0	0	0	0.0381754	0	0	0	0	0.000252011	0	0	0.000894205	0.000264624	0	0	0.0345654	0.00514728	0.309328	0.0756992	0.0701872	0	0	0	1.37584	0.0647351	0	0.202329	0.432808	0.0349097	0	0	0	0	0	0	0	0	0.00133765	0	0.00636221	0
FN868149	k__Fungi..p__Ascomycota..c__Saccharomycetes..o__Saccharomycetales..unclassified..unclassified..unclassified	1.53804	1.47451	2.19798	6.01e-05	0.157245	0.0186282	0	0.0534494	0	9.13e-05	0.00216087	0	0	8.46e-05	0	0.000201609	0.00111465	0.0743612	0.000255487	0.00833567	0	0.173296	0.000394583	0	0.000636216	0.00499235	0.000335556	0	0	0	0.000116745	0	0.0600831	0.00103636	0.0446077	0.000366185	0.219862	0.00192864	1.64362	0.0223608	3.01882	0	2.71837	0	0.000743136	0.0180701	0.00088364	0
New.ReferenceOTU532	k__Fungi..p__Zygomycota..c__Incertae_sedis..o__Mucorales..f__Mucoraceae..g__Rhizopus..s__Rhizopus_oryzae	0	0.00145942	0	0.0022842	0	1.1507	0	0	0	0.00066947	0.00288116	0	0	0.0411284	0.0384851	0.00418338	0.417806	0	0.234793	0.369945	0	0	0.000315666	0.343932	0.0468255	0.00944206	0.00156593	0	0	0	0.0633927	0.00417645	0	0	0.0603474	0.000122062	0	0	0	0	0	0	0	0	0.000148627	0	0.000530184	0
New.ReferenceOTU256	k__Fungi..unclassified..unclassified..unclassified..unclassified..unclassified..unclassified	0	0	0	0.00474873	0	0.120108	0	0	0	0.000912914	0.0244899	0	0	0.000423132	0.0158827	0.00488901	0.0458862	0	0.300708	0.232208	0	0	0.039695	0.306497	0.214023	0.179887	0.0626372	0	0	0	0.353271	0.00939702	0	0.158085	0.218239	0.00195299	0	0	0	0	0	0	0	0	0.000297255	0	0.00282765	0
New.ReferenceOTU494	k__Fungi..unclassified..unclassified..unclassified..unclassified..unclassified..unclassified	0	0	0	0	0	0	0	0	0	0	0	0	0	0	0	0	0	0	0	0	0	0	0	0	0	0	0	0.613879	0.230582	0	0	0	0	0	0	0	0	0	0	0	0	0	0	0	0	0	0	0
New.ReferenceOTU1850	k__Fungi..unclassified..unclassified..unclassified..unclassified..unclassified..unclassified	0	0	0	0	0	0	0	0	0	0	0	0	0	0	0	0	0	0	0	0	0	0	0	0	0	0	0	0.00138261	1.44809	0.596479	0	0	0	0	0	0	0	0	0	0	0	0	0	0	0	0	0	0
AB467298	k__Fungi..p__Ascomycota..c__Saccharomycetes..unclassified..unclassified..unclassified..unclassified	0	0	0	1.82868	0	0.00087977	0	0	0	9.13e-05	0	0	0	0	0.162085	0	0.000185774	0	0.000510974	0	0	0	0	0	0.000127243	0	5.59e-05	0	0	0	0.0898938	0	0	0.0507817	0	0.000122062	0	0	0	0	0	0	0	0	0	0	0.746323	0
New.ReferenceOTU1791	k__Fungi..unclassified..unclassified..unclassified..unclassified..unclassified..unclassified	0	0	0	0.00775425	0	0	0	0	0	0.000152152	0	0	0	0	0	0	0	0	0	0	0	0	0	0	0	0	0	0	0	0	0	0	0	0	0.0007764	0	0	0	0	0	0	0	0	0	0.000594509	0	0	0
New.ReferenceOTU1578	k__Fungi..unclassified..unclassified..unclassified..unclassified..unclassified..unclassified	0	0	0.0196217	0	0	0	0	0	0	0	0.00072029	0	0	0.0012694	0	0.00166327	0.00167197	0	0	0	0	0	0.0145206	0	0.000127243	0.000108529	0.000335556	0	0	0	0	0	0	2.86617	0	0.000610309	0	0	0.0112035	0	0	0	0	0	0	0	0	0
FN645638	k__Fungi..p__Ascomycota..c__Dothideomycetes..o__Botryosphaeriales..f__Botryosphaeriaceae..g__Lasiodiplodia..unclassified	0.232648	0	0.0854943	0	0.202313	0	0.394493	0.000347074	0.648719	0.00340821	0.00144058	0.40764	0.361017	0	0	0	0	0.642295	0	0	0.999407	0.147482	0.000710249	0	0.00203589	0.00211632	0	0	0	0	0	0	0.388303	0.00207272	0.000423491	0	0.399865	0.0266152	0.168053	0.000378996	0	0.106204	0.0687982	0.58203	0	0	0.0611479	0.0838164
New.ReferenceOTU1722	k__Fungi..unclassified..unclassified..unclassified..unclassified..unclassified..unclassified	0	0	0	0	0	0	0	0	0	0	0	0	0	0	0	0	0	0	0	0	0	0	0	0	0	0	0	9.0955	0.502587	5.64242	0	0	0	0	0	0	0	0	0	0	0	0	0	0	0	0	0	0
New.ReferenceOTU646	k__Fungi..unclassified..unclassified..unclassified..unclassified..unclassified..unclassified	0	0	0	0.00408751	0	0.826524	0	0	0	0.00283003	0.0208884	0	0	0.00211566	0.0111994	0.0117437	0.0867565	0	0.0270816	0.0451185	0	0	0.00449824	0.064575	0.0426265	0.041404	0.0139815	0	0	0	0.00840566	0.0073088	0	0.037309	0.47318	0.0112297	0	0	0	0	0	0	0	0	0.00133765	0	0.0599108	0
JQ683247	k__Fungi..p__Zygomycota..c__Incertae_sedis..o__Mucorales..f__Mucoraceae..g__Rhizopus..s__Rhizopus_oryzae	0.00440469	0.00729712	0.00946044	0.0063116	0	0.44765	0	0	0	0.00158238	0.00432174	0	0	0.00203103	0.0066178	0.0230842	0.0399414	0	0.0325746	0.0444569	0	0	0.00268316	0.072062	0.0436444	0.0797691	0.00251667	0	0	0	1.18473	0.00522057	0	0.0409761	0.513271	0.00170886	0	0	0.042178	0	0.00469004	0	0.0274515	0	0.000891764	0	0.000530184	0
JN851052	k__Fungi..p__Ascomycota..c__Eurotiomycetes..o__Eurotiales..f__Trichocomaceae..g__Aspergillus..unclassified	0.000400426	0.0019459	0.00105116	0.000360663	0	0	0	0	0	0.000760762	0	0	0	0	0	0	0.0133757	0	0	0	0	0	0	0	0	0.00298456	0	0	0	0	4.07908	0.000522057	0	0.00191328	0.00670527	0.000976495	0	0.232208	0.00329515	0	0.00625338	0	0.00169454	0	0.00104039	0	0.000706912	0
HQ647309	k__Fungi..p__Ascomycota..c__Dothideomycetes..o__Pleosporales..f__Pleosporaceae..unclassified..unclassified	0	0	0	0.00330607	0	0.375432	0	0	0	0.00435156	0.00864348	0	0	0.000930891	0.0066178	0.0395657	0.0159766	0	0.0114969	0.0231546	0	0	0.00276208	0.0159098	0.0218858	0.0405357	0.00380297	0	0	0	0.0152936	0.00261028	0	0.0310908	1.17519	0.00476041	0	0.000771456	0	0	0	0	0	0	0.00133765	0	0.0309274	0
New.ReferenceOTU391	k__Fungi..unclassified..unclassified..unclassified..unclassified..unclassified..unclassified	0.00400426	0	0	0.00565038	0	1.12894	0	0	0	0.00143023	0.00576232	0	0	0.000930891	0.0124211	0.028326	0.121125	0	0.147672	0.111142	0	0	0.00457716	0.227884	0.00419902	0.00770559	0.00027963	0	0	0	0.000350236	0.00417645	0	0.00183356	0.0541362	0	0	0	0.104127	0	0	0	0.000338907	0	0	0	0.00318111	0
New.ReferenceOTU12	k__Fungi..unclassified..unclassified..unclassified..unclassified..unclassified..unclassified	0	0	0	0.00198365	0	0.458972	0	0	0	0.00066947	0.00432174	0	0	8.46e-05	0.00295256	0.000201609	0.0183916	0	0.0339798	0.0220961	0	0	0.0155466	0.0552163	0.000254486	0.0532337	0.000615186	0	0	0	0.892868	0.00835291	0	0.0927144	0.67088	0.00122062	0	0	0	0	0	0	0	0	0.00891764	0	0.000706912	0
New.ReferenceOTU1104	k__Fungi..unclassified..unclassified..unclassified..unclassified..unclassified..unclassified	0	0	0	0.00408751	0	1.10916	0	0	0	0.000608609	0.00072029	0	0	0.00135402	0.013541	0.0758049	0.155865	0	0.0992568	0.138928	0	0	0	0.242858	0.00419902	0.000271323	5.59e-05	0	0	0	0.000116745	0	0	0	0.000917563	0	0	0	0	0	0	0	0	0	0	0	0	0
New.ReferenceOTU1407	k__Fungi..unclassified..unclassified..unclassified..unclassified..unclassified..unclassified	9.85649	0	0.134548	0	0	0	0	0	0	0.000243444	0	0	0	0	0	0	0.00204352	0	0.000383231	0	0	0	0.547759	0	0.000381729	0.000108529	5.59e-05	0	0	0	0	0	0.14062	0.00015944	0	0.0377171	0	0.00115718	0.00263612	0	0.00187601	0	0.00440579	0	0.0185784	0	0	0
FJ434201	k__Fungi..p__Ascomycota..c__Sordariomycetes..o__Hypocreales..f__Nectriaceae..g__Fusarium..s__Fusarium_chlamydosporum	0.140149	0.000486475	0.00805889	0.000300552	0.0705744	0.0333547	0.000126643	0.354363	0	9.13e-05	0	0	0.214588	0.074302	0.000407249	0.00186488	0.000928871	0.302092	0.00638718	0.00330781	0.0192523	0.0116377	0	0.0229288	0	5.43e-05	0	0	0	0	0.00105071	0.000522057	0.347875	0	0.110037	0.000488247	1.04249	0	0.0691982	0.360046	0.188539	0.578453	0.759491	0	0.000148627	0.185936	0.00088364	0.289488
New.ReferenceOTU1709	k__Fungi..unclassified..unclassified..unclassified..unclassified..unclassified..unclassified	0	0	0.149965	0.000120221	0	0	0	0	0	0	0	0	0	0	0	0.000201609	0	0	0	0	0	0	7.89e-05	0	0	0.000217059	0.0125834	0	0	0	0	0	0	2.42676	0	0.000976495	0	0	0.042178	0	0	0	0	0	0	0	0	0
AB467297	k__Fungi..p__Ascomycota..c__Saccharomycetes..o__Saccharomycetales..f__Saccharomycetaceae..g__Nakaseomyces..s__Candida_glabrata	0	0	0	0	0	0	0	0	0	0	0.0151261	0	0	0	0.000814499	0.00650188	0	0	0.000255487	0.000793873	0	0	0.000315666	0	0.000636216	0.841211	0.681962	0	0	0	0	0	0.000159795	0.00143496	0	0.394138	0	0	0	0	0	0	0	0	0	0	0	0
New.ReferenceOTU214	k__Fungi..unclassified..unclassified..unclassified..unclassified..unclassified..unclassified	0	0	0	0.00619138	0	0.0411962	0	0	0	0.000821622	0.0072029	0	0	0.000930891	0.00834861	0.0022681	0.0941875	0	0.0581233	0.132445	0	0	0.000631332	0.0594277	0.204225	0.0418923	0.00234889	0	0	0	0.0100401	0.00991908	0	0.017379	1.14371	0.00244124	0	0	0	0	0	0	0	0	0.00104039	0	0.0159055	0
New.ReferenceOTU1003	k__Fungi..unclassified..unclassified..unclassified..unclassified..unclassified..unclassified	0	0	0.0662231	0.00162298	0	0.0325132	0	0	0	0.0228837	0.0151261	0	0	8.46e-05	0.00529424	0.00181448	0.0183916	0	0.000383231	0.000264624	0	0	0.000710249	0.04305	0.000127243	0	0.000223704	0	0	0	2.24022	0.0036544	0	7.97e-05	0.162973	0.0405245	0	0	0.00659031	0	0	0	0	0	0.00535058	0	0.000176728	0
New.ReferenceOTU636	k__Fungi..unclassified..unclassified..unclassified..unclassified..unclassified..unclassified	0.0800852	0.137429	0.0395937	0	0	0.000114753	0	0.00173537	0.0833946	0.016615	0.00288116	0	0.000652243	0.067955	0.00132356	0.0122477	0.00297239	0.0223084	0.000638718	0.0043663	0	0	0.00276208	0.0107625	0.000254486	0.0315278	0.947107	0	0	0	0	0	0.0199744	0.00191328	0	0.00109856	0.172794	0	0.199686	0.121089	0	0	0.000338907	0	0.000148627	0	0	0
New.ReferenceOTU1797	k__Fungi..unclassified..unclassified..unclassified..unclassified..unclassified..unclassified	0	0	0	0	0	0	0	0	0	0	0.0194478	0	0	0	0	5.04e-05	0	0	0	0	0	0	0.00505066	0	0.289733	0.0358147	0.0112971	0	0	0	1.08013	0.0109632	0	0.0853801	0.43189	0.0214829	0	0	0	0	0	0	0	0	0.00208078	0	0.000353456	0
JF300545	k__Fungi..unclassified..unclassified..unclassified..unclassified..unclassified..unclassified	0	0	0	0.00420773	0	0.532261	0	0	0	0.00356036	0.0100841	0	0	0.000761638	0.00407249	0.0432955	0.0782109	0	0.0205667	0.0800489	0	0	0.00252533	0.036031	0.227638	0.0541019	0.00676705	0	0	0	0.00350236	0.0135735	0	0.0316488	0.403446	0.013793	0	0	0	0	0	0	0	0	0.000297255	0	0.00088364	0
New.ReferenceOTU1054	k__Fungi..unclassified..unclassified..unclassified..unclassified..unclassified..unclassified	0	0	0	0.00967778	0	0.952178	0	0	0	0.000882483	0	0	0	0.00245417	0.0537569	0.00640108	0.52314	0	0.0505865	0.0326811	0	0	0	0.117452	0	0	0	0	0	0	0	0	0	7.97e-05	0	0.000366185	0	0	0	0	0	0	0	0	0	0	0	0
New.ReferenceOTU413	k__Fungi..p__Ascomycota..c__Saccharomycetes..o__Saccharomycetales..f__Incertae_sedis..g__Candida..s__Candida_tropicalis	0	0	0	0	0	0	0	0	0	0	0.0129652	0	0	0	0.0188353	0	0	0	0.000255487	0	0	0	0.000473499	0	0.00419902	0.000651176	1.59904	0	0	0	0.00198467	0	0	0.0003986	0.00303502	0.0167225	0	0	0	0	0	0	0	0	0.000743136	0	0	0
New.ReferenceOTU671	k__Fungi..unclassified..unclassified..unclassified..unclassified..unclassified..unclassified	0	0	0	0	0	0	0	0	0	0	0	0	0	0	0	0	0	0	0	0	0	0	0	0	0	0	0	0.0318	0.232609	0.000386071	0	0	0	0	0	0	0	0	0	0	0	0	0	0	0	0	0	0
New.ReferenceOTU1303	k__Fungi..unclassified..unclassified..unclassified..unclassified..unclassified..unclassified	0	0	0	0.00360663	0	0.568599	0	0	0	0.00124765	0.00216087	0	0	0.000677011	0.00763593	0.0535775	0.0499732	0	0.0881431	0.050014	0	0	0.0105748	0.241454	0.00203589	0.0513887	0.00173371	0	0	0	0.00140094	0.00678674	0	0.029895	0.131212	0.0015868	0	0	0	0	0	0	0	0	0.0016349	0	0.00424147	0
New.ReferenceOTU1943	k__Fungi..p__Ascomycota..c__Saccharomycetes..unclassified..unclassified..unclassified..unclassified	0	0	0	0.308848	0	0.0208085	0	0	0	0.000243444	0	0	0	0	2.24629	0.000554424	0.0399414	0	0.000766462	0.0164067	0	0	0	0.0014038	0	0	0	0	0	0	0	0	0	0	0	0	0	0	0	0	0	0	0	0	0	0	0	0
New.ReferenceOTU1677	k__Fungi..unclassified..unclassified..unclassified..unclassified..unclassified..unclassified	0.0148158	0	0	0.890356	0	0.492441	0	0	0	0.000578179	0	0	0	0	0.00590512	0	0.005759	0	0	0.000132312	0	0	0	0	0	0	0	0	0	0	0	0.000522057	0	0	7.06e-05	0	0	0	0	0	0	0	0.000338907	0	0	0	0	0
New.ReferenceOTU1871	k__Fungi..p__Ascomycota..c__Leotiomycetes..o__Helotiales..f__unidentified..g__unidentified..s__Helotiales_sp_REF045	0	0	0	0.000661215	0	0.000497261	0	0	0	0	0.00072029	0	0	0	0	0	0	0	0	0	0	0	0.000157833	0.00280761	0.00152692	0.000868235	0.000223704	0	0	0	2.91875	0.00417645	0	0.00175384	0.112296	0.00134268	0	0	0	0	0	0	0	0	0.000594509	0	0.00159055	0
New.ReferenceOTU191	k__Fungi..unclassified..unclassified..unclassified..unclassified..unclassified..unclassified	0	0	0	0.00168309	0	0.67092	0	0	0	0.000426026	0.00144058	0	0	8.46e-05	0.00977399	0.000554424	0.00260084	0	0.0356405	0.0239485	0	0	0	0.0556842	0.0299021	0.000108529	0.000782964	0	0	0	0.00373585	0.0036544	0	0.0120377	0.5168	0.000488247	0	0	0	0	0	0	0	0	0.000445882	0	0.00229746	0
New.ReferenceOTU612	k__Fungi..unclassified..unclassified..unclassified..unclassified..unclassified..unclassified	0.00400426	2.57126	0.00105116	0.000120221	0	0	0	0	0	0	0	0	0	0.00829339	0.0024435	0.00317534	0.0607482	0	0.000638718	0.000793873	0	0	0.0014205	0.0205891	0.000636216	0.000434118	0.00324371	0	0	0	0.00116745	0.00678674	0	7.97e-05	0.0101638	0.000244124	0	0.121119	0.085674	0	0.699128	0	4.46883	0	0.000297255	0	0	0
New.ReferenceOTU1782	k__Fungi..unclassified..unclassified..unclassified..unclassified..unclassified..unclassified	0	0	0	0.00138254	0	0.121714	0	0	0	0.00562964	0	0	0	8.46e-05	0.00946855	0.000151207	0.0193205	0	0.0079201	0.00952648	0	0	0	0.000467935	0.000890702	0.00569779	0.000223704	0	0	0	1.95934	0.00313234	0	0.0708711	0.00247036	0.000122062	0	0	0	0	0	0	0	0	0.000297255	0	0.000530184	0
GQ458030	k__Fungi..p__Ascomycota..c__Dothideomycetes..o__Capnodiales..f__Mycosphaerellaceae..g__Cladosporium..s__Cladosporium_tenuissimum	0.00280298	0.000729712	0.0122635	0.00811491	0	0.875677	0.000126643	0	0.000283655	0.00066947	0	0.000242498	0	0.0515375	0.00753412	0.0341727	0.109235	0	0.0599118	0.0878553	0	0	0	0.159098	0	5.43e-05	5.59e-05	0	0	0	0	0	0	0	0.0007764	0.000122062	0	0.0189007	0.000659031	0	0.000625338	0	0.00305017	0	0	0	0	0
New.ReferenceOTU878	k__Fungi..p__Ascomycota..c__Saccharomycetes..o__Saccharomycetales..f__Pichiaceae..g__Pichia..s__Pichia_fermentans	0	0	0	0	0	0.000153003	0	0	0	0.808902	0	0	0	0	0	0	0	0	0	0	0	0	0	0	0	0	0	0	0	0	0	0	0	0	0	0	0	0	0	0	0	0	0	0	0	0	0	0
New.ReferenceOTU480	k__Fungi..unclassified..unclassified..unclassified..unclassified..unclassified..unclassified	0	0	0	0.000120221	0	1.01548	0	0	0	6.09e-05	0	0	0	0	0.000610874	5.04e-05	0.000557322	0	0.00217164	0	0	0	0	0	0	0	0	0	0	0	0	0	0	0	0	0	0	0	0	0	0	0	0	0	0	0	0	0
JF271123	k__Fungi..p__Ascomycota..c__Saccharomycetes..o__Saccharomycetales..f__Debaryomycetaceae..g__Meyerozyma..unclassified	1.11238	0.71001	1.48634	0	0	0	0.000126643	0	0	0.000547748	0	0	0.00489182	0	0	0	0	0	0	0	0.0926961	0.0486668	7.89e-05	0	0.000127243	0.00428691	0.00313186	0	0	0	0.000116745	0	0.182806	0.00191328	0.000141164	0.0787299	0.0939238	0.00231437	1.20932	0.000189498	1.66809	0	1.75927	0	0	0	0	0
JF289131	k__Fungi..p__Ascomycota..c__Dothideomycetes..o__Capnodiales..f__Mycosphaerellaceae..g__Cladosporium..s__Cladosporium_tenuissimum	0.00200213	0.00291885	0.00105116	0.000420773	0	0.0296444	0	0	0.000141827	6.09e-05	0.0749101	0	0	0.00355431	0.000610874	0.000806435	0.00817406	0	0.00357682	0.00317549	0	0	0.00733924	0.00374348	0.0815629	0.081397	0.0553108	0	0	0	0.0143597	0.0323675	0	0.131697	0.754237	0.0283183	0	0.0123433	0.00197709	0	0.000938007	0	0	0	0.00193216	0	0.0192634	0
New.ReferenceOTU473	k__Fungi..unclassified..unclassified..unclassified..unclassified..unclassified..unclassified	0	0	0	0.00150276	0	0.00715291	0	0	0	0.00112593	0	0	0	1.73645	0.0024435	0.245207	0.0133757	0	0.0070259	0.0243455	0	0	0	0.0542804	0	0	0	0	0	0	0	0	0	0	0	0	0	0	0	0	0	0	0	0	0	0	0	0
New.ReferenceOTU318	k__Fungi..unclassified..unclassified..unclassified..unclassified..unclassified..unclassified	0	0	0	0.0216398	0	0	0	0	0	0	0	0	0	0	0	0	0	0	0	0	0	0	0	0	0	0	0	0	0	0	0.000700471	0.0036544	0	0	0.00112931	0	0	0	0	0	0	0	0	0	0.00104039	0	0.000176728	0
New.ReferenceOTU1404	k__Fungi..p__Basidiomycota..unclassified..unclassified..unclassified..unclassified..unclassified	0	0	0	0	0	0	0	0	0	0	0.0244899	0	0	0.00626235	0	0.00161287	0	0	0.00153292	0.00251393	0	0	0.0154676	0.0369668	0.0466982	0.0167678	0.0293052	0	0	0	0	0	0	1.17165	0	0.989189	0	0	0	0	0	0	0	0	0	0	0	0
EU725673	k__Fungi..p__unidentified..c__unidentified..o__unidentified..f__unidentified..g__unidentified..s__fungal_sp_F8	0	0	0	0.00613127	0	0.561522	0	0	0	0.000852053	0	0	0	0.000761638	0.00712686	0.0247475	0.0553607	0	0.0226106	0.019053	0	0	0	0.0383707	0.000636216	0.00786838	0	0	0	0	0.00572052	0	0	0.01993	0.432313	0	0	0	0	0	0	0	0	0	0	0	0	0
New.ReferenceOTU27	k__Fungi..unclassified..unclassified..unclassified..unclassified..unclassified..unclassified	0	0	0	0.000120221	0	3.83e-05	0	0	0	0	0	0	0	0	0.000101812	0	1.29336	0	0	0	0	0	0	0	0	0	0	0	0	0	0.000116745	0	0	0	1.30089	0	0	0	0	0	0	0	0	0	0.000297255	0	0	0
HQ661792	k__Fungi..p__Ascomycota..c__Sordariomycetes..o__Hypocreales..f__Hypocreaceae..g__Trichoderma..s__Trichoderma_asperellum	0.412439	0.333965	0.383323	0	0.174579	0	0.528481	0.23844	0.125375	0	0	0.0618371	0.120013	0	0	0	0	0.203006	0	0	0.0483446	0.0609394	0	0	0	0	0	0	0	0	0	0	0.0706296	0	0	0	0.27117	0.636837	0.325561	0	1.39951	0.00979556	0.749324	0.0291865	0	0.101159	0	0.177678
New.ReferenceOTU1825	k__Fungi..unclassified..unclassified..unclassified..unclassified..unclassified..unclassified	0	0	0	0.00468862	0	0.84783	0	0	0	0.000730331	0.00360145	0	0	0.0016079	0.030951	0.0315014	0.145461	0	0.0859715	0.0269917	0	0	0.00023675	0.109029	0.000508973	0.00206206	0	0	0	0	0	0.000522057	0	0.00015944	0.00910505	0.000122062	0	0	0	0	0	0	0	0	0	0	0	0
New.ReferenceOTU547	k__Fungi..unclassified..unclassified..unclassified..unclassified..unclassified..unclassified	0	0	0	0.0046285	0	0.651297	0	0	0	0.000608609	0.00792319	0	0	0.000592385	0.00671962	0.0157255	0.149362	0	0.0328301	0.0637745	0	0	0.000710249	0.0266723	0.0688385	0.0244191	0.00223704	0	0	0	0.00151769	0.00887497	0	0.003986	0.14434	0.0025633	0	0	0	0	0	0	0	0	0.000297255	0	0.00106037	0
New.ReferenceOTU1381	k__Fungi..unclassified..unclassified..unclassified..unclassified..unclassified..unclassified	0	0	0	0.0034263	0	0	0	0	0	0	0	0	0	0	2.53421	0	0.000371548	0	0	0	0	0	0	0	0	0	0	0	0	0	0	0	0	0	0	0	0	0	0	0	0	0	0.00169454	0	0	0	0	0
New.ReferenceOTU1431	k__Fungi..unclassified..unclassified..unclassified..unclassified..unclassified..unclassified	0	0	0	0.000120221	0	0	0	0	0	0	0.00648261	0	0	8.46e-05	0	0.000705631	0.000185774	0	0	0	0	0	0.00394583	0	0.00788908	0.0366829	0.000111852	0	0	0	0.139277	0.00156617	0	0.147881	0.0403022	0.00524866	0	0	0	0	0	0	0	0	0.000891764	0	0.00141383	0
New.ReferenceOTU34	k__Fungi..unclassified..unclassified..unclassified..unclassified..unclassified..unclassified	5.13586	0.000243237	0.00875967	0	0	0	0	0	0	0	0	0	0	0	0	0	0	0	0	0	0	0	0.000157833	0	0	0.010256	5.59e-05	0	0	0	1.25489	0	0	7.97e-05	0.000705818	0.000122062	0	0.00115718	0.0329515	0	0.000625338	0	0.209784	0	0.00133765	0	0	0
New.ReferenceOTU65	k__Fungi..unclassified..unclassified..unclassified..unclassified..unclassified..unclassified	0	0	0.127891	6.01e-05	0	0.0091802	0	0	0	0.000791192	0	0	0	0.0914812	0.000101812	0.000957642	0.00130042	0	0.00114969	0.000396937	0	0	0.00457716	0.0107625	0.0717651	0.0166593	0.00195741	0	0	0	0	0	0	1.72076	0	0.000732371	0	0	0.0164758	0	0.00625338	0	0.0809988	0	0	0	0.000530184	0
New.ReferenceOTU1464	k__Fungi..unclassified..unclassified..unclassified..unclassified..unclassified..unclassified	0	0	0	0	0	0	0	0	0	0	0	0	0	0	0	0	0	0	0	0	0	0	0	0	0	0	0	0	0	0	0	0	0	0	0	0	0	0	0	0	0	0	0	0	0	0	0	0
New.ReferenceOTU348	k__Fungi..p__Ascomycota..c__Eurotiomycetes..o__Eurotiales..f__Trichocomaceae..unclassified..unclassified	0	0	0	0	0	0	0	0	0	0	0	0	0	0	0	0	0	0	0	0	0	0	0	0	0	0	0	0.0705131	5.64346	0.510385	0	0	0	0	0	0	0	0	0	0	0	0	0	0	0	0	0	0
New.ReferenceOTU1137	k__Fungi..unclassified..unclassified..unclassified..unclassified..unclassified..unclassified	0	0	0	0	0	0	0	0	0	0	0	0	0	0	0	0	0	0	0	0	0	0	0	0	0	0	0	0.00345652	0.66046	0.156359	0	0	0	0	0	0	0	0	0	0	0	0	0	0	0	0	0	0
New.ReferenceOTU528	k__Fungi..unclassified..unclassified..unclassified..unclassified..unclassified..unclassified	0	0	0	0.000601105	0	0.000153003	0	0	0	0.000426026	0	0	0	0	2.42568	0	0.000557322	0	0	0	0	0	0	0	0	0	0	0	0	0	0	0	0	0	7.06e-05	0	0	0	0	0	0	0	0	0	0	0	0	0
New.ReferenceOTU975	k__Fungi..p__Basidiomycota..c__Exobasidiomycetes..o__Incertae_sedis..f__Incertae_sedis..g__Tilletiopsis..s__Tilletiopsis_minor	1.54284	0.528798	1.23301	0	0	0	0	0.00242952	0	0	0	0	0	0	0	0	0	0	0	0	0	0	0	0	0	0	0	0	0	0	0	0	0	0	0	0	0	1.68486	1.16517	0	1.27819	0	1.37461	0	0	0	0	0
New.ReferenceOTU863	k__Fungi..unclassified..unclassified..unclassified..unclassified..unclassified..unclassified	0	0	0	0.0011421	0	0.000306007	0	0	0	0.705135	0	0	0	0	0.00132356	0	0.00167197	0	0	0	0	0	0.0433252	0	0	0	0	0	0	0	0	0	0	7.97e-05	0	0	0	0	0	0	0	0	0	0	0	0	0	0
JQ743649	k__Fungi..p__Ascomycota..c__Eurotiomycetes..o__Eurotiales..f__Trichocomaceae..g__Eurotium..unclassified	0.931791	0	0.000350387	0.00186342	0.00569548	0.0898895	0.0488842	0.000347074	0.00694955	0.0170715	0.044658	0.000484997	0.00293509	8.46e-05	0.00315618	0.000252011	0.0319532	0	0	0	0	0	0.00481391	0.0107625	0.0124698	0.0183415	0.00872446	0	0	0	0.00163443	0.00104411	0	0.0144293	0.0748873	0.693433	0.00402833	0.218322	0.0191119	0.0589339	0	0.0348	0.0850657	0	0.000445882	0.00016888	0.185741	0
New.ReferenceOTU116	k__Fungi..p__Ascomycota..c__Saccharomycetes..unclassified..unclassified..unclassified..unclassified	0	0	0	0	0	0	0	0	0	0	0	0	0	0.000592385	0	5.04e-05	0	0	0.000638718	0	0	0	0.00576091	0	0.00101794	1.26182	0.00201334	0	0	0	0.000116745	0	0	0	0.00550538	0.000122062	0	0	0	0	0	0	0	0	0.000148627	0	0	0
New.ReferenceOTU440	k__Fungi..unclassified..unclassified..unclassified..unclassified..unclassified..unclassified	0	0	0	0.00102188	0	0.232336	0	0	0	0.000273874	0.00216087	0	0	0.000846264	0.00142537	0.0145158	0.00352971	0	0.0196725	0.0111142	0	0	0.000552416	0.0299478	0.00216313	0.0119925	0.00190149	0	0	0	1.58575	0.00835291	0	0.013951	0.0899918	0.000732371	0	0	0	0	0	0	0	0	0.000594509	0	0.000706912	0
New.ReferenceOTU966	k__Fungi..p__Ascomycota..c__Dothideomycetes..o__Pleosporales..f__Sporormiaceae..g__Preussia..s__Preussia_tetramera	0	0	0	0.00360663	0	0.00260106	0	0	0	0.000486887	0.0144058	0	0	0.000338506	0.00142537	0.000201609	0.0150477	0	0.00587621	0.00158775	0	0	0.00370908	0.0121663	0.00954324	0.037117	0.0732072	0	0	0	1.03448	0.0135735	0	0.067762	0.417844	0.0146474	0	0	0	0	0	0	0	0	0.00148627	0	0.00265092	0
New.ReferenceOTU1204	k__Fungi..unclassified..unclassified..unclassified..unclassified..unclassified..unclassified	0	0	0	0	0	0	0	0	0	0	0.00072029	0	0	0	0.000509062	0	0	0	0	0	0	0	0.000789165	0	0.00229038	0.000434118	0.00055926	0	0	0	0.00140094	0.000522057	0	0.214287	0.00254094	0.000976495	0	0	0.00988546	0	0	0	0	0	0.00193216	0	0.000353456	0
AJ271629	k__Fungi..p__Zygomycota..c__Incertae_sedis..o__Mortierellales..f__Mortierellaceae..g__Mortierella..s__Mortierella_alpina	0	0	0	0.0046285	0	0.360744	0	0	0	0.000243444	0.0144058	0	0	0.0666856	0.00386887	0.00796355	0.0243364	0	0.129021	0.136943	0	0	0.0114429	0.150207	0.0987407	0.0325588	0.00727038	0	0	0	0.140561	0.00313234	0	0.0267859	0.144622	0.0119621	0	0	0	0	0	0	0	0	0.000297255	0	0.00106037	0
New.ReferenceOTU386	k__Fungi..unclassified..unclassified..unclassified..unclassified..unclassified..unclassified	0	0	0	0	0	0	0	0	0	0	0	0	0	0	0	0	0	0	0	0	0	0	0	0	0.0692203	0.0230625	0.00710261	0	0	0	0.0023349	0.0542939	0	0.158165	0.361096	0	0	0	0	0	0	0	0	0	0.00118902	0	0.38244	0
New.ReferenceOTU1843	k__Fungi..p__Basidiomycota..c__Agaricomycetes..o__Agaricales..f__Agaricaceae..g__Leucoagaricus..unclassified	0	0	0	0	0.196123	0	0.000253286	0.000347074	0.519089	0	0	0.311125	0	0	0	0	0	0.41698	0	0	0.558173	0.226407	0	0	0	0	0	0	0	0	0	0	0	0	0	0	0	0.249566	0.0237251	0.000189498	0.0734772	0.676667	0	0	0	0	0	0
New.ReferenceOTU1386	k__Fungi..unclassified..unclassified..unclassified..unclassified..unclassified..unclassified	0	0	0	0.00372685	0	0.445737	0	0	0	0.000304305	0.00576232	0	0	0.000930891	0.0180208	0.054636	0.105891	0	0.0318082	0.0463093	0	0	0.00220966	0.104817	0.111465	0.00884514	0.0587223	0	0	0	0.00210141	0.0109632	0	0.0266265	0.0573124	0.0092767	0	0	0	0	0	0	0	0	0.000594509	0	0.0250954	0
New.ReferenceOTU1870	k__Fungi..unclassified..unclassified..unclassified..unclassified..unclassified..unclassified	0	0	0.0161178	0.000721326	0	0.719192	0	0	0	0.00066947	0	0	0	0.000169253	0.0058033	0.0210177	0.0124469	0	0.149332	0.0875907	0	0	0.00339341	0.0846962	0.0226493	0.0124266	0	0	0	0	0.041678	0	0	0	0.0319736	0.000122062	0	0	0	0	0	0	0	0	0	0	0.000530184	0
New.ReferenceOTU1862	k__Fungi..p__Ascomycota..c__Dothideomycetes..o__Pleosporales..f__Sporormiaceae..g__Preussia..s__Preussia_funiculata	0	0	0	0.00619138	0	0.825836	0	0	0	0.000152152	0	0	0	0.000677011	0.0131338	0	0.0462578	0	0.0324469	0.0293733	0	0	0	0.0425821	0.00127243	0	0	0	0	0	0	0	0	7.97e-05	0.000141164	0	0	0	0	0	0	0	0	0	0	0	0	0
New.ReferenceOTU1894	k__Fungi..p__Ascomycota..c__Dothideomycetes..o__Pleosporales..unclassified..unclassified..unclassified	0	0	0	0.0028853	0	0.504452	0	0	0	0.000334735	0.0165667	0	0	0.000507759	0.00621055	0.00166327	0.0865708	0	0.0198003	0.0345335	0	0	7.89e-05	0.0322875	0.218731	0.0417838	0.00822113	0	0	0	0.00315212	0.00469851	0	0.00685592	0.190783	0.0111076	0	0	0	0	0	0	0	0	0.000743136	0	0.000706912	0
New.ReferenceOTU15	k__Fungi..p__Basidiomycota..c__Agaricomycetes..o__Sebacinales..f__Sebacinaceae..g__unidentified..s__unculturedendomycorrhiza_of_Neottia_nidus_avis	0	0	0	0.00613127	0	0.589369	0	0	0	0.00066947	0.00432174	0	0	0.000423132	0.00946855	0.00161287	0.0282377	0	0.0200557	0.0345335	0	0	0.0114429	0.0262043	0.0064894	0.0187756	0.00223704	0	0	0	0.00210141	0.00887497	0	0.003986	0.197982	0.00317361	0	0	0	0	0	0	0	0	0.000445882	0	0.0012371	0
HQ446062	k__Fungi..p__Ascomycota..c__Dothideomycetes..o__Pleosporales..unclassified..unclassified..unclassified	0	0	0	0.0034263	0	0.372908	0	0	0	0.000182583	0.0072029	0	0	0.000253879	0.00264712	0.00100804	0.0178343	0	0.0168622	0.0141574	0	0	0.010417	0.0280761	0.0259576	0.0164965	0.0025726	0	0	0	0.00782193	0.00313234	0	0.0185748	0.582088	0.00610309	0	0	0	0	0	0	0	0	0.000594509	0	0.0775836	0
New.ReferenceOTU807	k__Fungi..unclassified..unclassified..unclassified..unclassified..unclassified..unclassified	0	0	0	0.000300552	0	0.0519064	0	0	0	6.09e-05	0.00072029	0	0	0	0	0	0	0	0	0	0	0	0.000157833	0	0.0120881	0.000162794	0.000111852	0	0	0	2.30443	0	0	7.97e-05	0.00409374	0	0	0	0	0	0	0	0	0	0.000297255	0	0.000353456	0
JF439438	k__Fungi..p__Ascomycota..c__Dothideomycetes..o__Pleosporales..f__Pleosporaceae..g__Alternaria..s__Alternaria_brassicae	0.566202	0.32837	0.321305	0.00360663	0	0.000191254	0	0	0	0	0.00792319	0	0.225024	0	0.00122175	0.00428419	0.000185774	0.0972273	0.000255487	0.000264624	0.0152592	0.0670756	0.196502	0.00187174	0.00483524	0.00488382	0.140654	0	0	0	0.000350236	0	0	0.00310908	0.0031056	0.00598103	0	0	4.92889	0	0.181348	0	0.37822	0	0.000148627	0	0.000176728	0
New.ReferenceOTU1011	k__Fungi..unclassified..unclassified..unclassified..unclassified..unclassified..unclassified	0	0	0	0.00270497	0	0.419229	0	0	0	0.000304305	0.00288116	0	0	0.000253879	0	0.000554424	0.0187632	0	0.0440715	0.0566296	0	0	0.000394583	0.0168457	0	0.0873661	0.000894817	0	0	0	0.00385259	0.00469851	0	7.97e-05	0.369002	0.00134268	0	0	0	0	0	0	0	0	0.000743136	0	0.00141383	0
New.ReferenceOTU1528	k__Fungi..p__Ascomycota..c__Sordariomycetes..o__Hypocreales..f__Nectriaceae..g__Gibberella..s__Fusarium_acuminatum	0	0	0	0	0	0	0	0	0	0	0	0	0	0	0	0	0	0	0	0	0	0	0	0	0	0	0	0	0	0	0	0	0	0	0	0	0	0	0	0	0	0	0	0	0	0	0	0
New.ReferenceOTU1954	k__Fungi..p__Ascomycota..c__Dothideomycetes..o__Pleosporales..f__unidentified..g__unidentified..s__Pleosporales_sp_REF111	0	0	0	0.00474873	0	0.656423	0	0	0	0.000365166	0.0100841	0	0	0.000507759	0.00834861	0.0105341	0.0529456	0	0.0292533	0.0272563	0	0	0.000631332	0.0832924	0.0300294	0.00580632	0.00223704	0	0	0	0.00163443	0.00783085	0	0.00940696	0.075946	0.00183093	0	0	0.000659031	0	0	0	0	0	0	0	0.0044182	0
New.ReferenceOTU1217	k__Fungi..p__Ascomycota..c__Sordariomycetes..o__Xylariales..f__Xylariaceae..unclassified..unclassified	1.22731	1.18821	1.02208	0	0	0	0	0	0	0	0	0	0	0	0	0	0	0	0	0	0	0	0	0	0	0	0	0	0	0	0	0	0	0	0	0	0	0.000385728	1.42878	0	1.37731	0	1.33834	0	0	0	0	0
New.ReferenceOTU418	k__Fungi..unclassified..unclassified..unclassified..unclassified..unclassified..unclassified	0	0	0	0.000420773	0	0.135293	0	0	0	0.000152152	0	0	0	0	0.000916311	0	0.00371548	0	0.0106027	0.00608636	0	0	0.00023675	0.0163777	0.124317	0.000976764	0.00117445	0	0	0	0.00782193	0.00626468	0	0.00087692	0.921234	0	0	0	0	0	0	0	0	0	0.000594509	0	0.193517	0
New.ReferenceOTU1255	k__Fungi..unclassified..unclassified..unclassified..unclassified..unclassified..unclassified	0	0	0	0.00625149	0	0.633013	0	0	0	0.00158238	0	0	0	0.00203103	0.0160864	0.118496	0.125769	0	0.0307862	0.0636422	0	0	0	0.102946	0	0	0	0	0	0	0	0	0	0.00055804	7.06e-05	0	0	0	0	0	0	0	0	0	0	0	0	0
New.ReferenceOTU223	k__Fungi..unclassified..unclassified..unclassified..unclassified..unclassified..unclassified	0.00200213	2.36962	0.00175193	6.01e-05	0	0	0	0	0	0	0	0	0	0.00101552	0	0.0388097	0	0	0.000383231	0.000661561	0	0	0	0.0453897	0	0.0133491	0	0	0	0	0.000700471	0.00156617	0	0.00685592	0.0335264	0	0	0.000385728	6.12569	0	0.000625338	0	0.00338907	0	0.00208078	0	0	0
New.ReferenceOTU1236	k__Fungi..unclassified..unclassified..unclassified..unclassified..unclassified..unclassified	0	0	0	0.000901657	0	0.000267756	0	0	0	0.000334735	0	0	0	0	2.10507	0	0.000557322	0	0	0	0	0	0	0	0	0	0	0	0	0	0	0	0	0	0	0	0	0	0	0	0	0	0	0	0.0160517	0	0	0
JQ312189	k__Fungi..unclassified..unclassified..unclassified..unclassified..unclassified..unclassified	0.0224239	0.0515663	0.032586	0	0.41478	0	0.00126643	0.222127	0.597094	0	0	0.119067	0.260571	0	0	0	0	0.368088	0	0	0.127208	0.000211595	0	0	0	0	0	0	0	0	0	0	0.608501	0	0	0	0.107917	0	0.0303154	0.214322	0	0.000257778	0	0.000566728	0	0	0	0.000823343
New.ReferenceOTU420	k__Fungi..unclassified..unclassified..unclassified..unclassified..unclassified..unclassified	0	0	0	0.000661215	0	0.209806	0	0	0	0.000243444	0.00072029	0	0	8.46e-05	0.0058033	0.000403218	0.0208067	0	0.0180118	0.0314903	0	0	0.000157833	0.00467935	0.0306656	0.000596912	0.00055926	0	0	0	1.49411	0.00208823	0	0.0178573	0.0527952	0.000366185	0	0	0	0	0	0	0	0	0.00118902	0	0.0012371	0
New.ReferenceOTU1962	k__Fungi..p__Ascomycota..c__Eurotiomycetes..o__Eurotiales..f__Trichocomaceae..g__Aspergillus..unclassified	0	0	0	0	0	0	0	0	0	0	0	0	0	0	0	0	0	0	0	0	0	0	0	0	0	0	0	0.118904	0	0	0	0	0	0	0	0	0	0	0	0	0	0	0	0	0	0	0	0
New.ReferenceOTU81	k__Fungi..p__Ascomycota..c__Saccharomycetes..o__Saccharomycetales..f__Saccharomycetaceae..g__Saccharomyces..unclassified	0	0	0	0.00372685	0	0	0	0	0	6.09e-05	0	0	0	0.523922	0.00193443	0.709966	0	0	0.00102195	0.002117	0	0	0	0.00842283	0	0	0	0	0	0	0	0	0	0	0	0	0.000212018	0.00308582	0	0	0	0	0	0	0	0	0	0
New.ReferenceOTU1334	k__Fungi..unclassified..unclassified..unclassified..unclassified..unclassified..unclassified	0	0	0	0.00348641	0	0.507283	0	0	0	0.000578179	0.00072029	0	0	8.46e-05	0.00529424	0.000252011	0.0195063	0	0.0387063	0.0199791	0	0	0.00497174	0.0187174	0.00139967	0.000379853	0.000615186	0	0	0	0.00210141	0.00261028	0	0.0087692	0.149069	0.000488247	0	0	0	0	0	0	0	0	0.000148627	0	0.000706912	0
GU170651	k__Fungi..p__Ascomycota..c__Sordariomycetes..o__Hypocreales..f__Nectriaceae..unclassified..unclassified	0	0.00145942	0.000350387	0.000240442	0	0.0322837	0	0	0	0.000791192	0.00792319	0	0	0.0188717	0.00213806	0.0162295	0.00520168	0	0.004982	0.00939417	0	0	0.00165725	0.014506	0.00356281	0.00406985	0.0251667	0	0	0	0.325486	0.00208823	0	0.0279817	0.686055	0.00463835	0	0	0	0	0.00218868	0	0.00101672	0	0.00133765	0	0.0296903	0
GU370752	k__Fungi..p__Basidiomycota..c__Incertae_sedis..o__Malasseziales..f__unidentified..g__unidentified..s__unculturedMalassezia	0.407634	0.309641	0.201823	0	0.015353	0.000306007	0.0847242	0.0013883	0.0243943	0	0	0.0465597	0.0381562	0	0	0	0.000185774	0.000185903	0	0.00330781	0.00213914	0.246508	0	0	0.00152692	0.000217059	0.000111852	0	0	0	0.0049033	0	0.136465	0.00183356	0	0.0323464	0.481492	0.843202	0.277452	0.000189498	1.13812	0.414764	0.443291	0.00170018	0	0.194043	0.000176728	0.0383678
JN206647	k__Fungi..p__Ascomycota..c__Eurotiomycetes..o__Eurotiales..f__Trichocomaceae..g__Aspergillus..unclassified	0.0476507	0.0724847	0.0508061	0	0.00619074	0	0.00405258	0.000347074	0	0	0	0	0.00815304	0	0	0	0.00148619	0	0	0	0.000142609	0	0	0	0	0	0	0	0	0	0.0258007	0	0.00527325	0	7.06e-05	0	0	7.05458	0.0843559	0	0.220432	0	0.0484637	0	0	0	0	0.000164669
New.ReferenceOTU232	k__Fungi..p__Ascomycota..c__Saccharomycetes..unclassified..unclassified..unclassified..unclassified	0	0	0	0	0	0	0	0	0	0	0	0	0	0.153428	0.00488699	0.00750993	0	0	2.31088	0.00396937	0	0	0	0.0121663	0	0	0	0	0	0	0	0	0	0	0	0	0	0	0	0	0	0	0	0	0	0	0	0
New.ReferenceOTU1503	k__Fungi..unclassified..unclassified..unclassified..unclassified..unclassified..unclassified	0.0148158	0	0.07253	6.01e-05	0	0.00103277	0	0.000347074	0	0.0248313	0.0122449	0	0.0225024	0.000677011	0	0.0246971	0.000743097	0	0.000255487	0.00714486	0	0	0.0495596	0.554503	1.07533	0.00081397	0.409379	0	0	0	0	0	0	0.00223216	7.06e-05	0.0622515	0	0	0	0	0	0	0.0247402	0.000850092	0.000148627	0	0	0
New.ReferenceOTU1052	k__Fungi..unclassified..unclassified..unclassified..unclassified..unclassified..unclassified	0	0	0	0	0	0	0	0	0	0.0027996	0.00072029	0	0	0	0	5.04e-05	0	0	0	0.0113789	0	0	1.54992	0	0.000381729	0.000379853	0.000167778	0	0	0	0	0	0	0.0007972	0	0.000244124	0	0	0	0	0	0	0	0	0	0	0	0
FJ237081	k__Fungi..p__Ascomycota..c__Dothideomycetes..o__Pleosporales..f__Incertae_sedis..g__Mycocentrospora..unclassified	0	0	0	0.00354652	0	0.440229	0	0	0	0.000182583	0.00360145	0	0	0	0	0.00126005	0.00352971	0	0.00102195	0.0477647	0	0	0.000868082	0.00280761	0.040845	0.0158453	0	0	0	0	0.00116745	0	0	0.0334824	0.221627	0	0	0	0	0	0	0	0	0	0	0	0.00159055	0
GU170638	k__Fungi..p__Ascomycota..c__Sordariomycetes..o__Hypocreales..f__Nectriaceae..g__Fusarium..unclassified	0	0	0	0.000120221	0	0	0	0	0	0	0.151261	0.0807519	0	0.0012694	0	0.0023689	0	0.0369947	0.00523749	0.00965879	0	0.0275073	0.00473499	0.134297	0.260721	0.0207834	0.361618	0	0	0	0.857027	0	0	0.0140307	0.00204687	0.0220932	0	0	0	0	0	0	0.000338907	0	0	0	0.000706912	0
GQ996162	k__Fungi..p__unidentified..c__unidentified..o__unidentified..f__unidentified..g__unidentified..s__fungal_sp_mh34632	0	0	0	0	0	0	0	0	0	0	0.0360145	0	0	0.00440057	0	0.0217738	0	0	0.0205667	0.0404875	0	0	0.00875973	1.13989	0.0237945	0.02952	0.0157711	0	0	0	0	0	0	0.417972	0	0.729319	0	0	0	0	0	0	0	0	0	0	0	0
New.ReferenceOTU1496	k__Fungi..unclassified..unclassified..unclassified..unclassified..unclassified..unclassified	0.00200213	0	0	0	0	0	0	0	0	0	0.0280913	0	0	0	0	5.04e-05	0	0	0	0	0	0	0.0797057	0	0.000254486	0.000108529	5.59e-05	0	0	0	0	0	0	0.755028	0	0.000244124	0	0	5.31376	0	0.000625338	0	0.0298238	0	0	0	0	0
New.ReferenceOTU29	k__Fungi..unclassified..unclassified..unclassified..unclassified..unclassified..unclassified	0	0	0	0	0	0	0	0	0	0	0	0	0	0	0.000101812	0	0	0	0	0	0	0	0	0	0	0	0	0	0	0	0.000350236	0.00104411	0	0	0.00261153	0	0	0	0	0	0	0	0	0	2.51923	0	0.000353456	0
New.ReferenceOTU936	k__Fungi..unclassified..unclassified..unclassified..unclassified..unclassified..unclassified	0	0	0	0.000360663	0	0.00256281	0	0	0	0	0.00288116	0	0	8.46e-05	0.000916311	0.000252011	0.00371548	0	0.00191615	0.0010585	0	0	0.00110483	0.00327554	0.00318108	0.0106359	0.00234889	0	0	0	1.46877	0.0125294	0	0.00350768	0.12493	0.0025633	0	0	0	0	0	0	0	0	0.0016349	0	0.0174961	0
New.ReferenceOTU331	k__Fungi..unclassified..unclassified..unclassified..unclassified..unclassified..unclassified	0	0	0	0.00186342	0	0.359022	0	0	0	0.000395596	0.00216087	0	0	0.000169253	0.00366525	0.0149191	0.0464435	0	0.0406225	0.0437953	0	0	0.000552416	0.0697223	0.0442806	0.0614276	0.00139815	0	0	0	0.00245165	0.00783085	0	0.01993	0.15888	0.00231918	0	0	0	0	0	0	0	0	0.000297255	0	0.00088364	0
HE799658	k__Fungi..p__Ascomycota..c__Saccharomycetes..o__Saccharomycetales..f__Pichiaceae..g__Pichia..s__Pichia_exigua	0	0	0	0.00270497	0	0.138965	0	0	0	0.00289089	0.0122449	0	0	0.000761638	0.000101812	0.00151207	0.024708	0	0.00766462	0.0172006	0	0	0.00315666	0.00608315	0.00865253	0.0416753	0	0	0	0	0.00548703	0.00887497	0	0.033323	0.492802	0	0	0	0	0	0	0	0	0	0	0	0.00671567	0
AY267224	k__Fungi..p__Basidiomycota..c__Incertae_sedis..o__Malasseziales..f__Incertae_sedis..g__Malassezia..s__Malassezia_globosa	0.100507	0.256372	0.0557115	0	0.00173341	0	0.0925761	0.0301954	0.00056731	0	0	0.0860869	0.0361995	0	0	0	0	0.00855154	0	0	0.0275236	0.0353364	0	0	0	5.43e-05	0	0	0	0	0	0	0.111377	0	0	0	0.293644	0.264224	0.0395418	0.00644293	0.234502	0.135849	0.619184	0.279964	0	0.0481307	0	0.000823343
DQ641296	k__Fungi..p__Zygomycota..c__Incertae_sedis..o__Mucorales..f__Mucoraceae..g__Rhizopus..s__Rhizopus_oryzae	0.818871	0.383342	0.729155	6.01e-05	0	0.000229505	0	0	0	0	0	0	0	0	0.000101812	0.000100804	0.000557322	0	0.000127744	0.000264624	0	0	0	0.000467935	0.000254486	0.000271323	0	0	0	0	0	0	0	0.00023916	0.000635236	0	0	0	2.51618	0	0.5775	0	2.09546	0	0	0	0	0
New.ReferenceOTU1481	k__Fungi..unclassified..unclassified..unclassified..unclassified..unclassified..unclassified	0	0	0	0.000180331	0	0.0789498	0	0	0	9.13e-05	0.00072029	0	0	0	0.000407249	5.04e-05	0.00371548	0	0.00919754	0.000132312	0	0	0.00244641	0.00093587	0.000508973	0.0191012	0.000615186	0	0	0	1.2445	0.00104411	0	0.0125958	0.00119989	0.00170886	0	0	0	0	0	0	0	0	0.000594509	0	0.00512512	0
FJ662405	k__Fungi..p__Ascomycota..c__Saccharomycetes..o__Saccharomycetales..f__Incertae_sedis..g__Candida..s__Candida_albicans	0.00200213	0.00097295	0.000700773	0.00372685	0	0	0	0	0	0	0.0280913	0	0.00163061	0	0	0	0.00111465	0	0	0	0	0.000211595	0	0	0.000508973	5.43e-05	5.59e-05	0	0	0	0.00151769	0	0	0.0136321	0	0	0	0	0.00197709	0	0.00156335	0	0.0118618	0	0	0	0	0
New.ReferenceOTU1489	k__Fungi..p__Ascomycota..c__Dothideomycetes..o__Pleosporales..f__Incertae_sedis..g__Mycocentrospora..unclassified	0	0	0	0.00264486	0	0.464786	0	0	0	0.000213013	0.00288116	0	0	0.00110014	0.0090613	0.0023185	0.0399414	0	0.0296365	0.0588789	0	0	0.000315666	0.0725299	0.00585318	0.00135662	0.00195741	0	0	0	0.00291863	0.00104411	0	0.00127552	0.211745	0.00134268	0	0	0	0	0	0	0	0	0.000297255	0	0.00494839	0
New.ReferenceOTU1480	k__Fungi..unclassified..unclassified..unclassified..unclassified..unclassified..unclassified	0	0	0	0	0	0	0	0	0	0	0	0	0	0	0	0	0	0	0	0	0	0	0	0	0	0	0	0.122361	0.000289675	0	0	0	0	0	0	0	0	0	0	0	0	0	0	0	0	0	0	0
AB365477	k__Fungi..p__Ascomycota..c__Saccharomycetes..o__Saccharomycetales..unclassified..unclassified..unclassified	0	0	0	0	0	3.83e-05	0	0	0	0	0	0	0	0	0	0	0	0	0	0	0	0	0	0	0	0	0	0	0	0	1.9591	0.000522057	0	0	0.00211745	0	0	0	0	0	0	0	0	0	0.000297255	0	0.000353456	0
GU055604	k__Fungi..p__Basidiomycota..c__Tremellomycetes..o__Cystofilobasidiales..f__unidentified..g__unidentified..s__unculturedGuehomyces	0	0	0	0.00240442	0	0.332553	0	0	0	0.000182583	0.00072029	0	0	0.000169253	0.00285075	0.00630028	0.00854561	0	0.0118802	0.0239485	0	0	0.00789165	0.0182495	0.0137423	0.0234966	0.00134223	0	0	0	0.00221816	0.00261028	0	0.014509	0.193253	0.00134268	0	0	0	0	0	0	0	0	0.000297255	0	0.0012371	0
New.ReferenceOTU1059	k__Fungi..unclassified..unclassified..unclassified..unclassified..unclassified..unclassified	0	0	0	0	0	0.00045901	0	0	0	0	0.00360145	0	0	0	0	5.04e-05	0.000185774	0	0	0	0	0	0.00118375	0.00233967	0.0550963	0.0130778	0.0285223	0	0	0	1.26412	0.00939702	0	0.0023916	0.0606298	0.00646928	0	0	0	0	0	0	0	0	0.000445882	0	0.00176728	0
DQ641293	k__Fungi..p__Zygomycota..c__Incertae_sedis..o__Mucorales..f__Mucoraceae..g__Rhizopus..s__Rhizopus_oryzae	0.00800852	0.0111889	0.0133147	0.00132243	0	0.259035	0	0	0	0.000243444	0.00288116	0	0	0.00118477	0.0066178	0.00882039	0.0295381	0	0.0546743	0.0905016	0	0	0.00599766	0.106221	0.0310473	0.0396132	0.00240482	0	0	0	0.00210141	0.00261028	0	0.0286195	0.0808867	0.00329567	0	0	0.0362467	0	0.0103181	0	0.0416856	0	0.000594509	0	0.000706912	0
New.ReferenceOTU765	k__Fungi..unclassified..unclassified..unclassified..unclassified..unclassified..unclassified	0	0	0	0.00138254	0	0.354624	0	0	0	0.000730331	0.00072029	0	0	0.000677011	0.00386887	0.0745953	0.0221071	0	0.040367	0.0337396	0	0	0.00126266	0.0294799	0.0185775	0.0223571	0.000782964	0	0	0	0.00151769	0.000522057	0	0.016502	0.21104	0.0015868	0	0	0	0	0	0	0	0	0.00222941	0	0.000353456	0
New.ReferenceOTU416	k__Fungi..unclassified..unclassified..unclassified..unclassified..unclassified..unclassified	0	0	0	0	0	0	0	0	0	0	0	0	0	0	0.00101812	0	0	0	0.000127744	0	0	0	0.000710249	0	0.00216313	0.000488382	5.59e-05	0	0	0	0.00291863	0.0109632	0	0.0023916	0.062112	0.000122062	0	0	0	0	0	0	0	0	0.000743136	0	0.459846	0
New.ReferenceOTU1774	k__Fungi..unclassified..unclassified..unclassified..unclassified..unclassified..unclassified	0	0	0	0.00252464	0	0.164058	0	0	0	0.000273874	0.00072029	0	0	0.000507759	0.00529424	0.00750993	0.0169054	0	0.137324	0.0643037	0	0	0.000315666	0.298074	0.0414813	0.0436831	0.0153237	0	0	0	0.00700471	0.00313234	0	0.116471	0.104743	0.000610309	0	0	0	0	0	0	0	0	0	0	0.00159055	0
New.ReferenceOTU1370	k__Fungi..p__Ascomycota..c__Eurotiomycetes..o__Eurotiales..f__Trichocomaceae..g__Aspergillus..unclassified	0	0	0	0	0	0	0	0	0	0	0	0	0	0	0	0	0	0	0	0	0	0	0	0	0	0	0	0.0608348	0.488682	0.0420817	0	0	0	0	0	0	0	0	0	0	0	0	0	0	0	0	0	0
New.ReferenceOTU1687	k__Fungi..p__Ascomycota..c__Saccharomycetes..unclassified..unclassified..unclassified..unclassified	0	0	0	0.00108199	0	0.00937146	0	0	0	6.09e-05	0.0194478	0	0	0	0.0074323	0.000201609	0.000557322	0	0.00217164	0.000661561	0	0	0.00662899	0.00748696	0.0819446	0.0099847	0.00715853	0	0	0	0.0756509	0.0193161	0	0.0209664	0.259388	0.00146474	0	0	0	0	0	0	0	0	0.00193216	0	0.880459	0
New.ReferenceOTU133	k__Fungi..unclassified..unclassified..unclassified..unclassified..unclassified..unclassified	0	0.0165401	0	0	0	0	0	0	0	0.00182583	0	0	0.0114143	0.00456983	0.00223987	0.746961	0.000185774	0	0.00166067	0.00132312	0.000570438	0	0	0.0159098	0	0	0	0	0	0	0.000116745	0	0	0	0.000282327	0	0	0	0	0.00094749	0.00312669	0.000257778	0.109467	0	0.000743136	0	0	0
JN889805	k__Fungi..p__Ascomycota..c__Leotiomycetes..o__Helotiales..f__Helotiaceae..g__Rhizoscyphus..s__unculturedfungus	0	0	0	0.00246453	0	0.278007	0	0	0	0.000273874	0.0165667	0	0	0.000761638	0.00845043	0.0482349	0.0401272	0	0.0141795	0.0383705	0	0	0.00331449	0.0252685	0.0108157	0.0206206	0.00771779	0	0	0	0.00280189	0.00835291	0	0.0309314	0.127541	0.198717	0	0	0	0	0	0	0	0	0.000297255	0	0.000530184	0
New.ReferenceOTU943	k__Fungi..p__Ascomycota..unclassified..unclassified..unclassified..unclassified..unclassified	0	0	0	0.00330607	0	0.507933	0	0	0	0.000304305	0.00432174	0	0	0.000761638	0.00702505	0.0222274	0.0432854	0	0.0152015	0.0136282	0	0	0.00023675	0.0636391	0.0563687	0.000488382	0	0	0	0	0.000116745	0.00208823	0	0	0.0760166	0	0	0	0	0	0	0	0	0	0	0	0.00247419	0
New.ReferenceOTU859	k__Fungi..unclassified..unclassified..unclassified..unclassified..unclassified..unclassified	0	0	0	0.00162298	0	0.507589	0	0	0	0.00222142	0.00144058	0	0	0.000253879	0.00468337	0.000201609	0.0347398	0	0.0550575	0.0226254	0	0	0	0.116516	0.00776183	0	0.000111852	0	0	0	0.00023349	0.00574263	0	0.00031888	0.00119989	0.00109856	0	0	0	0	0	0	0	0	0.000148627	0	0.0365827	0
New.ReferenceOTU1254	k__Fungi..unclassified..unclassified..unclassified..unclassified..unclassified..unclassified	0	0	0	0.00150276	0	0.170637	0	0	0	9.13e-05	0.00216087	0	0	0.000169253	0.00152718	0.0130038	0.00873138	0	0.0397283	0.0670823	0	0	0.000631332	0.0332234	0.0217586	0.0197523	0.00145408	0	0	0	0.00326887	0.00835291	0	0.0627397	0.291997	0.0015868	0	0	0	0	0	0	0	0	0.000148627	0	0.000530184	0
New.ReferenceOTU109	k__Fungi..p__Ascomycota..c__Pezizomycetes..o__unidentified..f__unidentified..g__unidentified..s__Pezizomycetes_sp_genotype_38	0	0	0	0.000661215	0	0.0539337	0	0	0	0	0	0	0	0	0.00142537	0	0.00204352	0	0.000255487	0	0	0	7.89e-05	0.000467935	0.000254486	0.0173104	0.000615186	0	0	0	1.50975	0	0	0.00087692	0.0007764	0.000244124	0	0	0	0	0	0	0	0	0.000297255	0	0	0
New.ReferenceOTU353	k__Fungi..p__Basidiomycota..c__Exobasidiomycetes..o__Incertae_sedis..f__Incertae_sedis..g__Tilletiopsis..s__Tilletiopsis_minor	0.546181	0.459475	0.673443	0	0	0	0	0	0	0	0	0	0	0	0	0	0	0	0	0	0	0	0	0	0	0	0	0	0	0	0	0	0	0	0	0	0	1.44995	0.378943	0	0.9946	0	0.952668	0.000283364	0	0	0	0
New.ReferenceOTU1179	k__Fungi..unclassified..unclassified..unclassified..unclassified..unclassified..unclassified	0	0	0	0	0	0	0	0	0	0	0.00936377	0	0	0	0.000101812	0	0	0	0	0.000264624	0	0	0.0014205	0	0.0164144	0.0131321	0.0043063	0	0	0	0.708293	0.0146176	0	0.0121174	0.165867	0.00476041	0	0	0	0	0	0	0	0	0.000297255	0	0.00088364	0
New.ReferenceOTU542	k__Fungi..unclassified..unclassified..unclassified..unclassified..unclassified..unclassified	0	0	0	0	0	0	0	0	0	0	0.00144058	0	0	0	0	0	0	0	0	0	0	0	0.00023675	0	0.00610767	5.43e-05	0.00055926	0	0	0	1.39464	0.0161838	0	0.102759	0	0	0	0	0	0	0	0	0	0	0.00431019	0	0.0303972	0
New.ReferenceOTU721	k__Fungi..unclassified..unclassified..unclassified..unclassified..unclassified..unclassified	0	0	0	0.00318585	0	0.553107	0	0	0	0.000517318	0.00072029	0	0	0	0.00946855	0	0.030467	0	0	0	0	0	0	0	0.0260848	0	0.00139815	0	0	0	0	0	0	0.0003986	0.000282327	0.000244124	0	0	0	0	0	0	0	0	0	0	0	0
New.ReferenceOTU1380	k__Fungi..unclassified..unclassified..unclassified..unclassified..unclassified..unclassified	0	0	0	0.00198365	0	0.481043	0	0	0	0.000365166	0	0	0	0.00220029	0.0217878	0.00942521	0.261384	0	0.0355127	0.0288441	0	0	0	0.0804848	0.00101794	0.000271323	0	0	0	0	0.00210141	0	0	0	0.000141164	0	0	0	0	0	0	0	0	0	0	0	0	0
New.ReferenceOTU1783	k__Fungi..unclassified..unclassified..unclassified..unclassified..unclassified..unclassified	0.00200213	0	0.00105116	0	0	0	0	0	0	0	0	0	0	0	0	0	0	0	0	0	0	0	0	0	0	0	0	0	0	0	0	0	0	0	0	0	0	5.81794	0	0	0	0	0	0	0	0	0	0
New.ReferenceOTU14	k__Fungi..unclassified..unclassified..unclassified..unclassified..unclassified..unclassified	0	0	0	0	0	0	0	0	0	0	0.00144058	0	0	0	0	0	0	0	0	0	0	0	0.022649	0.000467935	0.0259576	0.0468847	0.00246075	0	0	0	0.00350236	0.00783085	0	0.0705522	0.544468	0.00305155	0	0	0.00197709	0	0	0	0	0	0.00416156	0	0.0510744	0
New.ReferenceOTU237	k__Fungi..p__Ascomycota..c__Dothideomycetes..o__Pleosporales..f__Sporormiaceae..g__Preussia..s__Preussia_tetramera	0	0	0	0	0	0.561369	0	0	0	0.000243444	0	0	0	0	0.00305437	0.00110885	0.0107749	0	0.0258042	0.00595405	0	0	0	0.0149739	0	0	0	0	0	0	0	0	0	0	0	0	0	0	0	0	0	0	0	0	0	0	0	0
AF455415	k__Fungi..p__Ascomycota..c__Dothideomycetes..o__Pleosporales..f__Massarinaceae..g__Saccharicola..s__Saccharicola_bicolor	0	0	0	0.00168309	0	0.213899	0	0	0	0.000213013	0.0108043	0	0	0.000169253	0.00173081	0.01003	0.0315816	0	0.0117524	0.0216992	0	0	0.00205183	0.0308837	0.00394454	0.00488382	0.00352334	0	0	0	0.00455306	0.0125294	0	0.00486292	0.377119	0.00659134	0	0	0	0	0	0	0	0	0.000594509	0	0.027923	0
HQ396523	k__Fungi..p__Ascomycota..c__Saccharomycetes..o__Saccharomycetales..f__Saccharomycetaceae..g__Kluyveromyces..s__Kluyveromyces_marxianus	0	0.00656741	0	0.000240442	0	0.0385569	0	0	0.000141827	9.13e-05	0	0	0	0	0.000101812	0.000403218	0.000557322	0	0.000510974	1.84152	0	0	0.000394583	0.000467935	0	0.000162794	0.00145408	0	0	0	0	0	0	0	0.000494073	0	0	0	0	0	0	0	0	0	0	0	0	0
New.ReferenceOTU1617	k__Fungi..unclassified..unclassified..unclassified..unclassified..unclassified..unclassified	0.0168179	0.00170266	0.00770851	0	0	0	0	0	0	0	0	0	0	0	0	0	0	0	0	0	0	0	0	0	0	0	0	0	0	0	0	0	0	0	0	0	0	5.62739	0.00263612	0	0.0109434	0	0.1054	0	0	0	0	0
New.ReferenceOTU862	k__Fungi..p__Ascomycota..c__Dothideomycetes..o__Capnodiales..unclassified..unclassified..unclassified	0	0	0	0	0	0	0	0	0	0	0	0	0	0	0	0	0	0	0	0	0	0	0	0	0	0	0	0.0117522	1.97327	0.647826	0	0	0	0	0	0	0	0	0	0	0	0	0	0	0	0	0	0
New.ReferenceOTU1278	k__Fungi..unclassified..unclassified..unclassified..unclassified..unclassified..unclassified	0	0	0	0	0	0	0	0	0	0	0	0	0	0	0	0.000201609	0	0	0.000638718	0	0	0	0	0	0.0128516	0.000596912	0.000727038	0	0	0	1.69713	0.00104411	0	0.0007972	0.000141164	0	0	0	0	0	0	0	0	0	0.000297255	0	0.0012371	0
New.ReferenceOTU1198	k__Fungi..unclassified..unclassified..unclassified..unclassified..unclassified..unclassified	0	0	0	0	0	0	0	0	0	0	0	0	0	0	0	0	0	0	0	0	0	0	0	0	0	0	0	0	0	0	1.70238	0.000522057	0	0	0.00338793	0	0	0	0	0	0	0	0	0	0	0	0.000706912	0
New.ReferenceOTU1041	k__Fungi..p__Ascomycota..c__Dothideomycetes..o__Pleosporales..unclassified..unclassified..unclassified	0	0	0	0.00294541	0	0.388858	0	0	0	0.000182583	0.00360145	0	0	0.000592385	0.00916311	0.0119957	0.0219214	0	0.0310417	0.0285794	0	0	0.00102592	0.0804848	0.00356281	0.0122638	0.0027963	0	0	0	0.00023349	0.00678674	0	0.017937	0.0666998	0.00585897	0	0	0	0	0	0	0	0	0.000148627	0	0.000353456	0
New.ReferenceOTU1790	k__Fungi..unclassified..unclassified..unclassified..unclassified..unclassified..unclassified	0	0	0	0.00102188	0	0.379334	0	0	0	0.000304305	0	0	0	0.000169253	0.00203625	0.000201609	0.0326963	0	0.0384508	0.0449862	0	0	7.89e-05	0.0332234	0.0153964	0.0130235	5.59e-05	0	0	0	0.00023349	0	0	0.0205678	0.070723	0.000244124	0	0	0	0	0	0	0	0	0.000148627	0	0	0
New.ReferenceOTU1863	k__Fungi..unclassified..unclassified..unclassified..unclassified..unclassified..unclassified	0	0	0	0.00438806	0	0.488884	0	0	0	0.000243444	0.00288116	0	0	0.000930891	0.00722868	0.00433459	0.131528	0	0.02095	0.0164067	0	0	7.89e-05	0.0481973	0.00165416	0.00493809	0.00027963	0	0	0	0	0	0	0	0.00127047	0	0	0	0	0	0	0	0	0	0	0	0.000176728	0
New.ReferenceOTU1174	k__Fungi..unclassified..unclassified..unclassified..unclassified..unclassified..unclassified	0.283101	0.68374	0.892785	0	0	0	0	0	0	0	0	0	0.000326122	0	0	0	0	0	0	0	0.000142609	0	0	0	0	0	0	0	0	0	0	0	0.00159796	0	0	0	0.000212018	0.19595	1.42482	0	0.677866	0.000257778	1.09162	0	0	0.000506639	0	0
New.ReferenceOTU1203	k__Fungi..unclassified..unclassified..unclassified..unclassified..unclassified..unclassified	0	0	0	0	0	0	0	0	0	0	0	0	0	0	0	0	0	0	0	0	0	0	0	0	0	0	0	0.517787	0	0	0	0	0	0	0	0	0	0	0	0	0	0	0	0	0	0	0	0
New.ReferenceOTU1531	k__Fungi..p__Ascomycota..c__Leotiomycetes..o__Helotiales..f__unidentified..g__unidentified..s__Helotiales_sp_REF045	0	0	0	0.00180331	0	0.000956271	0	0	0	0	0.0122449	0	0	0.000507759	0.00386887	0.00045362	0.0224787	0	0.00281036	0.0054248	0	0	0.00268316	0.0154418	0.0114519	0.0536135	0.00520112	0	0	0	0.00863915	0.018794	0	0.0136321	0.206946	0.0144033	0	0	0	0	0	0	0	0	0.000445882	0	0.0577901	0
AY143556	k__Fungi..p__Basidiomycota..c__Tremellomycetes..o__Tremellales..f__Trichosporonaceae..g__Trichosporon..s__Trichosporon_debeurmannianum	1.2201	0.62658	0.488789	0	0	0	0	0	0	0	0	0	0	0	0	0	0	0	0	0	0	0	0	0	0	0	0	0	0	0	0	0	0	0	0	0	0	0	0.75459	0	0.973339	0	0.86828	0	0	0	0	0
New.ReferenceOTU130	k__Fungi..unclassified..unclassified..unclassified..unclassified..unclassified..unclassified	0.287105	0.826034	0.902596	0	0	0	0.000126643	0	0	0	0	0	0.000326122	0	0	0	0	0	0	0	0	0.000211595	0	0	0	0	0	0	0	0	0	0	0.000479386	0	0	0	0	0.243009	1.15989	0	0.559678	0	0.934028	0.000566728	0	0	0	0
EU315767	k__Fungi..p__Ascomycota..c__Saccharomycetes..unclassified..unclassified..unclassified..unclassified	0.00360383	0	0.00630696	0.515087	0	0.0452508	0	0	0	0.000243444	0.00072029	0	0	0	0.0891876	0	0.000185774	0	0.000383231	0.000661561	0	0	0.00023675	0	0.0103067	0.000379853	0.000167778	0	0	0	0.0166946	0.000522057	0	0.0113202	0.0136223	0	0	0	0.00263612	0	0.00125068	0	0	0	0.000148627	0	0.0258023	0
New.ReferenceOTU1071	k__Fungi..unclassified..unclassified..unclassified..unclassified..unclassified..unclassified	0	0	0	0	0	0	0	0	0	0	0	0	0	0	0	0	0	0	0	0	0	0	0	0	0	0	0	0.00345652	0.5443	0.133966	0	0	0	0	0	0	0	0	0	0	0	0	0	0	0	0	0	0
New.ReferenceOTU1420	k__Fungi..p__unidentified..c__unidentified..o__unidentified..f__unidentified..g__unidentified..s__fungal_sp_F8	0	0	0	0.00216398	0	0.441606	0	0	0	0.000243444	0.00216087	0	0	0.000423132	0.00722868	0.018548	0.0819264	0	0.0176286	0.0383705	0	0	0	0.0533446	0.00343556	0.000379853	0.000335556	0	0	0	0.000116745	0	0	0	0.00176454	0	0	0	0	0	0	0	0	0	0	0	0	0
New.ReferenceOTU1140	k__Fungi..unclassified..unclassified..unclassified..unclassified..unclassified..unclassified	0.407233	0.605175	0.695167	0	0	0	0	0	0	0	0	0	0	0	0	0	0	0	0	0	0.000142609	0	0	0	0	0	0	0	0	0	0	0	0	0	0	0	0	0.118033	0.912758	0	0.824508	0	1.0967	0	0	0	0	0
EF107641	k__Fungi..p__Ascomycota..c__Dothideomycetes..o__Pleosporales..f__Incertae_sedis..g__Stagonosporopsis..s__Stagonosporopsis_cucurbitacearum	0	0	0	0	0	7.65e-05	0	0	0	0	0.00864348	0	0	0	0	5.04e-05	0	0	0	0	0	0	0.00394583	0	0.0388092	0.0367372	0.00598409	0	0	0	0.00723821	0.00991908	0	0.0416936	0.453206	0.129996	0	0	0	0	0	0	0	0	0.000148627	0	0	0
New.ReferenceOTU1834	k__Fungi..unclassified..unclassified..unclassified..unclassified..unclassified..unclassified	0.395621	0.156888	0.720045	0	0	0	0	0	0	0	0	0	0	0	0	0	0	0	0	0	0	0	0	0	0	0	0	0	0	0	0	0	0	0	0	0	0	0.383414	0.289974	0	0.600325	0	2.02565	0	0	0	0	0
New.ReferenceOTU1490	k__Fungi..p__Ascomycota..c__Dothideomycetes..o__Pleosporales..f__Sporormiaceae..g__Preussia..s__Preussia_funiculata	0	0	0	0	0	0.00164479	0	0	0	0	0.0108043	0	0	0	0.000101812	0	0.000185774	0	0.000510974	0.000396937	0	0	0.000868082	0.000467935	0.0843622	0.00683735	0.00626372	0	0	0	0.00887264	0.0161838	0	0.075176	0.496261	0.0123282	0	0	0	0	0	0	0	0	0.00297255	0	0.00972005	0
JQ312209	k__Fungi..p__Basidiomycota..c__Agaricomycetes..o__Agaricales..f__Schizophyllaceae..g__Schizophyllum..s__Schizophyllum_commune	0.0264281	0	0	0	0.652504	0	0.000126643	0.130153	0.000141827	0	0	0.167809	0.000326122	0	0	0	0	0	0	0	0.000285219	0.298561	0	0	0	0	0	0	0	0	0	0	0.000159795	0	0	0	0.441209	0	0	0	0.0225122	0.129404	0	0	0	0.318845	0	0
New.ReferenceOTU558	k__Fungi..unclassified..unclassified..unclassified..unclassified..unclassified..unclassified	0	0.00121619	0	0	0	0	0	0	0	0	0	0	0	1.06968	0	0.000252011	0	0	0	0	0	0	0	0.00514728	0	0.000108529	0	0	0	0	0	0	0	0	0	0	0	0	0	0	0	0	0.00406689	0	0	0	0	0
New.ReferenceOTU679	k__Fungi..p__Ascomycota..unclassified..unclassified..unclassified..unclassified..unclassified	0	0	0	0.00132243	0	0.306198	0	0	0	3.04e-05	0.0165667	0	0	0.000253879	0.00539606	0.000756033	0.0187632	0	0.0070259	0.00132312	0	0	0.00260424	0.0276082	0.0824536	0.0242563	0.00542483	0	0	0	0.000583726	0.00522057	0	0.00701536	0.0381142	0.0092767	0	0	0	0	0	0	0	0	0.000297255	0	0.000176728	0
New.ReferenceOTU1232	k__Fungi..p__Ascomycota..c__Saccharomycetes..o__Saccharomycetales..f__Metschnikowiaceae..g__Clavispora..s__Clavispora_lusitaniae	0	0.00218914	0	0	0	0	0	0	0	0	1.79712	0	0	0.000169253	0.000305437	0.000604827	0.000743097	0	0.004982	0	0	0	0.0366173	0.0439859	0.0138695	0.0244191	0.252059	0	0	0	0.000116745	0.00104411	0	0.0127552	0.00670527	0.116569	0	0	0	0	0	0	0.00508361	0	0.000297255	0	0	0
New.ReferenceOTU1713	k__Fungi..p__Ascomycota..c__Dothideomycetes..unclassified..unclassified..unclassified..unclassified	0	0	0	0.00222409	0	0.331941	0	0	0	0.000152152	0.00864348	0	0	0.000338506	0.00498881	0.000504022	0.0159766	0	0.0108582	0.0209053	0	0	0.001894	0.0102946	0.103576	0.0232253	0.00475371	0	0	0	0.000350236	0.00104411	0	0.0319677	0.000988145	0.00634721	0	0	0	0	0	0	0	0	0	0	0	0
New.ReferenceOTU1266	k__Fungi..unclassified..unclassified..unclassified..unclassified..unclassified..unclassified	0	0	0	0.00156287	0	0.316143	0	0	0	0.000426026	0.00144058	0	0	0.000253879	0.003258	0.000201609	0.0217356	0	0.0153292	0.019053	0	0	0.00165725	0.036031	0.00139967	0.000651176	0.00117445	0	0	0	0.000466981	0.00104411	0	0.0101244	0.0559714	0.0015868	0	0	0	0	0	0	0	0	0.00133765	0	0.0215608	0
New.ReferenceOTU1209	k__Fungi..p__Ascomycota..c__Saccharomycetes..unclassified..unclassified..unclassified..unclassified	0.000400426	0	0	0.0180331	0	0.437743	0	0	0	0	0.00072029	0	0	8.46e-05	0.0286093	0.000100804	0.000557322	0	0.000766462	0.00555711	0	0	0	0.000467935	0.000890702	0.000325588	0.000111852	0	0	0	0.00396934	0	0	0.00015944	0.00345851	0	0	0	0	0	0	0	0	0	0	0	0.00247419	0
New.ReferenceOTU437	k__Fungi..p__Basidiomycota..c__Agaricomycetes..o__Agaricales..f__Marasmiaceae..g__Marasmius..unclassified	0.0989052	0	0	0	0	0	0.485803	0	0	0	0	0.105487	0	0	0	0	0	0.0228661	0	0	0.131343	0.149386	0	0	0	0	0	0	0	0	0	0	0.000159795	0	0	0	0.26693	0	0.0606308	0	0	0	0	0	0	0	0	0.000164669
New.ReferenceOTU126	k__Fungi..p__Ascomycota..unclassified..unclassified..unclassified..unclassified..unclassified	0	0	0	0.00180331	0	0.299198	0	0	0	0.00063904	0	0	0	0.0190409	0.00335981	0.00166327	0.0226644	0	0.0238881	0.039429	0	0	0.00023675	0.0322875	0.000890702	0.0222485	0.000894817	0	0	0	0.0012842	0.00313234	0	0.00223216	0.133047	0.000610309	0	0	0	0	0	0	0	0	0.000148627	0	0.000353456	0
New.ReferenceOTU174	k__Fungi..unclassified..unclassified..unclassified..unclassified..unclassified..unclassified	0.0180192	0	0.00981083	0.000420773	0	0.0629992	0	0	0	9.13e-05	0.00072029	0	0	0.000169253	0.00101812	0.0213705	0.00631632	0	0.0114969	0.00489555	0	0	0.000631332	0.0313516	0	0.055567	0.000615186	0	0	0	0.73818	0.00261028	0	0.0110014	0.119283	0.000366185	0	0	0.000659031	0	0	0	0.0115228	0	0.00104039	0	0.000530184	0
New.ReferenceOTU1882	k__Fungi..p__Ascomycota..c__Dothideomycetes..o__Pleosporales..f__Sporormiaceae..g__Preussia..s__Preussia_tetramera	0	0	0	0.00432795	0	0.410699	0	0	0	0.000395596	0.00072029	0	0	0.00101552	0.00834861	0.00131046	0.108864	0	0.02491	0.0227577	0	0	0	0.0538125	0	0	0	0	0	0	0	0	0	0.00063776	0.000141164	0.000854433	0	0	0	0	0	0	0	0	0	0	0	0
New.ReferenceOTU1249	k__Fungi..p__Basidiomycota..c__Agaricomycetes..o__Agaricales..f__Marasmiaceae..g__Calyptella..s__Calyptella_capula	0	0	0	0.00829524	0	0.278045	0	0	0	0.000578179	0.00864348	0	0	0.000507759	0.0125229	0.00115925	0.0596335	0	0.0111137	0.010585	0	0	0.0119164	0.0257364	0.04708	0.00466676	0.00570446	0	0	0	0.00315212	0.00626468	0	0.0135524	0.116107	0.00805608	0	0	0	0	0	0	0	0	0.000594509	0	0.0012371	0
New.ReferenceOTU1346	k__Fungi..unclassified..unclassified..unclassified..unclassified..unclassified..unclassified	0	0	0	0.00240442	0	0.278696	0	0	0	0.00441242	0.00504203	0	0	0.000761638	0.00274893	0.0189008	0.0338109	0	0.0402392	0.0289764	0	0	0.00370908	0.0224609	0.00241762	0.0211632	0.00190149	0	0	0	0.000116745	0.00887497	0	0.0678417	0.00112931	0.00109856	0	0	0	0	0	0	0	0	0	0	0.0226212	0
New.ReferenceOTU182	k__Fungi..p__Ascomycota..unclassified..unclassified..unclassified..unclassified..unclassified	0	0	0	0	0	0	0	0	0	0	0.0216087	0	0	0.0012694	0	0.00771154	0	0	0.00587621	0.00357243	0	0	0.00544524	0.587258	0.0101795	0.01845	0.0944031	0	0	0	0	0	0	0.262837	0	0.389255	0	0	0	0	0	0	0	0	0	0	0	0
JQ247405	k__Fungi..p__Ascomycota..unclassified..unclassified..unclassified..unclassified..unclassified	0.00240256	0.00681065	0.00280309	0.00222409	0	0.224877	0	0	0	0.000213013	0.00648261	0	0.000326122	8.46e-05	0.00203625	0.000655229	0.0417992	0	0.0111137	0.0150836	0	0	0.0125477	0.0182495	0.00508972	0.00743426	0.0027963	0	0	0	0.00163443	0.00783085	0	0.0250321	0.0947913	0.00646928	0	0.0304725	0.0164758	0	0	0	0.00338907	0	0.00222941	0	0.000706912	0
EF433996	k__Fungi..p__Ascomycota..unclassified..unclassified..unclassified..unclassified..unclassified	0	0	0	0.000961767	0	0.149829	0	0	0	0.000121722	0.00216087	0	0	0.00101552	0.00335981	0.0264108	0.0141188	0	0.0112414	0.00926186	0	0	0.000868082	0.0407103	0.00356281	0.00309309	0.00145408	0	0	0	0	0.00208823	0	0.0031888	0.334769	0.00463835	0	0	0	0	0	0	0	0	0.000891764	0	0.00194401	0
New.ReferenceOTU728	k__Fungi..unclassified..unclassified..unclassified..unclassified..unclassified..unclassified	0	0	0	0.00108199	0	0.021956	0	0	0	3.04e-05	0	0	0	0.0527223	0.0845043	0.401706	0.246708	0	0	0.00158775	0	0	0	0.00187174	0	0.000325588	0	0	0	0	0	0.00522057	0	0	0	0	0	0	0.000659031	0	0	0	0	0	0	0	0	0
New.ReferenceOTU50	k__Fungi..unclassified..unclassified..unclassified..unclassified..unclassified..unclassified	0	0	0	6.01e-05	0	0	0	0	0	0	0	0	0	0	0	0	0	0	0	0	0	0	0	0	0.000127243	0.000162794	0.020413	0	0	0	1.2626	0.000522057	0	7.97e-05	0.0178572	0	0	0	0	0	0	0	0	0	0.000148627	0	0	0
New.ReferenceOTU1603	k__Fungi..unclassified..unclassified..unclassified..unclassified..unclassified..unclassified	0	0	0	0.00679248	0	0.372487	0	0	0	0.000608609	0	0	0	0.000846264	0.0159845	0.00287293	0.197478	0	0.0160957	0.0100557	0	0	0	0.0346272	0	0	0	0	0	0	0.000583726	0	0	0	0	0	0	0	0	0	0	0	0	0	0	0	0	0
New.ReferenceOTU831	k__Fungi..unclassified..unclassified..unclassified..unclassified..unclassified..unclassified	0	0	0	0.00156287	0	0.130627	0	0	0	0.000213013	0.0072029	0	0	0.000253879	0.00111994	0.0067539	0.0642779	0	0.0227384	0.0119081	0	0	0.00118375	0.0439859	0.0567504	0.0219772	0.00234889	0	0	0	0.00431957	0.00261028	0	0.0243943	0.258894	0.00500454	0	0	0	0	0	0	0	0	0.00148627	0	0.000353456	0
New.ReferenceOTU627	k__Fungi..p__Basidiomycota..c__Agaricomycetes..o__Agaricales..unclassified..unclassified..unclassified	0	0	0	0	0	0	0	0.188808	0	0	0	0.0278873	0.217523	0	0	0	0	0.105035	0	0	0.602525	0.000211595	0	0	0	0	0	0	0	0	0	0	0.000319591	0	0	0	0.173218	0	0	0.321957	0	0.222978	0	0	0	0	0	0
New.ReferenceOTU310	k__Fungi..unclassified..unclassified..unclassified..unclassified..unclassified..unclassified	0	0	0	0	0	0	0	0	0	0	0	0	0	0	0	0	0	0	0	0	0	0	0	0	0	0	0	0.0255783	1.88115	0.000772141	0	0	0	0	0	0	0	0	0	0	0	0	0	0	0	0	0	0
New.ReferenceOTU1696	k__Fungi..unclassified..unclassified..unclassified..unclassified..unclassified..unclassified	0	0	0.000350387	0	0	0	0	0	0	0	0	0	0	0	0	5.04e-05	0	0	0	0.00145543	0	0	0	0	0	5.43e-05	0	0	0	0	0	0	0	0.830125	0	0	0	0.00154291	0	0	0	0	0	0	0	0	0	0
New.ReferenceOTU1297	k__Fungi..p__Ascomycota..unclassified..unclassified..unclassified..unclassified..unclassified	0	0	0	0.000781436	0	0.0838841	0	0	0	0	0.00216087	0	0	0.000761638	0.00193443	0.0130038	0.00371548	0	0.00370456	0.0283148	0	0	0.000552416	0.00748696	0.000763459	0.0230625	0.000894817	0	0	0	0.000700471	0.00104411	0	0.00143496	0.0731933	0.00183093	0	0	0	0	0	0	0	0	0.000445882	0	0.00106037	0
New.ReferenceOTU439	k__Fungi..unclassified..unclassified..unclassified..unclassified..unclassified..unclassified	0	0	0	0.665543	0	0	0	0	0	0.000304305	0	0	0	0	0.000305437	0	0.000743097	0	0	0	0	0	0	0	0	0	0	0	0	0	0	0	0	0	0	0	0	0	0	0	0	0	0	0	0	0	0	0
New.ReferenceOTU1033	k__Fungi..unclassified..unclassified..unclassified..unclassified..unclassified..unclassified	0	0	0	0.0022842	0	0.276515	0	0	0	0.00322563	0	0	0	0.000761638	0.0104867	0.00131046	0.143975	0	0.00613169	0.00793873	0	0	0.000631332	0.0102946	0.00165416	0.00244191	0.000503334	0	0	0	0.00175118	0.0036544	0	7.97e-05	0.0496896	0.000366185	0	0	0	0	0	0	0	0	0.00178353	0	0.175844	0
New.ReferenceOTU1196	k__Fungi..p__Basidiomycota..c__Tremellomycetes..o__Tremellales..f__Tremellaceae..g__Dioszegia..unclassified	0	0	0	0	0	3.83e-05	0	0	0	0	0	0	0	0	0	0	0	0	0	0	0	0	0	0	0.000890702	0.000976764	0.00111852	0	0	0	1.2375	0	0	0.018495	0.00239978	0	0	0	0	0	0	0	0	0	0.000445882	0	0.000706912	0
New.ReferenceOTU1085	k__Fungi..unclassified..unclassified..unclassified..unclassified..unclassified..unclassified	0	0.000486475	0	0	0	0	0	0	0	0	0.00144058	0	0.0123926	0	0	0	0.000185774	0	0	0	0	0	0.000868082	0	0.000254486	0.000868235	0.00145408	0	0	0	0	0	0	0.830045	0	0.00183093	0	0	0	0	0	0	0.109128	0	0	0	0	0
New.ReferenceOTU1680	k__Fungi..p__Ascomycota..c__Leotiomycetes..o__Helotiales..unclassified..unclassified..unclassified	0	0	0	0.00252464	0	0.163522	0	0	0	0.000152152	0.00216087	0	0	0.000338506	0.00101812	0.00105845	0.0369691	0	0.0143073	0.0378413	0	0	0.0014205	0.0243326	0.0824536	0.00439544	0.00318778	0	0	0	0.00291863	0.0125294	0	0.003986	0.248236	0.00427216	0	0	0	0	0	0	0	0	0.000148627	0	0.00141383	0
EF611091	k__Fungi..p__Ascomycota..c__Sordariomycetes..o__Hypocreales..f__Nectriaceae..unclassified..unclassified	0	0	0	0.0017432	0	0.295411	0	0	0	0.000334735	0.00216087	0	0	0.0060931	0.00427612	0.000504022	0.015605	0	0.0127744	0.0181268	0	0	0.00134158	0.0159098	0.00190865	0.00488382	0.00212519	0	0	0	0.00023349	0.0036544	0	0.00135524	0.0350792	0.0211167	0	0	0	0	0	0	0	0	0.000148627	0	0	0
New.ReferenceOTU1585	k__Fungi..p__Basidiomycota..c__Agaricomycetes..o__unidentified..f__unidentified..g__unidentified..s__unculturedfungus	0	0	0	0.00330607	0	0.385301	0	0	0	0.000426026	0.00072029	0	0	0.000423132	0.00733049	0.00090724	0.0525741	0	0.00919754	0.00317549	0	0	0	0.0149739	0	5.43e-05	0	0	0	0	0	0	0	0	7.06e-05	0	0	0	0	0	0	0	0	0	0	0	0	0
JQ678819	k__Fungi..p__Ascomycota..c__Saccharomycetes..o__Saccharomycetales..f__Incertae_sedis..g__Candida..s__Candida_albicans	0.00240256	0.00145942	0.00175193	0.000240442	0	0	0	0	0	3.04e-05	0	0	0.000978365	0	0	0.00045362	0	0	0	0	0	0	0.000868082	0	0.00114519	0.000488382	0	0	0	0	0.0131922	0	0	0.00063776	0.000635236	0	0	0	0	0	0.00156335	0	0.0159286	0	0	0	0.000176728	0
FJ025170	k__Fungi..p__Zygomycota..c__Incertae_sedis..o__Mortierellales..unclassified..unclassified..unclassified	0	0	0.0378418	0.00204376	0	0.170369	0	0	0	0.000121722	0.00936377	0	0	0.00135402	0.00111994	0.00403218	0.0100318	0	0.0224829	0.0408845	0	0	0.0095489	0.0196533	0.0120881	0.0300084	0.00346741	0	0	0	0.000700471	0.00417645	0	0.0409761	0.0974735	0.0067134	0	0	0.0270203	0	0.0597198	0	0	0	0	0	0	0
JN859276	k__Fungi..p__Ascomycota..c__Leotiomycetes..o__Helotiales..f__unidentified..g__unidentified..unclassified	0	0	0	0.00162298	0	0.223997	0	0	0	0.000121722	0	0	0	0.00101552	0.00274893	0.00090724	0.0369691	0	0.0102195	0.0288441	0	0	0.000946998	0.0486652	0.0436444	0	0.00195741	0	0	0	0.00175118	0.00574263	0	0.00255104	0.0774282	0.00378392	0	0	0	0	0	0	0	0	0.000148627	0	0.00088364	0
New.ReferenceOTU1734	k__Fungi..unclassified..unclassified..unclassified..unclassified..unclassified..unclassified	0	0	0	0.00360663	0	0	0	0	0	0	0	0	0	0	0	0	0	0	0	0	0	0	0	0	0	0	0	0	0	0	0.000116745	0	0	0	0.000564654	0	0	0	0	0	0	0	0	0	0.000445882	0	0.000176728	0
New.ReferenceOTU261	k__Fungi..p__Ascomycota..unclassified..unclassified..unclassified..unclassified..unclassified	0	0	0	0.00102188	0	0.0755454	0	0	0	0.000213013	0.0144058	0	0	0.000169253	0.00183262	0.000151207	0.0150477	0	0.000894205	0.00582174	0	0	0.00244641	0	0.0239217	0.00694588	0.00458594	0	0	0	0.358758	0.000522057	0	0.00860976	0.00239978	0.0112297	0	0	0	0	0	0	0	0	0.000148627	0	0.0265092	0
New.ReferenceOTU1840	k__Fungi..unclassified..unclassified..unclassified..unclassified..unclassified..unclassified	0	0	0	0.000120221	0	0.0773815	0	0	0	3.04e-05	0	0	0	0	0.000712687	0.000201609	0.000185774	0	0.0146905	0.029241	0	0	0.0116007	0.00093587	0.00305383	0.0272951	0.000503334	0	0	0	0.0215979	0.00261028	0	0.0146685	0.119354	0.000854433	0	0	0	0	0	0	0	0	0.00876901	0	0.000353456	0
New.ReferenceOTU1107	k__Fungi..unclassified..unclassified..unclassified..unclassified..unclassified..unclassified	0	0	0	0	0	0	0	0	0	0	0	0	0	0	0	0	0	0	0	0	0	0	0	0	0	0	0	0	0.00984896	0.0123543	0	0	0	0	0	0	0	0	0	0	0	0	0	0	0	0	0	0
GQ851829	k__Fungi..p__Ascomycota..c__Dothideomycetes..o__Pleosporales..f__Pleosporaceae..unclassified..unclassified	0.00400426	0	0	0	0.0408589	0	0.0978951	0	0.115589	0	0	0.0812369	0.0319599	0	0	0	0	0	0	0	0.588121	0.0759626	0	0	0	0	0	0	0	0	0	0	0.000958773	0	0	0	0.0790826	0	0	0.000378996	0	0.0146933	0	0.172002	0	0	0	0.220985
AY704760	k__Fungi..unclassified..unclassified..unclassified..unclassified..unclassified..unclassified	0	0	0	0.00168309	0	0.273723	0	0	0	0.000121722	0	0	0	0.000169253	0.00173081	0.0090724	0.0308385	0	0.0373011	0.0390321	0	0	0.000157833	0.0107625	0.000508973	0.0331557	0.00055926	0	0	0	0.00023349	0.00469851	0	0.0635369	0.00875214	0.000488247	0	0	0	0	0	0	0	0	0.000148627	0	0	0
New.ReferenceOTU1016	k__Fungi..p__Ascomycota..c__Saccharomycetes..o__Saccharomycetales..f__Incertae_sedis..g__Candida..s__Candida_citri	0	0	0	0	0	0	0	0	0	0	0	0	0	0	0	0	0	0	0	0	0	0	0	0	0	0	0	0	0	0	0.00595401	0	0	0	0.0122812	0	0	0	0	0	0	0	0	0	0.00178353	0	1.73936	0
New.ReferenceOTU1212	k__Fungi..unclassified..unclassified..unclassified..unclassified..unclassified..unclassified	0	0	0	0.000601105	0	0.125845	0	0	0	9.13e-05	0.00432174	0	0	0.000169253	0.00183262	0.00045362	0.0241506	0	0.00677041	0.0223608	0	0	0.00268316	0.00327554	0.0055987	0.0410784	0.00542483	0	0	0	0.00280189	0.00626468	0	0.00621816	0.193535	0.00683546	0	0	0	0	0	0	0	0	0.000445882	0	0.0012371	0
AM160629	k__Fungi..p__Ascomycota..c__Saccharomycetes..o__Saccharomycetales..f__Incertae_sedis..g__Candida..s__Candida_sake	0	0	0	0.00144265	0	0.190527	0	0	0	0.000273874	0.00432174	0	0	0.000169253	0	0.00115925	0.0113322	0	0.004982	0.00383705	0	0	0.000631332	0.0219929	0.00254486	0.0181244	0	0	0	0	0.00408608	0.00208823	0	0.0103636	0.0873097	0	0	0	0	0	0	0	0	0	0	0	0.274812	0
New.ReferenceOTU1748	k__Fungi..unclassified..unclassified..unclassified..unclassified..unclassified..unclassified	0	0	0	0.000781436	0	0.121255	0	0	0	0.00115636	0.00072029	0	0	0	0.00417431	0	0.00631632	0	0.00268262	0.0010585	0	0	7.89e-05	0	0.000127243	0.0149228	0	0	0	0	0.00140094	0.00104411	0	0.0145888	0.261647	0.000122062	0	0	0	0	0	0	0	0	0.00312117	0	0.000706912	0
New.ReferenceOTU1965	k__Fungi..p__Ascomycota..c__Sordariomycetes..o__Hypocreales..f__Nectriaceae..unclassified..unclassified	0	0	0	0.000961767	0	0.361624	0	0	0	0.00121722	0.00144058	0	0	0.000761638	0.00335981	0.000655229	0.00891716	0	0.0120079	0.0086003	0	0	0	0.0191853	0.000636216	0.000108529	0.00055926	0	0	0	0	0.00104411	0	0	0.00190571	0	0	0	0	0	0	0	0	0	0	0	0.000176728	0
New.ReferenceOTU1769	k__Fungi..unclassified..unclassified..unclassified..unclassified..unclassified..unclassified	0	0	0	0.000961767	0	0.303023	0	0	0	0.000456457	0.00072029	0	0	0.000592385	0.00437793	0.0290821	0.0206209	0	0.0421554	0.0264624	0	0	0.00173616	0.0739337	0.00661664	0	0.000167778	0	0	0	0	0	0	0.0161832	0.00127047	0.000610309	0	0	0	0	0	0	0	0	0	0	0	0
New.ReferenceOTU1146	k__Fungi..p__Zygomycota..c__Incertae_sedis..o__Mucorales..f__Mucoraceae..g__Rhizopus..s__Rhizopus_oryzae	0.000400426	0	0.00105116	0	0	0.000229505	0	0	0	0	0.0115246	0	0	0.000169253	0.000305437	5.04e-05	0.000185774	0	0.00332133	0.000661561	0	0	0.0119164	0.000467935	0.125843	0.0168763	0.00570446	0	0	0	0.0116745	0.00522057	0	0.0120377	0.097544	0.00952082	0	0	0	0	0	0	0.00101672	0	0.000594509	0	0.00583203	0
New.ReferenceOTU645	k__Fungi..unclassified..unclassified..unclassified..unclassified..unclassified..unclassified	0	0	0	0.000841546	0	0.292466	0	0	0	0.000304305	0.00072029	0	0	0.000507759	0.00264712	0.0294349	0.00928871	0	0.0183951	0.0175975	0	0	0.000473499	0.00982663	0.000254486	0.00917073	0.000223704	0	0	0	0	0.00208823	0	0.00773284	0.000917563	0	0	0	0	0	0	0	0	0	0	0	0	0
JN104563	k__Fungi..p__Ascomycota..c__Dothideomycetes..o__Pleosporales..f__Sporormiaceae..g__Preussia..unclassified	0	0	0	0	0	0.00975397	0	0	0	0	0	0	0	0	0	0	0	0	0	0.0267271	0	0	0.00315666	0	0.000127243	0.0181244	0	0	0	0	0.0098066	0	0	0	0.626696	0	0	0	0	0	0	0	0	0	0	0	0	0
New.ReferenceOTU1615	k__Fungi..p__Ascomycota..c__Sordariomycetes..o__unidentified..f__unidentified..g__unidentified..unclassified	0	0	0	0.000180331	0	0.0333547	0	0	0	6.09e-05	0.00288116	0	0	8.46e-05	0.000407249	0.000352815	0.00668787	0	0.00549297	0.00370474	0	0	0.000789165	0.00561522	0.00216313	0.00255044	0.00123037	0	0	0	0.450637	0.00417645	0	0.0227999	0.253953	0	0	0	0	0	0	0	0	0	0.000891764	0	0.00159055	0
New.ReferenceOTU489	k__Fungi..unclassified..unclassified..unclassified..unclassified..unclassified..unclassified	0	0	0	0.00216398	0	0.330526	0	0	0	0.000273874	0.00144058	0	0	0	0.00101812	0.000151207	0.015605	0	0.0236326	0.000661561	0	0	0.000157833	0.00233967	0.000508973	0.000705441	0.000223704	0	0	0	0.000116745	0.00208823	0	0.0035874	0.00578771	0	0	0	0	0	0	0	0	0	0	0	0.00088364	0
New.ReferenceOTU140	k__Fungi..p__Ascomycota..c__Archaeorhizomycetes..o__Archaeorhizomycetales..f__Archaeorhizomycetaceae..g__Archaeorhizomyces..s__Archaeorhizomyces_sp.	0	0	0	0.000540994	0	0.0556932	0	0	0	0.000121722	0.00216087	0	0	0.000169253	0.000610874	0.000856838	0.0273088	0	0.00281036	0	0	0	0.000868082	0.0159098	0.00127243	0.00141088	0.00117445	0	0	0	0.000700471	0.00469851	0	0.0471145	0.0683938	0.00134268	0	0	0	0	0	0	0	0	0.000297255	0	0.00106037	0
New.ReferenceOTU786	k__Fungi..p__Ascomycota..unclassified..unclassified..unclassified..unclassified..unclassified	0	0	0	0	0	0	0	0	0	0	0	0	0	0	0	0	0	0	0	0	0	0	0	0	0	0	0	0	0	0	0	0	0	0	0	0	0	0	0	0	0	0	0	0	0	0	0	0
New.ReferenceOTU1094	k__Fungi..unclassified..unclassified..unclassified..unclassified..unclassified..unclassified	0.161772	0.215508	0.157674	0	0	0	0	0	0	0	0	0	0	0	0	0	0	0	0	0	0	0	0.000315666	0	0.000127243	0.0486212	0	0	0	0	0	0	0	7.97e-05	0	0.000122062	0	0.459016	0.0764476	0	0.38896	0	1.4207	0	0	0	0	0
New.ReferenceOTU1725	k__Fungi..unclassified..unclassified..unclassified..unclassified..unclassified..unclassified	0.70515	0.195806	0.892084	0	0	0	0	0	0	0	0	0	0	0	0	0	0	0	0	0	0	0	0	0	0.000890702	0	0	0	0	0	0	0	0	0	0	0	0	0.439344	0.214844	0	0.506837	0	0.377204	0	0	0	0	0
New.ReferenceOTU1079	k__Fungi..p__Ascomycota..c__Sordariomycetes..o__Hypocreales..f__Nectriaceae..unclassified..unclassified	0	0	0	6.01e-05	0	0.000191254	0	0	0	0	0.00432174	0	0	0	0	0	0	0	0	0	0	0	0	0	0.000254486	0.000325588	0.00290815	0	0	0	0.930109	0.00313234	0	0.00446432	0.00359967	0.00219711	0	0	0	0	0	0	0	0	0.00222941	0	0.000176728	0
New.ReferenceOTU1273	k__Fungi..p__Basidiomycota..c__Agaricomycetes..o__Sebacinales..f__Sebacinaceae..g__unidentified..s__unculturedSebacina_mycobiont_of_Phleum_pratense	0	0	0	0.00138254	0	0.185402	0	0	0	0.000213013	0.0100841	0	0	0.000169253	0.00407249	0.000403218	0.0144904	0	0.0120079	0.0299026	0	0	0.00110483	0.0149739	0.00267211	0.00260471	0.00167778	0	0	0	0.00186792	0.00887497	0	0.0176978	0.133752	0.00170886	0	0	0	0	0	0	0	0	0.000445882	0	0.000530184	0
HE799670	k__Fungi..p__Ascomycota..c__Saccharomycetes..o__Saccharomycetales..f__Incertae_sedis..g__Candida..unclassified	0.00120128	0.00340532	0.00175193	0	0	0.00688515	0	0	0	0	5.00962	0	0	0	0	0.00090724	0.000743097	0	0.00127744	0.00238162	0	0	0.0195713	0.0112304	0.083726	0.0113413	0.00223704	0	0	0	0	0.000522057	0	0.00589928	0.0007764	0.000488247	0	0	0.00461322	0	0.00156335	0	0.00237235	0	0	0	0.02863	0
New.ReferenceOTU888	k__Fungi..unclassified..unclassified..unclassified..unclassified..unclassified..unclassified	0	0	0	0.000721326	0	0	0	0	0	0	0.133974	0	0	8.46e-05	0.000814499	0.00131046	0	0	0.000127744	0	0	0	7.89e-05	0	0.399543	5.43e-05	0.000111852	0	0	0	0	0	0	0	0	0.000122062	0	0	0	0	0	0	0	0	0.000297255	0	0	0
New.ReferenceOTU1510	k__Fungi..p__Ascomycota..unclassified..unclassified..unclassified..unclassified..unclassified	0	0	0	0.000961767	0	0.219407	0	0	0	0.000152152	0.00144058	0	0	0.000253879	0.00111994	0.000352815	0.0183916	0	0.00523749	0.000529249	0	0	0.000710249	0.0243326	0.00139967	0.00146515	0.00156593	0	0	0	0.00116745	0.000522057	0	0.00167412	0.114766	0.00305155	0	0	0	0	0	0	0	0	0	0	0.000706912	0
EF065169	k__Fungi..p__Ascomycota..c__Saccharomycetes..o__Saccharomycetales..f__Saccharomycetaceae..g__Kluyveromyces..s__Kluyveromyces_marxianus	0	0.00437827	0	0.000120221	0	0.0243658	0	0	0	0.00906828	0	0	0	0.00719325	0.000305437	0.000352815	0.000743097	0	0.00102195	0.910176	0	0	0.000631332	0.00093587	0.000127243	0	0.0602883	0	0	0	0	0	0	7.97e-05	0.0007764	0.000366185	0	0	0	0	0	0	0	0	0	0	0	0
New.ReferenceOTU625	k__Fungi..unclassified..unclassified..unclassified..unclassified..unclassified..unclassified	0	0	0	0	0	0	0	0	0	0	0	0	0	0	0	0	0	0	0	0	0	0	0	0	0	0	0	0	0	0	0.000116745	0.018272	0	7.97e-05	0.0501131	0.000122062	0	0	0	0	0	0	0	0	1.05228	0	0.000176728	0
New.ReferenceOTU756	k__Fungi..p__Ascomycota..c__Dothideomycetes..o__Pleosporales..f__Pleosporaceae..g__Embellisia..s__Embellisia_sp_DAR_74619	0	0	0	0.000841546	0	0.0066939	0	0	0	0.000334735	0.0122449	0	0	0	0.000407249	0.00090724	0.000743097	0	0.00357682	0.00251393	0	0	0.00552416	0.0102946	0.0553508	0.0148143	0.00654335	0	0	0	0.00443632	0.00835291	0	0.0542096	0.247107	0.00598103	0	0	0	0	0	0	0	0	0.00104039	0	0.0144917	0
New.ReferenceOTU1238	k__Fungi..unclassified..unclassified..unclassified..unclassified..unclassified..unclassified	0	0	0	0.00294541	0	0.167003	0	0	0	0.000243444	0	0	0	0.000169253	0.00549787	0.00045362	0.0297239	0	0.0100917	0.000661561	0	0	0.000631332	0.0299478	0.00127243	0.0348379	0.00117445	0	0	0	0.00140094	0	0	0.00207272	0.0826513	0.00195299	0	0	0	0	0	0	0	0	0.000148627	0	0.0224445	0
New.ReferenceOTU52	k__Fungi..unclassified..unclassified..unclassified..unclassified..unclassified..unclassified	0	0	0	0	0	0	0	0	0	0	0	0	0	0	0	0	0	0	0	0	0	0	0	0	0	0	0	0.000691305	0	0.841248	0	0	0	0	0	0	0	0	0	0	0	0	0	0	0	0	0	0
New.ReferenceOTU761	k__Fungi..unclassified..unclassified..unclassified..unclassified..unclassified..unclassified	0	0	0	0.000961767	0	0.251614	0	0	0	0.000273874	0	0	0	0	0.00305437	0.000201609	0.0284234	0	0.00562072	0.000396937	0	0	0	0.00701902	0	0	0	0	0	0	0.000466981	0.00522057	0	0	0.0586535	0	0	0	0	0	0	0	0	0	0	0	0.00795276	0
HQ637286	k__Fungi..p__Ascomycota..c__Sordariomycetes..o__Hypocreales..f__Nectriaceae..unclassified..unclassified	0	0	0	0.00246453	0	0.149484	0	0	0	0.000273874	0.00360145	0	0	0.0446828	0.00193443	0.00166327	0.00798829	0	0.00766462	0.0189207	0	0	0.000473499	0.00795489	0.00114519	0.0164965	0.00162185	0	0	0	0.000700471	0.00208823	0	0.00542096	0.0990968	0.0548058	0	0	0	0	0	0	0	0	0.000297255	0	0.00088364	0
New.ReferenceOTU37	k__Fungi..unclassified..unclassified..unclassified..unclassified..unclassified..unclassified	0	0	0	0.000901657	0	0.115747	0	0	0	0.000152152	0.00432174	0	0	0.000253879	0.000610874	0.00337695	0.0295381	0	0.0132853	0.0321519	0	0	0.016967	0.0552163	0.00623491	0.026861	0.0118004	0	0	0	0.0228821	0.00939702	0	0.0011958	0.0854745	0.00634721	0	0	0	0	0	0	0	0	0.000148627	0	0.000353456	0
New.ReferenceOTU938	k__Fungi..p__Ascomycota..unclassified..unclassified..unclassified..unclassified..unclassified	0	0	0	0.00162298	0	0.242587	0	0	0	0.000273874	0.00072029	0	0	0.000677011	0.00346162	0.000806435	0.0159766	0	0.00958077	0.00767411	0	0	0.000631332	0.0346272	0.00267211	0.00862809	0.00111852	0	0	0	0.000817217	0.00261028	0	0.0104433	0.0717111	0.00170886	0	0	0	0	0	0	0	0	0.000148627	0	0.000353456	0
New.ReferenceOTU1516	k__Fungi..unclassified..unclassified..unclassified..unclassified..unclassified..unclassified	0	0	0	0.000240442	0	0.00103277	0	0	0	0.00830752	0	0	0	0	0	0	0	0	0	0	0	0	0.000394583	0	0	0.000108529	0.433483	0	0	0	0.000116745	0.00156617	0	0.0003986	0.00988145	0.000488247	0	0.000771456	0	0	0	0	0	0	0.00297255	0	0	0
New.ReferenceOTU128	k__Fungi..p__unidentified..c__unidentified..o__unidentified..f__unidentified..g__unidentified..s__fungal_sp_F8	0	0	0	0	0	3.83e-05	0	0	0	0	0.00792319	0	0	0	0	5.04e-05	0	0	0.000127744	0	0	0	0.00213075	0	0.102685	0.0135119	0.00788557	0	0	0	0.00396934	0.0151396	0	0.0319677	0.223109	0.0163563	0	0	0	0	0	0	0	0	0.000445882	0	0.00777604	0
New.ReferenceOTU1019	k__Fungi..p__Ascomycota..unclassified..unclassified..unclassified..unclassified..unclassified	0	0	0	0	0	0.000191254	0	0	0	0	0.00936377	0	0	0	0	0	0	0	0	0.002117	0	0	0.00315666	0	0.0302839	0.00862809	0.0079415	0	0	0	0	0.0109632	0	0.022481	0.270681	0.0175769	0	0	0	0	0	0	0	0	0.000594509	0	0.00141383	0
New.ReferenceOTU248	k__Fungi..unclassified..unclassified..unclassified..unclassified..unclassified..unclassified	0	0	0	0.00498917	0	0	0	0	0	0	0	0	0	0	0.013541	0	0	0	0	0	0	0	0	0	0	0	0	0	0	0	0	0.000522057	0	0	0.000352909	0	0	0	0	0	0	0	0	0	0.000297255	0	0	0
New.ReferenceOTU944	k__Fungi..unclassified..unclassified..unclassified..unclassified..unclassified..unclassified	0	0	0	0.000240442	0	3.83e-05	0	0	0	0.000152152	0.00144058	0	0	0	0.000203625	0.000957642	0	0	0.000638718	0	0	0	0.00276208	0.0149739	0.000381729	0.00976764	0.000615186	0	0	0	0.00210141	0	0	0.00653704	0.440501	0.0477262	0	0	0.0626079	0	0.00125068	0	0	0	0.00460745	0	0.00194401	0
New.ReferenceOTU538	k__Fungi..p__Ascomycota..c__Saccharomycetes..o__Saccharomycetales..f__Incertae_sedis..g__Candida..unclassified	0	0	0	0	0	0	0	0	0	0	0.309004	0	0	0	0.00223987	5.04e-05	0	0	0	0	0	0	0.00481391	0	0.00203589	0.000651176	0.195797	0	0	0	0.000116745	0	0	0.00215244	0	0.0914243	0	0	0	0	0	0	0	0	0.000891764	0	0	0
New.ReferenceOTU1604	k__Fungi..p__Ascomycota..c__Dothideomycetes..o__Pleosporales..f__Pleosporaceae..unclassified..unclassified	0	0	0	6.01e-05	0	0.307881	0	0	0	3.04e-05	0	0	0	0	0.00132356	0.00181448	0.00297239	0	0.000383231	0.00238162	0	0	0	0.00187174	0.0017814	0	0	0	0	0	0	0	0	0	0.00437607	0	0	0	0	0	0	0	0	0	0	0	0.0160823	0
New.ReferenceOTU759	k__Fungi..unclassified..unclassified..unclassified..unclassified..unclassified..unclassified	0	0	0	0	0	0	0	0	0	0	0.00144058	0	0	0	0	0	0.00148619	0	0	0	0	0	0.000157833	0	0.0274845	0.000705441	0.0263971	0	0	0	0.000700471	0.0073088	0	0.00071748	0.0115048	0.000488247	0	0	0	0	0	0	0	0	0.000148627	0	0.496783	0
New.ReferenceOTU1721	k__Fungi..unclassified..unclassified..unclassified..unclassified..unclassified..unclassified	0	0	0	0.00138254	0	0.136211	0	0	0	0.000304305	0	0	0	0	0.00234168	0.000201609	0.0113322	0	0.0114969	0.0129666	0	0	0.000394583	0.00842283	0.000381729	0.000488382	0.000335556	0	0	0	0.00198467	0.0036544	0	0.0148279	0.178925	0.103508	0	0	0	0	0	0	0	0	0.00148627	0	0.00229746	0
New.ReferenceOTU1291	k__Fungi..p__Ascomycota..c__Dothideomycetes..o__Pleosporales..f__Pleosporaceae..g__Alternaria..s__Alternaria_alternata	0	0	0	0	0	0	0	0	0	0	0	0	0	0	0	0	0	0	0	0	0	0	0	0	0	0	0	0.0684392	0.000289675	0	0	0	0	0	0	0	0	0	0	0	0	0	0	0	0	0	0	0
New.ReferenceOTU319	k__Fungi..p__Basidiomycota..c__Exobasidiomycetes..o__Incertae_sedis..f__Incertae_sedis..g__Tilletiopsis..s__Tilletiopsis_minor	0.59183	0.162483	0.426771	0	0	0	0	0.00277659	0	0	0	0	0	0	0	0	0	0	0	0	0	0	0	0	0	0	0	0	0	0	0	0	0	0	0	0	0	0.534233	0.386851	0	0.436486	0	0.493788	0.000566728	0	0	0	0
FJ803966	k__Fungi..p__Ascomycota..c__Leotiomycetes..o__Helotiales..f__Incertae_sedis..g__Tetracladium..s__Tetracladium_sp.	0	0	0	0.0011421	0	0.134222	0	0	0	3.04e-05	0.00216087	0	0	0.000253879	0.00173081	0.00105845	0.0157908	0	0.00881431	0.0325488	0	0	0.00828623	0.021525	0	0.00287603	0.00246075	0	0	0	0.00116745	0.0073088	0	0.00534124	0.074605	0	0	0	0	0	0	0	0	0	0	0	0.0295136	0
EF192229	k__Fungi..p__Ascomycota..c__Saccharomycetes..o__Saccharomycetales..f__Incertae_sedis..g__Candida..s__Candida_tropicalis	0.317538	0.595202	0.310793	0	0	0	0	0	0.00297838	0	0	0	0.0205457	0	0.00101812	0.000302413	0	0	0	0	0	0.00148116	0	0	0.000763459	0.000488382	0.021923	0	0	0	0.000350236	0	0	0.0003986	0.000564654	0	0.0682697	0.00308582	0.225388	0	0.331117	0	0.522256	0.000283364	0.000148627	0.00303983	0	0
New.ReferenceOTU492	k__Fungi..unclassified..unclassified..unclassified..unclassified..unclassified..unclassified	0	0	0	0.00156287	0	0.227057	0	0	0	0.000304305	0	0	0	8.46e-05	0.0024435	0.000100804	0.00538745	0	0.000255487	0.0201115	0	0	0	0.000467935	0.000381729	0.0249618	0.000335556	0	0	0	0	0	0	0.00015944	0.000635236	0.000244124	0	0	0	0	0	0	0	0	0	0	0	0
New.ReferenceOTU1183	k__Fungi..unclassified..unclassified..unclassified..unclassified..unclassified..unclassified	0.000800852	0	0.00245271	0.00210387	0	0	0	0	0	0	0	0	0.0156538	0.0256418	0	0	0.0107749	0	0	0	0	0	0.000315666	0	0.00190865	0	0	0	0	0	0.0755342	0.0229705	0.000159795	0	0.0046584	0	0.168342	0.494889	0.0751295	0	0.58344	0	0.705266	0	0.00208078	0	0	0
New.ReferenceOTU1145	k__Fungi..unclassified..unclassified..unclassified..unclassified..unclassified..unclassified	0	0	0	0.00264486	0	0.197145	0	0	0	0.000213013	0.00072029	0	0	0.000338506	0.00132356	0.000252011	0.0185774	0	0.0206945	0.0150836	0	0	0.000394583	0.0196533	0.000636216	0.00884514	0.000671112	0	0	0	0.000933962	0.00261028	0	0.0129146	0.0683232	0.000610309	0	0	0	0	0	0	0	0	0.000148627	0	0.000176728	0
New.ReferenceOTU650	k__Fungi..unclassified..unclassified..unclassified..unclassified..unclassified..unclassified	0.000400426	0	0	0.000360663	0	0	0	0	0	3.04e-05	0	0	0	0.0456983	0	5.04e-05	0.00464435	0	0	0	0	0	0.000157833	0	0	0	0	0	0	0	0.00023349	0.000522057	0	0	0.133258	0	0.000636053	0.0185149	3.5212	0	0.00187601	0	0.00203344	0	0.000594509	0	0	0
New.ReferenceOTU752	k__Fungi..unclassified..unclassified..unclassified..unclassified..unclassified..unclassified	0	0	0	0	0	0	0	0	0	0	0	0	0	0	0	0	0	0	0	0	0	0	0	0	0	0	0	0.000691305	0	0.000772141	0	0	0	0	0	0	0	0	0	0	0	0	0	0	0	0	0	0
New.ReferenceOTU1328	k__Fungi..unclassified..unclassified..unclassified..unclassified..unclassified..unclassified	0	0	0	0.000180331	0	0.0566113	0	0	0	9.13e-05	0.00288116	0	0	0	0.000101812	0.013659	0.000371548	0	0.000127744	0.000132312	0	0	0.01894	0.000467935	0.0824536	0.000705441	0.000950743	0	0	0	0.00186792	0	0	0.0481509	0.238002	0.000122062	0	0	0	0	0	0	0	0	0.00222941	0	0.000353456	0
EU516927	k__Fungi..p__Ascomycota..c__Leotiomycetes..o__Helotiales..f__Incertae_sedis..g__Leptodontidium..unclassified	0	0	0	0.00138254	0	0.135791	0	0	0	6.09e-05	0.00360145	0	0	0.000592385	0.00213806	0.00110885	0.0256368	0	0.0145628	0.0396937	0	0	0.00102592	0.0196533	0.0244307	0.00917073	0.00274038	0	0	0	0.00256839	0.00313234	0	0.0441649	0.08978	0.00500454	0	0	0	0	0	0	0	0	0.000148627	0	0.00159055	0
New.ReferenceOTU595	k__Fungi..unclassified..unclassified..unclassified..unclassified..unclassified..unclassified	0.00200213	0	0	0.00769414	0	0.000153003	0	0	0	6.09e-05	0	0	0	0	0.731929	0.000756033	0.0102176	0	0	0.000132312	0	0	0	0	0	0	0	0	0	0	0	0	0	0	0	0	0	0	0	0	0	0	0	0	0.0451827	0	0	0
New.ReferenceOTU210	k__Fungi..unclassified..unclassified..unclassified..unclassified..unclassified..unclassified	0	0	0	0.000540994	0	0.272002	0	0	0	0	0	0	0	8.46e-05	0.000407249	0.018044	0.00297239	0	0.0182673	0.00767411	0	0	0	0.0116984	0	0	0	0	0	0	0	0	0	0	0	0	0	0	0	0	0	0	0	0	0	0	0	0
New.ReferenceOTU240	k__Fungi..p__Ascomycota..unclassified..unclassified..unclassified..unclassified..unclassified	0	0	0	0.000540994	0	0.19879	0	0	0	0.000182583	0.00576232	0	0	0	0.00234168	0.00982843	0.00705942	0	0.00370456	0.000661561	0	0	0.00118375	0	0.0600588	0.00569779	0.00234889	0	0	0	0	0.00417645	0	0	0.00134105	0.0041501	0	0	0	0	0	0	0	0	0.000148627	0	0	0
New.ReferenceOTU1478	k__Fungi..unclassified..unclassified..unclassified..unclassified..unclassified..unclassified	0	0	0	0	0	0	0	0	0	0	0.0237696	0	0	0	0	0	0	0	0	0	0	0	0.0946998	0	0	0	0.000111852	0	0	0	0	0	0	0.502475	0	0.000488247	0	0	0.0949004	0	0	0	0.000338907	0	0	0	0	0
New.ReferenceOTU1395	k__Fungi..unclassified..unclassified..unclassified..unclassified..unclassified..unclassified	0	0	0	0.00138254	0	0.202806	0	0	0	0.000182583	0.00144058	0	0	0.000423132	0	0.000655229	0.0341824	0	0.00817559	0.012702	0	0	0.000552416	0.0159098	0.0352463	0.00227912	0.00134223	0	0	0	0	0.00208823	0	0.011958	0.000494073	0.00170886	0	0	0	0	0	0	0	0	0	0	0.0150219	0
New.ReferenceOTU1062	k__Fungi..p__Basidiomycota..c__Agaricomycetes..o__Agaricales..f__Agaricaceae..g__unidentified..s__Lepiotaceae_sp_PA639	0.101308	0.0179996	0.0872463	0	0.243667	0	0.0992881	0	0	0	0	0.0812369	0.529948	0	0	0	0	0	0	0	0.0931239	0.074693	0	0	0	0	0	0	0	0	0	0	0	0	0	0	0	0	0.0481092	0.11313	0.000312669	0	0.0860824	0.0586563	0	0.00016888	0	0.147214
New.ReferenceOTU1157	k__Fungi..unclassified..unclassified..unclassified..unclassified..unclassified..unclassified	0	0	0	0	0	0	0	0	0	0	0	0	0	8.46e-05	0	0.000252011	0	0	0.000127744	1.00795	0	0	0	0.000467935	0	0	0	0	0	0	0	0	0	0	0	0	0	0	0	0	0	0	0	0	0	0	0	0
EU557369	k__Fungi..p__Ascomycota..c__Saccharomycetes..o__Saccharomycetales..f__Incertae_sedis..g__Candida..unclassified	0.412439	0.288723	0.406449	0	0	0	0	0	0	0	0.0641058	0	0.0153277	0	0	0	0	0	0	0	0	0	0.000157833	0	0.00127243	0.00200779	5.59e-05	0	0	0	0	0	0	0.00111608	0	0	0	0	0.330833	0	0.519343	0	0.536151	0	0	0	0.00724585	0
New.ReferenceOTU1066	k__Fungi..p__Ascomycota..c__Saccharomycetes..o__Saccharomycetales..f__Incertae_sedis..g__Candida..unclassified	0.000800852	0.000243237	0.000350387	0.000480884	0	0	0	0	0	0	0.00072029	0	0	0	0	0.00372976	0	0	0	0	0	0	0.00157833	0.000467935	0.000636216	0.0009225	0	0	0	0	0.00245165	0	0	0.00374684	0	0	0	0.000385728	0	0	0	0	0.00101672	0	0	0	0	0
HQ914935	k__Fungi..p__Ascomycota..c__Eurotiomycetes..o__Eurotiales..f__Trichocomaceae..g__Aspergillus..s__Aspergillus_penicillioides	0.0700746	0.0447557	0.078837	0.000721326	0.0106481	0	0	0	0.000283655	0	0.00432174	0.120037	0.00587019	0	0	0	0	0.00836563	0	0	0.00128349	0	0.00118375	0	0.00190865	0.00390706	0.00229297	0	0	0	0	0	0	0.0521369	0	0.18883	0	0.0594021	0.00197709	0.00644293	1.01336	0	0.0349074	0	0	0	0.0146684	0
New.ReferenceOTU1670	k__Fungi..unclassified..unclassified..unclassified..unclassified..unclassified..unclassified	0	0	0	0	0	0	0	0	0	0	0	0	0	0	0	0	0	0	0	0	0	0	0	0	0	0	0	0.0843392	0	0	0	0	0	0	0	0	0	0	0	0	0	0	0	0	0	0	0	0
New.ReferenceOTU545	k__Fungi..unclassified..unclassified..unclassified..unclassified..unclassified..unclassified	0.34757	0	0.046251	0.252885	0	0	0	0	0	6.09e-05	0	0	0	0	0.000203625	0.00126005	0	0	0	0	0	0	0	0	0.000890702	0	0	0	0	0	0	0.000522057	0	7.97e-05	0	0	0	0.613308	0.000659031	0	0	0	0	0	0	0	0	0
FJ025177	k__Fungi..unclassified..unclassified..unclassified..unclassified..unclassified..unclassified	0	0	0	0.000841546	0	0.103775	0	0	0	0.000213013	0.00072029	0	0	0.000423132	0.00111994	0.000403218	0	0	0.00715364	0.012305	0	0	0.00197291	0	0.000636216	0.0181787	0.000727038	0	0	0	0.000350236	0	0	0.0007972	0.191347	0.00122062	0	0	0.0289974	0	0	0	0	0	0	0	0.0166124	0
New.ReferenceOTU689	k__Fungi..unclassified..unclassified..unclassified..unclassified..unclassified..unclassified	0	0	0	0.000721326	0	0.193779	0	0	0	0.000456457	0	0	0	0	0.0024435	0.0239915	0.00910293	0	0.0192893	0.0138928	0	0	0.00102592	0.0304158	0.0204861	0.000325588	0.00055926	0	0	0	0	0	0	0.0130741	0.00663469	0.000488247	0	0	0	0	0	0	0	0	0	0	0	0
EF136370	k__Fungi..p__Ascomycota..c__Saccharomycetes..o__Saccharomycetales..f__Metschnikowiaceae..g__Clavispora..s__Clavispora_lusitaniae	0	0.000243237	0	6.01e-05	0	0	0	0	0	0.00149109	0	0	0	0.000253879	0	0.00181448	0	0	0	0	0	0	0	0	0	0.109126	0	0	0	0	0.00175118	0	0	0.061783	0.0296444	0	0	0	0	0	0	0	0	0	0	0	0	0
New.ReferenceOTU125	k__Fungi..p__Ascomycota..c__Dothideomycetes..o__Pleosporales..unclassified..unclassified..unclassified	0	0	0	0.00180331	0	0.216844	0	0	0	9.13e-05	0.00288116	0	0	0.000253879	0.00631237	0	0.0587046	0	0.0100917	0.010585	0	0	0.000710249	0.0510049	0.00305383	0.00944206	0.00151	0	0	0	0.000700471	0.00208823	0	0.0277426	0	0.00341773	0	0	0	0	0	0	0	0	0	0	0.000176728	0
New.ReferenceOTU59	k__Fungi..unclassified..unclassified..unclassified..unclassified..unclassified..unclassified	0.00240256	0	1.21514	6.01e-05	0	0	0	0	0.209054	0.00499059	0	0.0278873	0	0	0.000101812	0	0.00761674	0	0	0	0	0	0	0	0	0	0	0	0	0	0	0	0	0	0	0	0	0.000385728	1.25084	0	0	0	0	0	0.0344815	0	0.00265092	0
New.ReferenceOTU604	k__Fungi..unclassified..unclassified..unclassified..unclassified..unclassified..unclassified	0	0	0	0	0	0	0	0	0	0	0	0	0	0	0	0	0.0438427	0	0	0	0	0	0	0	0	0	0	0	0	0	0	0	0	0	0	0	0	0	0.000659031	0	0	0	2.42386	0	0	0	0	0
EU327190	k__Fungi..p__Ascomycota..c__Sordariomycetes..o__Hypocreales..f__Nectriaceae..unclassified..unclassified	0.0456486	0.00170266	0.00140155	0.000300552	0	0.0239068	0	0	0	0.00161281	0.0108043	0	0	0.000169253	0.000509062	5.04e-05	0.00130042	0	0	0.000132312	0	0.000211595	0.0086019	0	0.00674389	0.00982191	0.00844483	0	0	0	0	0.00104411	0	0.0169006	7.06e-05	0.529138	0	0	0	0	0.0040647	0	0.00372798	0	0	0	0.010427	0
New.ReferenceOTU751	k__Fungi..unclassified..unclassified..unclassified..unclassified..unclassified..unclassified	0	0	0	0.000540994	0	0.138851	0	0	0	0.000213013	0.00216087	0	0	8.46e-05	0.00111994	0.000252011	0.0065021	0	0.00689816	0.000264624	0	0	0.000157833	0.0116984	0.0362643	0.0016822	0.00190149	0	0	0	0.000700471	0.000522057	0	0.103955	0.0627472	0.00183093	0	0	0	0	0	0	0	0	0	0	0.000176728	0
EU517039	k__Fungi..unclassified..unclassified..unclassified..unclassified..unclassified..unclassified	0	0	0	0.000841546	0	0.0844196	0	0	0	3.04e-05	0.0072029	0	0	8.46e-05	0.000610874	0.00045362	0.00966026	0	0.00396005	0.0010585	0	0	0.00386691	0.0229288	0.0642578	0.015791	0.00380297	0	0	0	0.0023349	0.0036544	0	0.0571593	0.139893	0.00695752	0	0	0	0	0	0	0	0	0.000148627	0	0.00671567	0
New.ReferenceOTU1448	k__Fungi..p__Ascomycota..c__Incertae_sedis..o__Incertae_sedis..f__Incertae_sedis..g__Sympodiella..s__Sympodiella_acicola	0	0	0	0	0	0	0	0	0	0	0.0108043	0	0	0.00211566	0	0.0112901	0	0	0.00983626	0.0306964	0	0	0.00465607	0.462787	0.00903426	0.00851956	0.00626372	0	0	0	0	0	0	0.231906	0	0.132559	0	0	0	0	0	0	0	0	0	0	0	0
New.ReferenceOTU599	k__Fungi..unclassified..unclassified..unclassified..unclassified..unclassified..unclassified	0	0	0	0.42973	0	3.83e-05	0	0	0	0.000121722	0	0	0	0	0.000407249	0	0.000371548	0	0	0	0	0	0	0	0	0	0	0	0	0	0	0	0	0	0	0	0	0	0	0	0	0	0	0	0.00237804	0	0	0
GQ121293	k__Fungi..p__Ascomycota..c__Sordariomycetes..o__Hypocreales..f__Nectriaceae..g__Fusarium..unclassified	0	0	0.041696	0	0.128024	0	0.026975	0.00451196	0.174873	0	0	0.000484997	0.0808782	0	0	0	0	0.0935092	0	0	0.125924	0.000211595	0	0	0	0	0	0	0	0	0	0	0	0	7.06e-05	0.00183093	0.154773	0	0	0.289363	0.0300162	0	0	0.000283364	0	0.00016888	0	0.146226
New.ReferenceOTU1957	k__Fungi..unclassified..unclassified..unclassified..unclassified..unclassified..unclassified	0	0	0	0.00102188	0	0.140304	0	0	0	9.13e-05	0.00144058	0	0	0.000507759	0.00264712	0.000252011	0.017277	0	0.00523749	0.00449862	0	0	0.000157833	0.014038	0.000254486	0.000759706	0.00100667	0	0	0	0.000466981	0.0036544	0	0.0047832	0.03882	0.000610309	0	0	0	0	0	0	0	0	0.000148627	0	0	0
New.ReferenceOTU1479	k__Fungi..p__Ascomycota..c__Eurotiomycetes..o__Eurotiales..f__Trichocomaceae..g__Aspergillus..unclassified	0	0	0	0	0	0	0	0	0	0	0	0	0	0	0	0	0	0	0	0	0	0	0	0	0	0	0	0.00345652	0.743597	0.411551	0	0	0	0	0	0	0	0	0	0	0	0	0	0	0	0	0	0
New.ReferenceOTU1078	k__Fungi..p__Ascomycota..c__Leotiomycetes..o__Helotiales..f__Dermateaceae..g__Mollisia..s__Mollisia_incrustata	0	0	0	0	0	0	0	0	0	0	0.0288116	0	0	0.00152328	0	0.00282252	0	0	0.00881431	0.00476324	0	0	0.00875973	0.364989	0.00865253	0.00976764	0.00581631	0	0	0	0	0	0	0.252075	0	0.234237	0	0	0	0	0	0	0	0	0	0	0	0
New.ReferenceOTU763	k__Fungi..unclassified..unclassified..unclassified..unclassified..unclassified..unclassified	0	0	0	0.000180331	0	0.0175571	0	0	0	9.13e-05	0	0	0	0	0.000203625	0	1.22945	0	0	0	0	0	0	0	0.000890702	0	0	0	0	0	0	0	0	0	0	0	0	0	0	0	0	0	0	0	0	0	0	0
New.ReferenceOTU1887	k__Fungi..unclassified..unclassified..unclassified..unclassified..unclassified..unclassified	0	0	0	0.00132243	0	0.000114753	0	0	0	0.000152152	0	0	0	0	0.705661	0	0	0	0	0	0	0	0	0	0	0	0	0	0	0	0	0	0	0	0	0	0	0	0.00197709	0	0	0	0	0	0	0	0	0
New.ReferenceOTU884	k__Fungi..p__Ascomycota..c__Saccharomycetes..o__Saccharomycetales..f__Saccharomycetaceae..g__Saccharomyces..unclassified	0	0	0	0.0022842	0	7.65e-05	0	0	0	0.000121722	0	0	0	0.196756	0.00213806	0.165823	0	0	0.145372	0.00621867	0	0	0	0.0276082	0	0.000108529	0	0	0	0	0	0	0	0	0	0	0	0	0	0	0	0	0	0	0	0	0	0
New.ReferenceOTU1315	k__Fungi..p__Ascomycota..unclassified..unclassified..unclassified..unclassified..unclassified	0	0	0	0.00186342	0	0.201046	0	0	0	0.000182583	0.00288116	0	0	0.000677011	0.00183262	0.0111389	0.0148619	0	0.00651492	0.0136282	0	0	0.000394583	0.0308837	0.000636216	0.00851956	0.000335556	0	0	0	0.000116745	0.0036544	0	0.00031888	0.000423491	0.000732371	0	0	0	0	0	0	0	0	0	0	0.000176728	0
New.ReferenceOTU1819	k__Fungi..unclassified..unclassified..unclassified..unclassified..unclassified..unclassified	0	0	0	0.00144265	0	0.243658	0	0	0	0.000182583	0.00072029	0	0	0	0.0145592	5.04e-05	0.0100318	0	0.00332133	0.0134958	0	0	0	0.00233967	0.000254486	0.000217059	0	0	0	0	0	0	0	0	0	0	0	0	0	0	0	0	0	0	0	0	0	0
New.ReferenceOTU1399	k__Fungi..p__Ascomycota..c__Dothideomycetes..unclassified..unclassified..unclassified..unclassified	0	0	0	0.00120221	0	0.153424	0	0	0	0.000121722	0.00432174	0	0	0.000592385	0.00559968	0.000655229	0.00557323	0	0.0123911	0.0314903	0	0	0.00134158	0.0191853	0.0435172	0.00417838	0.00346741	0	0	0	0.00023349	0.00208823	0	0.00414544	0.000352909	0.00585897	0	0	0	0	0	0	0	0	0	0	0.000353456	0
GU721238	k__Fungi..p__Ascomycota..unclassified..unclassified..unclassified..unclassified..unclassified	0.122931	0.066647	0.0399441	0	0.006686	0	0	0	0	0	0	0	0	0	0	0	0	0	0	0	0	0	0	0	0	0	0	0	0	0	0	0	0	0	0	0	0	0	0.0177938	0	1.70999	0	0.165387	0	0	0	0	0
New.ReferenceOTU139	k__Fungi..unclassified..unclassified..unclassified..unclassified..unclassified..unclassified	0	0	0	0	0	0	0	0	0	0	0.00360145	0	0	0	0	0	0	0	0.000255487	0	0	0	0.00213075	0	0.00216313	0.0185043	0.00195741	0	0	0	0.00175118	0.0036544	0	0.007972	0.114201	0.00231918	0	0	0	0	0	0	0	0	0.000148627	0	0.000353456	0
New.ReferenceOTU1415	k__Fungi..unclassified..unclassified..unclassified..unclassified..unclassified..unclassified	0	0	0	0.000300552	0	0.226789	0	0	0	0.00310391	0.00288116	0	0	0	0.00234168	0.000151207	0.00705942	0	0.00102195	0	0	0	0.000157833	0.00093587	0.000508973	0.00113956	0.000447408	0	0	0	0	0	0	0	0.000141164	0.00268536	0	0	0	0	0	0	0	0	0	0	0.000176728	0
New.ReferenceOTU352	k__Fungi..unclassified..unclassified..unclassified..unclassified..unclassified..unclassified	0	0	0	0.000360663	0	0	0	0	0	0	0	0	0	0.551934	0	0.00307454	0	0	0.00242713	0.00158775	0	0	0	0.021525	0	0	0	0	0	0	0	0	0	0	0	0	0	0	0	0	0	0	0	0	0	0	0	0
New.ReferenceOTU279	k__Fungi..p__Ascomycota..unclassified..unclassified..unclassified..unclassified..unclassified	0	0	0	0.00168309	0	0.237614	0	0	0	0.000152152	0	0	0	0.000169253	0.00193443	0.000856838	0.0239649	0	0.00983626	0.00304318	0	0	7.89e-05	0.0196533	0	0	0	0	0	0	0	0.00156617	0	0	0	0	0	0	0	0	0	0	0	0	0	0	0	0
New.ReferenceOTU278	k__Fungi..unclassified..unclassified..unclassified..unclassified..unclassified..unclassified	0	0	0	0.00108199	0	0.100485	0	0	0	0.000213013	0.00360145	0	0	0.000169253	0.000916311	0.000352815	0.0111464	0	0.00472651	0.00198468	0	0	0.00110483	0.0327554	0.00394454	0.0145972	0.00229297	0	0	0	0.000933962	0	0	0.081713	0.0580182	0.00524866	0	0	0	0	0	0	0	0	0.000148627	0	0.000530184	0
New.ReferenceOTU1222	k__Fungi..unclassified..unclassified..unclassified..unclassified..unclassified..unclassified	0	0	0	0.0011421	0	0.213746	0	0	0	0.000213013	0	0	0	0.000677011	0.00437793	0.000554424	0.102547	0	0.00919754	0.00661561	0	0	0.000157833	0.0238647	0.0017814	0	0	0	0	0	0	0	0	0	7.06e-05	0	0	0	0	0	0	0	0	0	0	0	0	0
New.ReferenceOTU201	k__Fungi..p__Ascomycota..c__Dothideomycetes..o__Pleosporales..unclassified..unclassified..unclassified	0	0	0	0	0	0.0183222	0	0	0	3.04e-05	0.00648261	0	0	0	0.000101812	0.000151207	0.00483013	0	0.00434328	0	0	0	0.00244641	0.00093587	0.041354	0.00548073	0.00229297	0	0	0	0.00221816	0.00208823	0	0.0235174	0.213651	0.00183093	0	0	0	0	0	0	0	0	0.000297255	0	0.220203	0
HM448450	k__Fungi..p__Basidiomycota..c__Agaricomycetes..o__Auriculariales..f__Auriculariaceae..g__Auricularia..s__Auricularia_polytricha	0.0692737	0.0019459	0.00280309	0	0.0477925	0	0.0479977	0.051714	0.106796	0	0	0.0560171	0.064246	0	0	0	0	0.0464757	0	0	0.0623203	0.0550147	0	0	0	0	0	0	0	0	0	0	0.0806967	0	0	0	0.0521563	0.0208293	0	0.0613974	0.0040647	0.0631556	0.00237235	0.0620567	0	0.0660319	0	0.0617508
New.ReferenceOTU1350	k__Fungi..p__Basidiomycota..c__Incertae_sedis..o__Malasseziales..f__Incertae_sedis..g__Malassezia..unclassified	0	0	0	0	0	0	0	0	0	0	0	0	0	0	0	0	0	0	0	0	0	0	0	0	0	0	0	0.0622174	0.04461	0.137827	0	0	0	0	0	0	0	0	0	0	0	0	0	0	0	0	0	0
New.ReferenceOTU1211	k__Fungi..p__Basidiomycota..c__Agaricomycetes..o__unidentified..f__unidentified..g__unidentified..s__unculturedfungus	0	0	0	0	0	0.000153003	0	0	0	0	0.00576232	0	0	0	0	0	0	0	0.000255487	0.000132312	0	0	0.00110483	0	0.00419902	0.0118297	0.00223704	0	0	0	0.00303538	0.00261028	0	0.00813144	0.119636	0.00305155	0	0	0	0	0	0	0	0	0.00148627	0	0.143857	0
New.ReferenceOTU1401	k__Fungi..p__Ascomycota..c__Saccharomycetes..o__Saccharomycetales..f__Pichiaceae..g__Pichia..s__Pichia_exigua	0	0	0	0	0	0.000114753	0	0	0	0	0.0129652	0	0	0.000169253	0.00264712	5.04e-05	0.000371548	0	0.000383231	0.00383705	0	0	0.00173616	0	0.00152692	0.0125894	0.00995483	0	0	0	0.00431957	0.00522057	0	0.00868948	0.130223	0.015746	0	0	0	0	0	0	0	0	0.00118902	0	0.00106037	0
EU910901	k__Fungi..p__Basidiomycota..c__Agaricomycetes..o__Sebacinales..f__Sebacinaceae..g__unidentified..s__unculturedSebacina_mycobiont_of_Phleum_pratense	0	0	0	0.0011421	0	0.142178	0	0	0	0.000121722	0.00072029	0	0	0.000169253	0.00142537	0.000756033	0.00520168	0	0.010986	0.0199791	0	0	0.000157833	0.00701902	0.00279935	0.00889941	0	0	0	0	0.000817217	0.00156617	0	0.0149874	0.101426	0	0	0	0	0	0	0	0	0	0	0	0	0
New.ReferenceOTU1428	k__Fungi..p__Basidiomycota..unclassified..unclassified..unclassified..unclassified..unclassified	0	0	0	0	0	0	0	0	0	0	0.0100841	0	0	0.000338506	0	0.000403218	0	0	0.000894205	0.00277856	0	0	0.000946998	0.148335	0.00432627	0.00341867	0.00302001	0	0	0	0	0	0	0.278861	0	0.21251	0	0	0	0	0	0	0	0	0	0	0	0
New.ReferenceOTU1214	k__Fungi..p__Ascomycota..c__Dothideomycetes..o__Pleosporales..f__Incertae_sedis..g__Mycocentrospora..unclassified	0	0	0	0	0	0.00393984	0	0	0	0	0.0165667	0	0	0	0.000101812	5.04e-05	0.000557322	0	0.000638718	0	0	0	0.00473499	0.00655109	0.0153964	0.00808544	0.0102904	0	0	0	0.00221816	0.00835291	0	0.0212852	0.0303502	0.0228256	0	0	0	0	0	0	0	0	0.000594509	0	0.000353456	0
New.ReferenceOTU602	k__Fungi..p__Basidiomycota..c__Agaricomycetes..o__Hymenochaetales..f__Hymenochaetaceae..g__Inonotus..s__Inonotus_xeranticus	0	0	0	0	0	0	0	0	0	0	0	0	0	0	0	0	0	0	0	0	0	0	0	0	0	0	0	0	0	0	0	0	0	0	0	0	0	0	0	0	0	0	0	0	0	0	0	0
New.ReferenceOTU1549	k__Fungi..unclassified..unclassified..unclassified..unclassified..unclassified..unclassified	0	0	0	0	0	0	0	0	0	0	0.484035	0	0	0	0	0	0	0	0	0	0	0	0.418257	0	0	0	0	0	0	0	0	0	0	0.0130741	0	0	0	0	0.00461322	0	0	0	0	0	0	0	0	0
New.ReferenceOTU1421	k__Fungi..p__Ascomycota..c__Saccharomycetes..o__Saccharomycetales..f__Saccharomycetaceae..g__Saccharomyces..unclassified	0	0	0	0	0	3.83e-05	0	0	0	3.04e-05	0	0	0	0.0162483	0.000407249	0.00403218	0	0	0.741296	0.000661561	0	0	0	0.00655109	0.000127243	0	0	0	0	0	0	0	0	0	0	0	0	0	0	0	0	0	0	0	0	0	0	0
New.ReferenceOTU587	k__Fungi..p__Ascomycota..c__Eurotiomycetes..o__Eurotiales..f__Trichocomaceae..g__Eurotium..unclassified	0.000800852	0	0	0.000480884	0	0.0359558	0	0	0	0.000152152	0	0	0	0	0.000203625	0	0.000928871	0	0	0.000132312	0	0	0	0	0.000890702	0.00179073	0.000838891	0	0	0	0.00280189	0.000522057	0	0.00015944	0.318959	0.0148915	0	0	0	0	0	0	0	0	0.000594509	0	0.00282765	0
New.ReferenceOTU1173	k__Fungi..unclassified..unclassified..unclassified..unclassified..unclassified..unclassified	0	0	0	0.000360663	0	0	0	0	0	0	0.00864348	0	0	0	0	0	0.000557322	0	0	0	0	0	0.00497174	0	0.0417357	0.039776	0.00352334	0	0	0	0.000466981	0.0172279	0	0.0664068	0.0876626	0.00463835	0	0	0	0	0	0	0	0	0.000148627	0	0.0376431	0
FJ662389	k__Fungi..p__Ascomycota..c__Saccharomycetes..o__Saccharomycetales..f__Incertae_sedis..g__Candida..unclassified	0	0	0	6.01e-05	0	0	0	0	0	0	0.0230493	0	0	0	0	0.000352815	0	0	0	0	0	0	0.000157833	0	0.000127243	0.0162251	0.000167778	0	0	0	0.00583726	0.000522057	0	0.0687984	0.00162338	0.000488247	0	0	0	0	0	0	0.000338907	0	0.000148627	0	0.604587	0
New.ReferenceOTU963	k__Fungi..unclassified..unclassified..unclassified..unclassified..unclassified..unclassified	0	0	0	0.000120221	0	0	0	0	0	0	0	0	0	8.46e-05	0	0.285075	0.0640921	0	0	0.000132312	0	0	0	0	0	0	0	0	0	0	0	0	0	0	0	0	0	0	0	0	0	0	0	0	0	0	0	0
GU370753	k__Fungi..p__Basidiomycota..c__Wallemiomycetes..o__Wallemiales..f__Wallemiaceae..g__Wallemia..s__Wallemia_sebi	0	0	0	0	0	0	0.245687	0	0.0184376	0	0	0	0.270681	0	0	0	0	0.000185903	0	0	0	0.000211595	7.89e-05	0	0	5.43e-05	0	0	0	0	0	0	0.000159795	0.00350768	0.000141164	0.000244124	0.600646	0	0	0	0	0	0	0	0	0	0.000176728	0
New.ReferenceOTU832	k__Fungi..unclassified..unclassified..unclassified..unclassified..unclassified..unclassified	0	0	0	0	0	0	0	0	0	0	0.00144058	0	0	0	0	0	0	0	0	0	0	0	0.24472	0	0	0.000108529	0.000111852	0	0	0	0	0	0	0.226166	0	0	0	0	0.0191119	0	0	0	0	0	0	0	0	0
JQ666333	k__Fungi..p__Basidiomycota..c__Incertae_sedis..o__Malasseziales..f__unidentified..g__unidentified..s__unculturedMalassezia	0	0	0	0	0.0178293	0	0.000126643	0.0107593	0.000141827	0	0	0.000242498	0	0	0	0	0	0	0	0	0	0.624628	0	0	0	0	0	0	0	0	0	0	0	0	0	0	0.138659	0.228351	0.0441551	0.0373311	0.0171968	0.292062	0	0	0	0.00759958	0	0.0232183
New.ReferenceOTU1457	k__Fungi..unclassified..unclassified..unclassified..unclassified..unclassified..unclassified	0	0	0	0.00637171	0	0.172894	0	0	0	0.000121722	0	0	0	0.00101552	0.00834861	0.00110885	0.195434	0	0.00677041	0.00714486	0	0	0	0.0187174	0	5.43e-05	0	0	0	0	0	0	0	0	0	0.000122062	0	0	0	0	0	0	0	0	0	0	0	0
EU516930	k__Fungi..p__Ascomycota..unclassified..unclassified..unclassified..unclassified..unclassified	0	0	0	0.00126232	0	0.118539	0	0	0	0.000121722	0.00288116	0	0	0.000169253	0.000509062	0.00105845	0.00910293	0	0.00817559	0.0160098	0	0	0.00110483	0.0177815	0.0907244	0.0141088	0.00123037	0	0	0	0.000116745	0.00313234	0	0.00422516	7.06e-05	0.00317361	0	0	0	0	0	0	0	0	0	0	0.0167892	0
New.ReferenceOTU1960	k__Fungi..unclassified..unclassified..unclassified..unclassified..unclassified..unclassified	0	0	0	0.00913679	0	3.83e-05	0	0	0	0.000152152	0	0	0	0	0.0961109	0.000252011	0.784338	0	0	0	0	0	0	0	0	0	0	0	0	0	0	0.0448969	0	0	0.0334558	0	0	0	0	0	0	0	0	0	0.000594509	0	0	0
New.ReferenceOTU506	k__Fungi..unclassified..unclassified..unclassified..unclassified..unclassified..unclassified	0	0	0	0	0	0	0	0	0	0	0	0	0	0	0	0	0	0	0	0	0	0	0	0	0	0	0	0.00483913	0	0	0	0	0	0	0	0	0	0	0	0	0	0	0	0	0	0	0	0
New.ReferenceOTU1390	k__Fungi..p__Ascomycota..c__Dothideomycetes..o__Pleosporales..f__Pleosporaceae..g__Embellisia..s__Embellisia_sp_DAR_74619	0	0	0	6.01e-05	0	0.205445	0	0	0	0	0	0	0	8.46e-05	0.000305437	0.0149695	0.00557323	0	0.00510974	0.000529249	0	0	0	0.00608315	0.000381729	0.00238765	0	0	0	0	0	0	0	0	0	0	0	0	0	0	0	0	0	0	0	0	0	0
New.ReferenceOTU688	k__Fungi..p__Ascomycota..unclassified..unclassified..unclassified..unclassified..unclassified	0	0	0	0.000240442	0	0.187391	0	0	0	3.04e-05	0	0	0	0.000169253	0.00193443	0.00045362	0.0185774	0	0.0102195	0.02117	0	0	0	0.0318196	0.00139967	0.00227912	0.000615186	0	0	0	0.000700471	0	0	7.97e-05	0.0128459	0	0	0	0	0	0	0	0	0	0	0	0.0100735	0
New.ReferenceOTU88	k__Fungi..unclassified..unclassified..unclassified..unclassified..unclassified..unclassified	0	0	0	0	0	0	0	0	0	0	0	0	0	0	0	0	0	0	0	0	0	0	0	0	0	0	0	0	0	0	0	0	0	0	0.410292	0	0	0	0	0	0	0	0	0	0.000148627	0	0	0
New.ReferenceOTU1366	k__Fungi..unclassified..unclassified..unclassified..unclassified..unclassified..unclassified	0.00120128	0.21186	0	6.01e-05	0	0	0	0	0	0	0	0	0	0.291453	0.000712687	0.000352815	0	0	0.000127744	0	0	0	0	0.00327554	0	0	0.0795268	0	0	0	0	0	0	0	0	0	0	0	0.0270203	0	0	0	0	0	0	0	0	0
New.ReferenceOTU1775	k__Fungi..unclassified..unclassified..unclassified..unclassified..unclassified..unclassified	0.00440469	0.000243237	1.33042	0	0	0	0	0	0	0	0	0	0	0	0.000203625	0.000604827	0	0	0.00229939	0	0	0	0.0131791	0	0.0176868	0.000596912	0.0681179	0	0	0	0	0	0	0.00175384	0.000141164	0.00122062	0	0	0	0	0	0	0	0	0.00520196	0	0	0
New.ReferenceOTU1194	k__Fungi..unclassified..unclassified..unclassified..unclassified..unclassified..unclassified	0	0	0	0	0	0	0	0	0	0	0	0	0	0	0	0	0	0	0	0	0	0	0.213706	0	0	0	5.59e-05	0	0	0	0	0	0	0.244103	0	0.000244124	0	0	0.0144987	0	0	0	0	0	0	0	0	0
GU055586	k__Fungi..p__Ascomycota..c__Sordariomycetes..o__Xylariales..f__Hyponectriaceae..g__Monographella..s__Microdochium_nivale	0	0	0	0.0011421	0	0.1076	0	0	0	0.000121722	0	0	0	0	0.000814499	0.000151207	0.00817406	0	0.00332133	0.000264624	0	0	0	0.000467935	0.000381729	0.0009225	0	0	0	0	0.00303538	0.00469851	0	0.00071748	0.185418	0	0	0	0	0	0	0	0	0	0	0	0.0012371	0
New.ReferenceOTU471	k__Fungi..unclassified..unclassified..unclassified..unclassified..unclassified..unclassified	0	0	0	0.000661215	0	0.167883	0	0	0	0.000182583	0.00072029	0	0	0.000253879	0.00101812	0.019304	0.0529456	0	0.0158402	0.0187883	0	0	7.89e-05	0.0257364	0.000127243	0.0162251	0.000111852	0	0	0	0	0	0	0	0	0	0	0	0	0	0	0	0	0	0	0	0	0
AY188925	k__Fungi..p__Ascomycota..c__Sordariomycetes..o__Hypocreales..f__Nectriaceae..unclassified..unclassified	0	0	0	0.000721326	0	0.0854906	0	0	0	0	0.0122449	0	0	0.00761638	0.000712687	0.00156247	0.0120753	0	0.0079201	0.00793873	0	0	0.00165725	0.0205891	0.00636216	0.0064575	0.00318778	0	0	0	0.00338561	0.0125294	0	0.0434474	0.0226568	0.00683546	0	0	0	0	0	0	0	0	0	0	0.00371129	0
New.ReferenceOTU1631	k__Fungi..unclassified..unclassified..unclassified..unclassified..unclassified..unclassified	0	0.0846466	0	0	0	0	0	0	0	0	0	0	0	0.440142	0	0.000100804	0	0	0	0	0	0	0.00181508	0.0304158	0	0	0	0	0	0	0	0	0	0	0	0	0	0	0	0	0	0	0.00508361	0	0	0	0	0
New.ReferenceOTU534	k__Fungi..p__Basidiomycota..c__Agaricomycetes..unclassified..unclassified..unclassified..unclassified	0	0	0	0	0	0	0	0	0	0	0	0	0	0.0242032	0	0.00952602	0	0	0.014435	0.0336073	0	0	0	2.24141	0	0	0	0	0	0	0	0	0	0	0	0	0	0	0	0	0	0	0	0	0	0	0	0
New.CleanUp.ReferenceOTU68489	k__Fungi..unclassified..unclassified..unclassified..unclassified..unclassified..unclassified	0	0	0	0.000420773	0	0.0728296	0	0	0	0.00200841	0	0	0	0	0.00101812	0	0.00594477	0	0.00485426	0.000132312	0	0	7.89e-05	0.0229288	0.0587863	0.000217059	0.000111852	0	0	0	0.000700471	0.000522057	0	0.00015944	0.193959	0.000244124	0	0	0	0	0	0	0	0	0	0	0.000530184	0
New.ReferenceOTU1800	k__Fungi..unclassified..unclassified..unclassified..unclassified..unclassified..unclassified	1.11399	0.391126	0.0578138	0	0	0	0	0	0	0	0	0	0	0	0	0	0	0	0	0	0	0	0	0	0	0	0	0	0	0	0	0	0	0	0	0	0	0	0.042178	0	0.134448	0	0.168776	0	0	0	0	0
New.ReferenceOTU575	k__Fungi..unclassified..unclassified..unclassified..unclassified..unclassified..unclassified	0	0	0	0	0	0	0	0	0	0	0	0	0	0	0	0	0	0	0	0	0	0	0	0	0	0	0	0	0.00608318	0.00579106	0	0	0	0	0	0	0	0	0	0	0	0	0	0	0	0	0	0
New.ReferenceOTU1661	k__Fungi..unclassified..unclassified..unclassified..unclassified..unclassified..unclassified	0	0	0	0	0	0	0	0	0	0	0.00432174	0	0	0.0724402	0	0.009022	0	0	0.00229939	0.00198468	0	0	0.000394583	0.0102946	0.00216313	0.00200779	0.000894817	0	0	0	0	0	0	0.00215244	0	0.00122062	0	0	0	0	0	0	0	0	0.000148627	0	0	0
New.ReferenceOTU798	k__Fungi..unclassified..unclassified..unclassified..unclassified..unclassified..unclassified	0	0	0	0.000841546	0	0.202883	0	0	0	0.000243444	0.00144058	0	0	0.000423132	0.00285075	0.00181448	0.00148619	0	0.00485426	0.00502787	0	0	0	0.00795489	0.000254486	0	5.59e-05	0	0	0	0	0	0	0	0	0	0	0	0	0	0	0	0	0	0	0	0	0
New.ReferenceOTU1373	k__Fungi..unclassified..unclassified..unclassified..unclassified..unclassified..unclassified	0	0	0	0.000480884	0	0.131545	0	0	0	6.09e-05	0.00144058	0	0	0.000169253	0	0.00544344	0.0113322	0	0.00894205	0.0125697	0	0	0.00686574	0.0135701	0.00267211	0.00249618	0.000950743	0	0	0	0.000116745	0.000522057	0	0.00932724	0.0292209	0.0015868	0	0	0	0	0	0	0	0	0.000148627	0	0	0
New.ReferenceOTU1445	k__Fungi..unclassified..unclassified..unclassified..unclassified..unclassified..unclassified	0	0	0.00105116	0	0	0	0	0	0	3.04e-05	0	0	0	0.369056	0.000712687	0.0488901	0.015605	0	0.000127744	0	0	0	0	0.00280761	0	0	0	0	0	0	0	0	0	0	0	0	0	0	0.000659031	0	0	0	0	0	0	0	0	0
New.ReferenceOTU224	k__Fungi..unclassified..unclassified..unclassified..unclassified..unclassified..unclassified	0	0	0	0	0	0	0	0	0	0	0	0	0	0	0	0	0	0	0	0	0	0	0	0	0	0	0	0	0	0	0.00023349	0.000522057	0	0	0.381424	0	0	0	0	0	0	0	0	0	0.00118902	0	0.000353456	0
New.ReferenceOTU1047	k__Fungi..p__Basidiomycota..c__Agaricomycetes..o__Agaricales..f__Cortinariaceae..g__Tubaria..s__Tubaria_minima	0	0	0	0.00198365	0	0.163216	0	0	0	0.000121722	0.00216087	0	0	0.000169253	0.00193443	0.000151207	0.00687364	0	0.0070259	0.0154805	0	0	0	0.00421141	0.0241762	0.022954	0.000615186	0	0	0	0	0.000522057	0	0.00071748	0.0031056	0.000610309	0	0	0	0	0	0	0	0	0	0	0	0
New.ReferenceOTU41	k__Fungi..unclassified..unclassified..unclassified..unclassified..unclassified..unclassified	0	0	0	0.0011421	0	0.164746	0	0	0	6.09e-05	0.00072029	0	0	0	0.00142537	0.0102821	0.0185774	0	0.00779236	0.00132312	0	0	0.0145996	0.00842283	0.000636216	0.000379853	0.000447408	0	0	0	0	0.00208823	0	0.00015944	7.06e-05	0.000244124	0	0	0	0	0	0	0	0	0	0	0	0
GU083064	k__Fungi..p__Ascomycota..unclassified..unclassified..unclassified..unclassified..unclassified	0	0	0	0.000240442	0	0.0363001	0	0	0	0	0	0	0	0	0	0.000504022	0	0	0.000255487	0.00516018	0	0	0	0.00701902	0.000763459	0.0141631	0	0	0	0	0	0	0	0.00255104	0.279222	0	0	0	0	0	0	0	0	0	0	0	0.00282765	0
New.ReferenceOTU874	k__Fungi..p__Ascomycota..c__Saccharomycetes..unclassified..unclassified..unclassified..unclassified	0	0	0	0.316181	0	0.00168304	0	0	0	3.04e-05	0	0	0	0	0.00773774	0	0.000928871	0	0	0.000132312	0	0	0	0	0	0	0	0	0	0	0	0	0	0.00023916	0	0	0	0	0	0	0	0	0	0	0	0	0	0
New.ReferenceOTU1784	k__Fungi..unclassified..unclassified..unclassified..unclassified..unclassified..unclassified	0	0	0	0.000120221	0	0.201964	0	0	0	0	0	0	0	0	0.000203625	0	0	0	0	0	0	0	0	0	0	0	0	0	0	0	0	0	0	0	0	0	0	0	0	0	0	0	0	0	0	0	0	0
HM771002	k__Fungi..p__Basidiomycota..c__Agaricomycetes..o__Agaricales..f__Psathyrellaceae..g__Coprinellus..s__Coprinellus_sp_INBio3079I	0.334356	0.00486475	0.0133147	0	0.0356587	0	0.0519236	0.042343	0.0399953	0	0	0.068627	0.0218502	0	0	0	0	0.0518669	0	0	0.0443515	0.035548	0	0	0	0	0	0	0	0	0	0	0.0380313	0	0.000141164	0	0.0417675	0.0586307	0.00790837	0.0360046	0.0256389	0.0363467	0.0169454	0.0821756	0	0.0457664	0	0.0456132
FJ662397	k__Fungi..p__Ascomycota..c__Saccharomycetes..o__Saccharomycetales..f__Incertae_sedis..g__Candida..s__Candida_albicans	0	0	0	0.00414762	0	0	0	0	0	0	0	0	0	0	0	0	0.000557322	0	0.000255487	0.000396937	0	0	0.00576091	0	0.000254486	0.00287603	0	0	0	0	0	0	0	0.00629788	0.000917563	0	0	0	0	0	0	0	0.000338907	0	0	0	0	0
New.ReferenceOTU1050	k__Fungi..unclassified..unclassified..unclassified..unclassified..unclassified..unclassified	0	0	0	0	0	0	0	0	0	0	0	0	0	0	0	0	0	0	0	0	0	0	0	0	0	0	0	0	1.51008	0.00115821	0	0	0	0	0	0	0	0	0	0	0	0	0	0	0	0	0	0
New.ReferenceOTU967	k__Fungi..p__Ascomycota..c__Sordariomycetes..unclassified..unclassified..unclassified..unclassified	0	0	0	0.000300552	0	0.0557697	0	0	0	6.09e-05	0.00936377	0	0	0.000423132	0.000712687	0.00836677	0.00966026	0	0.00562072	0.0179945	0	0	0.00260424	0.0196533	0.00381729	0.0053722	0.0040826	0	0	0	0	0.00835291	0	0.0258293	0	0.205674	0	0	0	0	0	0	0	0	0	0	0.00106037	0
JF831478	k__Fungi..p__Ascomycota..c__Sordariomycetes..o__Hypocreales..f__Hypocreaceae..g__Trichoderma..unclassified	0.0997061	0.0775927	0.120883	0	0	0	0	0	0.000283655	0	0	0	0	0	0	0	0	0	0	0	0	0	0	0	0	0	0	0	0	0	0	0	0	0	0	0	0.000212018	0.052459	0.146964	0	0.6713	0.00180445	0.600883	0	0	0	0	0
New.ReferenceOTU54	k__Fungi..unclassified..unclassified..unclassified..unclassified..unclassified..unclassified	0	0	0	0.00336619	0	0	0	0	0	0	0	0	0	0	0	0	0	0	0	0	0	0	0	0	0	0	0	0	0	0	0.000116745	0	0	0	0.000282327	0	0	0	0	0	0	0	0	0	0.000148627	0	0	0
New.ReferenceOTU1269	k__Fungi..p__Ascomycota..c__Dothideomycetes..o__Pleosporales..f__Phaeosphaeriaceae..unclassified..unclassified	0	0	0	0.000961767	0	0.125042	0	0	0	9.13e-05	0	0	0	0.000169253	0.00417431	0.0132558	0.0126326	0	0.00728139	0.0100557	0	0	0	0.00374348	0.000127243	0.00667456	0.000223704	0	0	0	0.000933962	0.00261028	0	0	0.0753108	0.000122062	0	0	0	0	0	0	0	0	0.000148627	0	0.00106037	0
HQ637353	k__Fungi..p__Ascomycota..c__Eurotiomycetes..o__Eurotiales..f__Trichocomaceae..g__Penicillium..unclassified	0	0	0	0	0.203799	0	0.000126643	0	0	0	0	0	0.00423958	0	0	0	0	0.0990863	0	0	0	0	0	0	0	0	0	0	0	0	0	0	0	0	0	0	0	0	0	0	0	0.0824889	0	0.134315	0	0.00016888	0	0.078053
New.ReferenceOTU702	k__Fungi..p__Ascomycota..c__Dothideomycetes..o__Pleosporales..f__Lophiostomataceae..g__Lophiostoma..unclassified	0	0	0	0.000360663	0	0.0798678	0	0	0	9.13e-05	0.0115246	0	0	8.46e-05	0.000203625	0.000655229	0.0148619	0	0.00357682	0.00449862	0	0	0.00110483	0.0102946	0.00254486	0.00401559	0.00234889	0	0	0	0.00140094	0	0	0.00334824	0.0808867	0.00439422	0	0	0	0	0	0	0	0	0	0	0.00088364	0
FJ025171	k__Fungi..p__unidentified..c__unidentified..o__unidentified..f__unidentified..g__unidentified..unclassified	0	0	0	0.000360663	0	0.0550812	0	0	0	6.09e-05	0.00288116	0	0	0	0.00101812	0.000352815	0.0065021	0	0.00945303	0.00568943	0	0	0.00607657	0.0374348	0.0122153	0.00493809	0.00100667	0	0	0	0.000466981	0	0	0.0141902	0.0148222	0.0953303	0	0	0	0	0	0	0	0	0	0	0	0
New.ReferenceOTU317	k__Fungi..p__Basidiomycota..c__Tremellomycetes..o__Tremellales..f__Tremellaceae..g__Dioszegia..s__Dioszegia_fristingensis	0	0	0	0.00132243	0	0.0820098	0	0	0	0.000121722	0.0072029	0	0	0.000169253	0.00152718	0.000504022	0.0107749	0	0.0029381	0.00463093	0	0	0.00126266	0.00187174	0.00445351	0.0201322	0.0040826	0	0	0	0.000583726	0	0	0.00342796	0.0768636	0.00549278	0	0	0	0	0	0	0	0	0.000594509	0	0.000706912	0
New.ReferenceOTU188	k__Fungi..p__Basidiomycota..c__unidentified..o__unidentified..f__unidentified..g__unidentified..s__oat_root_associated_basidiomycete_00026	0	0	0	0.000601105	0	0.182877	0	0	0	0.000182583	0	0	0	0	0.00132356	0.000100804	0.00780252	0	0.00613169	0.00939417	0	0	0	0.00701902	0	0	0	0	0	0	0	0	0	0	0	0	0	0	0	0	0	0	0	0	0	0	0	0
New.ReferenceOTU1338	k__Fungi..p__Ascomycota..c__Dothideomycetes..unclassified..unclassified..unclassified..unclassified	0	0	0	0.000540994	0	0.107408	0	0	0	0.000121722	0	0	0	0	0.00132356	0	0.00761674	0	0.00306585	0.00516018	0	0	0	0	0	0	0	0	0	0	0.0023349	0.00261028	0	0	0.122742	0	0	0	0	0	0	0	0	0	0	0	0.000353456	0
New.ReferenceOTU743	k__Fungi..unclassified..unclassified..unclassified..unclassified..unclassified..unclassified	0	0	0	0.000180331	0	0.0789115	0	0	0	6.09e-05	0	0	0	0	0.00356343	0	0.00130042	0	0	0	0	0	0	0	0	0	0	0	0	0	0.00023349	0	0	0	0.0134105	0	0	0	0	0	0	0	0	0	0	0	0.000353456	0
New.ReferenceOTU792	k__Fungi..p__Ascomycota..c__Pezizomycetes..o__Pezizales..unclassified..unclassified..unclassified	0	0	0	0	0	0.00122403	0	0	0	0	0.0648261	0	0	0	0	0	0	0	0	0	0	0	0.00118375	0	0.00254486	0.00396132	0.00201334	0	0	0	0.00221816	0.0036544	0	0.00215244	0.144763	0.00390598	0	0	0	0	0	0	0	0	0.000297255	0	0.000353456	0
New.ReferenceOTU720	k__Fungi..unclassified..unclassified..unclassified..unclassified..unclassified..unclassified	0.000400426	0.294317	0.265593	0	0	0	0	0	0.00538944	0	0.00072029	0	0	0	0	0	0	0	0	0	0	0	0.00023675	0	0.000254486	0.000488382	0.000391482	0	0	0	0	0	0	0.221622	0	0.000854433	0	0	0	0	0	0	0.029146	0	0	0	0	0
New.ReferenceOTU1855	k__Fungi..p__Ascomycota..unclassified..unclassified..unclassified..unclassified..unclassified	0	0	0	0.000721326	0	0.14631	0	0	0	9.13e-05	0.00072029	0	0	0	0.001629	0.000151207	0.0182059	0	0.00178841	0.00727717	0	0	0.00023675	0.00701902	0.000763459	0.00108529	0.00055926	0	0	0	0.000583726	0	0	0	0.04489	0.000488247	0	0	0	0	0	0	0	0	0	0	0	0
New.ReferenceOTU1540	k__Fungi..unclassified..unclassified..unclassified..unclassified..unclassified..unclassified	0	0	0	0.000240442	0	0.023792	0	0	0	3.04e-05	0	0	0	8.46e-05	0.000203625	0.000252011	0.000928871	0	0.000638718	0.000529249	0	0	0	0.0182495	0	0.0138918	0	0	0	0	0	0.000522057	0	0	0.268846	0	0	0	0	0	0	0	0	0	0.000297255	0	0.00176728	0
UDB011510	k__Fungi..p__Basidiomycota..c__Agaricomycetes..o__Agaricales..f__Lyophyllaceae..g__Lyophyllum..s__Lyophyllum_semitale	0	0	0	0.000300552	0	0.101441	0	0	0	0.000121722	0.00216087	0	0	0	0.000712687	5.04e-05	0.00594477	0	0.000638718	0	0	0	0.000157833	0	0.00139967	0.00108529	0	0	0	0	0.00023349	0.00104411	0	0.00063776	0.0374789	0	0	0	0	0	0	0	0	0	0	0	0	0
New.ReferenceOTU1662	k__Fungi..unclassified..unclassified..unclassified..unclassified..unclassified..unclassified	0	0	0	0.000661215	0	0.000497261	0	0	0	0	0.00576232	0	0	0	0	0	0	0	0.000255487	0	0	0	0.000868082	0	0.00165416	0.00135662	0.00218111	0	0	0	0.000350236	0	0	0.00263076	0.0199041	0.00183093	0	0	0	0	0	0	0	0	0	0	0.180086	0
New.ReferenceOTU825	k__Fungi..unclassified..unclassified..unclassified..unclassified..unclassified..unclassified	0	0	0.0367906	0	0	0	0	0	0	0	0	0	0	0.0798873	0	0.177164	0.050159	0	0	0	0	0	0	0.0014038	0	0	0	0	0	0	0	0	0	0	0	0	0	0	0	0	0	0	0	0	0.000148627	0	0	0
New.ReferenceOTU1573	k__Fungi..p__Ascomycota..c__Leotiomycetes..o__Helotiales..unclassified..unclassified..unclassified	0	0	0	0	0	0	0	0	0	0	0.0151261	0	0	0	0	5.04e-05	0	0	0.000127744	0	0	0	0.00363016	0.0014038	0.0073801	0.00971338	0.0328286	0	0	0	0	0	0	0.114398	0	0.249616	0	0	0	0	0	0	0	0	0	0	0	0
New.ReferenceOTU753	k__Fungi..unclassified..unclassified..unclassified..unclassified..unclassified..unclassified	0	0	0	0.000240442	0	7.65e-05	0	0	0	0	0.00288116	0	0	8.46e-05	0	0.00181448	0.000557322	0	0.00102195	0.00145543	0	0	0.000394583	0	0.00165416	0.0206206	0.000671112	0	0	0	0.000116745	0.0036544	0	0.0113202	0.110743	0.000732371	0	0	0	0	0	0	0	0	0	0	0.050014	0
New.ReferenceOTU1382	k__Fungi..p__Ascomycota..c__Sordariomycetes..o__Sordariales..f__Lasiosphaeriaceae..unclassified..unclassified	0	0	0	6.01e-05	0	0.000191254	0	0	0	0.000730331	0.00144058	0	0	0	0.000101812	0	0	0	0	0	0	0	0.000473499	0	0.00114519	0.00369	0.000503334	0	0	0	0.00291863	0	0	0.00111608	0.286703	0.0441864	0	0	0	0	0	0	0	0	0.000297255	0	0.00176728	0
GQ280331	k__Fungi..p__Ascomycota..c__Saccharomycetes..o__Saccharomycetales..f__Incertae_sedis..g__Candida..s__Candida_albicans	0.0200213	0.0267561	0.0224247	0	0	0	0	0	0	0	0	0.0210974	0.267094	0	0	0	0	0	0	0	0	0	0	0	0	0.000108529	0	0	0	0	0.0101568	0	0.000159795	0	0.000141164	0	0.000212018	0	0.00724934	0	0.0328302	0	0.165387	0	0	0	0	0
New.ReferenceOTU1530	k__Fungi..p__Ascomycota..c__Saccharomycetes..o__Saccharomycetales..f__Pichiaceae..g__Pichia..s__Pichia_sp_CBS_209	0	0	0	0	0	0.00091802	0	0	0	0	0	0	0	0	0	0	0	0	0.000255487	0	0	0	0.000473499	0.000467935	0	0.0111785	0.000727038	0	0	0	0.00105071	0.00156617	0	0.0187342	0.00910505	0.000610309	0	0	0	0	0	0	0	0	0.00178353	0	0.696662	0
New.ReferenceOTU1285	k__Fungi..unclassified..unclassified..unclassified..unclassified..unclassified..unclassified	0.000400426	0	0.992295	0	0	0	0	0	0	0	0	0	0	0.000423132	0	0.000856838	0.00167197	0	0	0	0	0	0	0	0	0	0.00027963	0	0	0	0	0	0	0.114079	0	0	0	0	0.205618	0	0	0	0	0	0.000445882	0	0	0
New.ReferenceOTU624	k__Fungi..p__Ascomycota..c__Eurotiomycetes..o__Eurotiales..f__Trichocomaceae..unclassified..unclassified	0	0	0	0	0	0	0	0	0	0	0	0	0	0	0	0	0	0	0	0	0	0	0	0	0	0	0	0.00345652	1.32758	0.000386071	0	0	0	0	0	0	0	0	0	0	0	0	0	0	0	0	0	0
New.ReferenceOTU1139	k__Fungi..p__Ascomycota..c__Sordariomycetes..o__Hypocreales..f__Nectriaceae..unclassified..unclassified	0	0	0	0	0	0	0	0	0	0	0	0	0	0	0	0	0	0	0	0	0	0	0	0	0	0	0	0.647061	0	0	0	0	0	0	0	0	0	0	0	0	0	0	0	0	0	0	0	0
New.ReferenceOTU101	k__Fungi..unclassified..unclassified..unclassified..unclassified..unclassified..unclassified	0	0	0	0.000300552	0	0.177407	0	0	0	3.04e-05	0	0	0	0	0.000305437	5.04e-05	0.000928871	0	0.0102195	0	0	0	0	0.00514728	0.000127243	0	0	0	0	0	0	0	0	0	0	0	0	0	0	0	0	0	0	0	0	0	0	0
FJ797689	k__Fungi..p__Ascomycota..c__Saccharomycetes..o__Saccharomycetales..f__Saccharomycopsidaceae..g__Saccharomycopsis..s__Saccharomycopsis_fibuligera	0	0	0	0.00126232	0	0.024404	0	0	0	3.04e-05	0.00144058	0	0	0.000338506	0.00386887	0.000856838	0.0221071	0	0.00370456	0.00965879	0	0	0.000315666	0.0131022	0.000763459	0.00200779	0.00111852	0	0	0	0.265479	0	0	0.00486292	0.0561125	0.000488247	0	0	0	0	0	0	0	0	0.000743136	0	0.00335783	0
New.ReferenceOTU112	k__Fungi..unclassified..unclassified..unclassified..unclassified..unclassified..unclassified	0	0	0	0.000120221	0	0.0314804	0	0	0	6.09e-05	0.00072029	0	0	0	0.000407249	0	0.000743097	0	0	0.000264624	0	0	7.89e-05	0	0.000127243	0.00624044	0.000223704	0	0	0	0.00420283	0.0036544	0	0.0003986	0.259176	0.000244124	0	0	0	0	0	0	0	0	0.000297255	0	0	0
New.ReferenceOTU1900	k__Fungi..p__Ascomycota..unclassified..unclassified..unclassified..unclassified..unclassified	0	0	0	0	0	0	0	0	0	0	0	0	0	0	0	0	0	0	0	0	0	0	0	0	0	0	0	0	0	0	0.551504	0	0	7.97e-05	0	0	0	0	0	0	0	0	0	0	0.000297255	0	0	0
JF439475	k__Fungi..p__Ascomycota..unclassified..unclassified..unclassified..unclassified..unclassified	0	0	0	0.000180331	0	0.0961244	0	0	0	0.000182583	0.00432174	0	0	8.46e-05	0.00295256	5.04e-05	0.0133757	0	0.00344908	0.00158775	0	0	0.00891757	0.0131022	0.00165416	0.0124809	0.00111852	0	0	0	0	0.00522057	0	0.00127552	0.065994	0.00329567	0	0	0	0	0	0	0	0	0.000445882	0	0	0
New.ReferenceOTU714	k__Fungi..unclassified..unclassified..unclassified..unclassified..unclassified..unclassified	0	0	0	0.00102188	0	0.103583	0	0	0	0.000365166	0.00144058	0	0	0.0481524	0.00234168	0.000806435	0.00668787	0	0.00779236	0.00119081	0	0	0.00165725	0.00842283	0.000381729	0.00672882	0.000335556	0	0	0	0.000466981	0.000522057	0	0.0106825	0.0227979	0.000610309	0	0	0	0	0	0	0	0	0	0	0.00194401	0
New.ReferenceOTU962	k__Fungi..unclassified..unclassified..unclassified..unclassified..unclassified..unclassified	0	0	0	0	0	0	0	0	0	0	0	0	0	0	0	0	0	0	0	0	0	0	0.000157833	0	0.000127243	0.000271323	0.000223704	0	0	0	0.000116745	0	0	0.0149874	0.000352909	0.000122062	0	0	0	0	0	0	0	0	0	0	0	0
AB369915	k__Fungi..p__Ascomycota..c__Saccharomycetes..o__Saccharomycetales..f__Incertae_sedis..g__Candida..s__Candida_albicans	0.0144153	0.0165401	0.0136651	0	0	0	0	0	0	0	0.00144058	0	0.0117404	0	0	0.000252011	0	0	0	0.000132312	0	0	0.00315666	0	0.000381729	0.0593656	0.000167778	0	0	0	0.0108573	0.000522057	0	0.0312502	0.0046584	0.0025633	0	0.00154291	0.0164758	0	0.0300162	0	0.0593088	0	0	0	0.0424147	0
AY267220	k__Fungi..p__Ascomycota..c__Saccharomycetes..o__Saccharomycetales..f__Incertae_sedis..g__Candida..s__Candida_sake	0	0	0	0.00126232	0	0.118845	0	0	0	0.000304305	0.00648261	0	0	0.000846264	0.00407249	0.000957642	0.00947448	0	0.00536523	0.000396937	0	0	0.00157833	0.0294799	0.00152692	0.0198066	0.00413853	0	0	0	0.000466981	0.00208823	0	0.0023916	0.00529363	0.00427216	0	0	0	0	0	0	0	0	0.000148627	0	0.00388802	0
FJ899921	k__Fungi..p__Ascomycota..c__Dothideomycetes..o__Pleosporales..f__Pleosporaceae..g__Alternaria..s__Alternaria_brassicae	0	0	0	0.000540994	0	0.00520212	0	0	0	0.00368209	0.0230493	0	0	8.46e-05	0	0.00136086	0	0	0.000127744	0.0010585	0	0	0.00118375	0.00701902	0.0156509	0.0150313	0.0572683	0	0	0	0.00221816	0.00104411	0	0.0246335	0.0950031	0	0	0	0.000659031	0	0	0	0	0	0	0	0.000530184	0
New.CleanUp.ReferenceOTU35017	k__Fungi..unclassified..unclassified..unclassified..unclassified..unclassified..unclassified	0	0	0	0	0	0	0	0	0	0	0.27299	0	0	0	0	0.000201609	0	0	0	0	0	0	0.332081	0	0	0	0.00027963	0	0	0	0	0	0	0.00111608	0	0	0	0	0.000659031	0	0	0	0	0	0	0	0	0
New.ReferenceOTU1762	k__Fungi..p__Ascomycota..c__Dothideomycetes..o__Dothideales..f__Dothioraceae..g__unidentified..s__Dothioraceae_sp_331P	0	0	0	0	0	0	0	0	0	0	0	0	0	0	0	0	0	0	0	0	0	0	0	0	0	0	0	0	0.949846	0.15134	0	0	0	0	0	0	0	0	0	0	0	0	0	0	0	0	0	0
New.ReferenceOTU718	k__Fungi..unclassified..unclassified..unclassified..unclassified..unclassified..unclassified	0.0120128	0	0	0.242546	0	3.83e-05	0	0	0	6.09e-05	0	0	0	0	0.00539606	0	0.00705942	0	0	0	0	0	7.89e-05	0	0	0	0	0	0	0	0.000116745	0.00156617	0	0	7.06e-05	0	0	0	0.0125216	0	0	0	0	0	0.00787725	0	0	0
EU489899	k__Fungi..p__Zygomycota..c__Incertae_sedis..o__Mortierellales..f__Mortierellaceae..g__Mortierella..s__Mortierella_alpina	0	0	0	0.00162298	0	0.012661	0	0	0	3.04e-05	0.00936377	0	0	0.000338506	0.00122175	0.00292333	0.00928871	0	0.015968	0.00357243	0	0	0.0086019	0.0299478	0.000890702	0.0120468	0.0102904	0	0	0	0.00186792	0.000522057	0	0.015944	0.0787693	0.0128165	0	0	0	0	0	0	0	0	0.000297255	0	0.00088364	0
New.ReferenceOTU354	k__Fungi..unclassified..unclassified..unclassified..unclassified..unclassified..unclassified	0	0	0	0.00162298	0	0.000153003	0	0	0	0.000152152	0.00072029	0	0	0.000338506	0.00111994	0.0214713	0.0406845	0	0.0108582	0.0224931	0	0	0.000157833	0.00374348	0.0339739	0.00130235	0.000615186	0	0	0	0.000700471	0.0036544	0	0.00143496	0.10919	0.000732371	0	0	0	0	0	0	0	0	0	0	0.000353456	0
AF218792	k__Fungi..p__Ascomycota..c__Dothideomycetes..o__Pleosporales..unclassified..unclassified..unclassified	0.0496528	0.091214	0.0609673	0.000120221	0	0.000306007	0	0.344992	0.000141827	0	0.00072029	0	0.0580497	0	0	0	0	0.0773356	0.00102195	0	0	0	0.00023675	0	0.000127243	0.0126979	0.000111852	0	0	0	0.000116745	0	0	0.0003986	0.000564654	0.000488247	0	0.329797	0.23132	0	0	0	0.0677814	0	0	0.00016888	0	0
New.ReferenceOTU1001	k__Fungi..unclassified..unclassified..unclassified..unclassified..unclassified..unclassified	0.00120128	0	0.00105116	0	0	0	0	0	0	0	0	0	0.000326122	0	0	0	0	0	0	0	0	0	0	0	0	0	0	0	0	0	0	0	0	0	0	0	0.00551246	0.588235	0.0790837	0	0.00875473	0	0.96453	0	0	0	0	0
New.ReferenceOTU999	k__Fungi..unclassified..unclassified..unclassified..unclassified..unclassified..unclassified	0	0	0	0	0	0.160348	0	0	0	3.04e-05	0.00288116	0	0	0	0.000305437	0	0.00390126	0	0.00178841	0	0	0	0	0.00748696	0.000127243	0	5.59e-05	0	0	0	0	0	0	0.00023916	0	0.000122062	0	0	0	0	0	0	0	0	0	0	0	0
New.ReferenceOTU161	k__Fungi..unclassified..unclassified..unclassified..unclassified..unclassified..unclassified	0	0	0	0.00601105	0	0	0	0	0	0	0	0	0	0	0	0	0	0	0	0	0	0	0	0	0	0	0	0	0	0	0	0.000522057	0	0	7.06e-05	0	0	0	0	0	0	0	0	0	0.000445882	0	0.000176728	0
New.ReferenceOTU896	k__Fungi..p__Ascomycota..c__Saccharomycetes..o__Saccharomycetales..f__Saccharomycetaceae..g__Saccharomyces..unclassified	0	0	0	0	0	0	0	0	0	0	0.00936377	0	0	0	0	0	0	0	0	0	0	0	0.000789165	0	0.00992496	0.130235	0.0223145	0	0	0	0.000700471	0	0	7.97e-05	0.0007764	0.0242903	0.000212018	0	0	0	0	0	0	0	0.000297255	0	0.000176728	0
New.ReferenceOTU1186	k__Fungi..unclassified..unclassified..unclassified..unclassified..unclassified..unclassified	0.0304324	0	0.0052558	0	0	0	0	0	0	0	0	0	0	0	0	0	0	0	0	0	0	0	0	0	0	0	0	0	0	0	0	0	0	0	0	0	0	0	0	0	1.38106	0	0.000677814	0	0	0	0	0
New.ReferenceOTU971	k__Fungi..unclassified..unclassified..unclassified..unclassified..unclassified..unclassified	0	0	0	0.000841546	0	0.151129	0	0	0	3.04e-05	0	0	0	0.000338506	0.00203625	0.0125501	0.0291665	0	0.00651492	0.0043663	0	0	0	0.00421141	0.000890702	0	0	0	0	0	0	0	0	0	0	0	0	0	0	0	0	0	0	0	0	0	0	0
New.ReferenceOTU394	k__Fungi..unclassified..unclassified..unclassified..unclassified..unclassified..unclassified	0	0	0	0	0	0	0	0	0	0	0	0	0	0	0	0	0	0	0	0	0	0	0	0	0	0	0	0.00276522	0.000579351	0.21813	0	0	0	0	0	0	0	0	0	0	0	0	0	0	0	0	0	0
New.ReferenceOTU1462	k__Fungi..unclassified..unclassified..unclassified..unclassified..unclassified..unclassified	0	0	0	0.000601105	0	0.158626	0	0	0	0.000608609	0.00072029	0	0	8.46e-05	0.000610874	0.00498982	0.00241506	0	0.00383231	0.000926186	0	0	0	0.00187174	0.0127243	0.000434118	0	0	0	0	0	0	0	0.00015944	0.000141164	0	0	0	0	0	0	0	0	0	0.000148627	0	0	0
New.ReferenceOTU1028	k__Fungi..unclassified..unclassified..unclassified..unclassified..unclassified..unclassified	0	0	0	0	0	0	0	0	0	0	0	0	0	0	0	0	0	0	0	0	0	0	0	0	0	0	0	0.0324913	0	0	0	0	0	0	0	0	0	0	0	0	0	0	0	0	0	0	0	0
New.ReferenceOTU1841	k__Fungi..p__Ascomycota..unclassified..unclassified..unclassified..unclassified..unclassified	0	0	0	0.000601105	0	0.103813	0	0	0	6.09e-05	0.00288116	0	0	0.000169253	0.00132356	0.000705631	0.00557323	0	0.00562072	0.00621867	0	0	0.000789165	0.0168457	0.0400816	0.0172019	0.00240482	0	0	0	0	0.00156617	0	0.00382656	0	0.00488247	0	0	0	0	0	0	0	0	0	0	0	0
New.ReferenceOTU1681	k__Fungi..unclassified..unclassified..unclassified..unclassified..unclassified..unclassified	0	0	0	0.0022842	0	0	0	0	0	0	0	0	0	0	0	0	0.000557322	0	0	0	0	0	7.89e-05	0	0	0.0208919	5.59e-05	0	0	0	0.102619	0.00104411	0	0.132096	0.0352203	0.000854433	0	0	0	0	0	0	0	0	0.000148627	0	0.000353456	0
New.ReferenceOTU1005	k__Fungi..unclassified..unclassified..unclassified..unclassified..unclassified..unclassified	0	0	0	0	0	0	0	0	0	0	0	0	0	0	0	0	0	0	0	0	0	0	0	0	0	0	0	0	0.000289675	0	0	0	0	0	0	0	0	0	0	0	0	0	0	0	0	0	0	0
New.ReferenceOTU1008	k__Fungi..p__Basidiomycota..c__unidentified..o__unidentified..f__unidentified..g__unidentified..s__oat_root_associated_basidiomycete_00026	0	0	0	0.000601105	0	0.011131	0	0	0	0	0.00072029	0	0	8.46e-05	0.000101812	0	0.00204352	0	0.000255487	0.0010585	0	0	0.00197291	0.00187174	0.0333377	0.0316363	0.00251667	0	0	0	0.000583726	0.00104411	0	0.0133132	0.107708	0.00122062	0	0	0	0	0	0	0	0	0	0	0.00088364	0
New.ReferenceOTU1891	k__Fungi..p__Ascomycota..c__Dothideomycetes..o__Pleosporales..f__Massarinaceae..g__Saccharicola..unclassified	0	0	0	0.000540994	0	0.0698461	0	0	0	9.13e-05	0.0072029	0	0	0.000169253	0.00111994	0.000756033	0.00947448	0	0.00804785	0.00185237	0	0	0.00789165	0.0177815	0.0377912	0.00374426	0.00302001	0	0	0	0.000350236	0.00208823	0	0.0424111	0.0115754	0.0067134	0	0	0	0	0	0	0	0	0	0	0.0118408	0
New.ReferenceOTU810	k__Fungi..p__Ascomycota..c__Pezizomycetes..o__Pezizales..f__Pyronemataceae..g__unidentified..s__unculturedByssonectria	0	0	0	0	0	0	0	0	0	3.04e-05	0	0	0	0	0	0	0	0	0	0	0	0	0	0	0	0	0	0	0	0	0.497918	0	0	0	0.00148222	0	0	0	0	0	0	0	0	0	0.000297255	0	0	0
New.ReferenceOTU754	k__Fungi..p__Ascomycota..c__Sordariomycetes..unclassified..unclassified..unclassified..unclassified	0	0	0	0.0011421	0	0.0909605	0	0	0	0	0	0	0	0	0	0	0	0	0	0	0	0	0	0	0	0	0	0	0	0	0.00198467	0	0	0	0.132694	0	0	0	0	0	0	0	0	0	0.000297255	0	0	0
New.ReferenceOTU164	k__Fungi..unclassified..unclassified..unclassified..unclassified..unclassified..unclassified	0	0	0	0.00138254	0	0.104042	0	0	0	0.000152152	0.00144058	0	0	0.000253879	0.000814499	0.000252011	0.0107749	0	0.00536523	0.000264624	0	0	0.00023675	0.0205891	0.00127243	0.0016822	0.000727038	0	0	0	0	0.00104411	0	0.0003986	0	0.00134268	0	0	0	0	0	0	0	0	0	0	0	0
New.ReferenceOTU30	k__Fungi..p__Ascomycota..c__Leotiomycetes..o__unidentified..f__unidentified..g__unidentified..s__Leotiomycetes_sp_NK266	0	0	0	0	0	0	0	0	0	0	0.00936377	0	0	0.0743866	0	0.00322574	0	0	0.00855882	0.00145543	0	0	0.00284099	0.166585	0.00356281	0.00303882	0.00503334	0	0	0	0	0	0	0.0290181	0	0.24803	0	0	0	0	0	0	0	0	0	0	0	0
New.ReferenceOTU1090	k__Fungi..unclassified..unclassified..unclassified..unclassified..unclassified..unclassified	0	0	0	0.000781436	0	0.135217	0	0	0	0.000121722	0	0	0	0.0478986	0.00111994	0.000504022	0.005759	0	0.004982	0.00344012	0	0	0	0.0107625	0	0	0	0	0	0	0	0	0	0	0	0	0	0	0	0	0	0	0	0	0	0	0	0
New.ReferenceOTU1658	k__Fungi..unclassified..unclassified..unclassified..unclassified..unclassified..unclassified	0	0	0	0	0	0	0	0	0	0	0	0	0	0	0	0	0	0	0	0	0	0	0	0	0	0	0	0	0	0	0.495584	0	0	0	0	0	0	0	0	0	0	0	0	0	0.000148627	0	0	0
GU934540	k__Fungi..p__Ascomycota..c__Sordariomycetes..o__Xylariales..f__Hyponectriaceae..g__Microdochium..s__Microdochium_bolleyi	0	0	0	0.00156287	0	0.0628844	0	0	0	0.000121722	0.00864348	0	0	0.000169253	0.00183262	0.00045362	0.00408703	0	0	0	0	0	0.001894	0.0112304	0.00267211	0.0228454	0.00346741	0	0	0	0.000817217	0.00208823	0	0.0152265	0.040161	0.00585897	0	0	0	0	0	0	0	0	0	0	0.000706912	0
New.ReferenceOTU909	k__Fungi..unclassified..unclassified..unclassified..unclassified..unclassified..unclassified	0	0	0	0	0	0	0	0	0	0	0	0	0	0.000253879	0	0.000403218	0	0	0.000255487	0.558358	0	0	0	0	0	0	0	0	0	0	0	0	0	0	0	0	0	0	0	0	0	0	0	0	0	0	0	0
New.ReferenceOTU969	k__Fungi..unclassified..unclassified..unclassified..unclassified..unclassified..unclassified	0	0	0	0	0	0	0	0	0	0	0	0	0	0	0	0	0	0	0	0	0	0	0	0	0	0	0	0	0	0	0	0	0	0	0.297926	0	0	0	0	0	0	0	0	0	0.000148627	0	0	0
New.CleanUp.ReferenceOTU21835	k__Fungi..p__Basidiomycota..c__Agaricomycetes..o__Sebacinales..f__Sebacinaceae..g__unidentified..s__unculturedSebacina_mycobiont_of_Phleum_pratense	0	0	0	0.000180331	0	0.000267756	0	0	0	0	0.00144058	0	0	0.000169253	0.00132356	0	0.000743097	0	0.00140518	0.000132312	0	0	0.000473499	0.00093587	0.000381729	0.00320162	0.00246075	0	0	0	0.0012842	0.000522057	0	0.0198503	0.0824395	0.00353979	0	0	0	0	0	0	0	0	0.000445882	0	0.00088364	0
New.ReferenceOTU1626	k__Fungi..unclassified..unclassified..unclassified..unclassified..unclassified..unclassified	0	0	0	0.000841546	0	0.136785	0	0	0	0.000121722	0.00144058	0	0	8.46e-05	0.00152718	0	0.00334394	0	0.00140518	0.00410168	0	0	0.000394583	0.00233967	0	0.000325588	0.000111852	0	0	0	0	0.00104411	0	0.00326852	7.06e-05	0.000122062	0	0	0	0	0	0	0.000338907	0	0	0	0	0
JN039045	k__Fungi..p__Ascomycota..c__Sordariomycetes..o__Hypocreales..f__Hypocreaceae..g__Trichoderma..unclassified	0.0908967	0	0.0311844	0	0	0	0	0	0	0	0	0	0	0	0	0	0	0	0	0	0	0	0	0	0	0	0	0	0	0	0	0	0	0	0	0	0	0.625265	0.0527225	0	0.532163	0.000515556	0.154881	0	0	0	0	0
New.ReferenceOTU1519	k__Fungi..p__Ascomycota..c__Saccharomycetes..o__Saccharomycetales..f__Incertae_sedis..g__Candida..s__Candida_sp_S27	0	0	0	0	0	0	0	0	0	0	0	0	0	0	0	0	0	0	0	0	0	0	0	0	0	0	0	0.58277	0.391641	0.346691	0	0	0	0	0	0	0	0	0	0	0	0	0	0	0	0	0	0
New.ReferenceOTU1485	k__Fungi..p__Ascomycota..c__Leotiomycetes..o__Helotiales..f__Helotiaceae..g__Rhizoscyphus..unclassified	0	0	0	0.000240442	0	0.0874797	0	0	0	0.000121722	0	0	0	0.0331736	0.000712687	0.00181448	0.00148619	0	0.00459877	0.000793873	0	0	0.000631332	0.00842283	0.000763459	0.00396132	0.00139815	0	0	0	0.000933962	0.000522057	0	0.0015944	0.0346557	0.00378392	0	0	0	0	0	0	0	0	0.000148627	0	0.000530184	0
New.ReferenceOTU1595	k__Fungi..unclassified..unclassified..unclassified..unclassified..unclassified..unclassified	0	0	0	0.000420773	0	0.155566	0	0	0	6.09e-05	0	0	0	0	0	0	0.00966026	0	0.00114969	0	0	0	0	0	0.000508973	0	0	0	0	0	0	0	0	0	0	0	0	0	0	0	0	0	0	0	0	0	0.000706912	0
JQ761991	k__Fungi..p__Ascomycota..c__Dothideomycetes..o__unidentified..f__unidentified..g__unidentified..s__Dothideomycetes_sp_genotype_257	0	0	0	0.00102188	0	0.129862	0	0	0	0.000121722	0.00072029	0	0	0.000253879	0.00142537	0.000352815	0.00817406	0	0.0090698	0.0119081	0	0	0	0.0116984	0.000508973	0.00108529	0.000615186	0	0	0	0.000116745	0.00156617	0	0.0011958	0.00952854	0.000732371	0	0	0	0	0	0	0	0	0	0	0	0
New.ReferenceOTU1502	k__Fungi..p__Ascomycota..c__Saccharomycetes..o__Saccharomycetales..f__Incertae_sedis..g__Candida..unclassified	0	0	0	0.0276508	0	0.000114753	0	0	0	0.000243444	0	0	0	0	0	0.000201609	0	0	0	0	0	0	0	0	0	5.43e-05	0	0	0	0	0.00116745	0	0	0.00135524	7.06e-05	0.000122062	0	0	0	0	0	0	0	0	0	0	0.0056553	0
New.ReferenceOTU453	k__Fungi..unclassified..unclassified..unclassified..unclassified..unclassified..unclassified	0	0	0	0.00156287	0	3.83e-05	0	0	0	3.04e-05	0	0	0	0	0.409795	0	0.000185774	0	0	0	0	0	0	0	0	0	0	0	0	0	0	0	0	0	7.06e-05	0	0	0	0	0	0	0	0	0	0.00728274	0	0	0
FJ613823	k__Fungi..p__Ascomycota..c__Dothideomycetes..o__Pleosporales..f__Leptosphaeriaceae..g__Paraphoma..s__Paraphoma_chrysanthemicola	0	0	0	0	0	0.131698	0	0	0	0	0	0	0	0	0	0	0.000185774	0	0	0	0	0	0	0	0.0265938	0.00824823	0.00117445	0	0	0	0.00198467	0.00156617	0	0	0.0158103	0	0	0	0	0	0	0	0	0	0	0	0.000353456	0
New.ReferenceOTU1330	k__Fungi..p__Ascomycota..c__unidentified..o__unidentified..f__unidentified..g__unidentified..s__unculturedrhizosphere_ascomycete	0	0	0	0	0	0.154457	0	0	0	0	0	0	0	0	0.000203625	0.000403218	0.000743097	0	0.000255487	0.000132312	0	0	0	0.00233967	0.00114519	0	0	0	0	0	0	0	0	0	0.000211745	0	0	0	0	0	0	0	0	0	0	0	0	0
HM195256	k__Fungi..p__Ascomycota..c__Dothideomycetes..o__Pleosporales..f__Pleosporaceae..g__Cochliobolus..s__Bipolaris_sorokiniana	0.000400426	0	0	0.000180331	0	0.0225298	0.214533	0	0	6.09e-05	0	0.00145499	0	0	0.000203625	0.000151207	0.000185774	0	0.000127744	0	0	0	0	0.0014038	0	0	5.59e-05	0	0	0	0	0	0	0	0	0	0	0	0.000659031	0	0.000312669	0	0.591054	0	0	0	0	0
GQ851902	k__Fungi..p__Ascomycota..c__Saccharomycetes..o__Saccharomycetales..f__Pichiaceae..g__Dekkera..unclassified	0	0	0	0	0	0	0	0	0	0	0	0	0	0	0	0	0	0	0	0	0	0	0	0	0	0	0	0	0	0	0	0	0	0	0.000211745	0	0	0	0	0	0	0	0	0	0	0	0.713275	0
EU915339	k__Fungi..p__Basidiomycota..c__Incertae_sedis..o__Malasseziales..f__Incertae_sedis..g__Malassezia..s__Malassezia_restricta	0	0	0	6.01e-05	0	0.000726766	0	0	0	9.13e-05	0.0331333	0	0	0.044852	0.000101812	0.00529223	0.00241506	0	0.00268262	0.00304318	0	0	0.00157833	0.0299478	0.0122153	0.0269695	0.00810928	0	0	0	0.061408	0.000522057	0	0.00645732	0.00275269	0.0067134	0	0	0	0	0	0	0	0	0.000148627	0	0.000353456	0
GQ280568	k__Fungi..p__Ascomycota..c__Sordariomycetes..o__Hypocreales..f__Nectriaceae..g__Calonectria..unclassified	0	0	0	0	0	0	0	0	0	0	0	0.000242498	0	0	0	0	0	0.000185903	0	0	0	0.319297	0	0	0	0	0	0	0	0	0	0	0.258549	0	0	0	0.000424035	0	0	0	0	0.142551	0	0	0	0.0586012	0	0
AY263437	k__Fungi..p__Basidiomycota..c__Agaricomycetes..o__Agaricales..f__Marasmiaceae..g__Gymnopus..s__Gymnopus_gibbosus	0	0	0	0	0	0	0	0	0	0	0	0	0	0	0	0	0	0.421256	0	0	0.172272	0	0	0	0	0	0	0	0	0	0	0	0	0	0	0	0	0	0	0	0	0.000257778	0	0	0	0.0937282	0	0
New.ReferenceOTU820	k__Fungi..unclassified..unclassified..unclassified..unclassified..unclassified..unclassified	0	0	0	0.00186342	0	0.120873	0	0	0	6.09e-05	0	0	0	0.00101552	0.00356343	0.0068043	0.0416134	0	0.0118802	0.00383705	0	0	0.00465607	0.0187174	0.000127243	0.000108529	0	0	0	0	0	0	0	0	0.00190571	0.00109856	0	0	0	0	0	0	0	0	0	0	0	0
New.ReferenceOTU560	k__Fungi..unclassified..unclassified..unclassified..unclassified..unclassified..unclassified	0	0	0	0.00126232	0	0.106299	0	0	0	9.13e-05	0.00288116	0	0	0.000338506	0.00305437	0.000554424	0.00910293	0	0.004982	0.00224931	0	0	0.000157833	0.0243326	0.000508973	0.000596912	0.000335556	0	0	0	0.000466981	0.00104411	0	0.00055804	0.0475721	0.000366185	0	0	0	0	0	0	0	0	0.000148627	0	0.000176728	0
New.ReferenceOTU91	k__Fungi..unclassified..unclassified..unclassified..unclassified..unclassified..unclassified	0	0	0	0.00102188	0	0.0952446	0	0	0	9.13e-05	0	0	0	0.000169253	0.00203625	0	0.00297239	0	0.0141795	0.0113789	0	0	0	0.0561522	0	0.00401559	0	0	0	0	0.00023349	0.00156617	0	0.00263076	0.0536422	0.000244124	0	0	0	0	0	0	0	0	0	0	0.000530184	0
New.ReferenceOTU80	k__Fungi..unclassified..unclassified..unclassified..unclassified..unclassified..unclassified	0	0	0	0	0	0	0	0	0	0	0	0	0	0.332666	0	0.000201609	0	0	0.000127744	0	0	0	0.00386691	0.00093587	0	0	0	0	0	0	0	0	0	0	0	0	0	0	0	0	0	0	0	0	0	0	0	0
New.ReferenceOTU1036	k__Fungi..unclassified..unclassified..unclassified..unclassified..unclassified..unclassified	0	0	0	0	0	0	0	0	0	0	0.0504203	0	0	0	0	5.04e-05	0	0	0	0	0	0	0.0655796	0	0	0.000108529	5.59e-05	0	0	0	0	0	0	0.242747	0	0.000122062	0	0	0.0164758	0	0	0	0	0	0	0	0	0
New.ReferenceOTU567	k__Fungi..unclassified..unclassified..unclassified..unclassified..unclassified..unclassified	0	0	0	0	0	0	0	0	0	0	0	0	0	0	0	0	0	0	0	0	0	0	0	0	0	0	0	0	0	0	0	0	0	0	0	0	0	0	0	0	0	0	0	0	0	0	0	0
New.ReferenceOTU1873	k__Fungi..p__Ascomycota..c__Saccharomycetes..o__Saccharomycetales..f__Pichiaceae..g__Pichia..s__Pichia_exigua	0	0	0	0.000841546	0	0.123015	0	0	0	0.000760762	0	0	0	0.000423132	0.0370597	0.000403218	0.0351113	0	0.00881431	0.00476324	0	0	0	0.014506	0	0.000162794	0	0	0	0	0	0	0	0	0	0	0	0	0	0	0	0	0	0	0	0	0	0
New.ReferenceOTU1632	k__Fungi..p__Ascomycota..unclassified..unclassified..unclassified..unclassified..unclassified	0	0	0	0.000300552	0	0.000114753	0	0	0.00382934	0.0968602	0	0	0	8.46e-05	0.000305437	0.000151207	0.00148619	0	0	0.000264624	0	0	0	0.0903114	0	0	0	0	0	0	0	0	0	0	0	0	0	0	0.307108	0	0.0143828	0	0	0	0	0	0	0
New.ReferenceOTU1124	k__Fungi..unclassified..unclassified..unclassified..unclassified..unclassified..unclassified	1.29338	0	0	0.0111805	0	0	0	0	0	0	0	0	0	0	0.000407249	0	0.000185774	0	0	0	0	0	0	0	0	0	0	0	0	0	0	0.00522057	0	0	0	0	0	0	0.000659031	0	0	0	0.000338907	0	0.0612344	0	0	0
New.ReferenceOTU549	k__Fungi..unclassified..unclassified..unclassified..unclassified..unclassified..unclassified	0	0	0	0	0	0.00550812	0	0	0	3.04e-05	0.00072029	0	0	0	0.00111994	5.04e-05	0	0	0.000255487	0	0	0	0	0	0	0.0275122	0	0	0	0	0.000350236	0	0	0	0.109543	0	0	0	0	0	0	0	0	0	0	0	0.000530184	0
EF669953	k__Fungi..p__Ascomycota..c__Eurotiomycetes..o__Eurotiales..f__Trichocomaceae..g__Neosartorya..s__Neosartorya_hiratsukae	0	0.014351	0	0	0	0	0	0	0	0	0.00504203	0.179449	0	0	0.000203625	0	0	0	0	0	0	0.0359711	0.000631332	0	0.00152692	0.00217059	0	0	0	0	0.00140094	0.00208823	0	0.00223216	0.132623	0	0	0	0	0	0	0	0	0	0.000297255	0	0	0
New.ReferenceOTU579	k__Fungi..unclassified..unclassified..unclassified..unclassified..unclassified..unclassified	0	0	0	0	0	0	0	0	0	0	0	0	0	0	0	0	0	0	0	0	0	0	0	0	0	0	0	0.000691305	0.00376578	0.00501892	0	0	0	0	0	0	0	0	0	0	0	0	0	0	0	0	0	0
New.ReferenceOTU1636	k__Fungi..p__Ascomycota..c__Dothideomycetes..o__Pleosporales..f__Incertae_sedis..g__Mycocentrospora..unclassified	0	0	0	6.01e-05	0	0.000191254	0	0	0	3.04e-05	0.00072029	0	0	0	0	0	0	0	0	0	0	0	0.000710249	0	0.0570049	0.00466676	0.00134223	0	0	0	0.00163443	0.00104411	0	0.00151468	0.21104	0.00219711	0	0	0	0	0	0	0	0	0	0	0.00954332	0
New.ReferenceOTU892	k__Fungi..unclassified..unclassified..unclassified..unclassified..unclassified..unclassified	0	0	0	0.000300552	0	0.144588	0	0	0	6.09e-05	0	0	0	0	0.000509062	5.04e-05	0.00557323	0	0.00970851	0	0	0	0	0	0	5.43e-05	0	0	0	0	0	0	0	0	0	0	0	0	0	0	0	0	0	0	0	0	0	0
AY213650	k__Fungi..p__Ascomycota..c__Eurotiomycetes..o__Chaetothyriales..f__Herpotrichiellaceae..g__Exophiala..s__Exophiala_dermatitidis	0.258275	0.140591	0.143659	0	0	0	0	0	0	0	0	0	0	0	0	0	0	0	0	0	0	0	0	0	0	0	0	0	0	0	0	0	0	0	0	0	0	0	0.150918	0	0.311418	0	0.346024	0	0	0	0	0
New.ReferenceOTU1171	k__Fungi..unclassified..unclassified..unclassified..unclassified..unclassified..unclassified	0	0.00097295	0.0140155	0.000120221	0	0.0107867	0	0.00520611	0	0.000121722	0.244178	0	0	0	0.00437793	5.04e-05	0.000371548	0	0	0.00344012	0	0	0.0946998	0	0.000508973	0.00081397	0.00106259	0	0	0	0	0	0	0.0007972	0	0.00109856	0	0	0.114012	0	0	0	0.000677814	0	0	0	0	0
New.ReferenceOTU132	k__Fungi..unclassified..unclassified..unclassified..unclassified..unclassified..unclassified	0	0	0	0	0	0	0	0	0	0	0	0	0	0	0	0	0	0	0	0	0	0	0	0	0	0	0	0	0.112684	0	0	0	0	0	0	0	0	0	0	0	0	0	0	0	0	0	0	0
New.ReferenceOTU598	k__Fungi..unclassified..unclassified..unclassified..unclassified..unclassified..unclassified	0	0	0	0.00126232	0	0.115556	0	0	0	6.09e-05	0	0	0	0.000169253	0.000509062	0.000252011	0.00483013	0	0.00166067	0.00965879	0	0	0	0.00280761	0	0	0	0	0	0	0.000583726	0	0	0	0.0464428	0	0	0	0	0	0	0	0	0	0	0	0.000530184	0
New.ReferenceOTU877	k__Fungi..unclassified..unclassified..unclassified..unclassified..unclassified..unclassified	0.000400426	0	0.000350387	6.01e-05	0	0	0	0	0.0215578	0.000395596	0.00144058	0	0	0	0.000305437	0	0	0	0	0	0	0	0.000473499	0	0.000381729	0.000271323	0.000503334	0	0	0	0	0	0	0.278223	0	0.000488247	0.00763263	0	0.0718343	0	0	0	0	0	0	0	0	0
New.ReferenceOTU705	k__Fungi..p__Ascomycota..c__Saccharomycetes..o__Saccharomycetales..f__Incertae_sedis..g__Candida..unclassified	0.176588	0.211617	0.19061	0	0	0	0	0	0	0	0	0	0	0	0	0	0	0	0	0	0	0	0	0	0	0	0	0	0	0	0	0	0	0	0	0	0	0	0.0883101	0	0.350189	0	0.245708	0	0	0	0	0
New.ReferenceOTU1144	k__Fungi..p__Zygomycota..c__Incertae_sedis..o__Mortierellales..f__Mortierellaceae..g__Mortierella..s__Mortierella_alpina	0	0	0	0.000180331	0	0.000420759	0	0	0	0	0.00576232	0	0	0.000423132	0.000305437	0.000302413	0.00148619	0	0.00549297	0.00502787	0	0	0.00205183	0.00795489	0.0245579	0.0177446	0.00391482	0	0	0	0.000700471	0.000522057	0	0.00884892	0.0218804	0.00549278	0	0	0.000659031	0	0	0	0	0	0	0	0.000176728	0
New.ReferenceOTU630	k__Fungi..unclassified..unclassified..unclassified..unclassified..unclassified..unclassified	0	0	0	6.01e-05	0	7.65e-05	0	0	0	3.04e-05	0	0	0	0	0.388923	0	0.000185774	0	0	0	0	0	0	0	0	0	0	0	0	0	0	0	0	0	0	0	0	0	0	0	0	0	0	0	0	0	0	0
New.ReferenceOTU215	k__Fungi..unclassified..unclassified..unclassified..unclassified..unclassified..unclassified	0	0	0	0	0	0	0	0	0	0	0	0	0	0	0	0	0	0	0	0	0	0	0	0	0	0	0	0.000691305	0	0.00154428	0	0	0	0	0	0	0	0	0	0	0	0	0	0	0	0	0	0
New.ReferenceOTU1523	k__Fungi..p__Ascomycota..c__Saccharomycetes..unclassified..unclassified..unclassified..unclassified	0	0	0	0.014667	0	0	0	0	0	3.04e-05	0.00072029	0	0	0	0.0206679	0	0	0	0	0	0	0	0.00023675	0	0.00101794	0.001845	0.0012863	0	0	0	0.00303538	0.000522057	0	0.0279817	0.00289385	0.000122062	0	0	0	0	0	0	0	0	0	0	0.0878339	0
New.ReferenceOTU1717	k__Fungi..unclassified..unclassified..unclassified..unclassified..unclassified..unclassified	0	0	0	0.000180331	0	0.034923	0	0	0	0.000821622	0.00144058	0	0	8.46e-05	0.000407249	0.0167335	0.00631632	0	0.00970851	0.00701255	0	0	0.000473499	0.00187174	0.00165416	0.00173647	0.0012863	0	0	0	0.00210141	0.0167058	0	0.00127552	0.0747461	0.00183093	0	0	0	0	0	0	0	0	0	0	0.000706912	0
GU055641	k__Fungi..p__Ascomycota..c__unidentified..o__unidentified..f__unidentified..g__unidentified..s__unculturedTetracladium	0	0	0	0.00144265	0	0.109627	0	0	0	9.13e-05	0.00072029	0	0	0	0.000203625	0.000201609	0.00408703	0	0.00357682	0.00555711	0	0	0.00434041	0.00093587	0.000254486	0.000162794	0	0	0	0	0.000466981	0	0	0.003986	0.0446077	0	0	0	0	0	0	0	0	0	0	0	0.000353456	0
HM037639	k__Fungi..p__Ascomycota..c__Sordariomycetes..o__Sordariales..f__Chaetomiaceae..g__Trichocladium..s__Trichocladium_asperum	0	0.000486475	0	0.000120221	0	0.000153003	0	0	0	0.00340821	0.00288116	0	0	0.0465445	0.000203625	0.00120965	0.000185774	0	0.00472651	0.00238162	0	0	0.010417	0.00701902	0.00127243	0.00287603	0.0289138	0	0	0	0.00105071	0.000522057	0	0.0015944	0.0778517	0.00366185	0	0.016972	0.000659031	0	0	0	0.00101672	0	0.000148627	0	0.00088364	0
New.ReferenceOTU848	k__Fungi..unclassified..unclassified..unclassified..unclassified..unclassified..unclassified	0	0	0	0	0	0	0	0	0	0	0	0	0	0	0	0	0	0	0	0	0	0	0	0	0.47907	5.43e-05	5.59e-05	0	0	0	0	0	0	0	7.06e-05	0	0	0	0	0	0	0	0	0	0	0	0	0
FJ237152	k__Fungi..p__Basidiomycota..c__Agaricomycetes..o__Sebacinales..f__Sebacinaceae..g__unidentified..unclassified	0	0	0	0.000420773	0	0.0404694	0	0	0	0	0.00216087	0	0	0	0.000101812	0.00635068	0.00483013	0	0.0120079	0.0198468	0	0	0.000315666	0.0163777	0.000381729	0.00602338	0	0	0	0	0.000700471	0.000522057	0	0.00031888	0.131917	0	0	0	0	0	0	0	0	0	0	0	0.000353456	0
New.ReferenceOTU1866	k__Fungi..unclassified..unclassified..unclassified..unclassified..unclassified..unclassified	0	0	0	0.000781436	0	0.0323985	0	0	0	0	0.00360145	0	0	0	0.00600693	0	0.00334394	0	0	0	0	0	0.000315666	0	0.00190865	0.000542647	0.000671112	0	0	0	0.000933962	0.000522057	0	0.00095664	0.00105873	0.000976495	0	0	0	0	0	0	0	0	0	0	0.0484235	0
AF038353	k__Fungi..p__Ascomycota..c__Eurotiomycetes..o__Onygenales..f__Ajellomycetaceae..g__Ajellomyces..s__Ajellomyces_capsulatus	0.289908	0.219887	0.12649	0	0	0	0	0	0	0	0	0	0	0	0	0	0	0	0	0	0	0	0	0	0	0	0	0	0	0	0	0	0	0	0	0	0	0	0.0751295	0	0.141952	0	0.400249	0	0	0	0	0
New.ReferenceOTU1641	k__Fungi..unclassified..unclassified..unclassified..unclassified..unclassified..unclassified	0	0	0	0.000601105	0	0.0997965	0	0	0	9.13e-05	0.00144058	0	0	0	0.00111994	0.000151207	0.0196921	0	0.00510974	0.00582174	0	0	7.89e-05	0.00701902	0.00152692	0.000488382	0	0	0	0	0.000116745	0	0	0.0227202	0.000988145	0.000488247	0	0	0	0	0	0	0	0	0	0	0	0
New.ReferenceOTU1915	k__Fungi..p__Ascomycota..c__Dothideomycetes..o__Pleosporales..unclassified..unclassified..unclassified	0	0	0	0	0	0.0537424	0	0	0	0	0	0	0	0	0	0	0	0	0	0	0	0	0	0	0	0	0	0	0	0	0.00151769	0	0	0	0.158386	0	0	0	0	0	0	0	0	0	0	0	0.000706912	0
GU054219	k__Fungi..unclassified..unclassified..unclassified..unclassified..unclassified..unclassified	0	0	0	0.000901657	0	0.0588681	0	0	0	0	0	0	0	0	0	0.000201609	0.00297239	0	0.00102195	0	0	0	0	0.0112304	0.00152692	0.00151941	0	0	0	0	0	0	0	0.00135524	0.127682	0	0	0	0	0	0	0	0	0	0	0	0.0250954	0
New.ReferenceOTU28	k__Fungi..p__Ascomycota..c__unidentified..o__unidentified..f__unidentified..g__unidentified..s__ascomycete_sp_nasa59	0	0	0	0.000540994	0	0.0777257	0	0	0	3.04e-05	0.00432174	0	0	0.000423132	0.00264712	0.00730832	0.036226	0	0.00357682	0.000793873	0	0	0.000631332	0.0093587	0.00139967	0.00955059	0.00162185	0	0	0	0.000466981	0.00104411	0	0.00135524	0.0393846	0.00341773	0	0	0	0	0	0	0	0	0.000148627	0	0.00848295	0
EU822803	k__Fungi..p__Ascomycota..c__Sordariomycetes..o__Phyllachorales..f__Phyllachoraceae..g__Colletotrichum..s__Colletotrichum_boninense	0	0	0.0143659	0	0	7.65e-05	0	0	0	0.000912914	0.0072029	0	0	0	0.000101812	0	0	0	0	0	0	0	0.00149941	0	0.00292659	0.00314735	0.0027963	0	0	0	0	0	0	0.215802	0	0.00610309	0	0.133462	0.000659031	0	0.0184475	0	0.0369409	0	0	0	0	0
New.ReferenceOTU1591	k__Fungi..p__Ascomycota..c__Eurotiomycetes..o__Eurotiales..f__Trichocomaceae..g__Aspergillus..s__Aspergillus_niger	0	0	0	0	0	0	0	0	0	0	0	0	0	0	0	0	0	0	0	0	0	0	0	0	0	0	0	0.196331	0	0	0	0	0	0	0	0	0	0	0	0	0	0	0	0	0	0	0	0
New.ReferenceOTU826	k__Fungi..p__Ascomycota..unclassified..unclassified..unclassified..unclassified..unclassified	0	0	0	0.000420773	0	0.0488081	0	0	0	9.13e-05	0	0	0	0	0.000712687	5.04e-05	0.00631632	0	0.00153292	0.000132312	0	0	0	0	0	0	0	0	0	0	0.00151769	0.00104411	0	0	0.118366	0	0	0	0	0	0	0	0	0	0	0	0.000353456	0
New.ReferenceOTU46	k__Fungi..unclassified..unclassified..unclassified..unclassified..unclassified..unclassified	0.000800852	0.000486475	0	0	0	0	0	0	0	0	0	0	0	0	0	0	0	0	0	0	0	0	0	0	0	0	0	0	0	0	0	0	0	0	0	0	0	0.00308582	0.0626079	0	0.000312669	0	1.20787	0	0	0	0	0
New.ReferenceOTU1061	k__Fungi..p__Ascomycota..c__Incertae_sedis..o__Incertae_sedis..f__Incertae_sedis..g__Radulidium..s__Radulidium_sp_CBS_115704	0	0	0	0.000540994	0	0.0833104	0	0	0	0	0	0	0	0	0.000305437	0	0.000743097	0	0.000383231	0	0	0	0	0	0.000127243	0	0	0	0	0	0.00105071	0.000522057	0	0	0.0987439	0	0	0	0	0	0	0	0	0	0.000445882	0	0.000530184	0
New.CleanUp.ReferenceOTU21433	k__Fungi..unclassified..unclassified..unclassified..unclassified..unclassified..unclassified	0	0	0	0.000961767	0	0.120758	0	0	0	0	0	0	0	0.000253879	0.00631237	0.000252011	0.0163481	0	0.0241435	0.0111142	0	0	0	0.0191853	0	0	0	0	0	0	0	0	0	0	0	0	0	0	0	0	0	0	0	0	0	0	0	0
FJ612942	k__Fungi..unclassified..unclassified..unclassified..unclassified..unclassified..unclassified	0	0	0	0	0.232772	0	0	0	0	0	0	0	0	0	0	0	0	0	0	0	0.384903	0.000211595	0	0	0	0	0	0	0	0	0	0	0	0	0	0	0	0	0	0	0	0	0	0	0	0	0	0
New.ReferenceOTU1910	k__Fungi..p__Ascomycota..c__Saccharomycetes..o__Saccharomycetales..f__Incertae_sedis..g__Candida..unclassified	0	0	0	0	0	0	0	0	0	0	2.47131	0	0	0	0	0	0	0	0	0	0	0	0.00110483	0	0.004708	0.000217059	0.00441816	0	0	0	0	0	0	0.0007972	0	0.0025633	0	0	0	0	0	0	0	0	0	0	0	0
GU144295	k__Fungi..p__Ascomycota..c__Sordariomycetes..o__Hypocreales..f__Hypocreaceae..g__Trichoderma..s__Trichoderma_longibrachiatum	0.130138	0.0501069	0.0627192	0	0.156007	0	0.000126643	0.206162	0	0	0	0	0	0	0	0	0	0	0	0	0	0	0	0	0	0	0	0	0	0	0	0	0	0	0	0	0	0	0.0685392	0	0.0844206	0	0.184027	0	0	0	0	0.127454
New.ReferenceOTU983	k__Fungi..p__Ascomycota..c__Saccharomycetes..o__Saccharomycetales..f__Incertae_sedis..g__Candida..unclassified	0	0	0	0.00138254	0	7.65e-05	0	0	0	0	0.00072029	0	0	0	0	0.000604827	0	0	0	0	0	0	0.000710249	0	0.00165416	0.000596912	0.000671112	0	0	0	0.0235825	0	0	0.0161034	0	0.000244124	0	0	0.000659031	0	0.000312669	0	0.000677814	0	0	0	0.000353456	0
New.ReferenceOTU988	k__Fungi..p__Ascomycota..c__Sordariomycetes..o__Sordariales..f__Lasiosphaeriaceae..unclassified..unclassified	0	0	0	0.000120221	0	7.65e-05	0	0	0	0.000121722	0	0	0	0	0.000305437	0	0.000371548	0	0	0	0	0	0	0	0	0	0	0	0	0	0.00256839	0.000522057	0	0	0.244636	0	0	0	0	0	0	0	0	0	0.000743136	0	0.00141383	0
New.ReferenceOTU1524	k__Fungi..unclassified..unclassified..unclassified..unclassified..unclassified..unclassified	0.000400426	0	0.00140155	0	0	0	0	0	0	9.13e-05	0	0	0	0.000930891	0.00101812	0	0.658755	0	0	0	0	0	0	0	0	0	0	0	0	0	0	0	0	0	7.06e-05	0	0	0	0	0	0	0	0	0	0	0	0	0
JF681300	k__Fungi..p__Ascomycota..c__Eurotiomycetes..o__Eurotiales..f__Trichocomaceae..g__Aspergillus..s__Aspergillus_terreus	0	0	0	0	0	0	0	0.00485904	0.064957	0	0	0	0	0	0	0	0	0	0	0	0	0	0	0	0	0	0	0	0	0	0	0	0	0	0	0	0.00869272	0	0	0.231946	0	0	0	0	0	0	0	0
New.ReferenceOTU105	k__Fungi..unclassified..unclassified..unclassified..unclassified..unclassified..unclassified	0	0	0	0	0.122577	0	0	0.237746	0	0	0	0	0	0	0	0	0	0.000185903	0	0	0	0	0	0	0	0	0	0	0	0	0	0	0	0	0	0	0	0	0	0.108014	0	0.0891911	0	0	0	0	0	0
New.ReferenceOTU1906	k__Fungi..unclassified..unclassified..unclassified..unclassified..unclassified..unclassified	0.205819	0.149591	0.137001	0	0	0	0	0	0	0	0	0	0	0	0.000610874	0	0	0	0	0	0	0	0	0	0	0	0	0	0	0	0	0	0	0	0	0	0	0	0.119944	0	0.499645	0	0.0847268	0	0	0	0	0
New.ReferenceOTU795	k__Fungi..p__Ascomycota..unclassified..unclassified..unclassified..unclassified..unclassified	0.000400426	0	0	0	0	0	0	0	0	0	0	0	0	0	0	0	0	0	0	0	0	0	0.000473499	0	0.00127243	0.000162794	0.000111852	0	0	0	0.00023349	0	0	0.0545285	0.000846981	0.000244124	0	0	0.00527225	0	0	0	0	0	0.000445882	0	0	0
New.ReferenceOTU365	k__Fungi..unclassified..unclassified..unclassified..unclassified..unclassified..unclassified	0	0	0	0	0	0	0	0	0	0	0	0	0	0	0	0	0	0	0	0	0	0	0	0	0	0	0	0	0	0	0	0	0	0	0.000564654	0	0	0.91109	0	0	0.0762912	0	0	0	0.000148627	0	0.0293369	0
New.ReferenceOTU1026	k__Fungi..unclassified..unclassified..unclassified..unclassified..unclassified..unclassified	0	0	0	0.00120221	0	0.0949386	0	0	0	9.13e-05	0	0	0	0.000169253	0.0024435	0.000100804	0.00761674	0	0.000510974	0.00224931	0	0	0	0.00093587	0	0	0	0	0	0	0.00116745	0.000522057	0	0	0.0259741	0	0	0	0	0	0	0	0	0	0.000148627	0	0	0
New.ReferenceOTU818	k__Fungi..unclassified..unclassified..unclassified..unclassified..unclassified..unclassified	0	0	0	0.000420773	0	0.0905015	0	0	0	9.13e-05	0.00216087	0	0	0	0.000610874	5.04e-05	0.00445858	0	0.0029381	0	0	0	7.89e-05	0	0.000254486	0.000542647	0.000335556	0	0	0	0	0	0	0.0003986	0	0.000732371	0	0	0	0	0	0	0	0	0	0	0	0
New.ReferenceOTU75	k__Fungi..unclassified..unclassified..unclassified..unclassified..unclassified..unclassified	0	0	0	0	0	0	0	0	0	0	0	0	0	0	0	0.110078	0.047744	0	0	0	0	0	0.00023675	0.00093587	0.000254486	0	0.0197978	0	0	0	0	0	0	0.0530138	0	0	0	0	0	0	0	0	0	0	0.000148627	0	0	0
GU174335	k__Fungi..p__Ascomycota..c__Dothideomycetes..o__Dothideales..f__Dothioraceae..g__Aureobasidium..s__Aureobasidium_pullulans	0	0	0	0	0	0.00784142	0	0	0	0	0.00432174	0	0	0	0	0.00090724	0	0	0	0	0	0	0.000631332	0	0.00152692	0.00287603	0.000615186	0	0	0	0.000933962	0.000522057	0	0.00326852	0.0642294	0.00146474	0	0	0	0	0	0	0	0	0.000148627	0	0.000706912	0
New.ReferenceOTU1375	k__Fungi..unclassified..unclassified..unclassified..unclassified..unclassified..unclassified	0	0	0	0	0	0	0	0	0	0	0	0	0	0.00177716	0	0.00206649	0	0	0.00357682	0.0010585	0	0	0	1.5877	0	0	0	0	0	0	0	0	0	0	0	0	0	0	0	0	0	0	0	0	0	0	0	0
New.ReferenceOTU690	k__Fungi..unclassified..unclassified..unclassified..unclassified..unclassified..unclassified	0	0	0	0.000180331	0	0.126075	0	0	0	3.04e-05	0	0	0	0	0.00610874	5.04e-05	0.000928871	0	0.00651492	0.00714486	0	0	0	0	0	0	0	0	0	0	0	0.00208823	0	0	0	0	0	0	0	0	0	0	0	0	0	0	0	0
New.ReferenceOTU970	k__Fungi..unclassified..unclassified..unclassified..unclassified..unclassified..unclassified	0	0	0	0	0	0	0	0	0	0	0	0	0	0	0	0	0	0	0	0	0	0	0	0	0	0	0	0	0.00202773	1.3331	0	0	0	0	0	0	0	0	0	0	0	0	0	0	0	0	0	0
New.ReferenceOTU736	k__Fungi..p__Basidiomycota..c__Exobasidiomycetes..o__Incertae_sedis..f__Incertae_sedis..g__Tilletiopsis..s__Tilletiopsis_minor	0.229044	0.0603229	0.156272	0	0	0	0	0	0	0	0	0	0	0	0	0	0	0	0	0	0	0	0	0	0	0	0	0	0	0	0	0	0	0	0	0	0	0.229122	0.270862	0	0.161963	0	0.22334	0	0	0	0	0
New.ReferenceOTU976	k__Fungi..p__Ascomycota..c__Dothideomycetes..o__Capnodiales..f__Davidiellaceae..g__unidentified..unclassified	0	0	0	0	0	0	0	0	0	0	0	0	0	0	0	0	0	0	0	0	0	0	0	0	0	0	0	0.0629087	0	0.245927	0	0	0	0	0	0	0	0	0	0	0	0	0	0	0	0	0	0
New.ReferenceOTU20	k__Fungi..p__Ascomycota..unclassified..unclassified..unclassified..unclassified..unclassified	0	0	0	0	0	0.000229505	0	0	0	0	0.00648261	0	0	0.000253879	0.000305437	0.000100804	0.00260084	0	0.000255487	0.00330781	0	0	0.000868082	0	0.00394454	0.00347294	0.0563175	0	0	0	0.00210141	0.00469851	0	0.00223216	0.111025	0.00390598	0	0	0	0	0	0	0	0	0.000148627	0	0.00194401	0
AB353921	k__Fungi..p__Ascomycota..c__Eurotiomycetes..o__Onygenales..f__Ajellomycetaceae..g__Ajellomyces..s__Ajellomyces_capsulatus	0.183395	0.165645	0.101262	0	0	0	0	0	0	0	0	0	0	0	0	0	0	0	0	0	0	0	0	0	0	0	0	0	0	0	0	0	0	0	0	0	0	0	0.0395418	0	0.170092	0	0.475148	0	0	0	0	0
New.ReferenceOTU1874	k__Fungi..p__Ascomycota..unclassified..unclassified..unclassified..unclassified..unclassified	0	0	0	0.000360663	0	0.0467425	0	0	0	3.04e-05	0.00432174	0	0	0	0.000509062	0	0.00130042	0	0	0	0	0	0.00118375	0	0.00407178	0.00504662	0.00335556	0	0	0	0.000116745	0	0	0.00510208	0	0.00732371	0	0	0	0	0	0	0	0	0	0	0	0
New.ReferenceOTU1737	k__Fungi..p__Ascomycota..c__Saccharomycetes..unclassified..unclassified..unclassified..unclassified	0	0	0	0.162899	0	0	0	0	0	0	0	0	0	0	0.072185	0	0.000371548	0	0	0	0	0	0	0	0	0	0	0	0	0	0	0	0	0	0	0	0	0	0	0	0	0	0	0	0	0	0	0
New.ReferenceOTU51	k__Fungi..p__Ascomycota..c__Dothideomycetes..o__Pleosporales..unclassified..unclassified..unclassified	0	0	0	0.000540994	0	0.128638	0	0	0	3.04e-05	0	0	0	0	0.000712687	5.04e-05	0.00241506	0	0.00140518	0.00145543	0	0	0	0	0.000381729	0	0	0	0	0	0.000116745	0	0	0	7.06e-05	0	0	0	0	0	0	0	0	0	0	0	0	0
GU934541	k__Fungi..p__Ascomycota..c__Sordariomycetes..o__Xylariales..f__Hyponectriaceae..g__Microdochium..s__Microdochium_bolleyi	0	0	0	0.000721326	0	0.0604363	0	0	0	0.000121722	0.00504203	0	0	0	0.00173081	5.04e-05	0.0126326	0	0.00766462	0.000793873	0	0	0.000946998	0.0121663	0.00305383	0.00466676	0.00240482	0	0	0	0.000116745	0.0036544	0	0.0023916	0.00183513	0.00329567	0	0	0	0	0	0	0	0	0	0	0.00088364	0
New.ReferenceOTU1747	k__Fungi..p__Ascomycota..c__Dothideomycetes..o__Pleosporales..f__Pleosporaceae..g__Embellisia..s__Embellisia_sp_DAR_74619	0	0	0	0	0	0.127605	0	0	0	0	0	0	0	0	0.000203625	0	0.000928871	0	0.000766462	0.000264624	0	0	0	0	0.000127243	0	0	0	0	0	0	0	0	0	7.06e-05	0	0	0	0	0	0	0	0	0	0	0	0	0
New.ReferenceOTU1126	k__Fungi..p__Ascomycota..c__Dothideomycetes..o__Pleosporales..unclassified..unclassified..unclassified	0	0	0	0.000300552	0	0.0286499	0	0	0	0.00118679	0	0	0	8.46e-05	0.000305437	5.04e-05	0.00668787	0	0.0040878	0	0	0	0	0.000467935	0	5.43e-05	0	0	0	0	0.000700471	0.000522057	0	0.00135524	0.00119989	0.000854433	0	0	0	0	0	0	0	0	0	0	0.000530184	0
GU328566	k__Fungi..p__Basidiomycota..c__Tremellomycetes..o__Filobasidiales..f__Filobasidiaceae..g__Cryptococcus..s__Cryptococcus_terricola	0	0	0	0.00138254	0	0.0985724	0	0	0	6.09e-05	0	0	0	0	0.00101812	0.000100804	0.00278661	0	0.00510974	0.00767411	0	0	7.89e-05	0.0196533	0.000127243	5.43e-05	0.000111852	0	0	0	0.00023349	0.000522057	0	0	0.0208922	0	0	0	0	0	0	0	0	0	0.000148627	0	0.000176728	0
New.CleanUp.ReferenceOTU147629	k__Fungi..p__Ascomycota..c__Dothideomycetes..o__Pleosporales..f__Massarinaceae..g__Saccharicola..unclassified	0	0	0	0.000300552	0	0.127146	0	0	0	6.09e-05	0	0	0	0	0	0.000100804	0	0	0.00114969	0.000132312	0	0	0	0.00187174	0	0	0	0	0	0	0	0	0	0	0	0	0	0	0	0	0	0	0	0	0	0	0	0
New.ReferenceOTU1337	k__Fungi..unclassified..unclassified..unclassified..unclassified..unclassified..unclassified	0	0	0	0	0	0	0	0	0	0	0	0	0	0.0012694	0	0.00115925	0	0	0.00485426	0.0136282	0	0	0.0014205	0.479633	0.0134878	0.00195353	0.000615186	0	0	0	0	0	0	0.0201692	0	0.196397	0	0	0	0	0	0	0	0	0	0	0	0
HQ211674	k__Fungi..p__Ascomycota..c__Leotiomycetes..o__Incertae_sedis..f__Incertae_sedis..g__Geomyces..s__Geomyces_sp_FMCC_3	0	0	0	0.000360663	0	0.0366443	0	0	0	0.000152152	0	0	0	8.46e-05	0.00223987	5.04e-05	0.0226644	0	0.0020439	0	0	0	0.000157833	0	0	0	0	0	0	0	0	0.00104411	0	0	0.119495	0	0	0	0	0	0	0	0	0	0.000148627	0	0.00106037	0
New.ReferenceOTU1193	k__Fungi..p__Zygomycota..c__Incertae_sedis..o__Mortierellales..f__Mortierellaceae..g__Mortierella..s__Mortierella_alpina	0	0	0	0.000540994	0	0.113567	0	0	0	3.04e-05	0.00072029	0	0	0.000338506	0.000916311	0.00115925	0.00241506	0	0.0232493	0.00661561	0	0	7.89e-05	0.00889076	0.00127243	0.000325588	0.000167778	0	0	0	0.00023349	0	0	0	0.00105873	0	0	0	0	0	0	0	0	0	0	0	0	0
New.ReferenceOTU932	k__Fungi..p__Ascomycota..unclassified..unclassified..unclassified..unclassified..unclassified	0	0	0	0	0	0	0	0	0	0	0	0	0	0	0	0	0	0	0	0	0	0	0	0	0	0.00124809	0	0	0	0	0	0	0	0	0.231367	0	0	0	0	0	0	0	0	0	0	0	0	0
New.ReferenceOTU220	k__Fungi..unclassified..unclassified..unclassified..unclassified..unclassified..unclassified	0.000400426	0.0111889	0.0515068	0	0	0	0	0	0	0.000334735	0	0	0.164039	0	0	0.00136086	0	0	0	0	0	0	7.89e-05	0.000467935	0	5.43e-05	0.0331082	0	0	0	0	0	0	0	0	0.000366185	0	0	1.27061	0	0	0	0	0	0	0	0	0
New.ReferenceOTU572	k__Fungi..unclassified..unclassified..unclassified..unclassified..unclassified..unclassified	0	0	0	0.000420773	0	0.11808	0	0	0	0.000182583	0	0	0	0	0.00529424	0.000100804	0.0217356	0	0.00127744	0	0	0	0	0	0	0	0	0	0	0	0	0	0	0	0	0	0	0	0	0	0	0	0	0	0	0	0	0
FJ449911	k__Fungi..p__Ascomycota..c__Sordariomycetes..o__Incertae_sedis..f__Plectosphaerellaceae..g__Gibellulopsis..s__Gibellulopsis_nigrescens	0	0	0	0.000480884	0	0.0650264	0	0	0	9.13e-05	0.0072029	0	0	0	0.000712687	0.000201609	0.00427281	0	0.00332133	0	0	0	0.000394583	0.00093587	0.000763459	0.0016822	0.00100667	0	0	0	0.000350236	0	0	0.0160237	0.000494073	0	0	0	0	0	0.0431483	0	0	0	0	0	0	0
New.ReferenceOTU1406	k__Fungi..p__Ascomycota..c__unidentified..o__unidentified..f__unidentified..g__unidentified..unclassified	0	0	0	0	0	0.00045901	0	0	0	3.04e-05	0.00144058	0	0	0	0.00488699	0.000100804	0	0	0.00166067	0.00688024	0	0	0.000552416	0.00093587	0.0488614	0.00146515	0.00100667	0	0	0	0	0.000522057	0	0.0047832	0.0015528	0.00366185	0	0	0	0	0	0	0	0	0.000297255	0	0	0
New.ReferenceOTU472	k__Fungi..unclassified..unclassified..unclassified..unclassified..unclassified..unclassified	0	0	0	0	0	0	0	0	0	0	0.0129652	0	0	0.000423132	0	0.000504022	0	0	0.00166067	0.00145543	0	0	0.00244641	0.0388386	0.00496248	0.00396132	0.00397075	0	0	0	0	0	0	0.0185748	0	0.29539	0	0	0	0	0	0	0	0	0	0	0	0
New.ReferenceOTU991	k__Fungi..p__Basidiomycota..c__Incertae_sedis..o__Malasseziales..f__Incertae_sedis..g__Malassezia..unclassified	0	0	0	0	0	0	0	0	0	0	0	0	0	0	0	0	0	0	0	0	0	0	0	0	0	0	0	0.0366392	0	0	0	0	0	0	0	0	0	0	0	0	0	0	0	0	0	0	0	0
JQ081807	k__Fungi..p__Ascomycota..c__Sordariomycetes..o__unidentified..f__unidentified..g__unidentified..unclassified	0	0	0	0.000781436	0	0.116971	0	0	0	3.04e-05	0	0	0	0	0.00101812	0.000352815	0.00594477	0	0.0029381	0.00568943	0	0	0	0.000467935	0	0	0	0	0	0	0.00431957	0	0	7.97e-05	0.000846981	0	0	0	0	0	0	0	0	0	0	0	0	0
New.ReferenceOTU69	k__Fungi..unclassified..unclassified..unclassified..unclassified..unclassified..unclassified	0	0	0	0.000240442	0	0.00164479	0	0.00451196	0	0.0504233	0	0	0	8.46e-05	0.000203625	0.00856838	0.000371548	0	0	0.000132312	0	0	0	0.0014038	0	0	0.00156593	0	0	0	0	0	0	0	0	0	0	0.49296	0.0164758	0	0	0	0	0	0	0	0	0
FJ865435	k__Fungi..p__Ascomycota..c__Saccharomycetes..o__Saccharomycetales..f__Pichiaceae..g__Pichia..s__Pichia_jadinii	0.0796848	0	0.000700773	0	0	0	0	0	0	0	0	0	0	0	0	0	0	0	0	0	0	0	0	0	0	0	0	0	0	0	0.000116745	0.000522057	0.000639182	0	7.06e-05	0	0.581352	0	0	0	0	0	0	0.000283364	0	0	0.046126	0
New.ReferenceOTU1646	k__Fungi..unclassified..unclassified..unclassified..unclassified..unclassified..unclassified	0	0	0	0.00102188	0	0.0696165	0	0	0	3.04e-05	0.00072029	0	0	0	0.00132356	0	0.00371548	0	0.00677041	0	0	0	0.000315666	0.0014038	0.00114519	0.00651176	0.000391482	0	0	0	0.000350236	0	0	7.97e-05	0.0352203	0.000610309	0	0	0	0	0	0	0	0	0.000148627	0	0.000530184	0
New.ReferenceOTU1106	k__Fungi..unclassified..unclassified..unclassified..unclassified..unclassified..unclassified	0	0	0	0.000901657	0	0.0891627	0	0	0	6.09e-05	0.00144058	0	0	8.46e-05	0.00101812	0.000504022	0.0295381	0	0.00268262	0.000396937	0	0	0.00489282	0.0116984	0.000508973	0.000162794	0.000223704	0	0	0	0.00163443	0.000522057	0	0	0.0377613	0	0	0	0	0	0	0	0	0	0	0	0.000176728	0
New.ReferenceOTU995	k__Fungi..unclassified..unclassified..unclassified..unclassified..unclassified..unclassified	0	0	0	0	0	0	0	0	0	0	0.194478	0	0	0	0	0	0	0	0	0	0	0	0.00449824	0	0	0.000108529	0.000111852	0	0	0	0	0	0	0.229115	0	0.000122062	0	0	0	0	0	0	0	0	0	0	0	0
New.ReferenceOTU933	k__Fungi..unclassified..unclassified..unclassified..unclassified..unclassified..unclassified	0	0	0	0	0	0	0	0	0	0	0	0	0	0	0	0	0	0	0	0	0	0	0	0	0	0	0	0.0228131	0.0023174	0.162536	0	0	0	0	0	0	0	0	0	0	0	0	0	0	0	0	0	0
New.ReferenceOTU1105	k__Fungi..unclassified..unclassified..unclassified..unclassified..unclassified..unclassified	0	0	0	0.000540994	0	0.0542397	0	0	0	3.04e-05	0.00216087	0	0	0	0.000814499	0.000201609	0.00334394	0	0.00396005	0.0054248	0	0	0.00110483	0.000467935	0.00267211	0	0.00173371	0	0	0	0.000583726	0	0	0.025909	0.0205393	0.0041501	0	0	0	0	0	0	0	0	0	0	0.000176728	0
JQ083430	k__Fungi..p__Ascomycota..c__Sordariomycetes..o__Hypocreales..f__Nectriaceae..g__Fusarium..s__Fusarium_chlamydosporum	0.00520554	0	0.000350387	0	0.011391	0	0	0.0364428	0	0	0	0	0.034895	0.000253879	0	0	0	0.0589312	0	0	0.00199653	0.00275073	0	0	0	0	0	0	0	0	0	0	0.0417066	0	7.06e-05	0	0.135055	0	0.00263612	0.0413106	0.0090674	0.0662489	0.0372798	0	0	0.0227987	0	0.0363918
New.ReferenceOTU1251	k__Fungi..unclassified..unclassified..unclassified..unclassified..unclassified..unclassified	0	0	0	0.00102188	0	0.119687	0	0	0	0.000121722	0	0	0	0	0.000509062	0	0.00315816	0	0.000127744	0	0	0	0	0	0	0	0	0	0	0	0.000583726	0.00104411	0	0	0.000211745	0	0	0	0	0	0	0	0	0	0.000148627	0	0	0
New.ReferenceOTU641	k__Fungi..unclassified..unclassified..unclassified..unclassified..unclassified..unclassified	0	0	0	0	0	0	0	0	0	0	0	0	0	0	0	0	0	0	0	0	0	0	0	0	0	0	0	0	0	0	0.000466981	0	0	0	0.13947	0	0	0	0	0	0	0	0	0	0.000148627	0	0.191043	0
New.ReferenceOTU1162	k__Fungi..unclassified..unclassified..unclassified..unclassified..unclassified..unclassified	0.0936997	0.0301614	0.00350387	0	0	0	0	0	0.0222669	0	0.0662667	0	0	0	0.000203625	0	0	0	0	0	0	0	0.00023675	0	0.000636216	0.00911647	0.120409	0	0	0	0	0.00156617	0	0.00063776	0	0.000732371	0.00614851	0.00115718	0.0158167	0	0.0190728	0	0	0	0.000891764	0	0.00106037	0
New.ReferenceOTU623	k__Fungi..p__Ascomycota..c__Saccharomycetes..o__Saccharomycetales..f__Pichiaceae..g__Pichia..s__Pichia_sp_IR08	0	0	0	0	0	0	0	0	0	0	0	0	0	0	0	0	0	0	0	0	0	0	0	0	0	0	0	0.0117522	0	0.224307	0	0	0	0	0	0	0	0	0	0	0	0	0	0	0	0	0	0
New.ReferenceOTU1500	k__Fungi..p__Basidiomycota..c__Exobasidiomycetes..o__Incertae_sedis..f__Incertae_sedis..g__Tilletiopsis..s__Tilletiopsis_minor	0.217832	0.0554581	0.161879	0	0	0	0	0	0	0	0	0	0	0	0	0	0	0	0	0	0	0	0	0	0	0	0	0	0	0	0	0	0	0	0	0	0	0.261524	0.0968775	0	0.149143	0	0.193855	0	0	0	0	0
New.ReferenceOTU931	k__Fungi..unclassified..unclassified..unclassified..unclassified..unclassified..unclassified	0	0	0	0	0	0	0	0	0	0	0.0108043	0	0	0	0	0	0	0	0	0	0	0	0.199659	0	0.00445351	0.00596912	0.00341149	0	0	0	0	0	0	0.00422516	0	0.00659134	0	0	0	0	0	0	0	0	0	0	0	0
New.ReferenceOTU776	k__Fungi..unclassified..unclassified..unclassified..unclassified..unclassified..unclassified	0	0	0	0.000120221	0	0.000114753	0	0	0	0	0	0	0	0	0	0	0.000185774	0	0	0	0	0	0.00023675	0	0.000127243	0.0009225	0.000447408	0	0	0	0.0023349	0.00522057	0	0.0160237	0.188171	0	0	0	0	0	0	0	0	0	0.000148627	0	0.00176728	0
New.ReferenceOTU543	k__Fungi..unclassified..unclassified..unclassified..unclassified..unclassified..unclassified	0	0	0	0.00102188	0	0.06954	0	0	0	3.04e-05	0	0	0	0.000169253	0.000916311	0.000352815	0.0211783	0	0.00370456	0.0235516	0	0	7.89e-05	0.0280761	0.000381729	0.000542647	0.000223704	0	0	0	0.000350236	0.000522057	0	0.0204083	0.0143281	0.00134268	0	0	0	0	0	0	0	0	0	0	0.000706912	0
New.ReferenceOTU1719	k__Fungi..unclassified..unclassified..unclassified..unclassified..unclassified..unclassified	0	0	0	0.000480884	0	0.0886655	0	0	0	0	0	0	0	0	0.000916311	5.04e-05	0.00445858	0	0.0040878	0.000132312	0	0	0	0.00514728	0.000127243	0.0109615	0.000167778	0	0	0	0.000116745	0.000522057	0	0.00286992	0.000211745	0	0	0	0	0	0	0	0	0	0	0	0.000353456	0
New.ReferenceOTU337	k__Fungi..unclassified..unclassified..unclassified..unclassified..unclassified..unclassified	0	0	0	0.000360663	0	0.000114753	0	0	0	0	0.00432174	0	0	0	0.000101812	0.000100804	0.000371548	0	0	0.000396937	0	0	0.00157833	0.00514728	0.00572594	0.0265897	0.00508927	0	0	0	0.000466981	0.00208823	0	0.00470348	0.0337381	0.00134268	0	0	0	0	0	0	0	0	0	0	0	0
New.ReferenceOTU886	k__Fungi..unclassified..unclassified..unclassified..unclassified..unclassified..unclassified	0	0	0	0.0129839	0	7.65e-05	0	0	0	9.13e-05	0	0	0	0	0.284566	0	0.00130042	0	0	0	0	0	0	0	0	0	0	0	0	0	0	0	0	0	0	0	0	0	0	0	0	0	0	0	0	0	0.000176728	0
New.ReferenceOTU1010	k__Fungi..unclassified..unclassified..unclassified..unclassified..unclassified..unclassified	0	0	0	0.000661215	0	0.099108	0	0	0	9.13e-05	0	0	0	8.46e-05	0.00631237	0.00347775	0.00743097	0	0.00357682	0.00370474	0	0	0.00465607	0.00467935	0	0	0	0	0	0	0	0	0	0	0.00988145	0.000122062	0	0	0	0	0	0	0	0	0	0	0	0
New.ReferenceOTU1208	k__Fungi..p__Ascomycota..c__Sordariomycetes..o__Hypocreales..f__Clavicipitaceae..unclassified..unclassified	0	0	0	0	0	0	0	0	0	0	0	0	0	0	0	0	0	0	0	0	0	0	0	0	0	0	0	0	0.000289675	1.12578	0	0	0	0	0	0	0	0	0	0	0	0	0	0	0	0	0	0
New.ReferenceOTU802	k__Fungi..p__Basidiomycota..c__Agaricomycetes..o__Auriculariales..unclassified..unclassified..unclassified	0	0	0	0.000240442	0	0.0149943	0	0	0	3.04e-05	0	0	0	0	0.000305437	0	0.000743097	0	0	0	0	0	0	0	0	0	0	0	0	0	0.00105071	0.00156617	0	0	0.134952	0	0	0	0	0	0	0	0	0	0	0	0.0012371	0
EU490047	k__Fungi..p__Zygomycota..c__Incertae_sedis..o__Mortierellales..f__Mortierellaceae..g__Mortierella..s__Mortierella_alpina	0	0	0	0.000480884	0	0.0409284	0	0	0	0	0.00576232	0	0	0.00211566	0	0.00176408	0.00427281	0	0.0114969	0.0210376	0	0	0.00118375	0.0149739	0.0174323	0.00634897	0	0	0	0	0.0324552	0	0	0.00709508	0.0340204	0	0	0	0	0	0	0	0	0	0	0	0	0
AJ879671	k__Fungi..p__Ascomycota..c__unidentified..o__unidentified..f__unidentified..g__unidentified..s__unculturedrhizosphere_ascomycete	0	0	0	0	0	3.83e-05	0	0	0	0	0	0	0	0	0.00478518	0	0.000371548	0	0	0	0	0	7.89e-05	0.00093587	0	0.000108529	0.0115208	0	0	0	0	0	0	0.00023916	0.000211745	0.0145254	0	0	0	0	0	0	0	0	0.00104039	0	0	0
New.ReferenceOTU1167	k__Fungi..unclassified..unclassified..unclassified..unclassified..unclassified..unclassified	0	0	0	0	0	0	0	0	0	0	0.00072029	0	0	0	0	0	0	0	0	0	0	0	0.000157833	0	0.000254486	0.000108529	0.16789	0	0	0	0	0	0	7.97e-05	0	0.000488247	0	0	0	0	0	0	0	0	0	0	0	0
New.ReferenceOTU100	k__Fungi..p__Ascomycota..c__Pezizomycetes..o__Pezizales..f__unidentified..g__unidentified..s__Pezizales_sp_P10	0.662705	0.0350262	0.0662231	0	0	0	0	0	0	0	0	0	0	0	0	0	0	0	0	0	0	0	0	0	0	0	0	0	0	0	0	0	0	0	0	0	0	0.113404	0.112035	0	0.13351	0	0.0457525	0	0	0	0	0
New.ReferenceOTU275	k__Fungi..unclassified..unclassified..unclassified..unclassified..unclassified..unclassified	0.0128136	0.0111889	0	0.000841546	0	0.00420759	0	0	0	0.000273874	0.345739	0	0	0.0713401	0.000916311	0.0325598	0.00241506	0	0.00102195	0.00370474	0	0	0.00473499	0.00608315	0	0	0.0147645	0	0	0	0.00105071	0.00417645	0	0.0007972	0.00352909	0.00122062	0	0	0.000659031	0	0	0	0	0	0.00639097	0	0.00318111	0
New.ReferenceOTU1803	k__Fungi..unclassified..unclassified..unclassified..unclassified..unclassified..unclassified	0	0	0.000350387	6.01e-05	0	0	0	0	0	0.090561	0	0	0	0.000677011	0	0	0.000743097	0	0	0	0	0	0	0	0	0	0	0	0	0	0	0	0	0	0	0	0	0	0.00790837	0	0	0	0.000338907	0	0	0	0	0
New.ReferenceOTU301	k__Fungi..unclassified..unclassified..unclassified..unclassified..unclassified..unclassified	0	0	0	0	0	0.000229505	0	0	0	0	0.0100841	0	0	0	0	0	0.000371548	0	0.000638718	0.000132312	0	0	0.00134158	0	0.00432627	0.0208376	0.00251667	0	0	0	0.000466981	0.00574263	0	0.00374684	0.000705818	0.00463835	0	0	0	0	0	0	0	0	0	0	0.000176728	0
New.ReferenceOTU1017	k__Fungi..unclassified..unclassified..unclassified..unclassified..unclassified..unclassified	0	0	0	0.000120221	0	0	0	0	0	0	0	0	0	0	0	0	0.0102176	0	0	0	0	0	0	0	0	0	0	0	0	0	0	0	0	0	0.207581	0	0	0	0	0	0	0	0	0	0.000297255	0	0	0
New.ReferenceOTU478	k__Fungi..unclassified..unclassified..unclassified..unclassified..unclassified..unclassified	0	0	0	6.01e-05	0	0.000497261	0	0	0	3.04e-05	0	0	0	0.000423132	0.000407249	0.000604827	0.521282	0	0.00140518	0.000396937	0	0	0	0.0650429	0.000127243	0	0	0	0	0	0	0	0	0	0	0	0	0	0	0	0	0	0	0	0	0	0	0
HQ637325	k__Fungi..p__Zygomycota..c__Incertae_sedis..o__Mortierellales..f__Mortierellaceae..g__Mortierella..s__Mortierella_alpina	0	0	0	0	0	0.0943266	0	0	0	0	0	0	0	0	0	0	0	0	0	0	0	0	7.89e-05	0	0.0120881	0.000217059	0	0	0	0	0	0	0	0	0.000635236	0	0	0	0.00724934	0	0	0	0	0	0	0	0	0
AB073517	k__Fungi..p__Basidiomycota..c__Agaricomycetes..o__Agaricales..f__Lyophyllaceae..g__Termitomyces..s__Termitomyces_sp_Group3	0	0	0	0	0	0	0	0	0	0	0	0	0.0306554	0	0	0	0	0	0	0	0	0	0	0	0	0	0	0	0	0	0	0	0	0	0	0	0	0	0	0.000189498	0	0	0	0	0	0	0	0.440653
New.ReferenceOTU146	k__Fungi..unclassified..unclassified..unclassified..unclassified..unclassified..unclassified	0	0	0	0.000661215	0	0.0916873	0	0	0	0.000121722	0.00288116	0	0	8.46e-05	0.00111994	0.000302413	0.023036	0	0.00306585	0.000529249	0	0	0	0.00561522	0.000636216	0.00482956	0.000223704	0	0	0	0	0	0	7.97e-05	0.0167985	0.000122062	0	0	0	0	0	0	0	0	0	0	0	0
New.ReferenceOTU667	k__Fungi..unclassified..unclassified..unclassified..unclassified..unclassified..unclassified	0	0	0	0	0	0	0	0	0	0	0	0	0	0	0	0	0	0	0	0	0	0	0	0	0	0	0	0	0	0	0.000116745	0	0	0	0.208146	0	0	0	0	0	0	0	0	0	0.000297255	0	0	0
New.ReferenceOTU148	k__Fungi..unclassified..unclassified..unclassified..unclassified..unclassified..unclassified	0	0	0	0.000360663	0	0.0327427	0	0	0	6.09e-05	0.00072029	0	0	0	0.000712687	0	0.00297239	0	0	0	0	0	0.000552416	0	0.0520424	0.000162794	0.000503334	0	0	0	0.000817217	0.00156617	0	0.00047832	0.107496	0.000244124	0	0	0	0	0	0	0	0	0.000594509	0	0	0
HQ446074	k__Fungi..unclassified..unclassified..unclassified..unclassified..unclassified..unclassified	0	0	0	0.000540994	0	0.0687368	0	0	0	0.00170411	0.00216087	0	0	0	0.000814499	0.000100804	0.0217356	0	0.00447103	0	0	0	0.000710249	0.0014038	0.00101794	0.0160081	0.00123037	0	0	0	0	0	0	0.001993	7.06e-05	0.00109856	0	0	0	0	0	0	0	0	0	0	0.00088364	0
New.ReferenceOTU1021	k__Fungi..p__Ascomycota..c__Saccharomycetes..o__Saccharomycetales..f__Incertae_sedis..g__Candida..s__Candida_pseudojiufengensis	1.09396	0	0.000350387	0	0	0	0	0	0	0	0	0	0	0	0	0	0	0	0	0	0	0	0	0	0	0	0	0	0	0	0	0	0	0	0	0	0	0	0.0309744	0	0	0	0.0562586	0	0	0	0	0
New.ReferenceOTU1699	k__Fungi..p__Basidiomycota..c__Exobasidiomycetes..o__Incertae_sedis..f__Incertae_sedis..g__Tilletiopsis..s__Tilletiopsis_minor	0.181393	0.0700524	0.145761	0	0	0	0	0.00104122	0	0	0	0	0	0	0	0	0	0	0	0	0	0	0	0	0	0	0	0	0	0	0	0	0	0	0	0	0	0.189392	0.0981956	0	0.165089	0	0.207072	0	0	0	0	0
FJ179158	k__Fungi..p__Ascomycota..c__Dothideomycetes..o__Pleosporales..f__Incertae_sedis..g__Phoma..s__Phoma_sclerotioides	0	0	0	0.000120221	0	0.0582943	0	0	0	3.04e-05	0	0	0	0	0.000509062	0.000100804	0.00204352	0	0.000510974	0.0164067	0	0	0.00102592	0.00093587	0.0619674	0.00124809	0.0012863	0	0	0	0	0	0	0.00151468	0.000635236	0.00195299	0	0	0	0	0	0	0	0	0	0	0.000176728	0
DQ871599	k__Fungi..p__Basidiomycota..c__Tremellomycetes..o__Tremellales..f__Trichosporonaceae..g__Trichosporon..s__Trichosporon_asahii	0	0.000486475	0.00245271	0	0	0	0	0	0	0	0	0	0	0.000338506	0.000101812	0.0111389	0	0	0.000766462	0.000396937	0	0	0.00434041	0.00233967	0.000508973	0.00705441	0.000335556	0	0	0	0.0012842	0	0	0.00023916	0.096203	0.000366185	0	0	0	0	0	0	0.000677814	0	0.000297255	0	0.00918986	0
New.ReferenceOTU249	k__Fungi..unclassified..unclassified..unclassified..unclassified..unclassified..unclassified	0.00400426	0	0.0378418	0	0	0	0	0	0	0	0	0	0	0	0.000407249	0	0	0	0	0	0	0	0	0	0	0	0	0	0	0	0	0	0	0	0	0	0	0.0952748	0.0296564	0	0.450243	0	0.349413	0	0.000148627	0	0	0
New.ReferenceOTU1371	k__Fungi..p__Basidiomycota..c__Agaricomycetes..o__Agaricales..f__Agaricaceae..unclassified..unclassified	0	0	0.0133147	0	0	0	0.196677	0	0	0	0	0.0242498	0.0290248	0	0	0	0	0	0	0	0	0	0	0	0	0	0	0	0	0	0	0	0	0	0	0	0	0	0	0	0.0891107	0	0.0793043	0	0	0	0	0
AJ879693	k__Fungi..p__Ascomycota..c__unidentified..o__unidentified..f__unidentified..g__unidentified..s__unculturedrhizosphere_ascomycete	0	0	0	0	0	7.65e-05	0	0	0	0.000121722	0.0122449	0	0	0.000253879	0.00264712	0	0.0273088	0	0.0177564	0.0010585	0	0	0.00568199	0.0135701	0.000254486	5.43e-05	0.0100108	0	0	0	0	0.00626468	0	0.00151468	0.00197629	0.00891051	0	0	0	0	0	0	0	0	0.000297255	0	0	0
New.ReferenceOTU321	k__Fungi..unclassified..unclassified..unclassified..unclassified..unclassified..unclassified	0	0	0	0	0	0	0	0	0	0	0	0	0	0	0	0	0	0	0	0	0	0	0	0	0	0	0	1.98266	0	0	0	0	0	0	0	0	0	0	0	0	0	0	0	0	0	0	0	0
New.ReferenceOTU1924	k__Fungi..unclassified..unclassified..unclassified..unclassified..unclassified..unclassified	0	0	0	0.000240442	0	0.0972719	0	0	0	3.04e-05	0	0	0	0	0.00152718	0.000201609	0.00761674	0	0.00434328	0.010188	0	0	0	0.0112304	0	0	0	0	0	0	0.000116745	0.00522057	0	0	0	0	0	0	0	0	0	0	0	0	0	0	0.0190866	0
New.ReferenceOTU209	k__Fungi..p__Ascomycota..c__Leotiomycetes..o__Helotiales..f__unidentified..g__unidentified..s__Helotiales_sp_REF046	0	0	0	0	0	3.83e-05	0	0	0	0	0	0	0	0	0	0	0	0	0	0	0	0	0	0.000467935	0	0	0	0	0	0	0.329455	0	0	0	0.00197629	0	0	0	0	0	0	0	0	0	0	0	0	0
New.ReferenceOTU21	k__Fungi..unclassified..unclassified..unclassified..unclassified..unclassified..unclassified	0	0	0	0	0	0	0	0	0	3.04e-05	0.00576232	0	0	0	0	0	0	0	0	0.000132312	0	0	0.00126266	0.000467935	0.0161599	0.0212718	0.00290815	0	0	0	0.00140094	0.00469851	0	0.00286992	0.117307	0.00366185	0	0	0	0	0	0	0	0	0.000148627	0	0.0116641	0
New.ReferenceOTU180	k__Fungi..p__Ascomycota..c__Sordariomycetes..unclassified..unclassified..unclassified..unclassified	0	0	0	0	0	0	0	0	0	0	0	0	0	0	0	0	0	0	0	0	0	0	0	0	0	0	0	0.0304174	0.621354	0.206548	0	0	0	0	0	0	0	0	0	0	0	0	0	0	0	0	0	0
New.ReferenceOTU197	k__Fungi..unclassified..unclassified..unclassified..unclassified..unclassified..unclassified	0	0	0	0.000661215	0	0.0981899	0	0	0	9.13e-05	0	0	0	8.46e-05	0.000916311	0.0105341	0.00185774	0	0.00102195	0.000793873	0	0	0	0.00233967	0	0	0	0	0	0	0	0	0	0	0	0	0	0	0	0	0	0	0	0	0	0	0	0
D89895	k__Fungi..p__Ascomycota..c__Saccharomycetes..o__Saccharomycetales..f__Saccharomycetaceae..unclassified..unclassified	0	0	0	0	0	0	0	0	0	0.000121722	0	0	0	0.0291961	0	0.121973	0	0	0.0029381	0.00132312	0	0	0	0.00421141	0	0	0	0	0	0	0	0	0	0	0	0	0	0	0	0	0	0	0	0	0	0	0	0
New.CleanUp.ReferenceOTU116017	k__Fungi..unclassified..unclassified..unclassified..unclassified..unclassified..unclassified	0	0	0	0	0	0	0	0	0	0	0.00216087	0	0	0	0.000101812	0	0.000185774	0	0	0	0	0	0.000394583	0	0.00114519	0.000759706	0.000503334	0	0	0	0	0	0	0.0254307	0.0670527	0.000732371	0	0	0	0	0	0	0	0	0	0	0	0
New.ReferenceOTU1548	k__Fungi..p__Ascomycota..c__Dothideomycetes..o__Pleosporales..f__Pleosporaceae..g__Cochliobolus..unclassified	0.0945005	0	0.000700773	0	0.000742889	0	0.00696537	0	0.00255289	0	0	0.121249	0.0763125	0	0	0	0	0	0	0	0.115799	0.137114	0	0	0	0	0	0	0	0	0	0	0.00399489	0	0	0	0.0324387	0	0	0	0	0	0	0.00368373	0	0	0	0.00230536
New.ReferenceOTU1125	k__Fungi..p__Ascomycota..c__Dothideomycetes..o__Pleosporales..f__Sporormiaceae..g__Preussia..unclassified	0	0	0	0.000721326	0	0.105075	0	0	0	0.000152152	0	0	0	0	0.00132356	0	0.00445858	0	0.000894205	0	0	0	0	0	0	0	0	0	0	0	0	0	0	0	0	0	0	0	0	0	0	0	0	0	0	0	0	0
EF196810	k__Fungi..p__Ascomycota..c__Saccharomycetes..o__Saccharomycetales..f__Incertae_sedis..g__Kodamaea..s__Kodamaea_ohmeri	0	0	0	0	0	0	0	0	0	0	0.00216087	0	0.000326122	0	0	0	0	0	0	0	0	0	0.000157833	0	0.000508973	0.00135662	0.000503334	0	0	0	0.000466981	0.00156617	0	0.00111608	0.000846981	0	0	0	0	0	0	0	0	0	0	0	0.000353456	0
New.ReferenceOTU1053	k__Fungi..unclassified..unclassified..unclassified..unclassified..unclassified..unclassified	0	0	0	0	0	0	0	0	0	0	0	0	0	0	0	0	0	0	0	0	0	0	0	0	0	0	0	0	0.00202773	0.00231642	0	0	0	0	0	0	0	0	0	0	0	0	0	0	0	0	0	0
New.ReferenceOTU533	k__Fungi..unclassified..unclassified..unclassified..unclassified..unclassified..unclassified	0	0	0	0	0	0	0	0	0	0	0.00144058	0	0	0	0	0.000100804	0	0	0	0	0	0	0.000631332	0	0.0221403	0.000162794	0.000447408	0	0	0	0.00023349	0	0	0.00765312	0.000564654	0.000732371	0	0	0	0	0.0575311	0	0	0	0.000297255	0	0.0371129	0
New.ReferenceOTU1849	k__Fungi..unclassified..unclassified..unclassified..unclassified..unclassified..unclassified	0	0	0	0.000781436	0	0.067551	0	0	0	9.13e-05	0	0	0	8.46e-05	0.000916311	5.04e-05	0.00297239	0	0.00140518	0.0154805	0	0	0	0.00280761	0	0	0	0	0	0	0	0	0	0	0	0	0	0	0	0	0	0	0	0	0	0	0	0
New.ReferenceOTU434	k__Fungi..unclassified..unclassified..unclassified..unclassified..unclassified..unclassified	0	0	0	0	0	0	0	0	0	0	0	0	0	8.46e-05	0	0.00519143	0	0	0	0	0	0	0	0	0	0	0	0	0	0	0	0	0	0	0	0	0	0	0	0	0	0	0	0	0	0	0	0
GU721617	k__Fungi..p__Ascomycota..c__Dothideomycetes..o__Capnodiales..f__Mycosphaerellaceae..g__Cladosporium..s__Cladosporium_sphaerospermum	0.000400426	0	0.0381921	0	0	0	0	0.0881568	0	0	0	0	0	0	0	0	0	0	0	0	0	0	0	0	0	0	0	0	0	0	0	0	0	0	0	0	0	0.00192864	0.000659031	0	0	0	0	0	0	0	0	0
New.ReferenceOTU1154	k__Fungi..unclassified..unclassified..unclassified..unclassified..unclassified..unclassified	0	0	0	0	0	0	0	0	0	0	0	0	0	0	0	0	0	0	0	0	0	0	0	0	0	0	0	0	0	0	0	0	0	0	0.000141164	0	0	0	0	0	0	0	0	0	0.000148627	0	0.000176728	0
New.ReferenceOTU476	k__Fungi..p__Ascomycota..unclassified..unclassified..unclassified..unclassified..unclassified	0	0	0	0	0	0	0	0	0	0	0.00432174	0	0	0	0	0.00589706	0	0	0.000127744	0	0	0	0.000868082	0	0.00279935	0.00265897	0.00178963	0	0	0	0	0	0	0.00247132	7.06e-05	0.00341773	0	0	0	0	0	0	0	0	0	0	0.0194401	0
JQ312782	k__Fungi..p__Ascomycota..unclassified..unclassified..unclassified..unclassified..unclassified	0	0	0	0.000180331	0	0	0	0	0	0	0.0158464	0	0	0.0016079	0	0.00337695	0	0	0.00804785	0.0125697	0	0	0.00173616	0.304158	0.00292659	0.00401559	0.00201334	0	0	0	0	0	0	0.0962221	0	0.0358862	0	0	0	0	0	0	0	0	0	0	0	0
New.ReferenceOTU1607	k__Fungi..p__Ascomycota..c__Saccharomycetes..o__Saccharomycetales..f__Incertae_sedis..g__Candida..unclassified	0	0.000243237	0	0.000120221	0	0	0	0	0	3.04e-05	0	0	0	0	0	0.00650188	0	0	0	0	0	0	0.000868082	0	0.000636216	0.00363573	0.000167778	0	0	0	0.00291863	0	0	0.00940696	7.06e-05	0.000122062	0	0	0.000659031	0	0.000625338	0	0.000338907	0	0	0	0.000706912	0
New.ReferenceOTU1058	k__Fungi..unclassified..unclassified..unclassified..unclassified..unclassified..unclassified	0	0	0	0.000420773	0	0.0625019	0	0	0	0	0	0	0	8.46e-05	0.00539606	0.000352815	0.00538745	0	0.00868657	0.00635099	0	0	0.000157833	0.00093587	0.000254486	0.0140546	0.000447408	0	0	0	0.000116745	0	0	0.0208866	0.000211745	0.000488247	0	0	0	0	0	0	0	0	0	0	0.00795276	0
New.ReferenceOTU1746	k__Fungi..p__Ascomycota..unclassified..unclassified..unclassified..unclassified..unclassified	0	0	0	0	0	0.000650264	0	0	0	0	0	0	0	0	0	0	0.000371548	0	0	0.000132312	0	0	0.00244641	0.000467935	0.00139967	0.00640323	0.034786	0	0	0	0.00023349	0.00156617	0	0.00063776	0.00726992	0.00268536	0	0.000385728	0.00131806	0	0	0	0.000338907	0	0.00118902	0	0	0
New.ReferenceOTU1185	k__Fungi..p__unidentified..c__unidentified..o__unidentified..f__unidentified..g__unidentified..s__fungal_sp_F8	0	0	0	0.000120221	0	0.00229505	0	0	0	0	0.00216087	0	0	0	0	0.00146166	0.000557322	0	0.000510974	0.000793873	0	0	0.00126266	0.00093587	0.00190865	0.00450397	0.0025726	0	0	0	0.000700471	0.00417645	0	0.00446432	0.0525129	0.00585897	0	0	0	0	0	0	0	0	0.000297255	0	0.000530184	0
New.ReferenceOTU628	k__Fungi..p__Ascomycota..c__Leotiomycetes..o__Helotiales..f__unidentified..g__unidentified..unclassified	0	0	0	0	0	7.65e-05	0	0	0	0.000152152	0	0	0	0	0	0	0	0	0	0	0	0	0	0	0	0	0	0	0	0	0	0	0	0	0.184571	0	0	0	0	0	0	0	0	0	0.000445882	0	0.00106037	0
New.ReferenceOTU883	k__Fungi..p__Ascomycota..c__Dothideomycetes..o__Pleosporales..f__Sporormiaceae..g__Preussia..unclassified	0	0	0	0	0	0	0	0	0	0	0	0	0	0	0	5.04e-05	0	0	0	0	0	0	0	0	0	0	0	0	0	0	0	0	0	0	0.187606	0	0	0	0	0	0	0	0	0	0	0	0	0
New.ReferenceOTU1818	k__Fungi..unclassified..unclassified..unclassified..unclassified..unclassified..unclassified	0.00280298	0.00121619	0.0147162	0	0	0	0	0	0.000425482	0.000365166	0	0	0.0156538	0.0684628	0	0.000352815	0	0	0	0	0	0	0	0.000467935	0	0	0	0	0	0	0	0	0	0	0	0	0.0407074	0.00154291	0.925938	0	0.00281402	0	0.00440579	0	0	0	0	0.0167962
FM178239	k__Fungi..p__Ascomycota..c__Dothideomycetes..o__Dothideales..f__Dothioraceae..g__Aureobasidium..s__Aureobasidium_pullulans	0	0	0	0.000540994	0	0.0870972	0	0	0	9.13e-05	0	0	0	0	0.00132356	0.00292333	0.00557323	0	0.00191615	0.000132312	0	0	0	0.000467935	0	0	0.000838891	0	0	0	0	0	0	7.97e-05	7.06e-05	0.00207505	0	0	0	0	0	0	0	0	0	0	0	0
New.ReferenceOTU374	k__Fungi..p__Ascomycota..c__Saccharomycetes..o__Saccharomycetales..f__Incertae_sedis..g__Candida..unclassified	0	0	0	0	0	0.0607424	0	0	0	0	0.00144058	0	0	0	0.000101812	0	0.00352971	0	0.000766462	0	0	0	0.000552416	0	0.045553	0.00151941	0.00117445	0	0	0	0.00023349	0.00574263	0	0.00095664	0.00995203	0.0015868	0	0	0	0	0	0	0	0	0	0	0.000706912	0
New.ReferenceOTU1869	k__Fungi..unclassified..unclassified..unclassified..unclassified..unclassified..unclassified	0	0	0	0.000300552	0	0.0430322	0	0	0	0	0	0	0	0	0.000101812	5.04e-05	0.00278661	0	0.00217164	0	0	0	0	0.00093587	0	0	0	0	0	0	0.000350236	0	0	0	0.0839923	0	0	0	0	0	0	0	0	0	0.000148627	0	0	0
New.ReferenceOTU1674	k__Fungi..p__Basidiomycota..c__Tremellomycetes..o__Filobasidiales..f__Filobasidiaceae..g__Cryptococcus..s__Cryptococcus_victoriae	0	0	0	0	0	0	0	0	0	0	0.00072029	0	0	0	0	0	0	0	0	0.000264624	0	0	0.000473499	0	0.000381729	0.000325588	0.00626372	0	0	0	0.0535861	0.00417645	0	0.00087692	0.00289385	0.00646928	0	0	0	0	0	0	0	0	0.000891764	0	0.00141383	0
New.ReferenceOTU659	k__Fungi..unclassified..unclassified..unclassified..unclassified..unclassified..unclassified	0	0	0	0	0	0	0	0	0	0	0	0	0	0	0.000101812	0	0	0	0	0	0	0	0	0	0	0	0	0	0	0	0	0	0	0	0.185277	0	0	0	0	0	0	0	0	0	0.000148627	0	0	0
New.ReferenceOTU83	k__Fungi..unclassified..unclassified..unclassified..unclassified..unclassified..unclassified	0	0	0	0.000781436	0	0.0688515	0	0	0	6.09e-05	0.00072029	0	0	0.000169253	0.00122175	0.000151207	0.00594477	0	0.020439	0.0182591	0	0	7.89e-05	0.0248005	0.000381729	0.000108529	0.000335556	0	0	0	0	0	0	0.00191328	0.00268211	0	0	0	0	0	0	0	0	0	0	0	0.000706912	0
New.ReferenceOTU1685	k__Fungi..unclassified..unclassified..unclassified..unclassified..unclassified..unclassified	0	0	0	0	0	0	0	0	0	0	0	0	0	0.182116	0	0.0232354	0	0	0	0	0	0	0	0	0	0	0	0	0	0	0	0	0	0.00063776	0	0	0	0	0	0	0	0	0	0	0	0	0	0
New.ReferenceOTU634	k__Fungi..unclassified..unclassified..unclassified..unclassified..unclassified..unclassified	0	0	0	0	0	0	0	0	0	0	0	0	0	0	0	0	0	0	0	0	0	0	0	0	0	0	0	0	0	0	0.000116745	1.36257	0	0	0.000141164	0	0	0	0	0	0	0	0	0	0.000148627	0	0	0
New.ReferenceOTU1237	k__Fungi..unclassified..unclassified..unclassified..unclassified..unclassified..unclassified	0.858513	0	0.165733	0	0	0	0	0	0	0	0	0	0	0	0	0	0	0	0	0	0	0	0	0	0	0	0	0	0	0	0	0	0	0	0	0	0	0.000771456	0	0	0	0	0.000338907	0	0	0	0	0
EU480243	k__Fungi..unclassified..unclassified..unclassified..unclassified..unclassified..unclassified	0	0	0	0.000661215	0	0.067704	0	0	0	3.04e-05	0.00288116	0	0	0.000338506	0.000814499	0.000302413	0.0050159	0	0.00191615	0.000132312	0	0	0.000394583	0.00561522	0.00229038	0.00206206	0.00162185	0	0	0	0.00023349	0.000522057	0	0.001993	0.017716	0.0015868	0	0	0	0	0	0	0	0	0	0	0.000706912	0
GU144663	k__Fungi..p__Ascomycota..c__Saccharomycetes..o__Saccharomycetales..f__Incertae_sedis..g__Candida..s__Candida_rugosa	0	0	0	0	0	0	0	0	0	0	0	0	0	0.00169253	0	0.0541824	0	0	0.0090698	0.00635099	0	0	0	0.0163777	0	0	0	0	0	0	0.00023349	0.000522057	0	7.97e-05	0.000494073	0	0	0	0	0	0	0	0	0	0	0	0.08642	0
New.ReferenceOTU729	k__Fungi..unclassified..unclassified..unclassified..unclassified..unclassified..unclassified	0	0	0	0	0	0.00229505	0	0	0	0	0.00072029	0	0	0	0.000203625	5.04e-05	0.00111465	0	0.00114969	0.000132312	0	0	0.000157833	0.000467935	0.00114519	0	0.000335556	0	0	0	0.00140094	0.00574263	0	0.0205678	0.11286	0.000610309	0	0	0	0	0	0	0	0	0	0	0.00088364	0
New.ReferenceOTU1686	k__Fungi..unclassified..unclassified..unclassified..unclassified..unclassified..unclassified	0	0	0	0	0	0	0	0	0	0	0.00288116	0	0	0	0	0	0	0	0	0	0	0	0.00126266	0	0.000508973	0.000488382	0.000615186	0	0	0	0.000116745	0.00469851	0	0.126117	0.000282327	0.000610309	0	0	0	0	0.111936	0	0.000338907	0	0.000148627	0	0.0144917	0
New.ReferenceOTU1456	k__Fungi..p__Ascomycota..c__Saccharomycetes..o__Saccharomycetales..f__Saccharomycetaceae..g__Saccharomyces..unclassified	0	0	0	6.01e-05	0	0.00696165	0	0	0	0	0	0	0	0.096728	0.000305437	0.0272172	0	0	0.0892928	0.000264624	0	0	0	0.00514728	0.000254486	0.000108529	0	0	0	0	0	0	0	0	0	0	0	0	0	0	0	0	0	0	0	0	0	0
New.ReferenceOTU937	k__Fungi..p__Ascomycota..unclassified..unclassified..unclassified..unclassified..unclassified	0	0	0	0.000601105	0	0.0917255	0	0	0	3.04e-05	0	0	0	8.46e-05	0.00132356	0.00045362	0.00334394	0	0.00383231	0.0115112	0	0	0	0.00233967	0	0	0	0	0	0	0	0	0	0	0	0	0	0	0	0	0	0	0	0	0	0	0	0
New.ReferenceOTU1886	k__Fungi..p__Ascomycota..c__Saccharomycetes..o__Saccharomycetales..f__Saccharomycetaceae..g__Saccharomyces..unclassified	0	0	0	0.000120221	0	0	0	0	0	0	0	0	0	0.00423132	0.00183262	0.00977803	0	0	0.286657	0.000529249	0	0	7.89e-05	0.000467935	0	0.00206206	0	0	0	0	0	0	0	0	0	0	0	0.000385728	0	0	0	0	0.000338907	0	0	0	0	0
New.ReferenceOTU257	k__Fungi..unclassified..unclassified..unclassified..unclassified..unclassified..unclassified	0	0	0	0	0	0	0	0	0	0	0.0122449	0	0	0	0	5.04e-05	0	0	0.000383231	0.000661561	0	0	0.00315666	0	0.0125971	0.00162794	0.00531297	0	0	0	0.00140094	0.0036544	0	0.013393	0.00105873	0.0100091	0	0	0	0	0	0	0	0	0.000594509	0	0.030574	0
New.ReferenceOTU177	k__Fungi..unclassified..unclassified..unclassified..unclassified..unclassified..unclassified	0	0	0	0.000120221	0	0.0119343	0	0	0	3.04e-05	0	0	0	0	0.000101812	0	0.000743097	0	0.000127744	0	0	0	0	0	0	0	0	0	0	0	0.00105071	0.00208823	0	0	0.0754519	0	0	0	0	0	0	0	0	0	0	0	0.000530184	0
New.ReferenceOTU1161	k__Fungi..unclassified..unclassified..unclassified..unclassified..unclassified..unclassified	0	0	0	6.01e-05	0	0	0	0	0	3.04e-05	0	0	0	0	0.000610874	0	0.46425	0	0	0	0	0	0	0	0	0	0	0	0	0	0	0.0151396	0	0	0	0	0	0	0	0	0	0	0	0	0	0	0	0
New.ReferenceOTU1789	k__Fungi..unclassified..unclassified..unclassified..unclassified..unclassified..unclassified	0.0788839	0.115295	0.122285	0	0.00024763	0	0	0	0	0	0	0	0	0	0	0	0	0	0	0	0	0	0	0	0	0	0	0	0	0	0	0	0.000479386	0	0	0	0	0.0648023	0.187165	0	0.128194	0.000257778	0.217917	0	0	0	0	0
AB520495	k__Fungi..p__Ascomycota..unclassified..unclassified..unclassified..unclassified..unclassified	0	0	0	0.000540994	0	0.0600538	0	0	0	6.09e-05	0	0	0	0	0.000305437	0	0.00185774	0	0	0	0	0	0	0	0	0	0	0	0	0	0.000700471	0	0	0	0.00141164	0	0	0	0	0	0	0	0	0	0	0	0.000530184	0
New.ReferenceOTU1614	k__Fungi..p__Ascomycota..c__Incertae_sedis..o__Incertae_sedis..f__Incertae_sedis..g__Retroconis..s__Retroconis_sp_XAE_090	0.238254	0.0561878	0.0613177	0	0	0	0	0	0	0	0	0	0	0	0	0	0	0	0	0	0	0	0	0	0	0	0	0	0	0	0	0	0	0	0	0	0	0	0.0711753	0	0.334556	0	0.117601	0	0	0	0	0
New.ReferenceOTU1652	k__Fungi..unclassified..unclassified..unclassified..unclassified..unclassified..unclassified	0	0	0	0.000540994	0	0.0335077	0	0	0	3.04e-05	0.00216087	0	0	8.46e-05	0.000712687	0.000201609	0.00483013	0	0.00396005	0.00899723	0	0	0.000315666	0.00561522	0.0151419	0.0016822	0.0012863	0	0	0	0	0.000522057	0	0.00087692	0.0274563	0.00109856	0	0	0	0	0	0	0	0	0	0	0	0
New.ReferenceOTU341	k__Fungi..p__Ascomycota..unclassified..unclassified..unclassified..unclassified..unclassified	0	0	0	0.000721326	0	0.0897747	0	0	0	3.04e-05	0	0	0	0	0.000916311	0.000302413	0.00167197	0	0.00306585	0.000132312	0	0	0	0.00795489	0	0	0	0	0	0	0	0	0	0	0.000141164	0	0	0	0	0	0	0	0	0	0	0	0.00795276	0
New.ReferenceOTU1046	k__Fungi..p__unidentified..c__unidentified..o__unidentified..f__unidentified..g__unidentified..s__unculturedDikarya	0	0	0	0	0	3.83e-05	0	0	0	0	0.00288116	0	0	0	0	0	0	0	0.000127744	0	0	0	0.000394583	0	0.00114519	0.00439544	0.000894817	0	0	0	0.00023349	0	0	0.00103636	0.000211745	0.00195299	0	0	0	0	0	0	0	0	0	0	0	0
New.ReferenceOTU1691	k__Fungi..p__Ascomycota..c__unidentified..o__unidentified..f__unidentified..g__unidentified..s__unculturedrhizosphere_ascomycete	0	0	0	0	0	0	0	0	0	0	0	0	0	0	0	0	0	0	0	0	0	0	0.000315666	0	0.0381729	0.00786838	0.000894817	0	0	0	0	0.00104411	0	0.00542096	0.132059	0	0	0	0	0	0	0	0	0	0	0	0	0
New.CleanUp.ReferenceOTU21283	k__Fungi..unclassified..unclassified..unclassified..unclassified..unclassified..unclassified	0	0	0	0.00108199	0	0.0839989	0	0	0	0.000152152	0	0	0	8.46e-05	0.00152718	0.000302413	0.0187632	0	0.014946	0.000529249	0	0	0	0.0112304	0	0	0	0	0	0	0	0.00574263	0	0	0	0	0	0	0	0	0	0	0	0	0	0	0	0
New.ReferenceOTU817	k__Fungi..p__Ascomycota..unclassified..unclassified..unclassified..unclassified..unclassified	0	0	0	0.000420773	0	0.0723706	0	0	0	3.04e-05	0.00072029	0	0	0	0.000610874	0.000100804	0.00222929	0	0.00229939	0	0	0	0.000315666	0.000467935	0.00114519	0.00195353	0.00106259	0	0	0	0	0	0	0.00095664	0	0.00146474	0	0	0	0	0	0	0	0	0	0	0	0
New.ReferenceOTU350	k__Fungi..p__Ascomycota..c__Dothideomycetes..unclassified..unclassified..unclassified..unclassified	0	0	0	0	0	3.83e-05	0	0	0	0	0.00288116	0	0	0	0.000101812	0	0.000185774	0	0.000127744	0	0	0	0.00023675	0	0.000763459	0.000325588	0.00117445	0	0	0	0.00163443	0	0	0.00071748	0.0261858	0.00244124	0	0	0	0	0	0	0	0	0.000297255	0	0.000530184	0
New.ReferenceOTU1574	k__Fungi..unclassified..unclassified..unclassified..unclassified..unclassified..unclassified	0	0	0	0.000240442	0	0.0371798	0	0	0	3.04e-05	0.00072029	0	0	0	0.000509062	5.04e-05	0.00315816	0	0.00740913	0.00383705	0	0	0.00134158	0	0.000636216	0.000651176	0.000335556	0	0	0	0.000116745	0.000522057	0	0.00095664	0	0.000854433	0	0	0	0	0	0	0	0	0	0	0	0
New.ReferenceOTU544	k__Fungi..p__Ascomycota..unclassified..unclassified..unclassified..unclassified..unclassified	0	0	0	0	0	0	0	0	0	0	0	0	0	0	0	0	0	0	0	0	0	0	0	0	0	0	0	0	0	0	0.00280189	0	0	0	0.170455	0	0	0	0	0	0	0	0	0	0.000445882	0	0.000530184	0
New.ReferenceOTU986	k__Fungi..p__Basidiomycota..c__Agaricomycetes..o__Agaricales..f__Agaricaceae..g__unidentified..s__Lepiotaceae_sp_PA451A	0	0	0	0	0	0	0	0	0	0	0	0	0	0	0	0	0	0	0	0	0.180686	0	0	0	0	0	0	0	0	0	0	0	0	0	0	0	0	0	0	0	0	0	0	0	0	0	0	0
JF701772	k__Fungi..p__Basidiomycota..c__Agaricomycetes..o__Cantharellales..f__Ceratobasidiaceae..g__Thanatephorus..s__Thanatephorus_cucumeris	0.0132141	0.152996	0.00140155	0	0	0	0	0	0	0	0	0	0	0	0	0	0	0	0	0	0	0	0	0	0	0	0	0	0	0	0	0	0	0	0	0	0	0.000385728	0.199027	0	0.206049	0	0.288071	0	0	0	0	0
New.ReferenceOTU1189	k__Fungi..unclassified..unclassified..unclassified..unclassified..unclassified..unclassified	0	0	0	0	0	0	0	0	0	0	0.00144058	0	0	0	0	0	0	0	0	0	0	0	0	0	0.000636216	0.0135119	0	0	0	0	0.000933962	0	0	0.00860976	0.0244213	0.000122062	0	0	0	0	0	0	0	0	0.000148627	0	0.000176728	0
New.ReferenceOTU141	k__Fungi..p__Basidiomycota..c__Agaricomycetes..o__Auriculariales..unclassified..unclassified..unclassified	0	0	0	0.000721326	0	0.0789498	0	0	0	0.000152152	0	0	0	0.000253879	0.00223987	0.00761073	0.00631632	0	0.00383231	0.0170683	0	0	0	0.00327554	0	0	0	0	0	0	0	0	0	0	0	0	0	0	0	0	0	0	0	0	0	0	0	0
New.ReferenceOTU1207	k__Fungi..unclassified..unclassified..unclassified..unclassified..unclassified..unclassified	0	0	0	0.000120221	0	0	0	0	0	0	0	0	0	0.00245417	0.000610874	0.0133566	0.321018	0	0.000127744	0.000132312	0	0	0.00205183	0.0014038	0	0	0	0	0	0	0	0.00104411	0	0	0.0282327	0	0	0	0.00197709	0	0	0	0	0	0	0	0	0
New.ReferenceOTU1627	k__Fungi..p__Ascomycota..c__Leotiomycetes..o__Helotiales..f__unidentified..g__unidentified..unclassified	0	0	0	0.000180331	0	0.0761192	0	0	0	0	0.00144058	0	0	0	0.00122175	5.04e-05	0.00148619	0	0.004982	0	0	0	0.000157833	0.000467935	0.00101794	0.00081397	0.000671112	0	0	0	0	0	0	0.00111608	0	0.0015868	0	0	0	0	0	0	0	0	0	0	0	0
New.ReferenceOTU266	k__Fungi..unclassified..unclassified..unclassified..unclassified..unclassified..unclassified	0	0	0	0.00198365	0	0	0	0	0	0	0	0	0	0	0	0.000100804	0.0925155	0	0	0	0	0	0	0	0	0	0	0	0	0	0	0.0156617	0	0	0.0767224	0	0	0	0	0	0	0	0.00813377	0	0.000445882	0	0	0
New.ReferenceOTU548	k__Fungi..p__Ascomycota..unclassified..unclassified..unclassified..unclassified..unclassified	0	0	0	0	0	0	0	0	0	0	0	0	0	0.000423132	0	0.102972	0	0	0.000510974	0.000661561	0	0	0.000157833	0.00748696	0.000127243	0	0.0156593	0	0	0	0	0	0	0	0	0	0	0	0	0	0	0	0	0	0	0	0	0
FM178250	k__Fungi..p__Ascomycota..c__Sordariomycetes..o__Hypocreales..f__Nectriaceae..unclassified..unclassified	0	0	0	0.000781436	0	0.0817803	0	0	0	0	0	0	0	0.000761638	0.00111994	0.000302413	0.0174628	0	0.00536523	0.014422	0	0	0	0.0093587	0	0	0	0	0	0	0	0	0	0	0	0	0	0	0	0	0	0	0	0	0	0	0	0
New.ReferenceOTU324	k__Fungi..unclassified..unclassified..unclassified..unclassified..unclassified..unclassified	0.421649	0.000243237	0.186055	0.016891	0	0.000114753	0	0	0	3.04e-05	0	0	0	0	0	0	0	0	0	0.000529249	0	0	0	0	0	0	0	0	0	0	0	0	0	0	0	0	0	0.199421	0	0	0.000312669	0	0.000338907	0	0.00356705	0	0	0
New.ReferenceOTU450	k__Fungi..p__Ascomycota..unclassified..unclassified..unclassified..unclassified..unclassified	0	0	0	0	0	0	0	0	0	0	0.00288116	0	0	8.46e-05	0	0.000856838	0	0	0.00153292	0.000396937	0	0	0.000552416	0.057088	0.00292659	0.00287603	0.00234889	0	0	0	0	0	0	0.154418	0	0.00659134	0	0	0	0	0	0	0	0	0	0	0	0
New.ReferenceOTU678	k__Fungi..unclassified..unclassified..unclassified..unclassified..unclassified..unclassified	0	0	0	0	0	0	0	0	0	0	0	0	0	0	0	0	0.000185774	0	0	0	0	0	0	0	0	0	0	0	0	0	0.000350236	0.00104411	0	7.97e-05	0.000705818	0	0	0	0	0	0	0	0	0	0	0	0	0
New.ReferenceOTU857	k__Fungi..unclassified..unclassified..unclassified..unclassified..unclassified..unclassified	0	0	0	0	0	0	0	0	0	0	0	0	0	0	0	0	0	0	0	0	0	0	0	0	0	0	0	0	0	0	0	0	0	0	0	0	0	0	0	0	0	0	0	0	0	0	0	0
New.ReferenceOTU806	k__Fungi..unclassified..unclassified..unclassified..unclassified..unclassified..unclassified	0	0	0	0	0	0	0	0	0	0	0	0	0	0.0107476	0	0.112699	0	0	0	0	0	0	0	0.00093587	0	0	0	0	0	0	0	0	0	0	0	0	0	0	0	0	0	0	0	0	0	0	0	0
New.ReferenceOTU947	k__Fungi..p__Ascomycota..unclassified..unclassified..unclassified..unclassified..unclassified	0	0	0	0	0	0	0	0	0	0	0	0	0	0	0	0	0	0	0	0	0	0	0	0	0	0	0	0	0	0	0.0023349	0	0	0	0.160997	0	0	0	0	0	0	0	0	0	0.000297255	0	0.000706912	0
FJ378717	k__Fungi..p__Ascomycota..c__Dothideomycetes..o__Pleosporales..f__Incertae_sedis..g__Mycocentrospora..s__Mycocentrospora_cantuariensis	0	0	0	0.000360663	0	0.0499556	0	0	0	3.04e-05	0	0	0	0	0.000814499	0	0.00111465	0	0	0	0	0	0	0	0	0	0	0	0	0	0.00023349	0	0	0	0.0715699	0	0	0	0	0	0	0	0	0	0.000148627	0	0	0
New.ReferenceOTU32	k__Fungi..p__Ascomycota..c__Saccharomycetes..o__Saccharomycetales..f__Incertae_sedis..g__Candida..unclassified	0	0	0	0	0	0	0	0	0	0	0	0	0	0	0	0	0	0	0	0	0	0	0.000157833	0	0	0.000108529	5.59e-05	0	0	0	0.000350236	0	0	0.00183356	0	0.000610309	0	0	0	0	0	0	0	0	0	0	0	0
New.ReferenceOTU908	k__Fungi..unclassified..unclassified..unclassified..unclassified..unclassified..unclassified	0	0	0	0	0	0	0	0	0	0	0	0	0	0	0	0	0	0	0	0	0	0	0	0	0	0	0	0	0.00260708	0.00270249	0	0	0	0	0	0	0	0	0	0	0	0	0	0	0	0	0	0
New.ReferenceOTU491	k__Fungi..p__Ascomycota..unclassified..unclassified..unclassified..unclassified..unclassified	0	0	0	6.01e-05	0	0	0	0	0	6.09e-05	0	0	0	0	0.000101812	0	0	0	0	0	0	0	0	0	0	0	0	0	0	0	0.00151769	0.000522057	0	0	0.161915	0	0	0	0	0	0	0	0	0	0.000148627	0	0.000706912	0
New.ReferenceOTU1074	k__Fungi..unclassified..unclassified..unclassified..unclassified..unclassified..unclassified	0	0	0	0	0	0	0	0	0	0	0	0	0	0	0	0	0	0	0	0	0	0	0	0	0.000254486	0.0121553	0.000223704	0	0	0	0	0	0	0.0003986	0.148575	0.000366185	0	0	0	0	0	0	0	0	0	0	0	0
EU315760	k__Fungi..p__Ascomycota..c__Saccharomycetes..unclassified..unclassified..unclassified..unclassified	0.00120128	0	0.000350387	0.0964773	0.000495259	0.00256281	0	0	0	3.04e-05	0	0	0	0	0.0221951	0	0.000185774	0	0.000127744	0.000529249	0	0	0	0	0.000890702	0	0	0	0	0	0.000817217	0	0	0.00103636	0.000282327	0.000122062	0	0	0.000659031	0	0	0	0	0	0	0	0.00742258	0
New.ReferenceOTU1159	k__Fungi..unclassified..unclassified..unclassified..unclassified..unclassified..unclassified	0	0	0	0.000240442	0	0.0473928	0	0	0	0	0	0	0	0	0.000305437	0.000151207	0.0050159	0	0.00919754	0.00132312	0	0	0	0.00655109	0.00801632	0.00157368	0	0	0	0	0	0	0	0	0.000211745	0	0	0	0	0	0	0	0	0	0	0	0	0
GU174409	k__Fungi..p__Basidiomycota..c__Tremellomycetes..unclassified..unclassified..unclassified..unclassified	0	0	0	6.01e-05	0	0	0	0	0	0	0.0108043	0	0	0.000338506	0	0.00141126	0	0	0.00306585	0.00132312	0	0	0.00252533	0.0364989	0.00572594	0.00873661	0.00251667	0	0	0	0	0	0	0.033323	0.000141164	0.128775	0	0	0	0	0	0	0	0	0	0	0	0
New.ReferenceOTU1955	k__Fungi..p__Ascomycota..c__Pezizomycetes..o__Pezizales..unclassified..unclassified..unclassified	0	0	0	0.000420773	0	0.0270434	0	0	0	6.09e-05	0.0360145	0	0	0.091058	0.000509062	0.0023689	0.00260084	0	0.00753687	0.00396937	0	0	0	0.0159098	0	5.43e-05	0.000111852	0	0	0	0	0.00104411	0	0.00071748	0	0.000976495	0	0	0	0	0	0	0	0	0	0	0	0
New.ReferenceOTU1821	k__Fungi..unclassified..unclassified..unclassified..unclassified..unclassified..unclassified	0	0	0	0	0	0	0	0	0	0	0	0	0	0	0	0	0	0	0	0	0	0	0	0	0	0	0	0	0	0	0	0	0	0	0.000211745	0	0	0	0	0	0	0	0	0	0.000148627	0	0.000176728	0
HM535387	k__Fungi..p__Ascomycota..c__Dothideomycetes..o__Pleosporales..f__Corynesporascaceae..g__Corynespora..s__Corynespora_cassiicola	0	0	0	0	0	0	0.0788986	0	0.000141827	0	0	0.000242498	0	0	0	0	0	0.0314176	0	0	0	0	0	0	0	0	0	0	0	0	0	0	0.184244	0	0	0	0	0	0	0.000189498	0	0.00386667	0	0.000566728	0	0.0124971	0	0
New.ReferenceOTU503	k__Fungi..unclassified..unclassified..unclassified..unclassified..unclassified..unclassified	0	0	0	0	0	0.00045901	0	0	0	0	0	0	0	0	0	0	0	0	0	0	0	0	7.89e-05	0	0.000636216	0	0	0	0	0	0.000350236	0	0	0.0117986	0.000352909	0.000244124	0	0	0	0	0	0	0	0	0	0	0	0
New.ReferenceOTU1155	k__Fungi..unclassified..unclassified..unclassified..unclassified..unclassified..unclassified	0	0	0	0.00547005	0	0.011896	0	0	0	0.000182583	0	0	0	0.000592385	0.011403	0.00120965	0.16311	0	0.0182673	0.0766088	0	0	0	0.0612995	0	0	5.59e-05	0	0	0	0	0	0	0.00055804	0	0	0	0	0	0	0	0	0	0	0	0	0	0
New.ReferenceOTU1557	k__Fungi..unclassified..unclassified..unclassified..unclassified..unclassified..unclassified	0	0.000729712	0	0	0	0	0	0	0	0	0	0	0	0	0.000101812	0	0.0640921	0	0	0	0	0	0	0	0	0	0	0	0	0	0	0.00313234	0	0	0.136293	0	0	0	0	0	0.000312669	0	0	0	0.000148627	0	0.000176728	0
New.ReferenceOTU1655	k__Fungi..p__Ascomycota..c__Orbiliomycetes..o__Orbiliales..f__Orbiliaceae..g__Dactylella..unclassified	0	0	0	0.000240442	0	0.0385951	0	0	0	3.04e-05	0.00288116	0	0	0	0.000610874	0	0.00130042	0	0.00166067	0.000132312	0	0	0.000868082	0.000467935	0.00241762	0.00238765	0.00190149	0	0	0	0	0	0	0.00940696	0.0151045	0.00305155	0	0	0	0	0	0	0	0	0	0	0.00212074	0
New.ReferenceOTU985	k__Fungi..unclassified..unclassified..unclassified..unclassified..unclassified..unclassified	0.000400426	0	0	0	0	0	0	0	0	0	0.00648261	0	0	0	0	0	0	0	0	0	0	0	0	0	0	0	0	0	0	0	0	0.0203602	0	0	0.000141164	0	0	0	0	0	0	0	0	0	0.120091	0	0	0
New.ReferenceOTU432	k__Fungi..p__Ascomycota..unclassified..unclassified..unclassified..unclassified..unclassified	0	0	0	0	0	0	0	0	0	0	0.00576232	0	0	0.000507759	0	0.00211689	0	0	0.00485426	0.00344012	0	0	0.00126266	0.153483	0.00369005	0.00146515	0.00391482	0	0	0	0	0	0	0.0162629	0	0.106804	0	0	0	0	0	0	0	0	0	0	0	0
New.ReferenceOTU788	k__Fungi..unclassified..unclassified..unclassified..unclassified..unclassified..unclassified	0	0	0	0.000420773	0	0	0	0	0	0	0	0	0	0	0.00305437	0	0	0	0	0	0	0	0	0	0.0290114	0.00743426	0.000838891	0	0	0	0	0.190029	0	7.97e-05	7.06e-05	0.000122062	0	0	0	0	0	0	0	0	0	0	0	0
New.ReferenceOTU1245	k__Fungi..p__Basidiomycota..c__Incertae_sedis..o__Malasseziales..f__Incertae_sedis..g__Malassezia..unclassified	0	0	0	0	0	0	0	0	0	0	0	0	0	0	0	0	0	0	0	0	0	0	0	0	0	0	0	0	0	0	0	0	0	0	0	0	0	0	0	0	0	0	0	0	0	0	0	0
New.ReferenceOTU226	k__Fungi..unclassified..unclassified..unclassified..unclassified..unclassified..unclassified	0	0	0.0227751	0.000540994	0	0.079906	0	0	0	6.09e-05	0	0	0	0	0.00295256	0.000151207	0.00241506	0	0.00434328	0.000132312	0	0	0	0	0	0	0	0	0	0	0	0.0036544	0	0	7.06e-05	0	0	0	0	0	0	0	0	0	0	0	0	0
New.ReferenceOTU520	k__Fungi..p__Ascomycota..c__Saccharomycetes..o__Saccharomycetales..f__Saccharomycetaceae..unclassified..unclassified	0	0	0	0	0	0	0	0	0	0.000121722	0	0	0	0.0240339	0	0.0941009	0	0	0.004982	0.0010585	0	0	0	0.00374348	0	0	0	0	0	0	0	0	0	0	0	0	0	0	0	0	0	0	0	0	0	0	0	0
New.ReferenceOTU62	k__Fungi..p__Ascomycota..c__Eurotiomycetes..o__Chaetothyriales..unclassified..unclassified..unclassified	0	0	0	0	0	0	0	0	0	9.13e-05	0	0	0	8.46e-05	0	0.000756033	0	0	0.00166067	0.000661561	0	0	0	0.0159098	0	0	0	0	0	0	0.00198467	0.000522057	0	0	0.147869	0	0	0	0	0	0	0	0	0	0.000594509	0	0.00141383	0
New.ReferenceOTU1858	k__Fungi..unclassified..unclassified..unclassified..unclassified..unclassified..unclassified	0	0	0	0	0	0.0408902	0	0	0	0	0	0	0	0	0.000509062	0	0.00111465	0	0.000894205	0	0	0	0	0	0	0	0	0	0	0	0.000583726	0	0	0	0.070723	0	0	0	0	0	0	0	0	0	0.000148627	0	0.000353456	0
New.ReferenceOTU414	k__Fungi..unclassified..unclassified..unclassified..unclassified..unclassified..unclassified	0	0	0	0.000120221	0	0.000344258	0	0	0	0.000152152	0.00144058	0	0	0	0.00132356	0	0.0176485	0	0.000255487	0	0	0	0.00694465	0.00093587	0.000763459	0.000976764	0.000615186	0	0	0	0.00105071	0	0	0.00111608	0.00141164	0	0	0	0	0	0	0	0	0	0	0	0.308037	0
New.ReferenceOTU296	k__Fungi..unclassified..unclassified..unclassified..unclassified..unclassified..unclassified	0	0	0	0.000300552	0	0.0390159	0	0	0	0	0.00072029	0	0	0	0.000203625	0.000100804	0.00148619	0	0.00229939	0.00595405	0	0	0.00481391	0	0.00890702	0.000434118	0.000167778	0	0	0	0.000700471	0	0	0.00031888	0.0251977	0.000610309	0	0	0	0	0	0	0	0	0	0	0.000176728	0
New.ReferenceOTU1312	k__Fungi..unclassified..unclassified..unclassified..unclassified..unclassified..unclassified	0	0	0	0	0	0	0	0	0	0	0	0	0	0	0	0	0	0	0	0	0	0	0	0	0	0	0	0.00829566	0	0	0	0	0	0	0	0	0	0	0	0	0	0	0	0	0	0	0	0
New.ReferenceOTU979	k__Fungi..p__Basidiomycota..c__Incertae_sedis..o__Malasseziales..f__unidentified..g__unidentified..s__unculturedMalassezia	0.0112119	0.0904843	0.228802	6.01e-05	0	0	0.000253286	0	0	0	0	0	0.000978365	0	0	0	0.000185774	0	0.000383231	0.00833567	0	0	0	0	0	0	0	0	0	0	0	0	0	0	0	0	0.0135691	0	0.0962185	0	0.139138	0	0.149458	0	0	0	0	0
New.ReferenceOTU428	k__Fungi..unclassified..unclassified..unclassified..unclassified..unclassified..unclassified	0	0	0	0	0	0	0	0	0	0	0.00072029	0	0	0	0	0	0	0	0	0	0	0	0.00023675	0	0.0113246	0.000162794	0.000223704	0	0	0	0.000116745	0	0	0.00015944	0.000282327	0.000122062	0	0	0	0	0.0187601	0	0	0	0.000594509	0	0.0157288	0
New.ReferenceOTU619	k__Fungi..p__Ascomycota..c__unidentified..o__unidentified..f__unidentified..g__unidentified..s__Ascomycota_sp_MG106	0	0	0	0	0	0	0	0	0	0	0	0	0	8.46e-05	0	0.000151207	0	0	0	0	0	0	0.000710249	0	0.00101794	0.000162794	0.00156593	0	0	0	0.000700471	0	0	0.0011958	0.000988145	0.00451629	0	0	0	0	0	0	0	0	0.000445882	0	0	0
New.ReferenceOTU452	k__Fungi..unclassified..unclassified..unclassified..unclassified..unclassified..unclassified	0	0	0	0.000360663	0	0.0368356	0	0	0	6.09e-05	0	0	0	8.46e-05	0.000407249	0.000100804	0.00873138	0	0.0090698	0.0086003	0	0	0.000394583	0.00421141	0.000127243	0.000162794	0.000111852	0	0	0	0.000350236	0	0	0.0055804	0.0292209	0.000488247	0	0	0	0	0	0	0	0	0	0	0.0012371	0
New.ReferenceOTU632	k__Fungi..unclassified..unclassified..unclassified..unclassified..unclassified..unclassified	0	0	0	0.00132243	0	0.0415787	0	0	0	0.000213013	0	0	0	0	0.00234168	0.000151207	0.00854561	0	0.0388341	0.0346658	0	0	0.000315666	0.0327554	0.000381729	0.00504662	0	0	0	0	0.00023349	0.000522057	0	0.0055804	0.00635236	0.000122062	0	0	0	0	0	0	0	0	0	0	0.000706912	0
New.ReferenceOTU1317	k__Fungi..unclassified..unclassified..unclassified..unclassified..unclassified..unclassified	0	0	0	0	0	0	0	0	0	0	0	0	0.0198934	0	0.000610874	0	0	0	0	0	0	0	0	0	0	0	0	0	0	0	0	0	0	0	0	0	0	0	0	0.178318	0	0	0	0.198922	0	0.0817377	0	0
New.ReferenceOTU1027	k__Fungi..unclassified..unclassified..unclassified..unclassified..unclassified..unclassified	0	0	0	0	0	0	0	0	0	0	0.00144058	0	0	0	0	0	0	0	0.000255487	0	0	0	0.000473499	0	0.0305384	0.0282719	0.000447408	0	0	0	0.0012842	0	0	0.0011958	0.000211745	0.000488247	0	0	0	0	0	0	0	0	0.000148627	0	0	0
FJ843591	k__Fungi..p__Ascomycota..c__Dothideomycetes..o__Pleosporales..f__Incertae_sedis..g__Mycocentrospora..s__Mycocentrospora_cantuariensis	0	0	0	0.000661215	0	0.0478136	0	0	0	9.13e-05	0.00288116	0	0	0	0.000203625	0	0.00427281	0	0.00140518	0	0	0	0.000631332	0.00093587	0.00241762	0.00260471	0.00195741	0	0	0	0	0	0	0.00207272	0	0.00280742	0	0	0	0	0	0	0	0	0	0	0	0
FJ449908	k__Fungi..p__Ascomycota..c__Sordariomycetes..o__Sordariales..f__Chaetomiaceae..g__Chaetomium..s__Chaetomium_globosum	0	0	0	0	0	0	0	0	0	0	0.0072029	0	0	0	0	0	0	0	0	0	0	0	0.00970673	0.000467935	0.00267211	0.00374426	0.00240482	0	0	0	0	0	0	0.00342796	0	0.207871	0	0	0	0	0	0	0	0	0	0	0	0
EU439922	k__Fungi..unclassified..unclassified..unclassified..unclassified..unclassified..unclassified	0.0896954	0.0333235	0.295376	0	0	0	0	0	0	0	0	0	0	0	0	0	0	0	0	0	0	0	0	0	0	0	0	0	0	0	0	0	0	0	0	0	0	0.118419	0.0685392	0	0.12069	0	0.0606644	0	0	0	0	0
New.ReferenceOTU1517	k__Fungi..unclassified..unclassified..unclassified..unclassified..unclassified..unclassified	0.000400426	0	0	0	0	0	0	0	0	0	0	0	0	0	0	0.000806435	0.0232218	0	0	0	0.281083	0	0	0	0	0	0	0	0	0	0	0	0	0	0	0	0	0	0	0	0	0	0	0	0	0	0	0
New.ReferenceOTU469	k__Fungi..p__Ascomycota..c__Leotiomycetes..o__Helotiales..f__unidentified..g__unidentified..s__Helotiales_sp_r337	0	0	0	0.000180331	0	0.0365296	0	0	0	3.04e-05	0	0	0	0	0.000305437	0	0.000557322	0	0	0	0	0	0	0	0	0	0	0	0	0	0.00163443	0	0	0	0.0820866	0	0	0	0	0	0	0	0	0	0	0	0.000353456	0
New.ReferenceOTU1248	k__Fungi..p__Ascomycota..unclassified..unclassified..unclassified..unclassified..unclassified	0	0	0	6.01e-05	0	0.0108632	0	0	0	6.09e-05	0.00360145	0	0	0	0.000407249	0	0.00408703	0	0.00114969	0.00767411	0	0	0.018861	0	0.00305383	0.00260471	0.00274038	0	0	0	0.00303538	0.00156617	0	0.0247132	0.0258329	0.00537072	0	0	0	0	0	0	0	0	0	0	0.00972005	0
New.ReferenceOTU1555	k__Fungi..p__Ascomycota..c__Sordariomycetes..o__Hypocreales..f__Hypocreaceae..unclassified..unclassified	0	0	0	0	0	0	0	0	0	0	0.00648261	0	0	0	0	0	0	0	0.000127744	0	0	0	0.00023675	0	0.00152692	0.00227912	0.00229297	0	0	0	0	0	0	0.0031888	0	0.229232	0	0	0	0	0	0	0	0	0	0	0	0
New.CleanUp.ReferenceOTU97895	k__Fungi..p__Ascomycota..unclassified..unclassified..unclassified..unclassified..unclassified	0	0	0	0	0	0.000153003	0	0	0	0.000121722	0	0	0	0	0.000101812	0	0.000371548	0	0	0	0	0	0	0	0	0	0	0	0	0	0.00210141	0.00104411	0	0	0.144693	0	0	0	0	0	0	0	0	0	0.000148627	0	0.00106037	0
New.ReferenceOTU781	k__Fungi..unclassified..unclassified..unclassified..unclassified..unclassified..unclassified	0	0	0	6.01e-05	0	0	0	0	0	0	0	0	0	0	0	0	0.0117038	0	0	0	0	0	7.89e-05	0	0.000636216	0.000325588	0.041609	0	0	0	0	0	0	0.0003986	7.06e-05	0.000244124	0	0	0	0	0	0	0	0	0	0	0.0434751	0
New.ReferenceOTU924	k__Fungi..p__Ascomycota..unclassified..unclassified..unclassified..unclassified..unclassified	0	0	0	0	0	7.65e-05	0	0	0	0	0	0	0	0	0.000101812	0	0	0	0	0	0	0	0	0	0.000508973	0.000542647	0.000223704	0	0	0	0	0.00261028	0	0.00023916	0.147304	0	0	0	0	0	0	0	0	0	0	0	0	0
New.ReferenceOTU1649	k__Fungi..p__Basidiomycota..c__Agaricomycetes..unclassified..unclassified..unclassified..unclassified	0	0	0	6.01e-05	0	0.011131	0	0	0	3.04e-05	0.00144058	0	0	0	0	0	0.00668787	0	0.00229939	0.000132312	0	0	7.89e-05	0	0.000636216	0.00081397	0.00055926	0	0	0	0.00186792	0.000522057	0	0.00071748	0.0859686	0.000854433	0	0	0	0	0	0	0	0	0.000148627	0	0.000706912	0
New.ReferenceOTU1039	k__Fungi..unclassified..unclassified..unclassified..unclassified..unclassified..unclassified	0	0	0	0.000180331	0	0.0641084	0	0	0	6.09e-05	0.00072029	0	0	0	0.00295256	0.000201609	0.00854561	0	0.0153292	0.000926186	0	0	0	0.0159098	0.000127243	0.000217059	0.00027963	0	0	0	0.000583726	0.00104411	0	0.0135524	0.000141164	0.000244124	0	0	0	0	0	0	0	0	0	0	0	0
JQ308207	k__Fungi..p__Ascomycota..c__Eurotiomycetes..o__Eurotiales..f__Trichocomaceae..g__Aspergillus..unclassified	0	0	0.0266294	0	0	0	0	0	0	0	0	0	0	0	0	0	0	0	0	0	0	0	0	0	0	0	0	0	0	0	0	0	0	0	0	0	0	0	0	0	0.642535	0	0.000338907	0	0	0	0	0
New.ReferenceOTU356	k__Fungi..unclassified..unclassified..unclassified..unclassified..unclassified..unclassified	0	0	0	0	0	0	0	0	0	0	0	0	0	0	0	0	0	0	0.000255487	0	0	0	0	0	0.000127243	5.43e-05	0	0	0	0	0.000116745	0	0	0	0.109261	0.000122062	0	0	0	0	0	0	0	0	0	0	0.00141383	0
JQ312188	k__Fungi..unclassified..unclassified..unclassified..unclassified..unclassified..unclassified	0.00200213	0.00170266	0.00140155	0	0.00173341	0	0.142853	0.157225	0.0144664	0	0	0.00703245	0.000978365	0	0	0	0	0.0189621	0	0	0.00527655	0	0	0	0	0	0	0	0	0	0	0	0.0166187	0	0	0	0.00318026	0	0.00197709	0.00151598	0	0	0	0	0	0	0	0.000164669
New.ReferenceOTU1509	k__Fungi..p__Ascomycota..c__Eurotiomycetes..o__Chaetothyriales..f__Herpotrichiellaceae..g__Phialophora..unclassified	0	0	0	0	0	0	0	0	0	0	0	0	0	0	0	0	0	0	0	0	0	0	0	0	0	0	0	0	0	0	0.00140094	0.00156617	0	0	0.144199	0	0	0	0	0	0	0	0	0	0.000297255	0	0.00088364	0
New.ReferenceOTU85	k__Fungi..unclassified..unclassified..unclassified..unclassified..unclassified..unclassified	0	0	0	0	0	0	0	0	0	0	0	0	0	0	0	0	0	0	0	0	0	0	0	0	0	0	0	0.297952	0.0408442	0.432013	0	0	0	0	0	0	0	0	0	0	0	0	0	0	0	0	0	0
New.ReferenceOTU1927	k__Fungi..p__Ascomycota..c__Eurotiomycetes..o__Onygenales..unclassified..unclassified..unclassified	0	0	0	0.000661215	0	0.0798295	0	0	0	3.04e-05	0	0	0	0	0.00111994	0	0.000557322	0	0	0	0	0	0	0	0	0	0	0	0	0	0	0	0	0	0	0	0	0	0	0	0	0	0	0	0	0	0	0
AY366235	k__Fungi..p__Basidiomycota..c__Agaricomycetes..o__Agaricales..f__Tricholomataceae..g__Tricholoma..s__Tricholoma_matsutake	0	0	0	0.0011421	0	0.0371033	0	0	0	0	0.00072029	0	0	0.000253879	0.000203625	0.000504022	0.00668787	0	0.00306585	0.0140251	0	0	0.0067079	0.0121663	0.000381729	0.0105816	0.000111852	0	0	0	0	0.00104411	0	0.00087692	0.027174	0.000854433	0	0	0	0	0	0	0	0	0	0	0	0
New.ReferenceOTU1416	k__Fungi..unclassified..unclassified..unclassified..unclassified..unclassified..unclassified	0	0	0	0.000180331	0	0	0	0	0	0	0	0	0.000652243	0.168576	0	0.000100804	0	0	0	0.000132312	0	0	0	0.00187174	0	0	0	0	0	0	0	0	0	0	0	0	0.0012721	0.00925747	0.0158167	0	0.00437737	0	0.0118618	0	0	0	0	0
New.ReferenceOTU799	k__Fungi..unclassified..unclassified..unclassified..unclassified..unclassified..unclassified	0	0	0	0	0	7.65e-05	0	0	0	3.04e-05	0	0	0	0	0	0	0.000185774	0	0	0.000132312	0	0	0	0	0.00394454	0.015791	0	0	0	0	0.00583726	0.00156617	0	0.00047832	0.105802	0	0	0	0	0	0	0	0	0	0.000148627	0	0.00282765	0
New.ReferenceOTU1313	k__Fungi..unclassified..unclassified..unclassified..unclassified..unclassified..unclassified	0	0	0	6.01e-05	0	3.83e-05	0	0	0	0	0	0	0	0	0	0.00257051	0.0516452	0	0	0	0	0	0	0	0.000636216	0.000868235	0.000503334	0	0	0	0	0	0	0.00111608	0	0.000366185	0	0	0	0	0	0	0	0	0	0	0	0
FN397303	k__Fungi..p__Ascomycota..c__Dothideomycetes..o__Pleosporales..f__Incertae_sedis..g__Pyrenochaeta..unclassified	0	0	0	0.000480884	0	0.0792175	0	0	0	0.000121722	0	0	0	0	0.000712687	0	0.00111465	0	0	0	0	0	0	0	0	0	0	0	0	0	0	0	0	0	0	0	0	0	0	0	0	0	0	0	0	0	0	0
New.ReferenceOTU400	k__Fungi..p__Basidiomycota..c__Agaricomycetes..o__Agaricales..f__Bolbitiaceae..unclassified..unclassified	0	0	0	0.000480884	0	0.0270051	0	0	0	0.000456457	0.00576232	0	0	0	0.000305437	0.000252011	0.000928871	0	0.0020439	0.000529249	0	0	0.000710249	0.00701902	0.0017814	0.00347294	0.00290815	0	0	0	0	0.00104411	0	0.00263076	0	0.00329567	0	0	0	0	0	0	0	0	0	0	0.00159055	0
DQ381951	k__Fungi..p__Ascomycota..c__Sordariomycetes..o__Hypocreales..f__Hypocreaceae..g__Gliocephalotrichum..s__Gliocephalotrichum_bulbilium	0	0	0	0	0	0	0	0	0	0	0.00576232	0	0	0	0	0	0	0	0	0	0	0	0.00110483	0	0.00254486	0.00336441	0.00178963	0	0	0	0	0	0	0.00286992	0	0.212021	0	0	0	0	0	0	0	0	0	0	0	0
New.ReferenceOTU390	k__Fungi..unclassified..unclassified..unclassified..unclassified..unclassified..unclassified	0	0	0	0.000240442	0	0.00516387	0	0	0	6.09e-05	0	0	0	8.46e-05	0.000814499	0.00362896	0.00148619	0	0.0218442	0.012305	0	0	0	0.0229288	0.027739	0.000271323	0.000111852	0	0	0	0.000350236	0	0	0.0249524	0.0054348	0.000488247	0	0	0	0	0	0	0	0	0.000297255	0	0.000530184	0
New.ReferenceOTU1345	k__Fungi..p__Zygomycota..c__Incertae_sedis..o__Mucorales..f__Mucoraceae..g__Amylomyces..s__Amylomyces_rouxii	0	0	0	0	0	0	0	0	0	0	0	0	0	0	0	0	0	0	0	0	0	0	0	0	0	0	0	0.152087	0	0	0	0	0	0	0	0	0	0	0	0	0	0	0	0	0	0	0	0
New.ReferenceOTU1860	k__Fungi..unclassified..unclassified..unclassified..unclassified..unclassified..unclassified	0	0	0	0.000601105	0	0.0663652	0	0	0	0.000121722	0	0	0	8.46e-05	0.0024435	0.000252011	0.0139331	0	0.0178841	0.000529249	0	0	0	0.0416462	0.000127243	0	0	0	0	0	0	0.000522057	0	0	0	0	0	0	0	0	0	0	0	0	0	0	0	0
JN198442	k__Fungi..p__Ascomycota..c__Sordariomycetes..o__Hypocreales..f__Nectriaceae..g__Gibberella..s__Gibberella_intermedia	0.0092098	0	0	0	0	0	0	0	0	0	0	0	0	0	0	0	0	0	0	0	0	0.000211595	0	0	0	0	0	0	0	0	0	0	0	0	0	0	0	0.295853	0.0362467	0	0.237003	0	0.163353	0	0	0	0	0
New.ReferenceOTU1525	k__Fungi..p__Ascomycota..c__Dothideomycetes..o__Capnodiales..f__Mycosphaerellaceae..unclassified..unclassified	0	0	0	0	0	0	0	0	0	0	0	0	0	0	0	0	0	0	0	0	0	0	0	0	0	0	0	0.00207391	0	0	0	0	0	0	0	0	0	0	0	0	0	0	0	0	0	0	0	0
New.ReferenceOTU796	k__Fungi..unclassified..unclassified..unclassified..unclassified..unclassified..unclassified	0	0	0	0.000300552	0	0.0750864	0	0	0	3.04e-05	0	0	0	0	0	5.04e-05	0	0	0.00191615	0.0121727	0	0	0	0.0014038	0.000127243	0	0	0	0	0	0	0	0	0	0	0	0	0	0	0	0	0	0	0	0.000148627	0	0	0
New.ReferenceOTU920	k__Fungi..p__Ascomycota..c__Leotiomycetes..o__Erysiphales..f__Erysiphaceae..g__Blumeria..s__Blumeria_graminis	0	0	0	0	0	0	0	0	0	0	0	0	0	0	0	0	0	0	0	0	0	0	0.000157833	0	0.000254486	0.112057	5.59e-05	0	0	0	0	0	0	0.00023916	0	0.000122062	0	0	0	0	0	0	0	0	0	0	0	0
New.ReferenceOTU1570	k__Fungi..unclassified..unclassified..unclassified..unclassified..unclassified..unclassified	0.808861	0	0	0	0	0	0	0	0	0.000304305	0	0	0	0	0	0	0	0	0	0	0	0	0	0.0093587	0	0	0	0	0	0	0	0	0	0	0	0	0	0.000385728	0	0	0	0	0.000677814	0	0	0	0	0
New.CleanUp.ReferenceOTU280980	k__Fungi..unclassified..unclassified..unclassified..unclassified..unclassified..unclassified	0	0	0	0	0	0.023945	0	0	0	0	0	0	0	0	0	0	0.00111465	0	0	0	0	0	7.89e-05	0	0	0.00748853	0	0	0	0	0.000350236	0	0	0	0.0635236	0	0	0	0	0	0	0	0	0	0.000891764	0	0.000353456	0
New.ReferenceOTU649	k__Fungi..unclassified..unclassified..unclassified..unclassified..unclassified..unclassified	0	0	0	6.01e-05	0	0	0	0	0	0.0508797	0	0	0	0.0313964	0	0.000201609	0	0	0	0	0	0	0	0.0014038	0	0	0	0	0	0	0	0	0	0	0	0	0	0	0	0	0	0	0	0	0	0	0	0.000164669
EU673338	k__Fungi..p__Ascomycota..c__Dothideomycetes..o__Botryosphaeriales..f__Botryosphaeriaceae..g__Neodeightonia..s__Neodeightonia_phoenicum	0	0	0	0	0	0	0	0	0	0	0	0	0	0.148689	0	0.00519143	0	0	0.0103472	0.00423399	0	0	0	0.0266723	0	0	0	0	0	0	0	0	0	0	0	0	0.000212018	0	0	0	0	0	0	0	0	0	0.000176728	0
New.CleanUp.ReferenceOTU82702	k__Fungi..p__Ascomycota..unclassified..unclassified..unclassified..unclassified..unclassified	0	0	0	0	0	0	0	0	0	0	0.00288116	0	0	0	0	0	0	0	0	0	0	0	0.000946998	0	0.00381729	0.00217059	0.0985417	0	0	0	0	0	0	0.00271048	0	0.00329567	0	0	0	0	0	0	0	0	0	0	0	0
New.ReferenceOTU1875	k__Fungi..p__Basidiomycota..c__Agaricomycetes..o__Agaricales..f__Bolbitiaceae..g__Panaeolus..unclassified	0	0	0	0.000661215	0	0.0412727	0	0	0	0	0	0	0	0	0.000305437	5.04e-05	0.000557322	0	0.000766462	0	0	0	0.000157833	0	0	0.000325588	0	0	0	0	0.000700471	0.00156617	0	0.0055804	0.0412903	0.000244124	0	0	0	0	0	0	0	0	0.000148627	0	0.000530184	0
HM240104	k__Fungi..unclassified..unclassified..unclassified..unclassified..unclassified..unclassified	0	0	0	0.000721326	0	0.0517534	0	0	0	6.09e-05	0.00072029	0	0	0	0.000712687	0.000403218	0.00352971	0	0.00485426	0.002117	0	0	0.000394583	0.0173136	0.00687113	0.00211632	0.000503334	0	0	0	0	0.00104411	0	0.00015944	0.00225862	0.000610309	0	0	0	0	0	0	0	0	0	0	0	0
New.ReferenceOTU378	k__Fungi..p__Ascomycota..c__Incertae_sedis..o__Incertae_sedis..f__Incertae_sedis..g__Hemibeltrania..s__Hemibeltrania_mitrata	0	0	0	0.000180331	0	0.0242128	0	0	0	3.04e-05	0.00072029	0	0	0.000169253	0.000101812	0	0.000371548	0	0.000510974	0.000396937	0	0	0.000315666	0	0.00152692	0.00119382	0.000335556	0	0	0	0.000700471	0.00104411	0	0.00063776	0.0683232	0.00170886	0	0	0	0	0	0	0	0	0.000148627	0	0.000706912	0
New.ReferenceOTU314	k__Fungi..p__Ascomycota..c__Dothideomycetes..o__Pleosporales..f__unidentified..g__unidentified..unclassified	0	0	0	0	0	0	0	0	0	0	0	0	0	8.46e-05	0.00234168	0.000252011	0	0	0	0.00740949	0	0	0	0.000467935	0.00241762	0.000542647	5.59e-05	0	0	0	0.000466981	0	0	0.00031888	0.00338793	0.0015868	0	0	0	0	0	0	0	0	0	0	0.000176728	0
AJ875364	k__Fungi..p__Ascomycota..c__Leotiomycetes..o__Helotiales..f__unidentified..g__unidentified..s__Helotiales_sp_REF045	0	0	0	0.000120221	0	0.0206172	0	0	0	9.13e-05	0	0	0	0	0.000203625	0	0.00445858	0	0	0	0	0	7.89e-05	0	0.000254486	0.00917073	0.00027963	0	0	0	0.00140094	0	0	7.97e-05	0.0869568	0.000122062	0	0	0	0	0	0	0	0	0	0	0	0
FJ237122	k__Fungi..p__Ascomycota..unclassified..unclassified..unclassified..unclassified..unclassified	0	0	0	0.000300552	0	0.0705346	0	0	0	0	0	0	0	0	0	0	0.00408703	0	0	0	0	0	0	0.000467935	0.000254486	0.000434118	0	0	0	0	0.000116745	0.000522057	0	0	0.0007764	0	0	0	0	0	0	0	0	0	0	0	0.00141383	0
EF175899	k__Fungi..p__Ascomycota..c__Saccharomycetes..o__Saccharomycetales..f__Pichiaceae..g__Pichia..s__Pichia_burtonii	0	0	0	0.000120221	0	0	0	0	0	0	0	0	0	0	0	0	0	0	0.000638718	0	0	0	0	0	0	0	0	0	0	0	0.00221816	0.00156617	0	0	0.111025	0	0	0	0	0	0	0	0.00745596	0	0	0	0.00194401	0
New.ReferenceOTU1109	k__Fungi..p__Ascomycota..unclassified..unclassified..unclassified..unclassified..unclassified	0	0	0	0	0	7.65e-05	0	0	0	0	0	0	0	0	0	0	0	0	0	0	0	0	0.000631332	0.014506	0	0	0	0	0	0	0.000116745	0	0	0	0.0773576	0	0	0	0	0	0	0	0	0	0	0	0	0
New.CleanUp.ReferenceOTU209685	k__Fungi..unclassified..unclassified..unclassified..unclassified..unclassified..unclassified	0	0	0.00805889	0	0	0	0	0	0	0	0	0	0.000978365	0	0	0	0	0	0	0	0	0	7.89e-05	0	0.000127243	0	0.000111852	0	0	0	0	0	0	0.154896	0	0.000366185	0	0	0	0	0	0	0.00813377	0	0	0	0	0
New.ReferenceOTU1319	k__Fungi..p__Ascomycota..c__Eurotiomycetes..o__Eurotiales..f__Trichocomaceae..g__Eurotium..unclassified	0	0	0	0	0	0	0	0	0	0	0	0	0	0	0	0	0	0	0.000127744	0	0	0	7.89e-05	0	0	0	0	0	0	0	0.00023349	0	0	0	0.000564654	0.00634721	0	0	0	0	0	0	0	0	0	0	0.0012371	0
GQ924003	k__Fungi..p__Ascomycota..unclassified..unclassified..unclassified..unclassified..unclassified	0	0	0	0.000120221	0	3.83e-05	0	0	0	3.04e-05	0	0	0	0.000253879	0	0.00045362	0	0	0.000638718	0.000132312	0	0	0	0.0112304	0	0.00678309	0.000335556	0	0	0	0.000817217	0	0	7.97e-05	0.0611944	0.000244124	0	0	0	0	0	0	0	0	0	0	0.000530184	0
New.ReferenceOTU803	k__Fungi..unclassified..unclassified..unclassified..unclassified..unclassified..unclassified	0	0.0484042	0.0949548	0	0	0.00263931	0	0	0.00056731	0.00292132	0.121009	0	0	0	0	0	0.000185774	0	0	0	0	0	0.000710249	0	0.00114519	0.000379853	0.0543042	0	0	0	0	0	0	0	0	0.00134268	0	0	0	0	0	0	0.0325351	0	0	0	0	0
FJ213534	k__Fungi..p__Ascomycota..c__Dothideomycetes..unclassified..unclassified..unclassified..unclassified	0	0	0	0.000120221	0	0.0345023	0	0	0	6.09e-05	0	0	0	0	0.000305437	0	0.00167197	0	0	0	0	0	0	0	0	0	0	0	0	0	0.0012842	0.000522057	0	0	0.0503954	0	0	0	0	0	0	0	0	0	0	0	0.000176728	0
New.ReferenceOTU1324	k__Fungi..unclassified..unclassified..unclassified..unclassified..unclassified..unclassified	0	0	0	0	0	0	0	0	0	0	0	0	0	0	0	0	0	0	0	0	0	0	0.000315666	0	0.0017814	0.028489	0	0	0	0	0.0179788	0.000522057	0	7.97e-05	0.0575242	0	0	0	0	0	0	0	0	0	0.000148627	0	0	0
New.ReferenceOTU1419	k__Fungi..unclassified..unclassified..unclassified..unclassified..unclassified..unclassified	0	0	0	0.0011421	0	0	0	0	0	0	0	0	0	0	0	0	0	0	0	0	0	0	0	0	0	0	0	0	0	0	0	0	0	0	0.000141164	0	0	0	0	0	0	0	0	0	0.000594509	0	0	0
New.ReferenceOTU1073	k__Fungi..unclassified..unclassified..unclassified..unclassified..unclassified..unclassified	0	0	0	0	0	7.65e-05	0	0	0	0	0.00144058	0	0	0	0	0	0	0	0	0	0	0	0.00110483	0	0.0117064	0.00938779	0.00212519	0	0	0	0.000116745	0.000522057	0	0.0023916	0.0411492	0.00231918	0	0	0	0	0	0	0	0	0.000297255	0	0.00088364	0
New.CleanUp.ReferenceOTU14589	k__Fungi..unclassified..unclassified..unclassified..unclassified..unclassified..unclassified	0	0	0	0.000961767	0	0.0562287	0	0	0	9.13e-05	0	0	0	0	0.00101812	0	0.00185774	0	0.000894205	0.002117	0	0	0	0	0	0.000217059	0	0	0	0	0.000116745	0	0	0	0.00225862	0	0	0	0	0	0	0	0	0	0	0	0	0
New.ReferenceOTU120	k__Fungi..unclassified..unclassified..unclassified..unclassified..unclassified..unclassified	0	0	0	0	0	0	0	0	0	3.04e-05	0	0	0	0	0	0	0	0	0	0	0	0	0	0	0	0.000271323	0	0	0	0	0.000933962	0	0	0	0.137776	0	0	0	0	0	0	0	0	0	0	0	0.000353456	0
New.ReferenceOTU1633	k__Fungi..p__Basidiomycota..c__Agaricomycetes..o__Agaricales..f__Marasmiaceae..g__Marasmius..s__Marasmius_albimyceliosus	0	0	0	0	0	0	0	0	0	0	0	0	0	0	0	0	0	0	0	0	0	0	0	0	0	0	0	0	0	0	0	0	0	0	0	0	0	0	0	0.182487	0	0	0	0	0	0	0	0.165821
New.ReferenceOTU1077	k__Fungi..unclassified..unclassified..unclassified..unclassified..unclassified..unclassified	0	0	0	0	0	0	0	0	0	0	0	0	0	0.166206	0	5.04e-05	0	0	0	0.000132312	0	0	0	0.000467935	0	0	0	0	0	0	0	0	0	0.00015944	0	0	0	0	0	0	0	0	0	0	0	0	0	0
New.CleanUp.ReferenceOTU66562	k__Fungi..unclassified..unclassified..unclassified..unclassified..unclassified..unclassified	0	0	0	0	0	0	0	0	0	0	0	0	0	0	0	0	0	0	0	0	0	0	0	0	0	0	0	0	0	0	0	0	0	0	0	0	0	0	1.29763	0	0	0	0	0	0	0	0	0
New.ReferenceOTU1726	k__Fungi..p__Ascomycota..c__Saccharomycetes..unclassified..unclassified..unclassified..unclassified	0	0	0	0.0712309	0	0.0185134	0	0	0	0.00465586	0	0	0	0	0.0120139	0	0.00167197	0	0.00114969	0.000132312	0	0	0	0.00233967	0	0	0	0	0	0	0	0	0	0	0	0	0	0	0	0	0	0	0	0	0	0	0	0
New.ReferenceOTU1589	k__Fungi..unclassified..unclassified..unclassified..unclassified..unclassified..unclassified	0	0	0	0.000180331	0	0.000994522	0	0	0	0	0	0	0	0	0.000101812	0	0.00111465	0	0.000638718	0.000132312	0	0	0	0	0	0.00369	0.000111852	0	0	0	0.000466981	0	0	0	0.000635236	0.000244124	0	0	0	0	0	0	0	0	0	0	0.000176728	0
New.ReferenceOTU89	k__Fungi..unclassified..unclassified..unclassified..unclassified..unclassified..unclassified	0	0	0	0	0	3.83e-05	0	0	0	0	0.00144058	0	0	0	0	0	0	0	0	0	0	0	0.000315666	0	0.149129	0.000271323	0.000782964	0	0	0	0	0	0	0.0238363	0.000211745	0.00109856	0	0	0	0	0	0	0	0	0	0	0	0
FJ172231	k__Fungi..p__Ascomycota..c__Sordariomycetes..o__Phyllachorales..f__Phyllachoraceae..g__Colletotrichum..s__Colletotrichum_capsici	0.0912971	0.000243237	0.0476526	0	0	0	0	0	0	0	0	0	0	0	0	0	0	0	0	0	0	0	0	0	0	0	0	0	0	0	0	0	0	0	0	0	0	0.262295	0.0949004	0	0.117564	0	0.131835	0	0	0	0	0
New.ReferenceOTU1536	k__Fungi..p__Ascomycota..c__Sordariomycetes..o__Hypocreales..f__Bionectriaceae..g__Bionectria..unclassified	0	0	0	0.000661215	0	0.032934	0	0	0	3.04e-05	0	0	0	0	0.000509062	0	0.00130042	0	0	0	0	0	0	0	0	0	0	0	0	0	0.000700471	0	0	0	0.0736168	0	0	0	0	0	0	0	0	0	0	0	0.000706912	0
New.ReferenceOTU1889	k__Fungi..p__Ascomycota..c__unidentified..o__unidentified..f__unidentified..g__unidentified..s__unculturedTetracladium	0	0	0	0.000180331	0	0.0597861	0	0	0	9.13e-05	0.00144058	0	0	0	0.00101812	5.04e-05	0.00427281	0	0.00344908	0.000132312	0	0	7.89e-05	0.0014038	0.00114519	0.000651176	0.000503334	0	0	0	0.000116745	0	0	7.97e-05	0.0195512	0	0	0	0	0	0	0	0	0	0	0	0	0
New.ReferenceOTU1351	k__Fungi..p__Ascomycota..c__Saccharomycetes..unclassified..unclassified..unclassified..unclassified	0	0	0	0	0	0	0	0	0	0	0	0	0	0	0	0	0	0	0	0	0	0	0	0	0	0	0	0	0	0	0.00116745	0.000522057	0	0	0.00197629	0	0	0	0	0	0	0	0	0	0.000148627	0	0.332426	0
New.ReferenceOTU49	k__Fungi..unclassified..unclassified..unclassified..unclassified..unclassified..unclassified	0.000400426	0	0	0	0	0	0	0	0	3.04e-05	0	0	0.000326122	0	0	0	0	0	0	0	0	0	0	0	0	0	0	0	0	0	0.000116745	0	0	0	0.122742	0	0.000424035	0.00540019	0.00131806	0	0.00218868	0	0.058631	0	0.000297255	0	0	0
New.ReferenceOTU1115	k__Fungi..p__Ascomycota..c__Saccharomycetes..o__Saccharomycetales..f__Pichiaceae..g__Pichia..s__Pichia_veronae	0	0	0	0	0	0	0	0	0	0	0	0	0	0	0	0	0	0	0	0	0	0	0	0	0	0	0	0	0	0	0.000817217	0	0	0	0.0007764	0	0	0	0	0	0	0	0.000338907	0	0.000148627	0	0.340025	0
New.CleanUp.ReferenceOTU218922	k__Fungi..unclassified..unclassified..unclassified..unclassified..unclassified..unclassified	0.611451	0	0.0115628	0	0	0	0	0	0	0	0	0	0	0	0	0	0	0	0	0	0	0	0	0	0	0	0	0	0	0	0	0	0	0	0	0	0	0.0871745	0.0263612	0	0.0265769	0	0.0138952	0	0	0	0	0
GU592001	k__Fungi..p__Ascomycota..c__Dothideomycetes..o__Pleosporales..f__Incertae_sedis..g__Stagonosporopsis..s__Stagonosporopsis_cucurbitacearum	0	0	0	0.000120221	0	0.0295297	0	0	0	0	0	0	0	0	0	0.000100804	0	0	0	0.000132312	0	0	0	0	0.00127243	0.000162794	0	0	0	0	0	0	0	0	0.000846981	0	0	0	0	0	0	0	0	0	0	0	0.0657429	0
New.ReferenceOTU551	k__Fungi..p__Ascomycota..c__Sordariomycetes..unclassified..unclassified..unclassified..unclassified	0	0	0	0	0	0	0	0	0	0	0	0	0	0	0	0	0	0	0	0	0	0	0	0	0	0	0	0	0	0	0	0	0	0	0	0	0	0	0	0	0	0	0	0	0	0	0	0
New.ReferenceOTU1072	k__Fungi..unclassified..unclassified..unclassified..unclassified..unclassified..unclassified	0	0	0	0	0	0	0	0	0	0	0.00576232	0	0	0	0	0	0	0	0	0	0	0	0.000710249	0	0.00292659	0.00331015	0.00246075	0	0	0	0	0	0	0.00302936	0	0.195177	0	0	0	0	0	0	0	0	0	0	0	0
New.ReferenceOTU11	k__Fungi..unclassified..unclassified..unclassified..unclassified..unclassified..unclassified	0	0	0	0	0	0	0	0	0	0	0	0	0	0	0	0	0	0	0	0	0	0	0	0	0	0	0	0	0	0	0	0	0	0	0	0	0	0	0	0	0	0	0	0	0	0	0	0
New.ReferenceOTU96	k__Fungi..p__Ascomycota..unclassified..unclassified..unclassified..unclassified..unclassified	0	0	0	6.01e-05	0	0.000956271	0	0	0	0	0.00432174	0	0	8.46e-05	0	0.000100804	0	0	0.00268262	0.000132312	0	0	0.000868082	0.00093587	0.00254486	0.0149228	0.00195741	0	0	0	0.00105071	0.00417645	0	0.00127552	0.0891448	0.00451629	0	0	0	0	0	0	0	0	0.000148627	0	0.000353456	0
HM037668	k__Fungi..p__Ascomycota..c__Saccharomycetes..o__Saccharomycetales..f__Dipodascaceae..unclassified..unclassified	0	0	0	0.00270497	0	0.00355733	0	0	0	0	0.00288116	0	0	0.000338506	0	0.00100804	0	0	0.00268262	0	0	0	0	0.00889076	0.0618402	0.00515514	0	0	0	0	0.0922287	0.00156617	0	0.00892864	0.00444665	0	0	0	0	0	0	0	0	0	0	0	0	0
New.ReferenceOTU1964	k__Fungi..unclassified..unclassified..unclassified..unclassified..unclassified..unclassified	0	0	0	6.01e-05	0	0.0232948	0	0	0	3.04e-05	0.00072029	0	0	8.46e-05	0.000407249	5.04e-05	0.00445858	0	0.00562072	0.000396937	0	0	0.000157833	0.00795489	0.00165416	0.0132406	0.000335556	0	0	0	0.000116745	0	0	0.00127552	0.0230097	0.000610309	0	0	0	0	0	0	0	0	0	0	0.000176728	0
New.ReferenceOTU427	k__Fungi..p__Ascomycota..c__Taphrinomycetes..o__Taphrinales..f__Protomycetaceae..g__Protomyces..s__Protomyces_inouyei	0	0	0	0	0	0	0	0	0	0	0	0	0	0	0	0	0	0	0	0	0	0	0	0	0	0	0	0.000691305	0	0	0	0	0	0	0	0	0	0	0	0	0	0	0	0	0	0	0	0
New.ReferenceOTU1643	k__Fungi..unclassified..unclassified..unclassified..unclassified..unclassified..unclassified	0	0	0	0	0	0	0	0	0	0	0	0	0	0	0	0	0	0	0	0	0	0	0	0	0	0	0	0.0235044	0	0.117365	0	0	0	0	0	0	0	0	0	0	0	0	0	0	0	0	0	0
New.ReferenceOTU1114	k__Fungi..unclassified..unclassified..unclassified..unclassified..unclassified..unclassified	0	0	0	0.000240442	0	0.0492671	0	0	0	0	0	0	0	0	0.000203625	0.000100804	0.00130042	0	0.00664267	0.00344012	0	0	0	0.0116984	0.0153964	0.00455823	0.000167778	0	0	0	0.000116745	0	0	0.00015944	0.0201864	0.000122062	0	0	0	0	0	0	0	0	0	0	0	0
New.ReferenceOTU239	k__Fungi..p__Ascomycota..c__Pezizomycetes..o__Pezizales..f__Pezizaceae..g__Peziza..s__Peziza_sp_KH_00002	0	0	0	0.000240442	0	0.0691193	0	0	0	9.13e-05	0	0	0	8.46e-05	0.000407249	0.000100804	0.00761674	0	0.00319359	0.000396937	0	0	0	0.0093587	0	0	0	0	0	0	0	0	0	0	0.000211745	0	0	0	0	0	0	0	0	0	0	0	0	0
New.ReferenceOTU1086	k__Fungi..p__Basidiomycota..c__Tremellomycetes..o__Filobasidiales..f__Filobasidiaceae..g__Cryptococcus..s__Cryptococcus_victoriae	0	0	0	0.000961767	0	0.0652177	0	0	0	9.13e-05	0	0	0	8.46e-05	0.00407249	0.000504022	0.0109607	0	0.00140518	0.000264624	0	0	0	0.0149739	0	5.43e-05	0.000111852	0	0	0	0	0	0	0.00015944	0	0.000366185	0	0	0	0	0	0	0	0	0	0	0	0
JQ425402	k__Fungi..p__Basidiomycota..c__Tremellomycetes..o__Tremellales..f__Trichosporonaceae..g__Trichosporon..s__Trichosporon_asahii	0.0512545	0.0479178	0.21724	0	0	0	0	0	0	0	0	0	0	0	0	0.000554424	0	0	0	0	0	0	7.89e-05	0	0	0.0199151	0	0	0	0	0.000116745	0	0	0.00047832	0.000494073	0	0.00339228	0	0	0	0	0	0.185043	0	0	0	0	0
New.ReferenceOTU927	k__Fungi..unclassified..unclassified..unclassified..unclassified..unclassified..unclassified	0	0	0	0	0	0.00153003	0	0	0	0	0.00144058	0	0	0	0	0.000403218	0.000928871	0	0.000638718	0	0	0	0.000157833	0.00327554	0.0111974	0.0583345	0.000111852	0	0	0	0.00513679	0.000522057	0	7.97e-05	0.00868156	0	0	0	0	0	0	0	0	0	0.000148627	0	0	0
New.ReferenceOTU1740	k__Fungi..p__Ascomycota..c__Leotiomycetes..o__Helotiales..f__Incertae_sedis..g__Helicodendron..s__Helicodendron_websteri	0	0	0	0	0	0	0	0	0	0	0.00576232	0	0	0	0	0.000201609	0	0	0.000255487	0	0	0	0.00307774	0.0168457	0.00241762	0.00238765	0.0328845	0	0	0	0	0	0	0.0217636	0	0.0832462	0	0	0	0	0	0	0	0	0	0	0	0
New.CleanUp.ReferenceOTU257561	k__Fungi..unclassified..unclassified..unclassified..unclassified..unclassified..unclassified	0	0	0	0.000360663	0	0.0720264	0	0	0	0	0	0	0	0	0.000305437	0	0.000557322	0	0.000255487	0	0	0	0	0	0	0	0	0	0	0	0	0	0	0	0	0	0	0	0	0	0	0	0	0	0	0	0	0
New.ReferenceOTU1316	k__Fungi..p__Ascomycota..c__Leotiomycetes..o__Helotiales..f__unidentified..g__unidentified..unclassified	0	0	0	0.000240442	0	0.0486168	0	0	0	9.13e-05	0	0	0	0.000169253	0.000509062	0.0238402	0.00371548	0	0.0029381	0.000529249	0	0	0	0.0014038	0.000127243	0	0	0	0	0	0	0	0	0	0	0	0	0	0	0	0	0	0	0	0	0	0	0
New.ReferenceOTU1164	k__Fungi..p__Ascomycota..c__Dothideomycetes..unclassified..unclassified..unclassified..unclassified	0	0	0	0	0	0.000344258	0	0	0	0	0.00072029	0	0	8.46e-05	0.000203625	0	0	0	0.00421554	0.000396937	0	0	0.00118375	0	0.00101794	0.00113956	0.000671112	0	0	0	0	0.00104411	0	0.0121972	0.000564654	0.00317361	0	0	0	0	0	0	0	0	0	0	0	0
New.ReferenceOTU316	k__Fungi..p__Ascomycota..c__Saccharomycetes..o__Saccharomycetales..f__Pichiaceae..g__Pichia..s__Pichia_fermentans	0	0	0	0.000180331	0	0	0	0	0	0.0573614	0	0	0	0	0	0	0	0	0	0	0	0	0	0	0	0	0	0	0	0	0	0	0	0	0	0	0	0	0	0	0	0	0	0	0	0	0	0
New.ReferenceOTU1187	k__Fungi..unclassified..unclassified..unclassified..unclassified..unclassified..unclassified	0	0	0	0	0	0	0	0	0	0	0	0	0	0	0	0.00564505	0.000371548	0	0	0	0	0	0.000552416	0	0	0.000162794	0	0	0	0	0.00023349	0.0036544	0	7.97e-05	0.122742	0	0	0	0	0	0	0	0	0	0.000445882	0	0	0
New.ReferenceOTU1169	k__Fungi..unclassified..unclassified..unclassified..unclassified..unclassified..unclassified	0	0	0	0	0	0	0	0	0	0	0	0	0	0	0	0	0	0	0	0	0	0	0	0	0	0	0	0	0	0	0	0	0	0	0.133047	0	0	0	0	0	0	0	0	0	0	0	0	0
New.ReferenceOTU1497	k__Fungi..unclassified..unclassified..unclassified..unclassified..unclassified..unclassified	0	0	0	0	0	0.00898895	0	0	0	9.13e-05	0	0	0	0	0	0	0	0	0	0	0	0	0	0.000467935	0	0	0	0	0	0	0.000817217	0	0	0	0.113707	0	0	0	0	0	0	0	0	0	0.000743136	0	0.000176728	0
New.CleanUp.ReferenceOTU40573	k__Fungi..unclassified..unclassified..unclassified..unclassified..unclassified..unclassified	0	0	0	0.000120221	0	3.83e-05	0	0	0	3.04e-05	0	0	0	0	0.000101812	0	0	0	0	0	0	0	0	0	0	0	0	0	0	0	0.00186792	0	0	0	0.127894	0	0	0	0	0	0	0	0	0	0.000445882	0	0.00106037	0
New.ReferenceOTU1240	k__Fungi..p__Basidiomycota..c__Agaricomycetes..o__Polyporales..f__Ganodermataceae..g__Ganoderma..s__Ganoderma_sp_E7091	0	0	0	0	0	0	0	0	0	0	0	0	0	0	0	0	0	0	0	0	0	0	0	0	0	0	0	0	0.540534	0.00193035	0	0	0	0	0	0	0	0	0	0	0	0	0	0	0	0	0	0
EU240149	k__Fungi..p__Zygomycota..c__Incertae_sedis..o__Mortierellales..f__Mortierellaceae..g__Mortierella..s__Mortierella_verticillata	0	0	0	0	0	0	0	0	0	0	0.00288116	0	0	0	0	0.000201609	0	0	0.000383231	0.0086003	0	0	0.000315666	0.0477293	0.000636216	0.00113956	0.00100667	0	0	0	0	0	0	0.0565215	0	0.106194	0	0	0	0	0	0	0	0	0	0	0	0
New.ReferenceOTU665	k__Fungi..unclassified..unclassified..unclassified..unclassified..unclassified..unclassified	0	0	0	0.000420773	0	0.0704581	0	0	0	6.09e-05	0	0	0	0	0.000916311	0	0.00130042	0	0	0	0	0	0	0	0	0	0	0	0	0	0	0	0	0	0	0	0	0	0	0	0	0	0	0	0	0	0	0
New.ReferenceOTU1576	k__Fungi..unclassified..unclassified..unclassified..unclassified..unclassified..unclassified	0	0	0	0.000180331	0	0	0	0	0	3.04e-05	0.0108043	0	0	0	0.000203625	0	0.000185774	0	0	0	0	0	0	0	0	0.000108529	0.000111852	0	0	0	0.00023349	0	0	7.97e-05	0.128177	0	0	0	0	0	0	0	0	0	0.00133765	0	0	0
New.ReferenceOTU693	k__Fungi..unclassified..unclassified..unclassified..unclassified..unclassified..unclassified	0	0	0.000700773	0	0	0	0	0	0	0	0	0	0	0.0182793	0	0.0809459	0.0065021	0	0	0	0	0	0	0.00093587	0	0	0	0	0	0	0	0	0	0	0	0	0	0	0	0	0	0	0	0	0	0	0	0
New.ReferenceOTU1305	k__Fungi..unclassified..unclassified..unclassified..unclassified..unclassified..unclassified	0.000400426	0	0.0511565	0	0	0	0	0	0	0	0	0	0	0	0	0.00105845	0	0	0	0	0	0	0	0	0.000254486	0	0	0	0	0	0	0	0	7.97e-05	0	0.000122062	0	0.0115718	0	0	0	0	0	0	0	0	0	0
New.ReferenceOTU890	k__Fungi..p__Ascomycota..unclassified..unclassified..unclassified..unclassified..unclassified	0	0	0	0	0	0	0	0	0	3.04e-05	0	0	0	0.125078	0	0.00115925	0	0	0.000894205	0.00158775	0	0	0	0.0093587	0	0	0	0	0	0	0	0	0	0	0	0	0	0.121119	0	0	0	0	0	0	0	0	0	0
New.ReferenceOTU184	k__Fungi..p__Ascomycota..c__Leotiomycetes..o__Erysiphales..f__Erysiphaceae..g__Blumeria..s__Blumeria_graminis	0	0	0	0	0	0	0	0	0	0	0.00144058	0	0	0	0	0	0	0	0	0	0	0	0.00023675	0.000467935	0.000254486	0.0940407	0.00173371	0	0	0	0	0	0	0.00031888	0	0.00280742	0	0	0	0	0	0	0	0	0	0	0	0
New.ReferenceOTU939	k__Fungi..p__Ascomycota..c__Incertae_sedis..o__Incertae_sedis..f__Incertae_sedis..g__Radulidium..s__Radulidium_sp_CBS_115704	0	0	0	0	0	0	0	0	0	0	0.00288116	0	0	0	0	0	0	0	0	0	0	0	0.00134158	0	0.00407178	0.00314735	0.00346741	0	0	0	0	0	0	0.00310908	0	0.179431	0	0	0	0	0	0	0	0	0	0	0	0
New.CleanUp.ReferenceOTU366054	k__Fungi..p__unidentified..c__unidentified..o__unidentified..f__unidentified..g__unidentified..s__fungal_sp_F8	0	0	0	0	0	0	0	0	0	0	0	0	0	0	0	0	0	0	0	0	0	0	0	0	0	0	0	0	0	0	0.00175118	0	0	0	0.127824	0	0	0	0	0	0	0	0	0	0.000445882	0	0	0
New.ReferenceOTU1037	k__Fungi..p__Ascomycota..c__Dothideomycetes..o__Pleosporales..f__Sporormiaceae..g__Preussia..unclassified	0	0	0	6.01e-05	0	0.0695783	0	0	0	0.000152152	0	0	0	0	0.00122175	0	0	0	0.000510974	0	0	0	0	0	0	0	0	0	0	0	0	0	0	7.97e-05	0	0	0	0	0	0	0	0	0	0	0	0	0	0
New.ReferenceOTU412	k__Fungi..p__Basidiomycota..c__Exobasidiomycetes..o__Incertae_sedis..f__Incertae_sedis..g__Tilletiopsis..s__Tilletiopsis_minor	0.114922	0.0325938	0.0868959	0	0	0	0	0.000347074	0	0	0	0	0	0	0	0	0	0	0	0	0	0	0	0	0	0	0	0	0	0	0	0	0	0	0	0	0	0.113404	0.123239	0	0.081294	0	0.145391	0	0	0	0	0
New.ReferenceOTU1304	k__Fungi..p__Ascomycota..c__Dothideomycetes..o__Pleosporales..f__Pleosporaceae..g__Alternaria..s__Alternaria_sp_IA202	0	0	0	6.01e-05	0	0.00294531	0	0	0	0	0.00792319	0	0	0	0.000509062	0.000201609	0.000743097	0	0.000255487	0.000132312	0	0	0.00023675	0	0.00165416	0.00157368	0.000503334	0	0	0	0.000116745	0.00313234	0	0.0103636	0.000494073	0.00292948	0	0	0	0	0	0	0	0	0.000297255	0	0.000706912	0
New.ReferenceOTU422	k__Fungi..p__Basidiomycota..c__Agaricomycetes..o__Auriculariales..f__Auriculariaceae..g__Auricularia..unclassified	0	0	0	0	0	0	0.217826	0	0.00127645	0	0	0	0	0	0	0	0	0	0	0	0.00142609	0.00084638	0	0	0	0	0	0	0	0	0	0	0.00303611	0	0	0	0	0	0	0.00265297	0	0.00257778	0	0	0	0.00405311	0	0
New.ReferenceOTU1446	k__Fungi..p__Ascomycota..c__Leotiomycetes..o__Helotiales..f__unidentified..g__unidentified..unclassified	0	0	0	0	0	0.000153003	0	0	0	3.04e-05	0	0	0	0	0	0.000201609	0	0	0.000127744	0.000132312	0	0	0	0	0.00318108	0	0	0	0	0	0.00105071	0.00104411	0	0	0.121189	0	0	0	0	0	0	0	0	0	0.000445882	0	0.000706912	0
New.ReferenceOTU1859	k__Fungi..p__Ascomycota..c__Dothideomycetes..o__Pleosporales..f__Incertae_sedis..g__Mycocentrospora..s__Mycocentrospora_cantuariensis	0	0	0	0.00264486	0	0.0172894	0	0	0	0.000547748	0.00216087	0	0	0.00118477	0.017919	0.00136086	0.0434712	0	0.0137963	0.00410168	0	0	0.000473499	0.0318196	0	0.000434118	0.000167778	0	0	0	0	0	0	0.00063776	0	0.00146474	0	0	0	0	0	0	0	0	0	0	0	0
New.CleanUp.ReferenceOTU64496	k__Fungi..unclassified..unclassified..unclassified..unclassified..unclassified..unclassified	0	0	0	0	0	0	0	0	0	0	0	0	0	0	0	0	0	0	0	0	0	0	0	0	0	0	0	0	0.530975	0	0	0	0	0	0	0	0	0	0	0	0	0	0	0	0	0	0	0
New.CleanUp.ReferenceOTU84543	k__Fungi..p__Ascomycota..c__Sordariomycetes..unclassified..unclassified..unclassified..unclassified	0	0	0	0.000420773	0	0.0673597	0	0	0	0.000517318	0	0	0	0	0.000814499	5.04e-05	0.00334394	0	0.00166067	0.000926186	0	0	0	0	0	0	0	0	0	0	0	0	0	0	0	0	0	0	0	0	0	0	0	0	0	0	0	0
New.ReferenceOTU618	k__Fungi..unclassified..unclassified..unclassified..unclassified..unclassified..unclassified	0	0	0	0	0	0	0	0	0	0	0	0	0	0	0	0	0	0	0	0	0	0	0	0	0	0	0	0	0	0	0	0	0	0	0	0	0	0	0	0	0	0	0	0	0	0	0	0
New.ReferenceOTU243	k__Fungi..unclassified..unclassified..unclassified..unclassified..unclassified..unclassified	0	0	0	0	0	0	0	0	0	0	0	0	0	0	0	0	0	0	0	0	0	0	0	0	0	0	0	0	0	0.19458	0	0	0	0	0	0	0	0	0	0	0	0	0	0	0	0	0	0
New.CleanUp.ReferenceOTU57102	k__Fungi..unclassified..unclassified..unclassified..unclassified..unclassified..unclassified	0	0	0	0.000120221	0	0.00933321	0	0	0	0	0.00072029	0	0	0	0	0	0	0	0	0	0	0	0	0	0	0	0	0	0	0	0.00105071	0.000522057	0	0	0.105096	0	0	0	0	0	0	0	0	0	0.000148627	0	0.00212074	0
New.ReferenceOTU1241	k__Fungi..unclassified..unclassified..unclassified..unclassified..unclassified..unclassified	0	0	0	6.01e-05	0	0.0269668	0	0	0	0	0.00216087	0	0	0	0.000203625	0.000100804	0.00130042	0	0.00127744	0	0	0	0.000157833	0	0.0318108	0.000976764	0.000503334	0	0	0	0	0.00104411	0	0.0110811	0.000423491	0.00122062	0	0	0	0	0	0	0	0	0	0	0	0
New.ReferenceOTU150	k__Fungi..p__Basidiomycota..unclassified..unclassified..unclassified..unclassified..unclassified	0	0	0	0	0	0	0	0	0	0	0	0	0	0	0	0	0.000371548	0	0.000510974	0	0	0	0	0	0	0	0	0	0	0	0.00116745	0.000522057	0	0	0.124365	0	0	0	0	0	0	0	0	0	0.000148627	0	0.000706912	0
New.ReferenceOTU165	k__Fungi..unclassified..unclassified..unclassified..unclassified..unclassified..unclassified	0	0	0	6.01e-05	0	0.0461688	0	0	0	0	0	0	0	0	0.000203625	0	0	0	0	0	0	0	0	0	0	0	0	0	0	0	0	0	0	0	0.0338793	0	0	0	0	0	0	0	0	0	0.000148627	0	0	0
New.ReferenceOTU648	k__Fungi..unclassified..unclassified..unclassified..unclassified..unclassified..unclassified	0	0	0	0.000360663	0	0.000497261	0	0	0	3.04e-05	0	0	0	0	0	0	0.000185774	0	0	0	0	0	0	0	0	0	0	0	0	0	0.00175118	0	0	0	0.123024	0	0	0	0	0	0	0	0	0	0.000148627	0	0.000530184	0
New.ReferenceOTU369	k__Fungi..unclassified..unclassified..unclassified..unclassified..unclassified..unclassified	0	0.436854	0	0	0	3.83e-05	0	0	0	0	0	0	0	0	0	0	0.00297239	0	0	0	0	0	0	0	0	0	0	0	0	0	0	0	0	0	0	0	0	0	0	0	0	0	0	0	0	0	0	0
New.ReferenceOTU271	k__Fungi..p__Ascomycota..c__Saccharomycetes..o__Saccharomycetales..f__Incertae_sedis..g__Candida..unclassified	0	0	0.00140155	6.01e-05	0	0	0	0	0	0	0	0	0	0	0	0.00166327	0	0	0.000127744	0	0	0	0	0	0.000127243	0	0.000894817	0	0	0	0.0012842	0	0	0.009965	0	0	0	0	0	0	0	0	0.000338907	0	0	0	0.000176728	0
New.ReferenceOTU1250	k__Fungi..unclassified..unclassified..unclassified..unclassified..unclassified..unclassified	0	0	0	0.105975	0	0	0	0	0	6.09e-05	0	0	0	0	0.000101812	0	0	0	0	0	0	0	0	0	0	0	0	0	0	0	0	0	0	0	0	0	0	0.0135005	0	0	0	0	0	0	0	0	0	0
New.CleanUp.ReferenceOTU345947	k__Fungi..p__Ascomycota..c__Saccharomycetes..o__Saccharomycetales..f__Incertae_sedis..g__Candida..unclassified	0	0	0.00455503	0	0	0	0	0	0	0	0	0	0	8.46e-05	0	0.00045362	0.000185774	0	0	0	0	0	0	0	0.00152692	0.00314735	0.0886428	0	0	0	0	0	0	0.00143496	7.06e-05	0.00219711	0	0	0.000659031	0	0	0	0	0	0	0	0	0
New.ReferenceOTU358	k__Fungi..unclassified..unclassified..unclassified..unclassified..unclassified..unclassified	0	0	0	0	0	0	0	0	0	0	0	0	0	0	0	0	0	0	0	0	0	0	0	0	0	0	0	0	0	0	0	0	0	0	0.1274	0	0	0	0	0	0	0	0	0	0	0	0	0
New.ReferenceOTU1872	k__Fungi..unclassified..unclassified..unclassified..unclassified..unclassified..unclassified	0	0	0.0301333	0.000120221	0	0.0313657	0	0	0	9.13e-05	0	0	0	0	0.000305437	0.000201609	0.00613055	0	0.00894205	0	0	0	0	0.0014038	0	0	0	0	0	0	0.000116745	0.000522057	0	0	0.0329617	0	0	0	0.00724934	0	0.0687872	0	0.0260959	0	0	0	0.000176728	0
New.ReferenceOTU1355	k__Fungi..unclassified..unclassified..unclassified..unclassified..unclassified..unclassified	0	0	0	0.000120221	0	0.0675127	0	0	0	0.000121722	0	0	0	0	0.00264712	0	0.00111465	0	0	0	0	0	0	0	0	0	0	0	0	0	0	0	0	0	0	0	0	0	0	0	0	0	0	0	0	0	0	0
New.ReferenceOTU1013	k__Fungi..p__Ascomycota..c__Sordariomycetes..o__Incertae_sedis..f__Magnaporthaceae..unclassified..unclassified	0	0	0	0	0	0	0	0	0	0	0	0	0	0	0	0	0	0	0	0	0	0	0	0	0	0	0	0	0.522285	0	0	0	0	0	0	0	0	0	0	0	0	0	0	0	0	0	0	0
New.ReferenceOTU921	k__Fungi..unclassified..unclassified..unclassified..unclassified..unclassified..unclassified	0	0	0	0.000480884	0	0.0569555	0	0	0	3.04e-05	0	0	0	0	0.000407249	5.04e-05	0.00222929	0	0.000766462	0.00635099	0	0	0	0.000467935	0	0	0	0	0	0	0.000116745	0	0	0	7.06e-05	0	0	0	0	0	0	0	0	0	0	0	0.000353456	0
New.ReferenceOTU87	k__Fungi..unclassified..unclassified..unclassified..unclassified..unclassified..unclassified	0	0.000729712	0.300982	0	0	0	0	0	0	0	0	0	0	0.000423132	0.00264712	0.0384569	0.000185774	0	0.0108582	0.0010585	0	0	0	0.00467935	0	0	0.000503334	0	0	0	0	0	0.0035155	0.00015944	0	0	0	0	0	0	0	0	0	0	0	0	0	0
HQ914807	k__Fungi..p__Ascomycota..c__Sordariomycetes..o__Hypocreales..f__Incertae_sedis..unclassified..unclassified	0	0	0	0.000180331	0	0	0	0	0	0	0	0	0	0	0	0	0	0	0	0	0	0	0	0	0	0	0	0	0	0	0.00151769	0	0	0	0.123518	0	0	0	0	0	0	0	0	0	0.000148627	0	0	0
New.ReferenceOTU291	k__Fungi..unclassified..unclassified..unclassified..unclassified..unclassified..unclassified	0	0	0	0	0	0.000114753	0	0	0	3.04e-05	0	0	0	0	0.000203625	0	0.000185774	0	0	0	0	0	0	0	0	0	0	0	0	0	0	0	0	0.0111608	0.000211745	0.000122062	0	0	0	0	0	0	0	0	0	0	0	0
New.ReferenceOTU1131	k__Fungi..p__Ascomycota..c__Saccharomycetes..unclassified..unclassified..unclassified..unclassified	0	0	0	0.0211589	0	0.0323602	0	0	0	6.09e-05	0	0	0	0	0.0515171	0	0.00130042	0	0.000510974	0.00145543	0	0	7.89e-05	0.000467935	0.00279935	5.43e-05	0	0	0	0	0.000466981	0	0	0.00023916	0.000423491	0	0	0	0	0	0	0	0	0	0	0	0.00106037	0
New.ReferenceOTU1482	k__Fungi..unclassified..unclassified..unclassified..unclassified..unclassified..unclassified	0	0	0	0	0	0	0	0	0	0	0.00432174	0	0	0	0	0	0	0	0.000638718	0	0	0	0.000552416	0.00187174	0.00114519	0.000542647	0.00151	0	0	0	0	0	0	0.00972584	0	0.185778	0	0	0	0	0	0	0	0	0	0	0	0
New.ReferenceOTU1264	k__Fungi..unclassified..unclassified..unclassified..unclassified..unclassified..unclassified	0	0	0	0.000420773	0	0.0638789	0	0	0	0	0	0	0	0	0.000203625	0	0.00427281	0	0.00753687	0.000264624	0	0	0	0.000467935	0.000890702	0	0	0	0	0	0	0	0	0	0	0	0	0	0	0	0	0	0	0	0	0	0	0
EF065103	k__Fungi..p__Ascomycota..c__Saccharomycetes..o__Saccharomycetales..f__Saccharomycetaceae..g__Nakaseomyces..s__Candida_glabrata	0	0	0	0	0	0	0	0	0	0	0.00360145	0	0	0	0	5.04e-05	0	0	0	0	0	0	7.89e-05	0.000467935	0	0.000705441	0.0918305	0	0	0	0	0	0	0.00031888	0	0.0115959	0	0	0	0	0	0	0	0	0	0	0	0
New.CleanUp.ReferenceOTU388564	k__Fungi..p__Ascomycota..c__Pezizomycetes..o__Pezizales..f__Pyronemataceae..g__Pulvinula..s__Pulvinula_constellatio	0	0	0	0.000120221	0	0.0639554	0	0	0	0.000973775	0	0	0	8.46e-05	0.000509062	0.000100804	0.00315816	0	0.00306585	0.000264624	0	0	0	0.00514728	0	0	0	0	0	0	0	0	0	0	0	0	0	0	0	0	0	0	0	0	0	0	0	0
AY394907	k__Fungi..p__Ascomycota..c__Leotiomycetes..o__Helotiales..f__Helotiaceae..g__Rhizoscyphus..s__unculturedfungus	0	0	0	0.000240442	0	0.054737	0	0	0	3.04e-05	0.00072029	0	0	0.000169253	0.000610874	0.000352815	0.00352971	0	0.00281036	0.000396937	0	0	0	0.00608315	0	0.000162794	0	0	0	0	0.000116745	0	0	0.00047832	0.000705818	0.000366185	0	0	0	0	0	0	0	0	0	0	0.000176728	0
JF449717	k__Fungi..p__Ascomycota..unclassified..unclassified..unclassified..unclassified..unclassified	0	0	0	0.000300552	0	0.0183987	0	0	0	0	0	0	0	0	0	0	0	0	0	0	0	0	0	0	0	0	0	0	0	0	0.000116745	0	0	0	0.0752402	0	0	0	0	0	0	0	0	0	0	0	0.000530184	0
New.ReferenceOTU92	k__Fungi..unclassified..unclassified..unclassified..unclassified..unclassified..unclassified	0	0	0	0.000120221	0	0.0471633	0	0	0	9.13e-05	0	0	0	8.46e-05	0.000509062	0.000201609	0.0130042	0	0.00753687	0.000396937	0	0	7.89e-05	0.0014038	0.000508973	0.000217059	0.000391482	0	0	0	0	0	0	0.00023916	0	0.000122062	0	0	0	0	0	0	0	0	0	0	0	0
New.ReferenceOTU1322	k__Fungi..unclassified..unclassified..unclassified..unclassified..unclassified..unclassified	0	0	0	0	0	0	0	0	0	0	0	0	0	0	0	0	0	0	0	0	0	0	0	0	0	0	0	0.976122	0	0	0	0	0	0	0	0	0	0	0	0	0	0	0	0	0	0	0	0
New.ReferenceOTU638	k__Fungi..unclassified..unclassified..unclassified..unclassified..unclassified..unclassified	0	0	0	0	0	0	0	0	0	0	0	0	0	0	0	0	0	0	0	0	0	0	0	0	0	0	0	0	0	0	0	0	0	7.97e-05	7.06e-05	0	0	0	0	0	0	0	0	0	0	0	0	0
New.ReferenceOTU1754	k__Fungi..p__Ascomycota..c__Dothideomycetes..o__Pleosporales..f__Sporormiaceae..g__Preussia..unclassified	0	0	0	0	0	3.83e-05	0	0	0	0	0	0	0	0	0	0	0.000185774	0	0	0	0	0	0	0	0.000127243	5.43e-05	0	0	0	0	0.0012842	0	0	0	0.118295	0	0	0	0	0	0	0	0	0	0.000148627	0	0.0012371	0
New.ReferenceOTU695	k__Fungi..unclassified..unclassified..unclassified..unclassified..unclassified..unclassified	0	0	0	0.00565038	0	3.83e-05	0	0	0	0	0	0	0	0	0.00234168	0	0.299839	0	0	0	0	0	0	0	0	0	0	0	0	0	0	0.000522057	0	0	0	0	0	0	0	0	0	0	0	0	0.000297255	0	0	0
New.ReferenceOTU774	k__Fungi..unclassified..unclassified..unclassified..unclassified..unclassified..unclassified	0	0	0	6.01e-05	0	0	0	0	0	0	0	0	0	0	0	0.0865406	0	0	0	0.000132312	0	0	0	0.000467935	0	0	0	0	0	0	0	0	0	0	0	0	0	0	0	0	0	0	0	0	0	0.00202656	0	0
HQ596930	k__Fungi..p__Ascomycota..c__Sordariomycetes..o__Hypocreales..f__Hypocreaceae..g__Hypocrea..s__Hypocrea_lixii	0	0	0	0	0	0	0	0	0.0510579	0	0	0	0	0	0	0	0	0	0	0	0	0	0	0	0	0	0	0	0	0	0	0	0.000319591	0	0	0	0.126574	0.000385728	0.000659031	0	0	0.199778	0	0.000283364	0	0	0	0
New.CleanUp.ReferenceOTU371601	k__Fungi..unclassified..unclassified..unclassified..unclassified..unclassified..unclassified	0	0	0	0	0	0	0	0	0	0	0	0	0	0	0	0	0	0	0	0	0	0	0	0	0	0	0	0	0	0	0.000116745	0.868181	0	0	0	0	0	0	0	0	0	0	0	0	0.00297255	0	0	0
New.ReferenceOTU576	k__Fungi..unclassified..unclassified..unclassified..unclassified..unclassified..unclassified	0	0	0	0	0	0.0656385	0	0	0	0	0	0	0	0	0	0	0.000185774	0	0.00217164	0	0	0	0	0	0	0	0	0	0	0	0	0	0	0	0	0	0	0	0	0	0	0	0	0	0	0	0	0
New.ReferenceOTU1258	k__Fungi..p__Ascomycota..c__Saccharomycetes..o__Saccharomycetales..f__Pichiaceae..g__Pichia..s__Pichia_fermentans	0	0	0	6.01e-05	0	0	0	0	0	0.052523	0	0	0	0	0	0	0	0	0	0	0	0	0	0	0	0	0	0	0	0	0	0	0.000159795	0	0	0	0	0	0	0	0	0	0	0	0	0	0	0
New.ReferenceOTU1243	k__Fungi..unclassified..unclassified..unclassified..unclassified..unclassified..unclassified	0	0	0	0.000180331	0	0.0187047	0	0	0	3.04e-05	0.00072029	0	0	8.46e-05	0.000509062	0.000100804	0.00427281	0	0.00472651	0.00820336	0	0	0.000315666	0.00187174	0.00114519	0.000759706	0.000447408	0	0	0	0	0	0	0.0011958	0	0.000732371	0	0	0	0	0	0	0	0	0	0	0	0
JQ312811	k__Fungi..unclassified..unclassified..unclassified..unclassified..unclassified..unclassified	0	0	0	0	0	0.0171746	0	0	0	0	0	0	0	8.46e-05	0.000203625	0.00534263	0.000185774	0	0.00102195	0.000529249	0	0	0	0.00842283	0	0	0	0	0	0	0.00023349	0.000522057	0	0	0.0031056	0	0	0	0	0	0	0	0	0	0	0	0.000176728	0
AY280991	k__Fungi..p__Basidiomycota..c__Agaricomycetes..o__Agaricales..f__Cortinariaceae..g__Gymnopilus..unclassified	0	0	0	0	0.0230295	0	0.0121577	0.0118005	0.0421228	0	0	0.0111549	0.0182628	0	0	5.04e-05	0	0.00185903	0	0	0.0253845	0.00698263	0	0	0	0	0	0	0	0	0	0	0.0100671	0	0	0	0.00784465	0	0	0.0174338	0	0.0690845	0	0.0300366	0	0.0363091	0	0.0143262
New.CleanUp.ReferenceOTU60205	k__Fungi..unclassified..unclassified..unclassified..unclassified..unclassified..unclassified	0	0	0	6.01e-05	0	0	0	0	0	0	0	0	0	0	0.00488699	0	0.308942	0	0	0	0	0	0	0	0	0	0	0	0	0	0	0	0	0	0	0	0	0	0	0	0	0	0	0	0	0	0	0
New.CleanUp.ReferenceOTU275985	k__Fungi..p__Ascomycota..c__Dothideomycetes..o__Pleosporales..f__Incertae_sedis..g__Pyrenochaeta..s__Pyrenochaeta_sp_shylm24	0	0	0	0.000540994	0	7.65e-05	0	0	0	3.04e-05	0.00072029	0	0	0	0.000712687	0	0.00260084	0	0.00102195	0.000132312	0	0	7.89e-05	0.000467935	0	0.00754279	0.000223704	0	0	0	0.00105071	0	0	0.00031888	0.102626	0.000366185	0	0	0	0	0	0	0	0	0.000148627	0	0	0
New.ReferenceOTU592	k__Fungi..p__Basidiomycota..c__Agaricomycetes..o__Polyporales..unclassified..unclassified..unclassified	0.0304324	0	0	0	0	0	0.160077	0	0	0	0	0	0	0	0	0	0	0	0	0	0	0	0	0	0	0	0	0	0	0	0	0	0	0	0	0	0	0	0	0	0	0	0.000338907	0	0	0.00016888	0	0.0601041
New.ReferenceOTU1349	k__Fungi..unclassified..unclassified..unclassified..unclassified..unclassified..unclassified	0	0	0	0	0	0	0	0	0	0	0	0	0	0	0	0	0	0	0	0	0	0	0	0	0	0	0	0	0	0	0	0	0	0	0.12006	0	0	0	0	0	0	0	0	0	0	0	0	0
New.ReferenceOTU1070	k__Fungi..unclassified..unclassified..unclassified..unclassified..unclassified..unclassified	0	0	0	0	0	0	0	0	0	0	0.00864348	0	0	0	0	0	0	0	0	0	0	0	0.000710249	0	0.00152692	0.00325588	0.00313186	0	0	0	0	0	0	0.00302936	0	0.164906	0	0	0	0	0	0	0	0	0	0	0	0
New.ReferenceOTU516	k__Fungi..unclassified..unclassified..unclassified..unclassified..unclassified..unclassified	0.0140149	0	0	0	0	0	0	0	0	0	0	0	0	0	0	0	0	0	0	0	0	0	0	0	0	0	0	0	0	0	0	0	0	0	0	0	0	0.0960463	0.0823788	0	0.402092	0	0	0	0	0	0	0
New.CleanUp.ReferenceOTU63322	k__Fungi..unclassified..unclassified..unclassified..unclassified..unclassified..unclassified	0	0	0	0	0	0	0	0	0	0	0	0	0	0	0	0.000352815	0.000185774	0	0	0	0	0	7.89e-05	0	0.000636216	0.000868235	0.000447408	0	0	0	0	0	0	0.00071748	0	0.000610309	0	0	0	0	0	0	0	0	0	0	0	0
New.ReferenceOTU36	k__Fungi..unclassified..unclassified..unclassified..unclassified..unclassified..unclassified	0	0	0	0	0	0	0	0	0	0	0	0	0	0	0	0	0	0	0	0	0	0	0	0	0	0	0	0	0	0	0.000933962	0.00469851	0	0	0.115966	0	0	0	0	0	0	0	0	0	0	0	0.000530184	0
New.CleanUp.ReferenceOTU22944	k__Fungi..p__Ascomycota..c__Eurotiomycetes..o__Chaetothyriales..unclassified..unclassified..unclassified	0	0	0	0	0	0	0	0	0	0	0	0	0	0	0	0	0	0	0	0	0	0	0	0	0	0	0	0	0	0.288009	0	0	0	0	0	0	0	0	0	0	0	0	0	0	0	0	0	0
New.ReferenceOTU1823	k__Fungi..unclassified..unclassified..unclassified..unclassified..unclassified..unclassified	0	0	0	0	0	0	0	0	0	0	0	0	0	0	0	0	0	0	0	0	0	0	0	0	0	0	0	0	0	0	0.195198	0	0	0	7.06e-05	0	0	0	0	0	0	0	0	0	0	0	0.000176728	0
New.ReferenceOTU557	k__Fungi..unclassified..unclassified..unclassified..unclassified..unclassified..unclassified	0	0	0	6.01e-05	0	0	0	0	0	0	0	0	0	0	0	0	0.000185774	0	0	0.0010585	0	0	7.89e-05	0	0.0253214	0.000434118	0.000111852	0	0	0	0	0	0	0.00055804	0	0.000244124	0	0	0	0	0	0	0	0	0	0	0	0
JN851024	k__Fungi..p__Ascomycota..c__Eurotiomycetes..o__Eurotiales..f__Trichocomaceae..g__Aspergillus..s__Aspergillus_versicolor	0	0	0	0	0	0	0	0	0	0	0.00216087	0	0	0	0	0	0	0	0	0	0	0	0.00134158	0	0.00216313	0.000596912	0.0027963	0	0	0	0	0	0	0.00063776	0	0.180285	0	0.00115718	0	0	0	0	0	0	0	0	0	0
New.ReferenceOTU1669	k__Fungi..unclassified..unclassified..unclassified..unclassified..unclassified..unclassified	0	0	0	0.000180331	0	0.0476988	0	0	0	6.09e-05	0	0	0	0	0.000305437	0	0.00148619	0	0.000894205	0.00965879	0	0	0	0.000467935	0	0	0	0	0	0	0.000116745	0.00104411	0	0	0.0216686	0	0	0	0	0	0	0	0	0	0	0	0	0
AB572908	k__Fungi..p__Ascomycota..c__Dothideomycetes..o__Capnodiales..f__Mycosphaerellaceae..g__Cladosporium..s__Cladosporium_sphaerospermum	0.00440469	0.000729712	0.00175193	0.000120221	0	0.0296444	0.00202629	0.00347074	0.000141827	3.04e-05	0	0.000242498	0	0	0.000203625	0	0.00130042	0.00780793	0	0	0	0.000211595	0.00023675	0	0.00114519	0.000705441	0.000727038	0	0	0	0	0	0	0.0426502	0.000564654	0.00207505	0	0.000385728	0.0171348	0	0.000625338	0	0.00745596	0	0	0	0	0
HM152566	k__Fungi..p__Ascomycota..c__Eurotiomycetes..o__Eurotiales..f__Trichocomaceae..g__Eurotium..unclassified	0	0	0	6.01e-05	0	0.00585238	0	0	0	0.00298219	0.00864348	0	0	0	0.000712687	5.04e-05	0	0	0.00114969	0.00740949	0	0	0.00126266	0.00842283	0.000508973	0	0.000727038	0	0	0	0.000350236	0	0	0.00031888	7.06e-05	0.0457732	0	0	0	0	0	0	0	0	0	0	0.0197935	0
New.ReferenceOTU1563	k__Fungi..p__Ascomycota..c__Leotiomycetes..o__Helotiales..f__unidentified..g__unidentified..s__Helotiales_sp_REF045	0	0	0	0.000180331	0	0.0612779	0	0	0	0	0	0	0	0	0.000610874	0	0.00687364	0	0.000127744	0.000132312	0	0	0	0.000467935	0	0	0	0	0	0	0	0	0	0	0	0	0	0	0	0	0	0	0	0	0	0	0	0
New.ReferenceOTU1902	k__Fungi..p__Zygomycota..c__Incertae_sedis..o__Mortierellales..f__Mortierellaceae..g__Mortierella..s__Mortierella_alpina	0	0	0	0	0	3.83e-05	0	0	0	0	0.00144058	0	0	8.46e-05	0.000305437	0.000100804	0.00148619	0	0.00383231	0.00714486	0	0	0.00149941	0.00233967	0.00572594	0.00662029	0.00167778	0	0	0	0.00315212	0.000522057	0	0.00414544	0.0122106	0.0041501	0	0	0	0	0	0	0	0	0	0	0	0
New.ReferenceOTU1815	k__Fungi..unclassified..unclassified..unclassified..unclassified..unclassified..unclassified	0	0	0	6.01e-05	0	0	0	0	0	3.04e-05	0.00432174	0	0	0	0.0182244	0	0	0	0	0	0	0	7.89e-05	0	0	0	0	0	0	0	0.000116745	0.00417645	0	0	0.00112931	0	0	0	0.0164758	0	0	0	0	0	0.000743136	0	0	0
New.ReferenceOTU1444	k__Fungi..unclassified..unclassified..unclassified..unclassified..unclassified..unclassified	0	0	0	0	0	0	0	0	0	0	0	0	0	0	0	0	0	0	0	0	0	0	0	0	0	0	0	0.00345652	0	0.0223921	0	0	0	0	0	0	0	0	0	0	0	0	0	0	0	0	0	0
GU174309	k__Fungi..unclassified..unclassified..unclassified..unclassified..unclassified..unclassified	0	0	0	0.000300552	0	0.0311362	0	0	0	3.04e-05	0	0	0	0	0.000101812	0	0.000928871	0	0	0	0	0	0	0	0	0	0	0	0	0	0.000583726	0	0	0	0.0233626	0	0	0	0	0	0	0	0	0	0.000148627	0	0	0
New.ReferenceOTU368	k__Fungi..unclassified..unclassified..unclassified..unclassified..unclassified..unclassified	0	0	0	0	0	0	0	0	0	0	0	0	0	0	0	0	0.00167197	0	0	0	0	0	0	0	0	0	0	0	0	0	0	0	0	0	0.114837	0	0	0	0	0	0	0	0	0	0	0	0	0
New.CleanUp.ReferenceOTU137879	k__Fungi..unclassified..unclassified..unclassified..unclassified..unclassified..unclassified	0	0	0	0.000300552	0	0.0376771	0	0	0	9.13e-05	0.00072029	0	0	0	0.000712687	5.04e-05	0.00148619	0	0.0020439	0.000132312	0	0	0.000157833	0	0.000381729	0.0144887	0.00027963	0	0	0	0	0	0	0.00031888	0.0214569	0.000488247	0	0	0	0	0	0	0	0	0	0	0	0
New.ReferenceOTU596	k__Fungi..unclassified..unclassified..unclassified..unclassified..unclassified..unclassified	0	0	0	0	0	0	0	0	0	0	0	0	0	0	0	0	0	0	0	0	0	0	0	0	0.0129788	0.0827537	5.59e-05	0	0	0	0	0	0	7.97e-05	0	0	0	0	0	0	0	0	0	0	0	0	0	0
New.CleanUp.ReferenceOTU326659	k__Fungi..unclassified..unclassified..unclassified..unclassified..unclassified..unclassified	0	0	0	0	0	0	0	0	0	0	0	0	0	0	0	0	0	0	0	0	0	0	0	0	0	0	0	0	0	0	0.00116745	0	0	0	0.111802	0	0	0	0	0	0	0	0	0	0.000148627	0	0.000706912	0
New.CleanUp.ReferenceOTU385993	k__Fungi..unclassified..unclassified..unclassified..unclassified..unclassified..unclassified	0	0	0	0.000120221	0	0.0467808	0	0	0	0	0	0	0	0	0.000407249	0.000151207	0.000371548	0	0.00459877	0.00555711	0	0	0	0	0	0	0	0	0	0	0.000350236	0	0	0	0.0215274	0	0	0	0	0	0	0	0	0	0	0	0	0
New.ReferenceOTU462	k__Fungi..unclassified..unclassified..unclassified..unclassified..unclassified..unclassified	0	0	0	0	0	0	0	0	0	0	0	0	0	0	0	0	0	0	0	0	0	0	7.89e-05	0	0	0	0	0	0	0	0.0012842	0	0	0	0.112296	0	0	0	0	0	0	0	0	0	0.000148627	0	0	0
HM448462	k__Fungi..p__Basidiomycota..c__Agaricomycetes..o__Auriculariales..f__Auriculariaceae..g__Auricularia..s__Auricularia_polytricha	0.00200213	0	0	0	0.00965755	0	0.00873837	0.0124947	0.0842455	0	0	0.00848744	0.0123926	0	0	0	0	0.00836563	0	0	0.0115514	0.0118493	0	0	0	0	0	0	0	0	0	0	0.0123043	0	0	0	0.00742062	0	0	0.0109909	0	0.0126311	0	0.0138848	0	0.0151992	0	0.0100448
HM037677	k__Fungi..p__Basidiomycota..c__Tremellomycetes..unclassified..unclassified..unclassified..unclassified	0	0	0	6.01e-05	0	0	0	0	0	0	0.00216087	0	0	8.46e-05	0	0.000100804	0	0	0.000510974	0.000132312	0	0	0.000552416	0.00748696	0.000381729	0.000379853	0.0349538	0	0	0	0	0	0	0.00900836	0	0.0859315	0	0	0	0	0	0	0	0	0.000891764	0	0	0
HQ637306	k__Fungi..p__Ascomycota..c__Leotiomycetes..o__Incertae_sedis..f__Incertae_sedis..g__Geomyces..unclassified	0	0	0	0	0	3.83e-05	0	0	0	0	0.00360145	0	0	0	0	0.00524183	0	0	0	0	0	0	0.000552416	0.0093587	0.00241762	0.0124266	0.00106259	0	0	0	0	0	0	0.00286992	0.000564654	0.00317361	0	0	0	0	0	0	0	0	0	0	0.000353456	0
HQ384393	k__Fungi..p__Ascomycota..c__Sordariomycetes..o__Hypocreales..f__Nectriaceae..g__Fusarium..unclassified	0	0	0.00245271	0	0.000495259	0.00554637	0	0	0.000425482	0	0.00216087	0	0.000326122	0	0.000101812	0	0	0.000557709	0	0.000396937	0.000142609	0	0.000473499	0	0.00165416	0.00217059	0.00151	0	0	0	0.000116745	0	0	0.0015944	0.022445	0.109123	0.00084807	0	0	0.000189498	0.00218868	0	0	0	0	0	0	0.000329337
New.CleanUp.ReferenceOTU251030	k__Fungi..p__Basidiomycota..c__Agaricomycetes..o__Agaricales..unclassified..unclassified..unclassified	0	0	0	0.000661215	0	0.0603216	0	0	0	0.000121722	0	0	0	0	0.000509062	0	0.00111465	0	0	0	0	0	0	0	0	0	0	0	0	0	0	0	0	0	0	0	0	0	0	0	0	0	0	0	0	0	0	0
HQ607900	k__Fungi..p__Ascomycota..c__Sordariomycetes..o__Sordariales..f__Lasiosphaeriaceae..g__Cladorrhinum..s__Cladorrhinum_bulbillosum	0	0	0	0	0	0	0	0	0	0	0.00576232	0	0	0	0	0	0	0	0	0	0	0	0.000552416	0	0.00229038	0.00341867	0.00201334	0	0	0	0	0	0	0.00223216	0	0.161488	0	0	0	0	0	0	0	0	0	0	0	0
FJ153216	k__Fungi..p__Ascomycota..c__Saccharomycetes..o__Saccharomycetales..f__Saccharomycetaceae..g__Kazachstania..s__Kazachstania_exigua	0.639881	0	0	0	0	0	0	0	0	0	0	0	0	0	0	0	0	0	0	0	0	0	0	0	0	0	0	0	0	0	0	0	0	0	0	0	0	0	0	0	0	0	0.000338907	0	0	0	0	0
New.ReferenceOTU258	k__Fungi..unclassified..unclassified..unclassified..unclassified..unclassified..unclassified	0	0	0	0	0	0	0	0	0	0	0.00144058	0	0	0	0	0.00378017	0	0	0.000127744	0	0	0	0.00962781	0	0.000254486	0.000651176	0.000335556	0	0	0	0	0	0	0.00047832	0	0.000976495	0	0	0	0	0	0	0	0	0	0	0	0
New.ReferenceOTU613	k__Fungi..unclassified..unclassified..unclassified..unclassified..unclassified..unclassified	0	0	0	0	0	0	0	0	0	0	0	0	0	0	0	0	0	0	0	0	0	0	0	0	0	0	0	0	0	0	0	0	0	0	0	0	0	0	0	0	0	0	0	0	0	0	0	0
New.ReferenceOTU554	k__Fungi..unclassified..unclassified..unclassified..unclassified..unclassified..unclassified	0	0	0	6.01e-05	0	0.0578353	0	0	0	0	0	0	0	0	0.000101812	0.000151207	0.000743097	0	0.00114969	0.00833567	0	0	0	0	0	0	0	0	0	0	0	0	0	0	0	0	0	0	0	0	0	0	0	0	0	0	0	0
New.ReferenceOTU750	k__Fungi..unclassified..unclassified..unclassified..unclassified..unclassified..unclassified	0	0	0	0.000360663	0	0.0476988	0	0	0	3.04e-05	0	0	0	8.46e-05	0.000610874	0.000201609	0.00315816	0	0.00229939	0.000264624	0	0	0	0.00655109	0	0	0	0	0	0	0.000350236	0	0	0	0.0187748	0	0	0	0	0	0	0	0	0	0	0	0	0
New.ReferenceOTU1227	k__Fungi..unclassified..unclassified..unclassified..unclassified..unclassified..unclassified	0	0	0	0	0	0	0	0	0	0	0	0	0	0	0	0	0	0	0	0	0	0	0	0	0	0	0	1.09503	0	0	0	0	0	0	0	0	0	0	0	0	0	0	0	0	0	0	0	0
New.ReferenceOTU629	k__Fungi..unclassified..unclassified..unclassified..unclassified..unclassified..unclassified	0	0	0	0	0	0.0578353	0	0	0	0	0	0	0	0	0	0.000100804	0	0	0.000510974	0.00873261	0	0	0	0	0	0	0	0	0	0	0	0	0	0	0	0	0	0	0	0	0	0	0	0	0	0	0	0
New.ReferenceOTU1388	k__Fungi..unclassified..unclassified..unclassified..unclassified..unclassified..unclassified	0	0	0	0.0934117	0	0	0	0	0	3.04e-05	0	0	0	0	0	0	0	0	0	0	0	0	0	0.00327554	0	0	0	0	0	0	0	0	0	0	0	0	0	0	0	0	0	0	0	0	0	0	0	0
New.ReferenceOTU1361	k__Fungi..p__Ascomycota..c__Leotiomycetes..o__Helotiales..unclassified..unclassified..unclassified	0	0	0	0	0	0	0	0	0	0	0.00072029	0	0	0	0	5.04e-05	0	0	0	0.000264624	0	0	0.00149941	0	0.0055987	0.0106359	0.00184556	0	0	0	0.00151769	0.00156617	0	0.00414544	0.00367025	0.00305155	0	0	0	0	0	0	0	0	0.000297255	0	0	0
New.ReferenceOTU1112	k__Fungi..p__Ascomycota..c__Dothideomycetes..o__Pleosporales..f__Venturiaceae..g__Cylindrosympodium..s__Cylindrosympodium_lauri	0	0	0	0	0	0	0	0	0	0	0.00288116	0	0	0.000253879	0	0.000403218	0	0	0.000510974	0	0	0	0.000868082	0.00842283	0.00203589	0.00271323	0.00156593	0	0	0	0	0	0	0.0501439	0	0.0812932	0	0	0	0	0	0	0	0	0	0	0	0
EF652088	k__Fungi..p__Ascomycota..c__Eurotiomycetes..o__Eurotiales..f__Trichocomaceae..g__unidentified..s__unculturedEurotium	0	0.0136213	0	0	0	0	0	0	0.0148919	0	0	0	0	0	0	0	0	0	0	0	0	0	0	0	0	0	0	0	0	0	0	0	0	0	0.000211745	0	0.000212018	0	0.0560176	0	0	0	0	0	0	0	0	0
New.ReferenceOTU706	k__Fungi..p__Ascomycota..c__Sordariomycetes..o__Sordariales..f__Lasiosphaeriaceae..g__unidentified..s__unculturedApodus	0	0	0	0	0	0	0	0	0	0	0.00432174	0	0	0.000761638	0	0.00211689	0	0	0.00447103	0.00158775	0	0	0.000473499	0.114176	0.00114519	0.00200779	0.00178963	0	0	0	0	0	0	0.0803578	0	0.00329567	0	0	0	0	0	0	0	0	0	0	0	0
New.ReferenceOTU1320	k__Fungi..unclassified..unclassified..unclassified..unclassified..unclassified..unclassified	0	0	0	0.000300552	0	0.0393984	0	0	0	6.09e-05	0.00072029	0	0	0	0.000305437	5.04e-05	0.000928871	0	0.00140518	0	0	0	0.00228858	0.00233967	0.0184503	0.000271323	0.00027963	0	0	0	0.00023349	0	0	0.00023916	0.020751	0.000488247	0	0	0	0	0	0	0	0	0	0	0	0
New.ReferenceOTU1868	k__Fungi..unclassified..unclassified..unclassified..unclassified..unclassified..unclassified	0	0	0	0	0	0.0600156	0	0	0	0	0	0	0	0	0	0	0	0	0	0	0	0	0	0	0	0	0	0	0	0	0	0	0	0	0	0	0	0	0	0	0	0	0	0	0	0	0	0
New.ReferenceOTU1580	k__Fungi..unclassified..unclassified..unclassified..unclassified..unclassified..unclassified	0	0	0	0.000300552	0	0.0430705	0	0	0	3.04e-05	0	0	0	0	0.000916311	0	0.00241506	0	0	0.00582174	0	0	0	0	0.0426265	0.000217059	0.000111852	0	0	0	0	0	0	0.00015944	0	0.000122062	0	0	0	0	0	0	0	0	0	0	0	0
New.ReferenceOTU949	k__Fungi..unclassified..unclassified..unclassified..unclassified..unclassified..unclassified	0	0	0.000700773	0.00282519	0	0	0	0	0	0	0	0	0	0	0.154042	0	0	0	0	0	0	0	0	0	0	0	0	0	0	0	0	0	0	0	0	0	0	0	0	0	0	0	0	0	0.000297255	0	0	0
New.ReferenceOTU1343	k__Fungi..unclassified..unclassified..unclassified..unclassified..unclassified..unclassified	0	0	0	0	0	0	0	0	0	0	0	0	0	0	0	0.078577	0	0	0	0	0	0	0	0	0	0	0	0	0	0	0	0	0	0	0	0	0	0	0	0	0	0	0	0	0	0	0	0
New.ReferenceOTU1611	k__Fungi..unclassified..unclassified..unclassified..unclassified..unclassified..unclassified	0	0	0	0	0	0	0	0	0	0	0	0	0	0	0	0	0	0	0	0	0	0	0	0	0	0	0	0	0	0	0	0	0	0	0	0	0	0	0	0	0	0	0	0	0	0	0	0
GU174344	k__Fungi..unclassified..unclassified..unclassified..unclassified..unclassified..unclassified	0	0	0	0.000120221	0	0.0247483	0	0	0	0	0	0	0	0	0.000203625	0	0.000371548	0	0	0	0	0	0	0	0	0	0	0	0	0	0.000350236	0	0	0	0.000988145	0	0	0	0	0	0	0	0	0	0	0	0	0
New.ReferenceOTU457	k__Fungi..unclassified..unclassified..unclassified..unclassified..unclassified..unclassified	0	0	0	0.000480884	0	0.0501469	0	0	0	6.09e-05	0	0	0	0	0.000407249	0	0.0105891	0	0.000510974	0	0	0	0	0	0	0	0	0	0	0	0	0	0	0	0	0	0	0	0	0	0.0512777	0	0	0	0	0	0	0
New.ReferenceOTU1284	k__Fungi..unclassified..unclassified..unclassified..unclassified..unclassified..unclassified	0	0	0	0.000360663	0	0.0379831	0	0	0	0	0.00648261	0	0	0.000169253	0.00356343	0.000403218	0.0135615	0	0.00102195	0.000926186	0	0	0.000394583	0.00701902	0.00267211	0.00303882	0.00134223	0	0	0	0.000116745	0.00313234	0	0	0	0.000976495	0	0	0	0	0	0	0	0	0	0	0	0
New.ReferenceOTU1014	k__Fungi..unclassified..unclassified..unclassified..unclassified..unclassified..unclassified	0	0	0	0.000240442	0	0	0	0	0	0	0	0	0	0	0	0	0.119453	0	0	0.0103204	0	0	0	0	0	0	0	0	0	0	0	0	0	0	0.000141164	0	0	0	0	0	0	0	0	0	0	0	0	0
New.ReferenceOTU1552	k__Fungi..p__unidentified..c__unidentified..o__unidentified..f__unidentified..g__unidentified..s__unculturedDikarya	0	0	0	0.000180331	0	0.0393219	0	0	0	3.04e-05	0	0	0	0.000423132	0.000305437	0.0208161	0.00167197	0	0.00255487	0.00158775	0	0	0	0.00655109	0	0.000108529	0	0	0	0	0	0	0	0	0	0	0	0	0	0	0	0	0	0	0	0	0.000176728	0
New.ReferenceOTU1049	k__Fungi..unclassified..unclassified..unclassified..unclassified..unclassified..unclassified	0	0	0	0.000240442	0	0.057338	0	0	0	9.13e-05	0	0	0	0	0.000407249	0	0.00427281	0	0.000510974	0	0	0	0	0.000467935	0.000127243	0	0	0	0	0	0	0	0	0	0	0	0	0	0	0	0	0	0	0	0	0	0	0
New.CleanUp.ReferenceOTU97443	k__Fungi..unclassified..unclassified..unclassified..unclassified..unclassified..unclassified	0	0	0	0	0	0	0	0	0	0	0	0	0	0	0	0	0	0	0	0	0	0	0	0	0.000127243	5.43e-05	5.59e-05	0	0	0	0.0012842	0	0	0.00223216	0.103473	0	0	0	0	0	0	0	0	0	0	0	0.000353456	0
New.ReferenceOTU371	k__Fungi..p__Ascomycota..c__Leotiomycetes..o__Helotiales..f__unidentified..g__unidentified..unclassified	0	0	0	0	0	0	0	0	0	0	0.00144058	0	0	0.000507759	0	0.000957642	0	0	0.00114969	0.000529249	0	0	0.000789165	0.0781451	0.0446623	0.00173647	0.00139815	0	0	0	0	0	0	0.0616236	0	0.00378392	0	0	0	0	0	0	0	0	0	0	0	0
New.ReferenceOTU824	k__Fungi..p__Ascomycota..unclassified..unclassified..unclassified..unclassified..unclassified	0	0	0	0	0	0	0	0	0	0	0.00432174	0	0	0	0	0	0	0	0.000127744	0	0	0	0.000710249	0	0.00343556	0.00331015	0.00251667	0	0	0	0	0	0	0.0027902	0	0.149282	0	0	0	0	0	0	0	0	0	0	0	0
New.CleanUp.ReferenceOTU299149	k__Fungi..p__Ascomycota..c__Dothideomycetes..o__Pleosporales..unclassified..unclassified..unclassified	0	0	0	0	0	0	0	0	0	0	0.00144058	0	0	0	0	0	0	0	0	0	0	0	0.000157833	0	0.000254486	0	0.000838891	0	0	0	0	0	0	0.0291775	0	0.0944758	0	0	0	0	0	0	0	0	0	0	0	0
New.ReferenceOTU448	k__Fungi..p__Ascomycota..c__Dothideomycetes..o__Pleosporales..f__Venturiaceae..g__unidentified..s__unculturedCylindrosympodium	0	0	0	0	0	0	0	0	0	0	0.00144058	0	0	0.000253879	0	0.00136086	0	0	0.00319359	0.00674792	0	0	0.000710249	0.15629	0.00114519	0.001845	0.00106259	0	0	0	0	0	0	0.0744585	0	0.00231918	0	0	0	0	0	0	0	0	0	0	0	0
New.ReferenceOTU1081	k__Fungi..unclassified..unclassified..unclassified..unclassified..unclassified..unclassified	0	0	0	0.000300552	0	0.0163331	0	0	0	0	0.00216087	0	0	0	0.000305437	5.04e-05	0.00222929	0	0.00114969	0.00423399	0	0	0.00615549	0.00280761	0.00139967	0.000868235	0.0171134	0	0	0	0	0	0	0.00151468	7.06e-05	0.00109856	0	0	0	0	0	0	0	0	0	0	0	0
New.ReferenceOTU1384	k__Fungi..unclassified..unclassified..unclassified..unclassified..unclassified..unclassified	0	0	0	0.000360663	0	0.0362236	0	0	0	0	0	0	0	0	0	0	0.00928871	0	0.0020439	0	0	0	0	0	0	0	0	0	0	0	0	0	0	0.0047832	0.000211745	0	0	0	0	0	0	0	0	0	0	0	0	0
HQ213809	k__Fungi..p__Ascomycota..c__Sordariomycetes..o__Hypocreales..f__Nectriaceae..g__Fusarium..unclassified	0	0	0	0.000360663	0	0.0520594	0	0	0	3.04e-05	0	0	0	0.000338506	0.00152718	0.000352815	0.00260084	0	0.000510974	0.0142897	0	0	0	0.0014038	0	0	0	0	0	0	0	0	0	0	0	0.000122062	0	0	0	0	0	0	0	0	0	0	0	0
New.ReferenceOTU1653	k__Fungi..unclassified..unclassified..unclassified..unclassified..unclassified..unclassified	0	0	0	0	0	0	0	0	0	0	0	0	0	0	0	0	0	0	0	0	0	0	0	0	0	0	0	0	0.000579351	0.000386071	0	0	0	0	0	0	0	0	0	0	0	0	0	0	0	0	0	0
GU053873	k__Fungi..p__Ascomycota..c__Dothideomycetes..o__Capnodiales..f__Mycosphaerellaceae..g__Cladosporium..s__Cladosporium_sphaerospermum	0.100107	0.00462151	0.161178	0	0	0	0.000253286	0.0013883	0.00368751	0	0	0.00412247	0	0	0	0	0	0	0	0	0.000285219	0	0	0	0	0	0	0	0	0	0	0	0.000159795	0	0	0	0	0.16162	0.0177938	0.00227398	0.0153208	0	0.0616811	0.00170018	0	0	0	0.000988012
New.ReferenceOTU1833	k__Fungi..unclassified..unclassified..unclassified..unclassified..unclassified..unclassified	0	0	0	0	0	0.022262	0	0	0	6.09e-05	0.00072029	0	0	0	0.000101812	0	0	0	0	0	0	0	0.000552416	0	0.000508973	0.00130235	0.00106259	0	0	0	0.000116745	0	0	0.0015944	7.06e-05	0.00219711	0	0	0	0	0	0	0	0	0	0	0.00530184	0
GQ153164	k__Fungi..p__Ascomycota..c__Pezizomycetes..o__unidentified..f__unidentified..g__unidentified..s__Pezizomycetes_sp_11217B	0	0	0	0.000360663	0	0.0258193	0	0	0	3.04e-05	0	0	0	0.000169253	0.000509062	0.000151207	0.00130042	0	0.00229939	0	0	0	0	0.00093587	0	0	0	0	0	0	0	0	0	0	0.000635236	0	0	0	0	0	0	0	0	0	0.000148627	0	0	0
New.ReferenceOTU1651	k__Fungi..unclassified..unclassified..unclassified..unclassified..unclassified..unclassified	0	0	0	6.01e-05	0	0	0	0	0	0	0	0	0	0	0	0.000554424	0	0	0	0	0	0	0	0	0.000127243	0	0	0	0	0	0	0	0	0.00135524	0	0	0	0	0	0	0	0	0	0	0	0	0	0
New.ReferenceOTU1702	k__Fungi..unclassified..unclassified..unclassified..unclassified..unclassified..unclassified	0	0	0	0	0	0	0	0	0	0	0	0	0	0	0	0.000554424	0	0	0	0	0	0	0	0	0	5.43e-05	0	0	0	0	0	0	0	7.97e-05	0	0	0	0	0	0	0	0	0	0	0	0	0	0
New.ReferenceOTU1736	k__Fungi..unclassified..unclassified..unclassified..unclassified..unclassified..unclassified	0	0	0	0.000180331	0	0.055502	0	0	0	3.04e-05	0	0	0	0	0.000203625	5.04e-05	0.00297239	0	0.00319359	0	0	0	0	0	0.00229038	0	0	0	0	0	0	0	0	0	0	0	0	0	0	0	0	0	0	0	0	0	0	0
New.ReferenceOTU1923	k__Fungi..unclassified..unclassified..unclassified..unclassified..unclassified..unclassified	0	0	0	0	0	0	0	0	0	0	0	0	0	0	0	0	0	0	0	0	0	0	0	0	0	0	0	0	0	0	0	0	0	0	0.106508	0	0	0	0	0	0	0	0	0	0	0	0	0
New.ReferenceOTU485	k__Fungi..p__Ascomycota..unclassified..unclassified..unclassified..unclassified..unclassified	0	0	0	0	0	0	0	0	0	0	0.00360145	0	0	0.000169253	0	5.04e-05	0	0	0.000127744	0.000132312	0	0	0.000946998	0.00514728	0.00254486	0.00211632	0.00134223	0	0	0	0	0	0	0.00135524	0	0.153798	0	0	0	0	0	0	0	0	0	0	0	0
New.CleanUp.ReferenceOTU84177	k__Fungi..unclassified..unclassified..unclassified..unclassified..unclassified..unclassified	0	0	0	6.01e-05	0	3.83e-05	0	0	0	0	0	0	0	0	0.150377	0	0.00538745	0	0	0	0	0	0	0	0	0	0	0	0	0	0	0	0	0	0	0	0	0	0	0	0	0	0	0	0	0	0	0
New.CleanUp.ReferenceOTU335764	k__Fungi..unclassified..unclassified..unclassified..unclassified..unclassified..unclassified	0	0	0	0	0	0.0183604	0	0	0	0	0	0	0	0	0	0	0	0	0	0.00555711	0	0	0	0	0	0.0167135	0	0	0	0	0.000350236	0	0	0	0.0468663	0	0	0	0	0	0	0	0	0	0	0	0.000176728	0
New.ReferenceOTU1292	k__Fungi..p__Ascomycota..c__Saccharomycetes..o__Saccharomycetales..f__Trichomonascaceae..g__Zygoascus..s__Zygoascus_hellenicus	0	0	0	0	0	0	0	0	0	0	0	0	0	0	0	0	0	0	0	0	0	0	0	0	0	0	0	0	0	0	0	0	0	0	0	0	0	0	0	0	0	0	0	0	0	0	0	0
EF661198	k__Fungi..p__Ascomycota..c__Eurotiomycetes..o__Eurotiales..f__Trichocomaceae..g__Aspergillus..s__Aspergillus_niger	0.118526	0	0.0178697	0	0	0	0	0	0	0	0.00072029	0	0	0	0	0	0	0	0	0	0	0	0	0	0	0	0	0	0	0	0.000116745	0	0	7.97e-05	0	0.00109856	0	0	0.0560176	0.0244452	0.0981781	0	0.206733	0	0	0	0.00088364	0
New.ReferenceOTU404	k__Fungi..p__Ascomycota..c__Leotiomycetes..o__Helotiales..unclassified..unclassified..unclassified	0	0	0	0	0	0.000114753	0	0	0	0	0.00144058	0	0	0	0.00122175	0	0	0	0.000255487	0.000396937	0	0	0.00023675	0	0.00585318	0.000705441	0.00167778	0	0	0	0.000116745	0.000522057	0	0.00294964	0.00359967	0.00476041	0	0	0	0	0	0	0	0	0	0	0	0
New.ReferenceOTU1228	k__Fungi..unclassified..unclassified..unclassified..unclassified..unclassified..unclassified	0	0	0	0.000360663	0	0	0	0	0	0	0	0	0	0	0.000305437	0.000302413	0.275132	0	0	0	0	0	0	0	0	0	0	0	0	0	0	0	0	0	0	0	0	0	0	0	0	0	0	0	0	0	0	0
New.CleanUp.ReferenceOTU16249	k__Fungi..unclassified..unclassified..unclassified..unclassified..unclassified..unclassified	0	0	0	0.000360663	0	0.0544692	0	0	0	3.04e-05	0	0	0	0	0	0.000100804	0.00297239	0	0.00344908	0	0	0	0	0	0	0	0	0	0	0	0.00023349	0	0	0	0.000917563	0	0	0	0	0	0	0	0	0	0	0	0	0
New.ReferenceOTU1852	k__Fungi..p__Ascomycota..c__Sordariomycetes..o__Xylariales..f__Hyponectriaceae..g__Monographella..s__Microdochium_nivale	0	0	0	0	0	0.00872119	0	0	0	0	0	0	0	0	0.000101812	5.04e-05	0.000371548	0	0.000894205	0	0	0	0	0	0	5.43e-05	0	0	0	0	0.00140094	0	0	0	0.0838512	0	0	0	0	0	0	0	0	0	0.000297255	0	0.00088364	0
New.ReferenceOTU362	k__Fungi..unclassified..unclassified..unclassified..unclassified..unclassified..unclassified	0	0	0	0	0	0	0	0	0	0	0	0	0	0	0	0	0	0	0	0	0	0	0	0	0	0	0	0.00138261	0.0170908	0	0	0	0	0	0	0	0	0	0	0	0	0	0	0	0	0	0	0
New.CleanUp.ReferenceOTU342549	k__Fungi..p__Ascomycota..c__Pezizomycetes..unclassified..unclassified..unclassified..unclassified	0	0	0	0.000540994	0	0.0556167	0	0	0	0	0	0	0	0	0.000509062	0	0.000743097	0	0	0	0	0	0	0	0	0	0	0	0	0	0	0.00417645	0	0	0	0	0	0	0	0	0	0	0	0	0	0	0	0
New.ReferenceOTU144	k__Fungi..unclassified..unclassified..unclassified..unclassified..unclassified..unclassified	0	0	0	0.000120221	0	7.65e-05	0	0	0	6.09e-05	0	0	0	0	0.000101812	0	0	0	0	0	0	0	0	0	0	0	0	0	0	0	0.000583726	0	0	0	0.101779	0	0	0	0	0	0	0	0	0	0.000891764	0	0.000176728	0
New.CleanUp.ReferenceOTU212410	k__Fungi..unclassified..unclassified..unclassified..unclassified..unclassified..unclassified	0	0	0	0	0	0.0484256	0	0	0	0	0	0	0	0	0	0	0	0	0	0	0	0	0	0	0.0265938	0	0	0	0	0	0	0	0	0	0	0	0	0	0	0	0	0	0	0	0	0	0	0
New.ReferenceOTU873	k__Fungi..p__Ascomycota..c__Sordariomycetes..o__Hypocreales..f__Nectriaceae..g__Gibberella..s__Fusarium_equiseti	0	0	0	0	0	0	0	0	0	0	0	0	0	0	0	0	0	0	0	0	0	0	0	0	0	0	0	0.0573783	0	0.159447	0	0	0	0	0	0	0	0	0	0	0	0	0	0	0	0	0	0
New.CleanUp.ReferenceOTU280979	k__Fungi..p__Ascomycota..unclassified..unclassified..unclassified..unclassified..unclassified	0	0	0	0	0	0	0	0	0	0	0.00216087	0	0	0	0	0	0	0	0	0	0	0	0.000473499	0	0.00216313	0.0016822	0.0723124	0	0	0	0	0	0	0.00183356	0	0.00268536	0	0	0	0	0	0	0	0	0	0	0	0
New.CleanUp.ReferenceOTU6377	k__Fungi..unclassified..unclassified..unclassified..unclassified..unclassified..unclassified	0	0	0	0	0	0	0	0	0	0	0	0	0	0.000169253	0	0.0696559	0	0	0.000127744	0.000132312	0	0	0	0.00421141	0	0	0	0	0	0	0	0	0	0	0	0	0	0	0	0	0	0	0	0	0	0	0	0
EU517022	k__Fungi..p__Ascomycota..c__Leotiomycetes..o__Helotiales..f__Incertae_sedis..g__Cadophora..unclassified	0	0	0	0.000300552	0	0.0495731	0	0	0	0.00158238	0.00072029	0	0	8.46e-05	0.000407249	0.000100804	0.00278661	0	0.00319359	0.000132312	0	0	0.000315666	0.00701902	0.00114519	0.000488382	0	0	0	0	0	0	0	0.00071748	0	0	0	0	0	0	0	0	0	0	0	0	0	0
New.ReferenceOTU782	k__Fungi..unclassified..unclassified..unclassified..unclassified..unclassified..unclassified	0	0	0	0	0	0	0	0	0	0	0	0	0	0.000253879	0	0.000957642	0	0	0.000766462	0.000132312	0	0	0	0.673358	0	0	0	0	0	0	0	0	0	0	0	0	0	0	0	0	0	0	0	0	0	0	0	0
New.ReferenceOTU1483	k__Fungi..p__Ascomycota..unclassified..unclassified..unclassified..unclassified..unclassified	0	0	0	0	0	0	0	0	0	0	0.00072029	0	0	0.000592385	0	0.00146166	0	0	0.00332133	0.00145543	0	0	0.000789165	0.176879	0.00165416	0.00146515	0.000782964	0	0	0	0	0	0	0.0673634	0	0.00195299	0	0	0	0	0	0	0	0	0	0	0	0
New.ReferenceOTU1735	k__Fungi..p__unidentified..c__unidentified..o__unidentified..f__unidentified..g__unidentified..s__fungal_sp_F8	0	0	0	0	0	0	0	0	0	0	0	0	0	0	0	0.000554424	0	0	0	0	0	0	0.000552416	0	0.000127243	0.0132406	0	0	0	0	0.0012842	0.00156617	0	0.00366712	0.0671233	0.000122062	0	0	0	0	0	0	0	0	0	0	0.00742258	0
New.CleanUp.ReferenceOTU151700	k__Fungi..p__Ascomycota..unclassified..unclassified..unclassified..unclassified..unclassified	0	0	0	0.000360663	0	0.0464748	0	0	0	6.09e-05	0	0	0	0.000169253	0.001629	0.000151207	0.0356686	0	0.00332133	0	0	0	0	0.00093587	0	0	0	0	0	0	0	0	0	0	0	0	0	0	0	0	0	0	0	0	0	0	0	0
New.ReferenceOTU1411	k__Fungi..p__Ascomycota..c__Dothideomycetes..unclassified..unclassified..unclassified..unclassified	0	0	0	0	0	0	0	0	0	0	0	0	0	0	0	0	0	0	0	0	0	0	0	0	0	0	0	0.00622174	0.000289675	0.000386071	0	0	0	0	0	0	0	0	0	0	0	0	0	0	0	0	0	0
New.CleanUp.ReferenceOTU311911	k__Fungi..unclassified..unclassified..unclassified..unclassified..unclassified..unclassified	0	0	0	0.000601105	0	0.0399721	0	0	0	0.000152152	0	0	0	8.46e-05	0.000509062	0.009022	0.0135615	0	0.00804785	0.000926186	0	0	0	0.00748696	0.00636216	0	0	0	0	0	0	0	0	0	0	0	0	0	0	0	0	0	0	0	0	0	0	0
New.ReferenceOTU1210	k__Fungi..unclassified..unclassified..unclassified..unclassified..unclassified..unclassified	0	0	0	0	0	0	0	0	0	0	0.00144058	0	0	0	0	0	0	0	0.000127744	0.000529249	0	0	0.00023675	0	0.00152692	0.0016822	0.000671112	0	0	0	0	0	0	0.00071748	0	0.00122062	0	0	0	0	0	0	0	0	0	0	0	0
New.ReferenceOTU742	k__Fungi..unclassified..unclassified..unclassified..unclassified..unclassified..unclassified	0	0	0	0	0	0	0	0	0	0	0	0	0	0	0	0	0	0	0	0	0	0	0	0	0	0	0	0	0.0011587	0.557486	0	0	0	0	0	0	0	0	0	0	0	0	0	0	0	0	0	0
GU174404	k__Fungi..p__Ascomycota..c__Leotiomycetes..o__unidentified..f__unidentified..g__unidentified..s__Leotiomycetes_sp_NK266	0	0	0	0	0	0	0	0	0	0	0.00216087	0	0	8.46e-05	0	0	0	0	0.000255487	0.000132312	0	0	0.000789165	0.0107625	0.00241762	0.00265897	0.0012863	0	0	0	0	0	0	0.0232782	0	0.107048	0	0	0	0	0	0	0	0	0	0	0	0
New.ReferenceOTU1412	k__Fungi..unclassified..unclassified..unclassified..unclassified..unclassified..unclassified	0	0	0	0.000120221	0	0	0	0	0	0	0.00576232	0	0	0	0	0	0.000185774	0	0	0	0	0	0.00268316	0.000467935	0.0246852	0.00206206	0.00190149	0	0	0	0.00175118	0	0	0.00924752	0.0499719	0.00244124	0	0	0	0	0	0	0	0	0.000297255	0	0.00088364	0
New.ReferenceOTU1477	k__Fungi..p__Ascomycota..c__Saccharomycetes..o__Saccharomycetales..f__Incertae_sedis..g__Candida..unclassified	0	0	0	0	0	0	0	0	0	0	0	0	0	0	0	0	0	0	0	0	0	0	0	0	0.000254486	0.000379853	0	0	0	0	0.00665448	0	0	0.00063776	0	0.000244124	0	0	0	0	0	0	0	0	0	0	0	0
JQ692123	k__Fungi..p__Ascomycota..c__Dothideomycetes..o__Capnodiales..f__Mycosphaerellaceae..g__Cladosporium..unclassified	0	0.000243237	0.000700773	6.01e-05	0	0.000344258	0	0	0	0	0	0	0	0	0	0	0.00167197	0	0	0	0	0	0	0	0	0	0	0	0	0	0.159591	0	0	0	0.000352909	0	0	0.00115718	0	0	0	0	0.00101672	0	0	0	0.0012371	0
New.ReferenceOTU1786	k__Fungi..p__Ascomycota..c__Saccharomycetes..o__Saccharomycetales..f__Pichiaceae..g__Pichia..s__Pichia_jadinii	0.000400426	0	0	0	0	0	0	0	0	0.000578179	0.00360145	0	0	0	0.000407249	0.00367936	0	0	0.000127744	0.000132312	0	0	0.0137315	0.000467935	0.00139967	0.00336441	0.00234889	0	0	0	0.000116745	0	0	0.00701536	0	0.101922	0.0012721	0	0	0	0	0	0	0	0.000148627	0	0.00106037	0
New.ReferenceOTU1450	k__Fungi..unclassified..unclassified..unclassified..unclassified..unclassified..unclassified	0	0	0	6.01e-05	0	7.65e-05	0	0	0	0	0	0	0	8.46e-05	0.000101812	5.04e-05	0.259526	0	0.000255487	0.000264624	0	0	0	0.0182495	0	0	0	0	0	0	0	0	0	0	0	0	0	0	0	0	0	0	0	0	0	0	0	0
New.ReferenceOTU822	k__Fungi..unclassified..unclassified..unclassified..unclassified..unclassified..unclassified	0	0	0	0	0	0	0	0	0	0	0	0	0	0	0	0	0	0	0	0	0	0	0	0	0	0	0	0	0	0	0	0	0	0	0	0	0	0	0	0	0	0	0	0	0	0	0	0
New.ReferenceOTU76	k__Fungi..p__Ascomycota..c__Dothideomycetes..o__Pleosporales..f__Incertae_sedis..g__Pyrenochaeta..s__Pyrenochaeta_sp_shylm24	0	0	0	0	0	0.055043	0	0	0	0	0	0	0	0	0	5.04e-05	0	0	0	0	0	0	0	0	0.000381729	0	0	0	0	0	0	0	0	0	0	0	0	0	0	0	0	0	0	0	0	0	0	0
New.CleanUp.ReferenceOTU81175	k__Fungi..unclassified..unclassified..unclassified..unclassified..unclassified..unclassified	0	0	0	0.000120221	0	0.035535	0	0	0	0	0	0	0	0	0.000407249	0	0.00241506	0	0.00242713	0.000264624	0	0	0.000315666	0.0107625	0	0	0	0	0	0	0	0	0	0.00031888	7.06e-05	0.000366185	0	0	0	0	0	0	0	0	0	0	0	0
New.CleanUp.ReferenceOTU331516	k__Fungi..p__Basidiomycota..c__Agaricomycetes..o__Hymenochaetales..f__Schizoporaceae..g__Hyphodontia..s__Hyphodontia_sp_EY_2011c	0	0	0	0	0	0	0	0	0	0	0	0	0	0	0	0	0	0	0	0	0	0	0	0	0	0	0	0	0	0.556714	0	0	0	0	0	0	0	0	0	0	0	0	0	0	0	0	0	0
New.ReferenceOTU1752	k__Fungi..p__Basidiomycota..c__Agaricomycetes..o__Agaricales..f__Mycenaceae..g__Mycena..s__Mycena_sanguinolenta	0	0	0	0	0	0	0	0	0	0	0.00072029	0	0	0	0	0.00614907	0	0	0	0	0	0	0.00023675	0	0.000508973	0.00130235	0.000838891	0	0	0	0.000116745	0	0	0.00087692	0.00430549	0.00134268	0	0	0	0	0	0	0	0	0	0	0	0
New.ReferenceOTU1229	k__Fungi..p__Ascomycota..c__Dothideomycetes..o__Pleosporales..f__Pleosporaceae..g__Alternaria..unclassified	0	0.000243237	0.000350387	6.01e-05	0	0	0	0	0	0	0.00072029	0	0.000326122	0	0	0	0.000185774	0	0	0	0	0	0.059503	0	0.000381729	5.43e-05	0.0149882	0	0	0	0	0	0	0.0027902	0	0.0015868	0	0	0.000659031	0	0.000312669	0	0.000338907	0	0	0	0	0
New.ReferenceOTU1474	k__Fungi..p__Ascomycota..c__Eurotiomycetes..o__Eurotiales..f__Trichocomaceae..g__Emericella..s__Emericella_nidulans	0	0.0019459	0.482833	0	0	0	0	0	0	0	0	0	0	0	0	0	0	0	0	0	0	0	0	0	0	0	0	0	0	0	0	0	0	0	0	0	0	0.0108004	0	0	0	0	0.00677815	0	0	0	0	0
New.ReferenceOTU1261	k__Fungi..unclassified..unclassified..unclassified..unclassified..unclassified..unclassified	0.00120128	0.000243237	0.000700773	6.01e-05	0	0.00045901	0	0	0	3.04e-05	0.0194478	0	0	0	0.000407249	0	0.000743097	0	0.000510974	0	0	0	0.000868082	0	0.00127243	0.0131321	0.000615186	0	0	0	0	0	0	0.009965	0.00112931	0.00170886	0	0.000385728	0	0	0	0	0	0	0	0	0.00141383	0
New.ReferenceOTU97	k__Fungi..unclassified..unclassified..unclassified..unclassified..unclassified..unclassified	0	0	0	6.01e-05	0	0	0	0	0	0	0	0	0	0	0.000203625	0	0.264171	0	0	0	0	0	0	0	0	0	0	0	0	0	0	0	0	0	0	0	0	0	0	0	0	0	0	0	0	0	0	0
AY746004	k__Fungi..p__Ascomycota..c__Dothideomycetes..o__Botryosphaeriales..f__Botryosphaeriaceae..g__Lasiodiplodia..s__Lasiodiplodia_theobromae	0.00360383	0	0.000700773	0	0.00321918	0	0.00379929	0	0.00482213	0.000943344	0.00072029	0.00387997	0.00554407	0	0	0	0	0.0063207	0	0	0.009127	0.00042319	0.000157833	0	0	0	0.0541364	0	0	0	0	0	0.00511346	0.00015944	0	0.00244124	0.00296825	0.000771456	0.00395418	0	0	0.00103111	0.00203344	0.00283364	0	0	0.00106037	0.000823343
GQ139517	k__Fungi..p__Ascomycota..c__Saccharomycetes..o__Saccharomycetales..f__Incertae_sedis..g__Candida..s__Candida_pararugosa	0.0268285	0.00510798	0.0385425	0	0	0	0	0	0	0	0	0	0	0	0	0.0023185	0	0	0	0.000529249	0	0.0306813	0	0	0.000127243	0.000434118	0	0	0	0	0.000116745	0	0	0.00055804	0.00374084	0	0	0	0	0	0	0	0	0	0	0	0.158172	0
New.ReferenceOTU1802	k__Fungi..p__Basidiomycota..c__Incertae_sedis..o__Malasseziales..f__Incertae_sedis..g__Malassezia..unclassified	0	0	0	0	0	0	0	0	0	0	0	0	0	0	0	0	0	0	0	0	0	0	0	0	0	0	0	0.0159	0.0110077	0.138213	0	0	0	0	0	0	0	0	0	0	0	0	0	0	0	0	0	0
JF908366	k__Fungi..p__Basidiomycota..c__Agaricomycetes..o__Agaricales..f__Mycenaceae..g__Mycena..s__Mycena_corynephora	0	0	0	0	0	0	0	0	0	0	0	0	0	0	0	0.00776194	0	0	0.000127744	0.000132312	0	0	0	0.00280761	0.00114519	0.00211632	0	0	0	0	0	0	0	0.0007972	0	0	0	0	0	0	0	0	0	0	0	0	0	0
AB369914	k__Fungi..p__Zygomycota..c__Incertae_sedis..o__Mucorales..f__Mucoraceae..g__Rhizomucor..unclassified	0	0	0	0.000180331	0	0.023486	0	0	0	6.09e-05	0	0	0	0	0	0	0.00130042	0	0.000510974	0	0	0	0	0.00280761	0.00458075	0	0	0	0	0	0.000700471	0.000522057	0	0	0.0498307	0.000122062	0	0	0.000659031	0	0	0	0	0	0.000148627	0	0.000530184	0
New.CleanUp.ReferenceOTU53537	k__Fungi..unclassified..unclassified..unclassified..unclassified..unclassified..unclassified	0	0	0	0	0	0	0	0	0	0	0	0	0	0	0	0	0	0	0	0	0	0	0.000394583	0	0.00623491	0.0222485	0.000111852	0	0	0	0.0200802	0.00313234	0	0.00111608	0.0350086	0.000488247	0	0	0	0	0	0	0	0	0	0	0.000530184	0
New.CleanUp.ReferenceOTU354129	k__Fungi..p__Ascomycota..unclassified..unclassified..unclassified..unclassified..unclassified	0	0	0	0	0	0	0	0	0	0	0.00504203	0	0	0.000338506	0	0.000856838	0	0	0.00178841	0.000529249	0	0	0.000552416	0.00795489	0.00127243	0.00265897	0.00167778	0	0	0	0	0	0	0.087134	0	0.00305155	0	0	0	0	0	0	0	0	0	0	0	0
JF300419	k__Fungi..p__Ascomycota..unclassified..unclassified..unclassified..unclassified..unclassified	0	0	0	0	0	0	0	0	0	0	0.00432174	0	0	0.000507759	0	0.000856838	0	0	0.00140518	0.000926186	0	0	0.00110483	0.0800168	0.00279935	0.00265897	0.0025726	0	0	0	0	0	0	0.00294964	0	0.106682	0	0	0	0	0	0	0	0	0	0	0	0
GQ340432	k__Fungi..p__Ascomycota..c__Saccharomycetes..o__Saccharomycetales..f__Debaryomycetaceae..g__Meyerozyma..s__Meyerozyma_sp_AL_V	0.000400426	0.00097295	0.00140155	0	0	0	0	0	0	9.13e-05	0	0	0	0	0.000101812	0	0	0	0.000255487	0	0.000998266	0	0.00102592	0	0.00330832	0.000108529	0.00100667	0	0	0	0	0	0.00271652	0	0.000141164	0.0240462	0.0012721	0	0.000659031	0	0.00281402	0	0.00643924	0	0	0	0.000706912	0
New.ReferenceOTU616	k__Fungi..p__Ascomycota..c__Saccharomycetes..unclassified..unclassified..unclassified..unclassified	0	0	0	0	0	0	0	0	0	0	0	0	0	0.00473908	0	0.0654221	0	0	0.00127744	0.000264624	0	0	0	0	0.000127243	5.43e-05	0	0	0	0	0	0	0	0	0	0	0.000212018	0.00115718	0	0	0	0	0	0	0	0	0	0
New.ReferenceOTU382	k__Fungi..p__Ascomycota..c__Saccharomycetes..unclassified..unclassified..unclassified..unclassified	0	0	0	0	0	0	0	0	0	0	0	0	0	0	0	0	0	0	0	0	0	0	0	0	0.000254486	0.0716837	0.000838891	0	0	0	0	0	0	0	0.000352909	0	0	0	0	0	0	0	0	0	0	0	0	0
New.ReferenceOTU167	k__Fungi..p__Ascomycota..c__Saccharomycetes..o__Saccharomycetales..f__Saccharomycetaceae..g__Nakaseomyces..s__Candida_glabrata	0	0	0	0	0	0	0	0	0	0	0	0	0	0	0	0	0	0	0	0	0	0	7.89e-05	0	0	0.000488382	0.0753883	0	0	0	0	0	0	0	0	0.00231918	0	0	0	0	0	0	0	0	0	0	0	0
New.CleanUp.ReferenceOTU325476	k__Fungi..p__Ascomycota..unclassified..unclassified..unclassified..unclassified..unclassified	0	0	0	0	0	0	0	0	0	0	0	0	0	0	0	0	0	0	0	0	0	0	0	0	0	0	0	0	0	0.531233	0	0	0	0	0	0	0	0	0	0	0	0	0	0	0	0	0	0
New.ReferenceOTU1356	k__Fungi..unclassified..unclassified..unclassified..unclassified..unclassified..unclassified	0	0	0	0.000300552	0	0.0475458	0	0	0	0	0	0	0	0	0.000610874	0	0.000371548	0	0	0	0	0	0	0	0.000381729	0.000108529	0	0	0	0	0	0	0	0.00884892	0	0	0	0	0	0	0	0	0	0	0	0	0	0
New.ReferenceOTU855	k__Fungi..unclassified..unclassified..unclassified..unclassified..unclassified..unclassified	0	0	0	0.000420773	0	0.0496114	0	0	0	3.04e-05	0	0	0	0	0	0	0.00538745	0	0.00472651	0.000132312	0	0	0	0	0	0	0	0	0	0	0	0	0	0	0	0	0	0	0	0	0	0	0	0	0	0	0	0
HM488478	k__Fungi..p__Ascomycota..unclassified..unclassified..unclassified..unclassified..unclassified	0	0	0	0	0	0	0	0	0	0	0.00072029	0	0	0.000423132	0	0.00161287	0	0	0.00344908	0.00621867	0	0	0.000946998	0.163309	0.00114519	0.00124809	0.00100667	0	0	0	0	0	0	0.0607467	0	0.00195299	0	0	0	0	0	0	0	0	0	0	0	0
New.ReferenceOTU357	k__Fungi..p__Ascomycota..c__Pezizomycetes..o__Pezizales..f__Pezizaceae..g__Peziza..s__Peziza_sp_KH_00002	0	0	0	0	0	0	0	0	0	0	0.00216087	0	0	0	0	0	0	0	0	0	0	0	0.000315666	0	0.000508973	0.00130235	0.000782964	0	0	0	0.000116745	0	0	0.0104433	0.0137634	0.0015868	0	0	0	0	0	0	0	0	0	0	0	0
FR846479	k__Fungi..p__Ascomycota..c__Leotiomycetes..o__unidentified..f__unidentified..g__unidentified..s__Leotiomycetes_sp_NK266	0	0	0	0	0	0	0	0	0	0	0	0	0	0	0	0.00786275	0	0	0.000127744	0.00383705	0	0	0	0	0.00356281	0.00472103	0	0	0	0	0	0	0	0.0705522	0	0.000244124	0	0	0	0	0	0	0	0	0	0	0	0
New.ReferenceOTU90	k__Fungi..p__Ascomycota..unclassified..unclassified..unclassified..unclassified..unclassified	0	0	0	0	0	0.0475076	0	0	0	3.04e-05	0	0	0	0	0.000712687	0	0.0107749	0	0.00332133	0.00291087	0	0	0	0	0	5.43e-05	0	0	0	0	0	0	0	0	7.06e-05	0	0	0	0	0	0	0	0	0	0	0	0	0
EU085027	k__Fungi..p__Basidiomycota..c__Incertae_sedis..o__Malasseziales..f__Incertae_sedis..g__Malassezia..s__Malassezia_restricta	0.0296315	0.0462151	0.0402945	0	0	0.000114753	0.000126643	0	0.00297838	0	0.00576232	0.000242498	0.000652243	0.000338506	0	0.000252011	0.000185774	0	0	0.000396937	0.000142609	0	0	0.00187174	0.000890702	0.001845	0.000167778	0	0	0	0.00175118	0	0.00111857	0.00047832	0.000352909	0.000976495	0.00148412	0.0258438	0.0118626	0.000568494	0.0709759	0.000257778	0.100317	0	0	0.000506639	0	0.000164669
AB520490	k__Fungi..unclassified..unclassified..unclassified..unclassified..unclassified..unclassified	0	0	0	0.000360663	0	0.010366	0	0	0	0	0.00216087	0	0	0	0.000509062	0.000201609	0.000557322	0	0.00178841	0.00317549	0	0	0.000157833	0.00187174	0.0389364	0.00477529	0.000950743	0	0	0	0	0.00156617	0	0.00231188	0.00599945	0.00122062	0	0	0	0	0	0	0	0	0	0	0	0
FN397265	k__Fungi..p__Ascomycota..c__Sordariomycetes..o__Incertae_sedis..f__Plectosphaerellaceae..g__Gibellulopsis..s__Gibellulopsis_nigrescens	0	0	0	6.01e-05	0	0.0196227	0	0	0	0	0.00576232	0	0	0	0.000101812	0.000100804	0.00167197	0	0.00191615	0.000132312	0	0	0.000552416	0.00561522	0.00190865	0.00124809	0.00100667	0	0	0	0	0	0	0.00342796	0	0	0	0	0	0	0	0	0	0	0	0	0	0
New.ReferenceOTU856	k__Fungi..unclassified..unclassified..unclassified..unclassified..unclassified..unclassified	0	0	0	0	0	0	0	0	0	0	0	0	0	0	0	0	0	0	0	0	0	0	0	0	0	0	0	0	0	0	0	0.704777	0	0	0	0	0	0	0	0	0	0	0	0	0	0	0	0
New.ReferenceOTU897	k__Fungi..unclassified..unclassified..unclassified..unclassified..unclassified..unclassified	0	0	0	0	0	0	0	0	0	0	0	0	0	0	0	0	0	0	0	0	0	0	0	0	0	0	0	0	0.000579351	0	0	0	0	0	0	0	0	0	0	0	0	0	0	0	0	0	0	0
New.ReferenceOTU974	k__Fungi..p__Basidiomycota..c__Agaricomycetes..o__Cantharellales..f__Ceratobasidiaceae..g__Thanatephorus..unclassified	0	0	0	6.01e-05	0	0.0320542	0	0	0	0	0	0	0	0	0.000305437	0	0.000557322	0	0.000255487	0	0	0	0	0	0	0	0	0	0	0	0.00023349	0	0	0	0.034091	0	0	0	0	0	0	0	0	0	0	0	0.000353456	0
New.ReferenceOTU86	k__Fungi..p__Ascomycota..c__Sordariomycetes..o__Hypocreales..f__Nectriaceae..g__Fusarium..s__Fusarium_sp_NRRL_44892	0	0	0	0	0	0	0	0	0	0	0.00144058	0	0	0	0	0	0	0	0	0	0	0	0	0.000467935	0.00267211	5.43e-05	0.0673349	0	0	0	0.00607075	0	0	7.97e-05	0	0.00109856	0	0	0	0	0	0	0	0	0	0	0	0
New.CleanUp.ReferenceOTU52704	k__Fungi..unclassified..unclassified..unclassified..unclassified..unclassified..unclassified	0	0	0	0	0	0	0	0	0	0	0	0	0	0.000169253	0	0	0	0	0.000510974	0.00740949	0	0	0.000157833	0	0.000763459	0.000325588	0.000335556	0	0	0	0	0	0	0.0007972	7.06e-05	0.000488247	0	0	0	0	0	0	0	0	0	0	0	0
New.ReferenceOTU1400	k__Fungi..p__Ascomycota..c__Orbiliomycetes..o__Orbiliales..f__Orbiliaceae..unclassified..unclassified	0	0	0	0	0	0.0142676	0	0	0	0	0	0	0	0	0.000101812	0	0.000371548	0	0	0	0	0	0	0	0	0.00325588	0	0	0	0	0.000116745	0.00156617	0	0.00111608	0.0522305	0	0	0	0	0	0	0	0	0	0.000148627	0	0.000353456	0
New.ReferenceOTU507	k__Fungi..unclassified..unclassified..unclassified..unclassified..unclassified..unclassified	0	0	0	0.000540994	0	0	0	0	0	0	0	0	0	0	0	0	0	0	0	0	0	0	0	0	0	0	0	0	0	0	0	0	0	0	0	0	0	0	0	0	0	0	0	0	0	0	0	0
New.CleanUp.ReferenceOTU151046	k__Fungi..unclassified..unclassified..unclassified..unclassified..unclassified..unclassified	0	0	0	0.000120221	0	0.0389394	0	0	0	0	0	0	0	0	0	0.000151207	0.00278661	0	0.00191615	0.000132312	0	0	0	0.0191853	0.0296477	0	0	0	0	0	0	0	0	0	0	0	0	0	0	0	0	0	0	0	0	0	0	0
New.CleanUp.ReferenceOTU317124	k__Fungi..p__Ascomycota..c__Dothideomycetes..o__Pleosporales..unclassified..unclassified..unclassified	0	0	0	0	0	0.0506824	0	0	0	0	0	0	0	0	0.000509062	0	0.000557322	0	0	0	0	0	0	0	0	0	0	0	0	0	0	0	0	0	0	0	0	0	0	0	0	0	0	0	0	0	0	0
New.ReferenceOTU1518	k__Fungi..unclassified..unclassified..unclassified..unclassified..unclassified..unclassified	0	0	0	0.000841546	0	0	0	0	0	9.13e-05	0	0	0	0	0.001629	0.000201609	0.00594477	0	0.0135408	0.00370474	0	0	0.00789165	0.00280761	0.000763459	0.00884514	0.000223704	0	0	0	0	0	0	0.0216838	0	0.000366185	0	0	0	0	0	0	0	0	0	0	0	0
New.CleanUp.ReferenceOTU160291	k__Fungi..p__Basidiomycota..unclassified..unclassified..unclassified..unclassified..unclassified	0	0	0	0	0	0	0	0	0	0	0	0	0	0	0	0	0	0	0	0	0	0	0	0	0	0	0	0	0.370784	0.000386071	0	0	0	0	0	0	0	0	0	0	0	0	0	0	0	0	0	0
FJ911879	k__Fungi..p__Ascomycota..unclassified..unclassified..unclassified..unclassified..unclassified	0	0	0	0.000240442	0	0.0161419	0	0	0	3.04e-05	0.00072029	0	0	8.46e-05	0.00173081	0.000151207	0.000928871	0	0.0020439	0.00688024	0	0	0.000394583	0.0014038	0.000381729	0.00689162	0.000223704	0	0	0	0	0	0	0.00023916	0.0378318	0.000244124	0	0	0	0	0	0	0	0	0	0	0	0
New.CleanUp.ReferenceOTU257560	k__Fungi..unclassified..unclassified..unclassified..unclassified..unclassified..unclassified	0	0	0	0.000180331	0	0.0503381	0	0	0	0	0	0	0	0	0.000509062	0	0.000928871	0	0	0	0	0	0	0	0	0	0	0	0	0	0	0	0	0	0	0	0	0	0	0	0	0	0	0	0	0	0	0
AY174089	k__Fungi..p__Ascomycota..c__Saccharomycetes..o__Saccharomycetales..f__Metschnikowiaceae..g__Clavispora..s__Clavispora_lusitaniae	0.00440469	0.128673	0.00105116	0	0	7.65e-05	0	0	0	0	0.00072029	0	0	0	0	0	0	0	0	0.00224931	0	0	0	0	0.0674389	0.000108529	0	0	0	0	0	0	0	7.97e-05	7.06e-05	0	0	0	0	0	0.00156335	0	0.00101672	0	0	0	0.00106037	0
New.CleanUp.ReferenceOTU14706	k__Fungi..unclassified..unclassified..unclassified..unclassified..unclassified..unclassified	0	0	0	0.00120221	0	0	0	0	0	3.04e-05	0	0	0	0	0.0150682	0	0.212897	0	0	0	0	0	0	0	0	0	0	0	0	0	0	0	0	0	0	0	0	0	0	0	0	0	0	0	0.000743136	0	0	0
New.ReferenceOTU945	k__Fungi..p__Basidiomycota..c__Agaricomycetes..o__Agaricales..f__Entolomataceae..g__Clitopilus..unclassified	0	0	0	0	0.164178	0	0	0	0	0	0	0	0.000326122	0	0	0	0	0	0	0	0.0172557	0	0	0	0	0	0	0	0	0	0	0	0	0	0	0	0	0	0.0191119	0.000189498	0	0	0	0	0	0	0	0
New.ReferenceOTU1642	k__Fungi..p__Ascomycota..c__unidentified..o__unidentified..f__unidentified..g__unidentified..s__unculturedrhizosphere_ascomycete	0	0	0	6.01e-05	0	0.000267756	0	0	0	0	0	0	0	0	0	0.00045362	0.000185774	0	0.000383231	0.000396937	0	0	0	0.000467935	0.00101794	0	0.00027963	0	0	0	0	0	0	0.00047832	0.000211745	0.00292948	0	0	0	0	0	0	0	0	0	0	0	0
New.CleanUp.ReferenceOTU11272	k__Fungi..p__Ascomycota..c__Dothideomycetes..o__Pleosporales..f__Pleosporaceae..g__Embellisia..s__Embellisia_sp_DAR_74619	0	0	0	0.000180331	0	0.0449065	0	0	0	3.04e-05	0	0	0	0	0.000509062	0.000201609	0.000185774	0	0.00281036	0.000396937	0	0	0	0.000467935	0	0	0	0	0	0	0	0	0	0.00015944	0	0	0	0	0	0	0	0	0	0	0	0	0.000353456	0
New.ReferenceOTU409	k__Fungi..unclassified..unclassified..unclassified..unclassified..unclassified..unclassified	0	0	0	0	0	0	0	0	0	0	0	0	0	0	0	0	0.00130042	0	0	0	0	0	0	0	0	0	0	0	0	0	0	0	0	0	7.06e-05	0	0	0	0	0	0	0	0	0	0	0	0.0637988	0
New.ReferenceOTU1440	k__Fungi..unclassified..unclassified..unclassified..unclassified..unclassified..unclassified	0	0	0	0.000120221	0	0	0	0	0	0	0	0	0	0	0.000203625	0	0.24225	0	0	0	0	0	0	0	0	0	0	0	0	0	0	0	0	0	0.000141164	0	0	0	0	0	0	0	0	0	0	0	0	0
New.ReferenceOTU1031	k__Fungi..unclassified..unclassified..unclassified..unclassified..unclassified..unclassified	0	0	0	0	0	0.0488846	0	0	0	0	0	0	0	0	0	0	0	0	0	0	0	0	0	0	0	5.43e-05	0	0	0	0	0	0	0	0	0	0	0	0	0	0	0	0	0	0	0	0	0	0
New.CleanUp.ReferenceOTU223958	k__Fungi..unclassified..unclassified..unclassified..unclassified..unclassified..unclassified	0	0	0	0	0	0	0	0	0	0	0	0	0	0	0	0	0	0	0	0	0	0	0.00591874	0	0	0	0	0	0	0	0	0	0	0.0955046	0	0.000244124	0	0	0.0191119	0	0	0	0	0	0	0	0	0
FN394008	k__Fungi..p__Ascomycota..c__Saccharomycetes..o__Saccharomycetales..f__Saccharomycetaceae..g__Kazachstania..s__Kazachstania_unispora	0	0	0.0508061	0	0	0	0	0	0	0	0	0	0	0.086319	0	0.00473781	0	0	0.00332133	0.0010585	0	0	0	0.00421141	0	0	0	0	0	0	0	0	0	0	0	0	0	0	0	0	0	0	0	0	0	0	0	0
AF461617	k__Fungi..p__Zygomycota..c__Incertae_sedis..unclassified..unclassified..unclassified..unclassified	0	0	0	0.000240442	0	0.0448682	0	0	0	0	0	0	0	0.000253879	0.000305437	0.00176408	0	0	0.00178841	0.00516018	0	0	0	0	0	0	0	0	0	0	0.00023349	0	0	0.00191328	0	0.000122062	0	0	0	0	0	0	0	0	0	0	0	0
New.ReferenceOTU1182	k__Fungi..unclassified..unclassified..unclassified..unclassified..unclassified..unclassified	0	0	0	0.000300552	0	0.0489228	0	0	0	9.13e-05	0	0	0	0	0.000509062	0	0.00222929	0	0	0	0	0	0	0	0	0	0	0	0	0	0	0	0	0	0	0	0	0	0	0	0	0	0	0	0	0	0	0
New.CleanUp.ReferenceOTU130553	k__Fungi..p__Basidiomycota..c__Agaricomycetes..o__Polyporales..f__Sistotremataceae..g__Sistotrema..unclassified	0	0	0	0	0	0	0	0	0	0	0.00288116	0	0	8.46e-05	0	0.000352815	0	0	0.000894205	0	0	0	0.000157833	0.0463255	0.000636216	0.000596912	0.0175048	0	0	0	0	0	0	0.0544488	0	0.0172107	0	0	0	0	0	0	0	0	0	0	0	0
New.ReferenceOTU384	k__Fungi..p__Ascomycota..unclassified..unclassified..unclassified..unclassified..unclassified	0	0	0	0	0	0	0	0	0	0	0	0	0	0	0	0	0	0	0	0	0	0.000211595	0	0	0	0	0	0	0	0	0	0	0	0	0	0	0	0	0	0	0	0	0	0	0	0	0	0
New.CleanUp.ReferenceOTU221935	k__Fungi..unclassified..unclassified..unclassified..unclassified..unclassified..unclassified	0	0	0	0	0	0.0370268	0	0	0	3.04e-05	0	0	0	0	0.000101812	0	0.000185774	0	0	0	0	0	0	0	0	0	0	0	0	0	0	0	0	0	0	0	0	0	0	0	0	0	0	0	0	0	0	0
New.CleanUp.ReferenceOTU300985	k__Fungi..p__Ascomycota..c__Dothideomycetes..o__Pleosporales..f__Incertae_sedis..g__Mycocentrospora..s__Mycocentrospora_cantuariensis	0	0	0	0	0	0.0157976	0	0	0	0	0	0	0	0	0	0	0	0	0.00102195	0.00807105	0	0	0	0	0	0	0	0	0	0	0.000466981	0	0	0	0.0555479	0	0	0	0	0	0	0	0	0	0.000148627	0	0.000353456	0
New.ReferenceOTU1678	k__Fungi..unclassified..unclassified..unclassified..unclassified..unclassified..unclassified	0.0164175	0.0250535	0.00840928	0	0	0	0	0	0	0	0	0	0	0	0	0	0	0	0	0	0	0	0	0	0	0	0	0	0	0	0	0	0	0	0	0	0	0.202893	0.119285	0	0.0997414	0	0.032874	0	0	0	0	0
JF951750	k__Fungi..p__Ascomycota..c__Eurotiomycetes..o__Eurotiales..f__Trichocomaceae..g__Aspergillus..unclassified	0.0424452	0.0209184	0	0.000120221	0	0	0	0.0152713	0	0.00146066	0	0.000242498	0	0	0.000101812	0	0.00167197	0	0	0	0	0	0	0	0	0	0	0	0	0	0.000116745	0	0	0	0.000211745	0	0	0.145034	0	0	0.046275	0	0	0	0.000148627	0	0.0636221	0.0154789
New.ReferenceOTU387	k__Fungi..p__Ascomycota..unclassified..unclassified..unclassified..unclassified..unclassified	0	0	0	0	0	0	0	0	0	0	0	0	0	0	0	0	0	0	0	0	0	0	0	0	0	0	0.000111852	0	0	0	0.000700471	0.00104411	0	0	0.0858275	0.000244124	0	0	0	0	0	0	0	0	0	0	0.0012371	0
New.ReferenceOTU1587	k__Fungi..unclassified..unclassified..unclassified..unclassified..unclassified..unclassified	0	0	0	0.000300552	0	0.000420759	0	0	0	3.04e-05	0.00072029	0	0	0.000169253	0.000101812	0	0.000928871	0	0	0.00383705	0	0	7.89e-05	0	0.000636216	0.000542647	0.000447408	0	0	0	0	0	0	0.0003986	0	0.00109856	0	0	0	0	0	0	0	0	0	0	0	0
New.ReferenceOTU1459	k__Fungi..p__Zygomycota..c__Incertae_sedis..o__Mortierellales..f__Mortierellaceae..g__Mortierella..s__Mortierella_alpina	0	0	0	0.00234431	0	0.0472015	0	0	0	0	0	0	0	0	0.000305437	0.000151207	0	0	0.000127744	0.000132312	0	0	0	0.0014038	0.000127243	0	0	0	0	0	0	0	0	0	0	0	0	0	0	0	0	0	0	0	0	0	0	0
New.ReferenceOTU660	k__Fungi..unclassified..unclassified..unclassified..unclassified..unclassified..unclassified	0	0	0	0	0	0	0	0	0	0	0	0	0	0	0	0	0	0	0	0	0	0	0	0	0	0	0	0	0	0	0	0	0	0	0	0	0	0.494503	0	0	0	0	0	0	0	0	0	0
New.ReferenceOTU1075	k__Fungi..unclassified..unclassified..unclassified..unclassified..unclassified..unclassified	0.0288307	0.0325938	0.0914509	0	0	0	0	0	0	0	0	0	0	0	0	0	0	0	0	0	0	0	0	0	0	0	0	0	0	0	0	0	0	0	0	0	0	0	0.101491	0	0.109434	0	0.105061	0	0	0	0	0
New.CleanUp.ReferenceOTU251300	k__Fungi..unclassified..unclassified..unclassified..unclassified..unclassified..unclassified	0	0	0	0.0045684	0	7.65e-05	0	0	0	9.13e-05	0	0	0	0	0.121259	0	0.000743097	0	0	0	0	0	0	0	0	0	0	0	0	0	0	0	0	0	0	0	0	0	0	0	0	0	0	0	0.000445882	0	0	0
JQ759481	k__Fungi..p__Ascomycota..c__Leotiomycetes..o__Thelebolales..f__unidentified..g__unidentified..s__unculturedThelebolales	0	0	0	0.000120221	0	0.0182839	0	0	0	0	0	0	0	0.000169253	0.000509062	0.000201609	0.00390126	0	0.00344908	0.0010585	0	0	0	0.028544	0	0	0	0	0	0	0.00023349	0	0	0	0.0239978	0	0	0	0	0	0	0	0	0	0	0	0.000176728	0
New.ReferenceOTU265	k__Fungi..p__Ascomycota..c__Dothideomycetes..unclassified..unclassified..unclassified..unclassified	0	0	0	0	0	0	0	0	0	0	0	0	0	0	0	0	0	0	0	0	0.180829	0	0	0	0	0	0	0	0	0	0	0	0	0	0	0	0	0	0	0	0	0	0	0	0	0	0	0
AF218791	k__Fungi..p__Ascomycota..c__Dothideomycetes..o__Pleosporales..f__Pleosporaceae..unclassified..unclassified	0	0	0	0.000240442	0	0.0229888	0	0	0	0	0.00216087	0	0	0.000169253	0	0	0.000371548	0	0.000255487	0	0	0	0.00118375	0.00561522	0.00139967	0.00141088	0.000894817	0	0	0	0	0	0	0.0007972	0	0.00219711	0	0	0	0	0	0	0	0	0	0	0	0
FJ378719	k__Fungi..p__Ascomycota..c__Leotiomycetes..o__Helotiales..f__unidentified..g__unidentified..s__unculturedAcephala	0	0	0	0	0	0	0	0	0	0	0	0	0	0.0958817	0	0.00277212	0	0	0.00383231	0.00277856	0	0	0	0.0126342	0	0	0	0	0	0	0	0	0	0	0	0	0	0	0	0	0	0	0	0	0	0	0	0
New.ReferenceOTU869	k__Fungi..unclassified..unclassified..unclassified..unclassified..unclassified..unclassified	0	0	0	0.000120221	0	0.0345788	0	0	0	0	0	0	0	0	0.000407249	0	0.00130042	0	0	0	0	0	0.00023675	0	0	5.43e-05	0	0	0	0	0	0	0	0.00023916	0.00359967	0	0	0	0	0	0	0	0	0	0	0	0	0
New.CleanUp.ReferenceOTU157814	k__Fungi..p__Ascomycota..c__Saccharomycetes..o__Saccharomycetales..unclassified..unclassified..unclassified	0	0	0	0	0	0	0	0.0569201	0	0	0	0	0.0358734	0	0	0	0	0	0	0	0	0	7.89e-05	0	0.000127243	0.000108529	0.000615186	0	0	0	0	0	0	0	0	0	0	0	0	0	0	0.252107	0	0	0	0	0	0
New.ReferenceOTU1567	k__Fungi..unclassified..unclassified..unclassified..unclassified..unclassified..unclassified	0.000400426	0	0	6.01e-05	0	0	0	0	0	0	0	0	0	0	0	0	0	0	0	0	0	0	0	0	0	0	0	0	0	0	0	0	0	0	0	0	0	0	0	0	0.317046	0	0.0789654	0	0	0	0	0
New.ReferenceOTU1912	k__Fungi..unclassified..unclassified..unclassified..unclassified..unclassified..unclassified	0	0	0	0.000240442	0	0.0462835	0	0	0	0	0	0	0	0	0.000916311	0	0.000928871	0	0.00127744	0.000132312	0	0	7.89e-05	0	0.000127243	5.43e-05	0	0	0	0	0	0	0	0	0.0007764	0	0	0	0	0	0	0	0	0	0	0	0	0
New.CleanUp.ReferenceOTU384145	k__Fungi..p__Ascomycota..c__Dothideomycetes..o__Pleosporales..f__unidentified..g__unidentified..s__Pleosporales_sp_REF141	0	0	0	0	0	0.0149943	0	0	0	0	0.00432174	0	0	0	0	0	0	0	0.000383231	0	0	0	0.000710249	0	0.0805449	0.00173647	0.00139815	0	0	0	0	0.0036544	0	0.00223216	0	0.00280742	0	0	0	0	0	0	0	0	0	0	0	0
New.ReferenceOTU423	k__Fungi..unclassified..unclassified..unclassified..unclassified..unclassified..unclassified	0.00120128	0	0.0760339	0	0	0	0	0	0	0	0	0	0	0	0	0	0	0	0	0	0	0	0	0	0	0	0	0	0	0	0	0	0	0	0	0	0	0.4027	0	0	0	0	0	0	0	0	0	0
New.CleanUp.ReferenceOTU99387	k__Fungi..unclassified..unclassified..unclassified..unclassified..unclassified..unclassified	0	0	0	0	0	0	0	0	0	0	0	0	0	0	0.000305437	0	0	0	0	0	0	0	0	0	0	0	0	0	0	0	0	0	0	0	0.0888625	0	0	0	0	0	0	0	0	0	0	0	0	0
New.ReferenceOTU784	k__Fungi..unclassified..unclassified..unclassified..unclassified..unclassified..unclassified	0	0	0	0.000661215	0	0.0366443	0	0	0	6.09e-05	0	0	0	0	0.000916311	0	0.00148619	0	0.000383231	0.002117	0	0	0	0.00093587	0.000254486	0.00765132	0.000111852	0	0	0	0	0	0	0	0	0.000366185	0	0	0	0	0	0	0	0	0	0	0	0
New.ReferenceOTU1877	k__Fungi..unclassified..unclassified..unclassified..unclassified..unclassified..unclassified	0	0	0	0	0	0.046666	0	0	0	3.04e-05	0	0	0	0	0	0	0.00260084	0	0.00191615	0.000132312	0	0	0	0.00421141	0	0	0	0	0	0	0	0	0	0	0	0	0	0	0	0	0	0	0	0	0	0	0	0
New.CleanUp.ReferenceOTU264327	k__Fungi..p__Ascomycota..c__Saccharomycetes..o__Saccharomycetales..f__Metschnikowiaceae..g__Clavispora..unclassified	0	0	0	0	0	0	0	0	0	0	0	0	0	0	0	0	0	0	0	0	0	0	0	0	0	0	0	0	0.0011587	0.00115821	0	0	0	0	0	0	0	0	0	0	0	0	0	0	0	0	0	0
New.ReferenceOTU118	k__Fungi..p__Basidiomycota..c__Tremellomycetes..o__Tremellales..f__Trichosporonaceae..g__Trichosporon..unclassified	0	0	0	0	0	0	0	0	0	0	0.00576232	0	0	0	0	0	0	0	0	0	0	0	0.000473499	0	0.00216313	0.00390706	0.00290815	0	0	0	0	0	0	0.00215244	0	0.111565	0	0	0	0	0	0	0	0	0	0	0	0
New.ReferenceOTU1704	k__Fungi..unclassified..unclassified..unclassified..unclassified..unclassified..unclassified	0	0	0	0.000180331	0	0.00726766	0	0	0	3.04e-05	0	0	0	0	0.000610874	0	0.00111465	0	0.000894205	0	0	0	0.000157833	0	0.000254486	0.000108529	0.000223704	0	0	0	0	0.000522057	0	7.97e-05	0	0.0883728	0	0	0	0	0	0	0	0	0	0	0.000176728	0
JN676111	k__Fungi..p__Ascomycota..c__Eurotiomycetes..o__Eurotiales..f__Trichocomaceae..g__Emericella..unclassified	0.0740788	0.000486475	0.0875967	0	0	0	0	0.00173537	0	0	0	0	0.00163061	0	0	0	0	0	0	0	0	0	0	0	0	0	0	0	0	0	0	0	0	0	0	0	0	0.00887175	0.0606308	0.000378996	0.085046	0	0.138613	0.000283364	0	0	0	0
New.ReferenceOTU1263	k__Fungi..p__Ascomycota..c__Saccharomycetes..o__Saccharomycetales..f__Saccharomycetaceae..g__Saccharomyces..unclassified	0	0	0	0	0	0	0	0	0	0	0.00432174	0	0	0.000677011	0	0.00191528	0	0	0	0	0	0	0.00220966	0.000467935	0.000890702	0.015574	0.00100667	0	0	0	0.000116745	0	0	0.00334824	0.000352909	0.00280742	0	0.00154291	0	0	0	0	0	0	0.000148627	0	0	0
New.CleanUp.ReferenceOTU326078	k__Fungi..p__Glomeromycota..c__Glomeromycetes..o__Archaeosporales..f__Ambisporaceae..g__Ambispora..s__Ambispora_gerdemannii	0	0	0	0.000781436	0	0.0140763	0	0	0	0.000730331	0.00072029	0	0	8.46e-05	0.000407249	0.000100804	0.00371548	0	0.00549297	0.00119081	0	0	0.00465607	0.00467935	0.00127243	0.00135662	0.00134223	0	0	0	0	0.0036544	0	0.0007972	0.00607003	0.00219711	0	0	0	0	0	0	0	0	0	0	0.000176728	0
New.ReferenceOTU977	k__Fungi..p__Chytridiomycota..c__Chytridiomycetes..o__Spizellomycetales..f__Spizellomycetaceae..g__Spizellomyces..unclassified	0	0	0	0.000300552	0	0.0198904	0	0	0	0	0.00072029	0	0	0	0.000305437	0.000100804	0.00222929	0	0.00114969	0.00330781	0	0	0.000473499	0	0.0132333	0.00309309	0.000671112	0	0	0	0.000116745	0.000522057	0	0.0102839	0.00522305	0.000366185	0	0	0	0	0	0	0	0	0	0	0	0
JQ619823	k__Fungi..p__Ascomycota..c__Sordariomycetes..o__Hypocreales..f__Hypocreaceae..g__Trichoderma..s__Trichoderma_asperellum	0.0320341	0.0347829	0.037141	0	0.00396207	0	0.0091183	0.00242952	0.00226924	0	0	0.000727495	0.00163061	0	0	0.000302413	0	0.00446167	0	0.000132312	0.000570438	0.00105798	0	0.0177815	0	0	0	0	0	0	0	0	0.00207734	0.00015944	0	0	0.0048764	0.0459016	0.0243841	0	0.0972401	0.000257778	0.0515139	0.000566728	0	0.00287095	0	0.00247003
New.ReferenceOTU270	k__Fungi..p__Ascomycota..c__Sordariomycetes..o__Sordariales..f__Lasiosphaeriaceae..unclassified..unclassified	0	0	0	0.000901657	0	0.0442945	0	0	0	0	0	0	0	0	0.000916311	0	0.00910293	0	0	0	0	0	0	0	0	0	0	0	0	0	0.000116745	0	0	0	0.000635236	0	0	0	0	0	0	0	0	0	0	0	0	0
New.ReferenceOTU347	k__Fungi..unclassified..unclassified..unclassified..unclassified..unclassified..unclassified	0	0	0	0	0	0	0	0	0	0	0	0	0	0	0	0	0	0	0	0	0	0	0	0	0	0	0	0	0	0	0	0	0	0	0	0	0	0	0	0	0	0	0	0	0	0	0	0
JN606277	k__Fungi..p__Ascomycota..c__Saccharomycetes..o__Saccharomycetales..f__Incertae_sedis..g__Candida..s__Candida_albicans	0.00200213	0.00145942	0.00210232	0	0	0	0	0	0	0	0	0	0.000326122	0	0	0	0	0	0	0	0	0	0	0	0	0	0	0	0	0	0	0	0	0.00015944	0	0	0	0	0.000659031	0	0.00156335	0	0.00847268	0	0	0	0	0
New.ReferenceOTU1012	k__Fungi..p__Ascomycota..c__Eurotiomycetes..o__Eurotiales..f__Trichocomaceae..unclassified..unclassified	0	0	0	0	0	0	0	0	0	0	0.00216087	0	0	0	0	0	0	0	0	0	0	0	0.000789165	0	0.00152692	0.00211632	0.0577157	0	0	0	0	0	0	0.00111608	0	0.00341773	0	0	0	0	0	0	0	0	0	0	0	0
New.ReferenceOTU1247	k__Fungi..unclassified..unclassified..unclassified..unclassified..unclassified..unclassified	0	0	0	6.01e-05	0	0.000153003	0	0	0	3.04e-05	0	0	0	8.46e-05	0.000203625	0	0.225158	0	0	0	0	0	0	0.00514728	0	0	0	0	0	0	0	0	0	0	0	0	0	0	0	0	0	0	0	0	0	0	0	0
New.ReferenceOTU561	k__Fungi..unclassified..unclassified..unclassified..unclassified..unclassified..unclassified	0	0	0	0.000480884	0	0.0403164	0	0	0	6.09e-05	0	0	0	0	0.000407249	0	0.00148619	0	0.000383231	0	0	0	0	0.0121663	0	0	0	0	0	0	0	0	0	0	0.00882272	0	0	0	0	0	0	0	0	0	0	0	0	0
New.ReferenceOTU993	k__Fungi..unclassified..unclassified..unclassified..unclassified..unclassified..unclassified	0	0	0	0	0	0	0	0	0	0	0	0	0	0	0	0	0	0	0	0	0	0	0	0	0	0	0	0	0.000579351	0.474481	0	0	0	0	0	0	0	0	0	0	0	0	0	0	0	0	0	0
New.CleanUp.ReferenceOTU214524	k__Fungi..p__Ascomycota..c__Eurotiomycetes..o__Verrucariales..f__unidentified..g__unidentified..s__unculturedVerrucariales	0	0	0	0	0	0	0	0	0	0	0	0	0	0.095374	0	0.00201609	0	0	0.0040878	0.002117	0	0	0	0.00748696	0	0	0	0	0	0	0	0	0	0	0	0	0	0	0	0	0	0	0	0	0	0	0	0
New.ReferenceOTU160	k__Fungi..p__Ascomycota..unclassified..unclassified..unclassified..unclassified..unclassified	0	0	0	0.000360663	0	0.023486	0	0	0	3.04e-05	0	0	0	0	0.000305437	0	0.00594477	0	0.000383231	0.000132312	0	0	0	0.000467935	0	0	0	0	0	0	0.000700471	0.00313234	0	0	0.0376907	0	0	0	0	0	0	0	0	0	0.000148627	0	0.000176728	0
AY188384	k__Fungi..p__Basidiomycota..c__Tremellomycetes..o__Filobasidiales..f__Filobasidiaceae..g__Cryptococcus..s__Cryptococcus_magnus	0	0	0	0.000120221	0	0.0104425	0	0	0	6.09e-05	0.00216087	0	0	0	0.000203625	0	0.000557322	0	0	0	0	0	0.0645537	0.00233967	0.000127243	0.000434118	0.000167778	0	0	0	0	0	0	0.00047832	0	0.000732371	0	0	0	0	0	0	0	0	0	0	0	0
New.ReferenceOTU435	k__Fungi..unclassified..unclassified..unclassified..unclassified..unclassified..unclassified	0	0	0	0.000240442	0	0.000306007	0	0	0	9.13e-05	0.00072029	0	0	0	0.000203625	5.04e-05	0.00222929	0	0.000383231	0.00965879	0	0	0	0.000467935	0.000127243	0.000162794	0.0043063	0	0	0	0.00502004	0	0	7.97e-05	0.0571713	0.000122062	0	0	0	0	0	0	0	0	0	0	0	0
New.ReferenceOTU253	k__Fungi..unclassified..unclassified..unclassified..unclassified..unclassified..unclassified	0	0.0661606	0.000350387	0	0	0	0	0	0	0	0	0	0	0	0.000101812	0	0	0	0	0	0	0	0	0	0	0	0.000111852	0	0	0	0	0	0	0.071748	0	0.000122062	0	0	0.02043	0	0	0	0	0	0.000445882	0	0	0
New.ReferenceOTU195	k__Fungi..unclassified..unclassified..unclassified..unclassified..unclassified..unclassified	0	0	0	0	0	0.0282674	0	0	0	0	0	0	0	0	0	0	0.00334394	0	0	0.000264624	0	0	0	0	0.000508973	0.00499235	0	0	0	0	0	0.00104411	0	7.97e-05	0.0110813	0	0	0	0	0	0	0	0	0	0	0	0	0
New.ReferenceOTU1766	k__Fungi..unclassified..unclassified..unclassified..unclassified..unclassified..unclassified	0	0	0.0609673	0	0	0	0	0	0	0	0	0	0	0	0	0	0	0	0	0	0	0	0	0	0	0	0	0	0	0	0	0	0	0	0	0	0	0	0	0	0.322674	0	0	0	0	0	0	0
New.ReferenceOTU468	k__Fungi..p__Ascomycota..c__Eurotiomycetes..o__Verrucariales..f__unidentified..g__unidentified..s__unculturedVerrucariales	0	0	0	6.01e-05	0	3.83e-05	0	0	0	3.04e-05	0	0	0	0	0.000203625	0	0	0	0.000383231	0	0	0	0	0	0	0	0	0	0	0	0.00116745	0	0	0	0.0807456	0	0	0	0	0	0	0	0	0	0	0	0.00106037	0
New.ReferenceOTU1244	k__Fungi..unclassified..unclassified..unclassified..unclassified..unclassified..unclassified	0	0	0.00420464	0.00144265	0	0	0	0	0	0	0	0	0	0	0.113521	0	0.000185774	0	0	0	0	0	0	0	0	0	0	0	0	0	0	0	0	0	0	0	0	0	0	0	0	0	0	0	0.00713411	0	0	0
New.ReferenceOTU1352	k__Fungi..unclassified..unclassified..unclassified..unclassified..unclassified..unclassified	0	0	0	0	0	0.0457863	0	0	0	0	0	0	0	0	0	0	0	0	0	0	0	0	0	0	0	0	0	0	0	0	0	0	0	0	0	0	0	0	0	0	0	0	0	0	0	0	0	0
New.ReferenceOTU1787	k__Fungi..p__Zygomycota..c__Incertae_sedis..o__Mucorales..f__Umbelopsidaceae..g__Umbelopsis..s__Umbelopsis_ramanniana	0	0	0	0	0	0	0	0	0	0	0.00216087	0	0	0	0	0.00786275	0	0	0.000255487	0	0	0	0.000631332	0	0.0055987	0.00146515	0.000894817	0	0	0	0	0	0	0.00087692	0	0.00146474	0	0	0	0	0	0	0	0	0	0	0	0
New.CleanUp.ReferenceOTU219410	k__Fungi..unclassified..unclassified..unclassified..unclassified..unclassified..unclassified	0	0	0	0.000240442	0	0.0292236	0	0	0	3.04e-05	0	0	0	0	0.000610874	0	0.00427281	0	0.00753687	0	0	0	0	0.00327554	0.000127243	0.00976764	0.000111852	0	0	0	0	0	0	0.00015944	0	0.000122062	0	0	0	0	0	0	0	0	0	0	0	0
New.ReferenceOTU22	k__Fungi..unclassified..unclassified..unclassified..unclassified..unclassified..unclassified	0	0	0	0.000120221	0	0.0309067	0	0	0	3.04e-05	0.00072029	0	0	0	0.000305437	0	0.00130042	0	0.000127744	0	0	0	0	0.00655109	0	0.00976764	0.000111852	0	0	0	0	0	0	0	7.06e-05	0	0	0	0	0	0	0	0	0	0	0	0.000176728	0
New.ReferenceOTU1541	k__Fungi..p__Ascomycota..unclassified..unclassified..unclassified..unclassified..unclassified	0	0	0	0	0	0	0	0	0	0	0.00504203	0	0	0	0	0	0	0	0	0	0	0	0.000473499	0	0.00292659	0.00211632	0.00139815	0	0	0	0	0	0	0.00207272	0	0.118278	0	0	0	0	0	0	0	0	0	0	0	0
New.ReferenceOTU1914	k__Fungi..unclassified..unclassified..unclassified..unclassified..unclassified..unclassified	0	0	0	0.000360663	0	0.0450978	0	0	0	3.04e-05	0	0	0	0	0.000305437	0	0.000371548	0	0	0	0	0	0	0	0	0	0	0	0	0	0	0	0	0	0	0	0	0	0	0	0	0	0	0	0	0	0	0
New.ReferenceOTU953	k__Fungi..unclassified..unclassified..unclassified..unclassified..unclassified..unclassified	0	0	0	0.000841546	0	0	0	0	0	0	0	0	0	0	0	0	0	0	0	0	0	0	0	0	0	0	0	0	0	0	0	0	0	0	7.06e-05	0	0	0	0	0	0	0	0	0	0	0	0	0
New.ReferenceOTU1439	k__Fungi..p__Ascomycota..c__unidentified..o__unidentified..f__unidentified..g__unidentified..s__unculturedrhizosphere_ascomycete	0	0	0	0	0	0	0	0	0	0	0	0	0	0	0	0	0	0	0.000127744	0	0	0	0	0	0.0624764	0.00260471	5.59e-05	0	0	0	0	0.000522057	0	0.0317286	0.00225862	0.00366185	0	0	0	0	0	0	0	0	0	0	0	0
New.ReferenceOTU110	k__Fungi..unclassified..unclassified..unclassified..unclassified..unclassified..unclassified	0	0	0	6.01e-05	0	0.0149561	0	0	0	3.04e-05	0	0	0	0	0.000305437	0.000151207	0.00668787	0	0.00102195	0.00132312	0	0	0	0.00093587	0	0	0	0	0	0	0.00023349	0	0	0	0.000282327	0	0	0	0	0	0	0	0	0	0	0	0.000353456	0
New.CleanUp.ReferenceOTU283270	k__Fungi..p__Ascomycota..c__Saccharomycetes..unclassified..unclassified..unclassified..unclassified	0	0	0	0	0	0	0	0	0	0	0.00216087	0	0	0	0	5.04e-05	0	0	0.000383231	0	0	0	0.000710249	0	0.000254486	0.0392876	0.000727038	0	0	0	0	0	0	0.00071748	0.000282327	0.000122062	0	0	0	0	0	0	0	0	0.000148627	0	0	0
New.CleanUp.ReferenceOTU38957	k__Fungi..unclassified..unclassified..unclassified..unclassified..unclassified..unclassified	0	0	0	0.000240442	0	0	0	0	0	3.04e-05	0	0	0	0	0.119324	0	0.000371548	0	0	0	0	0	0	0	0	0	0	0	0	0	0	0	0	0	0	0	0	0	0	0	0	0	0	0	0	0	0	0
New.ReferenceOTU903	k__Fungi..unclassified..unclassified..unclassified..unclassified..unclassified..unclassified	0	0	0	0.000420773	0	0.00413109	0	0	0	0.000121722	0	0	0	0	0.000101812	0	0.00222929	0	0.019417	0.00251393	0	0	0.000157833	0.00374348	0.00216313	0.00624044	0.000111852	0	0	0	0.000817217	0	0	0.0153062	0.0309148	0.000244124	0	0	0	0	0	0	0	0	0.000148627	0	0	0
New.ReferenceOTU1829	k__Fungi..unclassified..unclassified..unclassified..unclassified..unclassified..unclassified	0	0	0	0.000240442	0	0.0401634	0	0	0	0	0	0	0	0	0.000509062	0.00151207	0.00408703	0	0.004982	0.000132312	0	0	0	0.0102946	0	0	0	0	0	0	0	0	0	0	0	0	0	0	0	0	0	0	0	0	0	0	0	0
EU517031	k__Fungi..p__Zygomycota..c__Incertae_sedis..o__Mortierellales..f__Mortierellaceae..g__Mortierella..s__Mortierella_alpina	0	0	0	0	0	0.0315187	0	0	0	0	0	0	0	0	0	0.000403218	0	0	0.00281036	0.0097911	0	0	0	0	0.00343556	5.43e-05	0	0	0	0	0	0	0	7.97e-05	7.06e-05	0	0	0	0	0	0	0	0	0	0	0	0	0
New.ReferenceOTU1272	k__Fungi..p__Ascomycota..c__Eurotiomycetes..o__Eurotiales..f__Trichocomaceae..g__Aspergillus..unclassified	0	0	0	0	0	0	0	0	0	0	0	0	0	0	0	0	0	0	0	0	0	0	0	0	0	0	0	0.0331826	0.0225947	0.0277971	0	0	0	0	0	0	0	0	0	0	0	0	0	0	0	0	0	0
New.ReferenceOTU1671	k__Fungi..unclassified..unclassified..unclassified..unclassified..unclassified..unclassified	0	0	0	0.000300552	0	0.0356115	0	0	0	0	0	0	0	0	0.000203625	0	0.000371548	0	0	0	0	0	0	0	0	0.00162794	0	0	0	0	0.00023349	0	0	0	0.00839923	0	0	0	0	0	0	0	0	0	0	0	0	0
New.ReferenceOTU1295	k__Fungi..unclassified..unclassified..unclassified..unclassified..unclassified..unclassified	0	0	0	0.000420773	0	0.0436442	0	0	0	3.04e-05	0	0	0	0	0.000203625	5.04e-05	0.00241506	0	0	0.000132312	0	0	0	0.00093587	0	0	0	0	0	0	0	0	0	0	0	0	0	0	0	0	0	0	0	0	0	0	0	0
DQ167469	k__Fungi..p__Ascomycota..c__Saccharomycetes..o__Saccharomycetales..f__Saccharomycetaceae..g__Saccharomyces..unclassified	0	0	0	0	0	0	0	0	0	0	0	0	0	0.000169253	0	0.000302413	0	0	0.0178841	0.000132312	0	0	0.00355124	0	0	0.0510631	0	0	0	0	0	0	0	0	0.000282327	0	0.000212018	0	0	0	0	0	0.000338907	0	0	0	0	0
New.CleanUp.ReferenceOTU189421	k__Fungi..p__Ascomycota..c__Saccharomycetes..o__Saccharomycetales..f__Saccharomycetaceae..g__Saccharomyces..unclassified	0	0	0	0	0	0	0	0	0	0	0.00144058	0	0	0.000592385	0	0.00105845	0	0	0	0	0	0	0.00883865	0	0.000636216	0.0162251	0.00055926	0	0	0	0	0	0	0.00191328	0.000141164	0.000366185	0	0	0	0	0	0	0	0	0	0	0.000176728	0
New.CleanUp.ReferenceOTU360844	k__Fungi..unclassified..unclassified..unclassified..unclassified..unclassified..unclassified	0	0	0.000350387	0	0	0	0	0	0	0.0354515	0	0	0	0	0	0	0	0	0	0	0	0	0	0	0	0	0	0	0	0	0	0	0	0	0	0	0	0	0	0	0	0	0	0	0	0	0	0
JF312217	k__Fungi..p__Ascomycota..c__Eurotiomycetes..o__Eurotiales..f__Trichocomaceae..g__Emericella..unclassified	0	0	0	0	0	0	0	0.0711502	0	0	0	0	0.0795737	0	0	0	0	0	0	0	0	0	0	0	0	0	0	0	0	0	0	0	0	0	0	0	0	0.000385728	0.0369057	0.000189498	0	0	0.000677814	0.0167185	0	0	0	0
FJ008998	k__Fungi..p__Ascomycota..c__Sordariomycetes..o__Hypocreales..f__Nectriaceae..g__Fusarium..s__Fusarium_chlamydosporum	0	0	0.000350387	0	0	3.83e-05	0	0	0	0	0.00288116	0	0	8.46e-05	0	5.04e-05	0	0	0.000127744	0	0	0.000634785	0.000868082	0	0.00152692	0.00222485	0.00117445	0	0	0	0	0	0	0.0015944	0	0.11364	0	0	0	0	0.00125068	0	0	0	0	0	0	0
New.ReferenceOTU1597	k__Fungi..unclassified..unclassified..unclassified..unclassified..unclassified..unclassified	0	0	0	0	0	3.83e-05	0	0	0	0	0	0	0	0.0947816	0	0.000806435	0	0	0	0.00132312	0	0	0	0.00608315	0	0	0	0	0	0	0	0	0	0	0	0	0	0	0	0	0	0	0	0	0	0	0	0
FJ888464	k__Fungi..p__Ascomycota..c__Dothideomycetes..o__Botryosphaeriales..f__Botryosphaeriaceae..g__Lasiodiplodia..unclassified	0	0	0	0	0.00569548	0	0.0129176	0	0.0265217	0	0	0.0101849	0.0127187	0	0	0	0	0.0178467	0	0	0.0402159	0.0042319	0	0	0	0	0	0	0	0	0	0	0.0150208	0	0	0	0.0139932	0	0	0	0	0.00360889	0	0.0184187	0	0	0	0.00378738
New.ReferenceOTU1152	k__Fungi..unclassified..unclassified..unclassified..unclassified..unclassified..unclassified	0.0256273	0	0	0	0	0	0	0	0	0	0	0	0	8.46e-05	0	0	0	0	0	0	0	0	0	0.00421141	0	0	0.0595053	0	0	0	0	0	0	0	0	0.000122062	0	0.0069431	0	0	0	0	0	0	0	0	0	0
New.ReferenceOTU264	k__Fungi..p__Ascomycota..c__Dothideomycetes..o__Pleosporales..f__Sporormiaceae..g__Preussia..unclassified	0	0	0	0	0	0	0	0	0	0	0	0	0	0	0.000203625	5.04e-05	0	0	0	0	0	0	0	0	0	0	0	0	0	0	0.0012842	0	0	0	0.078981	0	0	0	0	0	0	0	0	0	0.000148627	0	0.00088364	0
EU326166	k__Fungi..p__Ascomycota..unclassified..unclassified..unclassified..unclassified..unclassified	0	0	0	6.01e-05	0	0.0196227	0	0	0	3.04e-05	0	0	0	8.46e-05	0	0.000201609	0.00185774	0	0.00102195	0.00740949	0	0	0.000394583	0.00467935	0	0.00130235	0	0	0	0	0	0	0	0.0011958	0.00861098	0	0	0	0	0	0	0	0	0	0	0	0.00388802	0
EU100744	k__Fungi..p__Ascomycota..c__Saccharomycetes..o__Saccharomycetales..f__Incertae_sedis..g__Candida..unclassified	0	0	0	0	0	0	0	0	0	0	0	0	0	0	0	0	0	0	0	0	0	0	0	0	0	0	0	0	0	0	0.000116745	0	0	0	0.000917563	0	0	0	0	0	0	0	0	0	0	0	0.198289	0
FJ265953	k__Fungi..p__Ascomycota..c__Eurotiomycetes..o__Eurotiales..f__Trichocomaceae..g__Aspergillus..s__Aspergillus_penicillioides	0	0	0	0	0	0	0	0	0	0.000760762	0	0	0	0	0	0	0	0	0	0	0	0	0	0	0	0	0	0	0	0	0	0	0	0	0	0	0	0.32054	0.0560176	0	0.0565931	0	0	0	0	0	0.0056553	0
New.ReferenceOTU502	k__Fungi..p__Ascomycota..c__Dothideomycetes..unclassified..unclassified..unclassified..unclassified	0	0	0	0.000480884	0	0.0423054	0	0	0	0	0	0	0	0	0.001629	0.000100804	0.00167197	0	0.00102195	0	0	0	0	0.0014038	0	0	0	0	0	0	0	0	0	0	0	0	0	0	0	0	0	0	0	0	0	0	0	0
New.CleanUp.ReferenceOTU153924	k__Fungi..p__Ascomycota..unclassified..unclassified..unclassified..unclassified..unclassified	0	0	0	0	0	0	0	0	0	0	0.00288116	0	0	0	0	0	0	0	0	0	0	0	0.00110483	0.0177815	0.00165416	0.00336441	0.00145408	0	0	0	0	0	0	0.00207272	0	0.104607	0	0	0	0	0	0	0	0	0	0	0	0
New.CleanUp.ReferenceOTU269934	k__Fungi..p__Ascomycota..c__Sordariomycetes..o__Microascales..unclassified..unclassified..unclassified	0	0	0	0	0	0	0	0	0	0	0	0	0	0	0	0	0	0	0	0	0	0	0	0	0	0	0	0	0	0	0.00023349	0.000522057	0	0	0.000282327	0	0	0	0	0	0	0	0	0	0.000148627	0	0.000176728	0
New.ReferenceOTU833	k__Fungi..p__Basidiomycota..c__Agaricomycetes..o__Russulales..f__Russulaceae..unclassified..unclassified	0	0	0	0	0	0	0	0	0	0	0.00288116	0	0	0	0	0	0	0	0	0	0	0	0.000394583	0	0.000508973	0.000542647	0.000838891	0	0	0	0	0	0	0.0111608	0	0.0903257	0	0	0	0	0	0	0	0	0	0	0	0
New.ReferenceOTU1922	k__Fungi..p__Ascomycota..c__Incertae_sedis..o__Incertae_sedis..f__Incertae_sedis..g__Coleophoma..unclassified	0	0	0	0	0	0	0	0	0	0	0.00144058	0	0	0	0	5.04e-05	0	0	0	0	0	0	0.000710249	0	0.00267211	0.00255044	0.00234889	0	0	0	0	0	0	0.015944	0	0.0823917	0	0	0	0	0	0	0	0	0	0	0	0
FJ449906	k__Fungi..p__Ascomycota..c__Sordariomycetes..o__Sordariales..f__Chaetomiaceae..g__Chaetomium..s__Chaetomium_globosum	0	0	0	0	0	0	0	0	0	0	0.00216087	0	0	0	0	0.000201609	0	0	0.000383231	0.000132312	0	0	0.00378799	0.00655109	0.00101794	0.00596912	0.00151	0	0	0	0	0	0	0.00135524	0	0.0958185	0	0.000385728	0	0	0	0	0	0	0	0	0	0
HQ702383	k__Fungi..p__Ascomycota..c__Eurotiomycetes..o__Eurotiales..f__Trichocomaceae..g__Aspergillus..s__Aspergillus_penicillioides	0.0776827	0.00218914	0.000350387	6.01e-05	0.00024763	0	0	0	0	0	0	0	0	0	0	0	0	0	0	0	0.0061322	0	7.89e-05	0	0	0.000162794	5.59e-05	0	0	0	0	0	0	0.00215244	0	0.00109856	0	0.0108004	0	0.147429	0.00156335	0.00464	0.000338907	0	0	0	0.000530184	0
JF303872	k__Fungi..p__Zygomycota..c__Incertae_sedis..o__Mucorales..f__Mucoraceae..unclassified..unclassified	0	0	0	0.000300552	0	0.0385951	0	0	0	3.04e-05	0	0	0	0	0	5.04e-05	0	0	0.00370456	0.00119081	0	0	0	0.0014038	0	0	0	0	0	0	0	0	0	0.0011958	7.06e-05	0	0	0	0	0	0	0	0	0	0	0	0	0
FR872741	k__Fungi..p__Ascomycota..c__Sordariomycetes..o__Hypocreales..f__Hypocreaceae..g__Trichoderma..s__Trichoderma_asperellum	0.0280298	0.0182428	0.0203224	0	0.00396207	0	0.0187432	0.009371	0.00127645	0	0	0.00169749	0.00163061	0	0	0	0	0.00390396	0	0	0.000142609	0.00232754	0	0	0	0	0	0	0	0	0	0	0.00383509	7.97e-05	0	0	0.0084807	0.0308582	0.0289974	0	0.0681618	0.000257778	0.04033	0.000283364	0	0.00287095	0	0.00757476
New.ReferenceOTU656	k__Fungi..p__Ascomycota..c__Dothideomycetes..unclassified..unclassified..unclassified..unclassified	0	0	0	0	0	0.0426114	0	0	0	0	0	0	0	0	0.000610874	0	0.000185774	0	0	0	0	0	0	0	0	0	0	0	0	0	0	0	0	0	0	0	0	0	0	0	0	0	0	0	0	0	0	0
New.CleanUp.ReferenceOTU269579	k__Fungi..p__Ascomycota..c__Dothideomycetes..o__Pleosporales..f__unidentified..g__unidentified..s__Pleosporales_sp_REF141	0	0	0	0.000300552	0	0.0415022	0	0	0	0	0	0	0	0	0.000305437	5.04e-05	0.00334394	0	0.00114969	0	0	0	0	0	0	0	0	0	0	0	0	0	0	0	0	0	0	0	0	0	0	0	0	0	0	0	0	0
DQ450879	k__Fungi..p__Ascomycota..c__Sordariomycetes..o__Hypocreales..f__Nectriaceae..unclassified..unclassified	0	0	0	0	0	0	0	0	0	0	0	0	0	0	0	0	0	0	0	0	0	0	0	0	0	0	0	0	0	0	0.000116745	0	0	0	0.000494073	0	0	0	0	0	0.00156335	0	0	0	0	0	0.000353456	0
New.ReferenceOTU1205	k__Fungi..unclassified..unclassified..unclassified..unclassified..unclassified..unclassified	0	0	0	0	0	0	0	0	0	0	0	0	0	0.0935122	0.000814499	0.000100804	0	0	0.000127744	0	0	0	0	0	0	0	0	0	0	0	0	0	0	0	0	0	0	0	0	0	0	0	0	0	0	0	0	0
New.ReferenceOTU1424	k__Fungi..unclassified..unclassified..unclassified..unclassified..unclassified..unclassified	0	0	0	0	0	0	0	0	0	0	0	0	0	0	0	0	0	0	0	0	0	0	0	0	0	0	0	0	0	0	0	0	0	0	0	0	0	0	0	0	0	0	0	0	0	0	0	0
New.CleanUp.ReferenceOTU212444	k__Fungi..unclassified..unclassified..unclassified..unclassified..unclassified..unclassified	0	0	0	0.000240442	0	0	0	0	0	0	0	0	0	0.000169253	0.000101812	0	0.190047	0	0.000510974	0.000396937	0	0	0	0.036031	0	0	0	0	0	0	0	0	0	0	0	0	0	0	0	0	0	0	0	0	0	0	0	0
New.ReferenceOTU402	k__Fungi..p__Basidiomycota..c__Incertae_sedis..o__Malasseziales..f__Incertae_sedis..g__Malassezia..s__Malassezia_globosa	0	0	0	0	0	0	0	0	0	0	0	0	0	0	0	0	0	0	0	0	0	0	0	0	0	0	0	0	0	0	0	0	0	0	0	0	0	0	0	0	0	0	0.376865	0	0	0	0	0
New.CleanUp.ReferenceOTU350228	k__Fungi..unclassified..unclassified..unclassified..unclassified..unclassified..unclassified	0	0	0	0.000601105	0	0.0273494	0	0	0	6.09e-05	0	0	0	0.000253879	0.000610874	0.000151207	0.00222929	0	0.0102195	0.033475	0	0	0	0.0107625	0	0	0	0	0	0	0	0	0	0	0	0	0	0	0	0	0	0	0	0	0	0	0	0
New.ReferenceOTU263	k__Fungi..unclassified..unclassified..unclassified..unclassified..unclassified..unclassified	0	0	0	0	0	0	0	0	0	0	0	0	0	0	0	0	0	0	0	0	0	0	0	0	0	0	0	0.305557	0	0.145935	0	0	0	0	0	0	0	0	0	0	0	0	0	0	0	0	0	0
New.CleanUp.ReferenceOTU223100	k__Fungi..p__Basidiomycota..c__Agaricomycetes..o__Polyporales..f__Polyporaceae..g__Trametes..s__Trametes_elegans	0	0	0	0	0	0	0	0	0.000141827	0	0	0	0	0	0	0	0.000928871	0	0	0	0	0	0	0	0	0	0	0	0	0	0	0	0	0	0	0	0	0	0	0	0	0.0817156	0.00271126	0	0	0.130882	0	0
DQ481865	k__Fungi..p__Ascomycota..c__Dothideomycetes..o__Incertae_sedis..f__Incertae_sedis..g__Cenococcum..unclassified	0	0	0	0.000240442	0	0.0419229	0	0	0	0	0	0	0	0	0	0	0.000743097	0	0	0	0	0	0	0	0	0	0	0	0	0	0	0	0	0	0	0	0	0	0	0	0	0	0	0	0	0	0	0
New.CleanUp.ReferenceOTU358572	k__Fungi..p__Ascomycota..unclassified..unclassified..unclassified..unclassified..unclassified	0	0	0	0	0	0	0	0	0	0	0.00144058	0	0	0	0	0	0	0	0	0	0	0	0.000631332	0	0.00127243	0.00195353	0.0012863	0	0	0	0	0	0	0.00087692	0	0.11547	0	0	0	0	0	0	0	0	0	0	0	0
New.ReferenceOTU841	k__Fungi..unclassified..unclassified..unclassified..unclassified..unclassified..unclassified	0	0	0	0.000420773	0	0.00891245	0	0	0	6.09e-05	0	0	0	0	0.000610874	0	0.00111465	0	0.00255487	0	0	0	7.89e-05	0.00093587	0	5.43e-05	0	0	0	0	0.000350236	0	0	0.00023916	0.0237861	0.000122062	0	0	0	0	0	0	0	0	0	0	0.000176728	0
New.CleanUp.ReferenceOTU221652	k__Fungi..p__Ascomycota..c__Sordariomycetes..o__Chaetosphaeriales..f__Chaetosphaeriaceae..g__Chloridium..unclassified	0	0	0	0	0	0	0	0	0	0	0.00432174	0	0	0	0	0.000352815	0	0	0.000638718	0.000264624	0	0	0.000473499	0.0149739	0.00152692	0.00227912	0.00195741	0	0	0	0	0	0	0.00175384	0	0.101555	0	0	0	0	0	0	0	0	0	0	0	0
New.ReferenceOTU323	k__Fungi..unclassified..unclassified..unclassified..unclassified..unclassified..unclassified	0	0	0	0	0	0	0	0	0	0.000578179	0	0	0	0	0	0.00957642	0	0	0.000127744	0	0	0	0.00441932	0.00233967	0	0.00651176	5.59e-05	0	0	0	0.000116745	0	0	0	0.00741109	0.000122062	0	0	0	0	0	0	0	0	0.000148627	0	0	0
AB600187	k__Fungi..p__Basidiomycota..c__Agaricomycetes..o__Russulales..f__Russulaceae..g__Russula..unclassified	0	0	0	0	0	0	0	0	0	0	0.00360145	0	0	0	0	0	0	0	0	0	0	0	7.89e-05	0.00421141	0.000127243	0.000271323	0.000503334	0	0	0	0	0	0	0.0167412	0	0.101311	0	0	0	0	0	0	0	0	0	0	0	0
New.ReferenceOTU1418	k__Fungi..p__Ascomycota..c__Sordariomycetes..o__Microascales..f__Microascaceae..g__Microascus..unclassified	0	0	0	0.000120221	0	3.83e-05	0	0	0	0	0	0	0	0	0	0	0	0	0	0	0	0	0	0	0	0	0	0	0	0	0.000466981	0	0	0	0.075946	0	0	0	0	0	0	0	0	0	0.000148627	0	0.000176728	0
New.ReferenceOTU1901	k__Fungi..p__Ascomycota..unclassified..unclassified..unclassified..unclassified..unclassified	0	0	0	0	0	0	0	0	0	0	0.00216087	0	0	0	0	0	0	0	0	0	0	0	0.000552416	0	0.00101794	0.00141088	0.00195741	0	0	0	0	0	0	0.00143496	0	0.107536	0	0	0	0	0	0	0	0	0	0	0	0
New.ReferenceOTU305	k__Fungi..unclassified..unclassified..unclassified..unclassified..unclassified..unclassified	0	0	0	6.01e-05	0	0	0	0	0	0	0	0	0	0	0.110466	0	0.000185774	0	0	0	0	0	0	0	0	0	0	0	0	0	0	0	0	0	0	0	0	0	0	0	0	0	0	0	0	0	0	0
New.CleanUp.ReferenceOTU301615	k__Fungi..unclassified..unclassified..unclassified..unclassified..unclassified..unclassified	0	0	0	0	0	0.0410432	0	0	0	0	0	0	0	0	0	0	0.00130042	0	0	0	0	0	0	0	0	0	0	0	0	0	0	0	0	0	0	0	0	0	0	0	0	0	0	0	0	0	0	0
New.ReferenceOTU1341	k__Fungi..unclassified..unclassified..unclassified..unclassified..unclassified..unclassified	0	0	0	0	0	0	0	0	0	0	0	0	0	0.08835	0	0.00045362	0	0	0.000255487	0.000793873	0	0	0	0.00561522	0	0	0	0	0	0	0	0	0	0	0	0	0	0	0	0	0	0	0	0	0	0	0	0
EU520640	k__Fungi..p__Ascomycota..c__Dothideomycetes..o__Pleosporales..f__unidentified..g__unidentified..unclassified	0	0	0	0.000721326	0	0.0380978	0	0	0	0	0	0	0	0	0.000610874	0	0.00984603	0	0.000127744	0	0	0	0	0	0	0	0	0	0	0	0	0	0	0	0	0	0	0	0	0	0	0	0	0	0	0	0	0
New.ReferenceOTU84	k__Fungi..unclassified..unclassified..unclassified..unclassified..unclassified..unclassified	0	0	0	0	0	0	0	0	0	0	0	0	0	0	0	0	0	0	0	0	0	0	0	0	0	0	5.59e-05	0	0	0	0	0	0	0	0	0.13024	0	0	0	0	0	0	0	0	0	0	0	0
New.CleanUp.ReferenceOTU206447	k__Fungi..unclassified..unclassified..unclassified..unclassified..unclassified..unclassified	0	0	0	0	0	0.00883595	0	0	0	0	0.00072029	0	0	0	0	0	0	0	0	0	0	0	0.00023675	0	0.000890702	0.0189926	0.000391482	0	0	0	0	0	0	0.00063776	0	0.000244124	0	0	0	0	0	0	0	0	0	0	0	0
New.CleanUp.ReferenceOTU266699	k__Fungi..unclassified..unclassified..unclassified..unclassified..unclassified..unclassified	0	0	0	0	0	0	0	0	0	0	0	0	0	0	0	0	0	0	0	0.000132312	0	0	0.000552416	0	0	5.43e-05	0	0	0	0	0	0	0	0.00047832	0	0.000122062	0	0	0	0	0	0	0	0	0	0	0	0
New.ReferenceOTU1730	k__Fungi..unclassified..unclassified..unclassified..unclassified..unclassified..unclassified	0	0	0	0	0	0	0	0	0	0	0	0	0	0	0	0	0	0	0	0	0	0	0	0	0	0	0	0	0	0	0	0	0	0	0	0	0	0	0	0	0	0	0	0	0	0	0	0
New.ReferenceOTU1551	k__Fungi..unclassified..unclassified..unclassified..unclassified..unclassified..unclassified	0	0	0	0.000420773	0	0.0390159	0	0	0	0	0	0	0	0	0	0	0	0	0	0.00489555	0	0	0	0	0	0	0	0	0	0	0	0	0	0	0	0	0	0	0	0	0	0	0	0	0	0	0	0
New.ReferenceOTU1383	k__Fungi..unclassified..unclassified..unclassified..unclassified..unclassified..unclassified	0	0	0	6.01e-05	0	0.0405459	0	0	0	3.04e-05	0	0	0	0	0	0	0.000185774	0	0	0	0	0	0	0	0	0	0	0	0	0	0	0	0	0	0	0	0	0	0	0	0	0	0	0	0	0	0	0
New.ReferenceOTU216	k__Fungi..p__Ascomycota..unclassified..unclassified..unclassified..unclassified..unclassified	0	0	0	0.000420773	0	0.0397809	0	0	0	3.04e-05	0	0	0	0	0.000814499	0	0.00111465	0	0	0	0	0	0	0	0	0	0	0	0	0	0	0	0	0	0	0	0	0	0	0	0	0	0	0	0	0	0	0
New.ReferenceOTU252	k__Fungi..p__Ascomycota..unclassified..unclassified..unclassified..unclassified..unclassified	0.00240256	0	0	6.01e-05	0	0	0	0	0	0	0	0	0	0	0.107005	5.04e-05	0.000371548	0	0	0	0	0	0	0	0	0	0	0	0	0	0	0	0	0	0	0	0	0	0	0	0	0	0	0	0	0	0	0
New.ReferenceOTU1909	k__Fungi..unclassified..unclassified..unclassified..unclassified..unclassified..unclassified	0	0	0	6.01e-05	0	0.00665565	0	0	0	0	0	0	0	0	0	5.04e-05	0.000371548	0	0.00191615	0.00449862	0	0	0	0.000467935	0.000254486	0	0	0	0	0	0.000466981	0	0	0	0.0466546	0	0	0	0	0	0	0	0	0	0	0	0	0
New.ReferenceOTU1143	k__Fungi..unclassified..unclassified..unclassified..unclassified..unclassified..unclassified	0	0	0	0	0	0	0	0	0	0	0	0	0	0	0	0	0	0	0	0	0	0	0	0	0	0	0	0	0	0	0	0	0	0	0	0	0	0	0.697914	0	0	0	0	0	0	0	0	0
New.CleanUp.ReferenceOTU180545	k__Fungi..unclassified..unclassified..unclassified..unclassified..unclassified..unclassified	0	0	0	0.000601105	0	0.0388629	0	0	0	0	0	0	0	0	0.000712687	0	0.00167197	0	0.00217164	0	0	0	0	0	0	0	0	0	0	0	0	0	0	0	0	0	0	0	0	0	0	0	0	0	0	0	0	0
New.ReferenceOTU1138	k__Fungi..p__Ascomycota..c__Dothideomycetes..unclassified..unclassified..unclassified..unclassified	0	0	0	0	0	0.00367208	0	0	0	0	0	0	0	8.46e-05	0	0.000100804	0.000371548	0	0.000766462	0.00555711	0	0	0	0.00608315	0	0	0	0	0	0	0.00023349	0	0	0	0.0618296	0	0	0	0	0	0	0	0	0	0	0	0.000353456	0
New.ReferenceOTU906	k__Fungi..unclassified..unclassified..unclassified..unclassified..unclassified..unclassified	0	0	0	0.000360663	0	0.0144206	0	0	0	6.09e-05	0	0	0	0	0.000407249	0	0.000743097	0	0	0	0	0	0	0	0	0	0	0	0	0	0.000350236	0	0	0	0.0450312	0	0	0	0	0	0	0	0	0	0	0	0.000353456	0
New.ReferenceOTU1280	k__Fungi..p__Ascomycota..c__Saccharomycetes..o__Saccharomycetales..f__Saccharomycetaceae..g__Saccharomyces..unclassified	0	0	0	0	0	0	0	0	0	0	0.00072029	0	0	0	0	0	0	0	0	0	0	0	0.000394583	0	0	0.0566523	5.59e-05	0	0	0	0.000116745	0	0	0	7.06e-05	0	0	0	0	0	0	0	0	0	0	0	0	0
GQ999194	k__Fungi..p__Ascomycota..c__Eurotiomycetes..o__Eurotiales..f__Trichocomaceae..g__Eurotium..s__Eurotium_niveoglaucum	0.00440469	0	0	0	0	0.000114753	0	0	0	6.09e-05	0.00072029	0	0	0	0	0	0.000557322	0	0.000766462	0.000132312	0	0	7.89e-05	0	0	0	5.59e-05	0	0	0	0	0	0	7.97e-05	7.06e-05	0.00622515	0	0.00115718	0	0	0	0	0	0	0	0	0.000530184	0
New.ReferenceOTU1952	k__Fungi..p__Ascomycota..c__Dothideomycetes..unclassified..unclassified..unclassified..unclassified	0	0	0	0	0	0.0401251	0	0	0	0	0	0	0	0	0	0	0	0	0	0	0	0	0	0	0.000127243	0	0	0	0	0	0	0	0	0	0	0	0	0	0	0	0	0	0	0	0	0	0	0
New.ReferenceOTU1650	k__Fungi..unclassified..unclassified..unclassified..unclassified..unclassified..unclassified	0	0	0	0	0	0	0	0	0	0	0	0	0	0	0	0	0	0	0	0	0	0	0	0	0	0	0	0	0	0	0	0	0	0	0.0740403	0	0	0	0	0	0	0	0	0	0	0	0	0
New.CleanUp.ReferenceOTU195105	k__Fungi..p__unidentified..c__unidentified..o__unidentified..f__unidentified..g__unidentified..s__fungal_sp_TRN213	0	0	0	0	0	0	0	0	0	0	0	0	0	0	0	0	0	0	0	0	0	0	0	0	0	0	0	0	0	0	0.000700471	0.000522057	0	0	0.0711464	0	0	0	0	0	0	0	0	0	0	0	0.000353456	0
New.CleanUp.ReferenceOTU193828	k__Fungi..p__Ascomycota..unclassified..unclassified..unclassified..unclassified..unclassified	0	0	0	0	0	0	0	0	0	0	0.00216087	0	0	0	0	0.000151207	0	0	0.000638718	0.000132312	0	0	0.00102592	0.0126342	0.00152692	0.00249618	0.00184556	0	0	0	0	0	0	0.001993	0	0.094842	0	0	0	0	0	0	0	0	0	0	0	0
New.ReferenceOTU1262	k__Fungi..unclassified..unclassified..unclassified..unclassified..unclassified..unclassified	0	0	0	0	0	0	0	0	0	0	0	0	0	0	0	0	0	0	0	0	0	0	0	0	0	0	0	0	0	0	0	0	0	0	0	0	0	0	0	0	0	0	0	0	0	0	0	0
New.ReferenceOTU1817	k__Fungi..p__Ascomycota..c__Sordariomycetes..unclassified..unclassified..unclassified..unclassified	0	0	0	0	0	0	0	0	0	0	0.00360145	0	0	0	0	0	0	0	0	0	0	0	0.00023675	0	0.00127243	0.00189926	0.0490471	0	0	0	0	0	0	0.0015944	0	0.00244124	0	0	0	0	0	0	0	0	0	0	0	0
New.ReferenceOTU600	k__Fungi..unclassified..unclassified..unclassified..unclassified..unclassified..unclassified	0	0	0	0	0	0	0	0	0	0	0	0	0	0	0	0	0	0	0	0	0	0	0	0	0	0	0	0	0	0	0	0	0	0	0	0	0	0	0	0	0	0	0	0	0	0	0	0
New.ReferenceOTU1809	k__Fungi..p__Ascomycota..c__Saccharomycetes..o__Saccharomycetales..f__Dipodascaceae..unclassified..unclassified	0	0	0	0	0	0	0	0	0	0	0	0	0	0.000169253	0	0	0	0	0	0	0	0	0.00023675	0	0.000127243	0	0.00475371	0	0	0	0.00221816	0	0	0.00589928	0.00197629	0.00549278	0	0	0	0	0	0	0	0	0.000148627	0	0.000530184	0
New.ReferenceOTU1267	k__Fungi..p__Ascomycota..c__Saccharomycetes..o__Saccharomycetales..f__Saccharomycetaceae..g__Saccharomyces..unclassified	0	0	0	0	0	0	0	0	0	0	0.00144058	0	0	0	0	0	0	0	0.000127744	0	0	0	0.0725243	0	0.000254486	0.00423265	5.59e-05	0	0	0	0	0	0	7.97e-05	0	0.000732371	0	0	0	0	0	0	0	0	0	0	0	0
New.CleanUp.ReferenceOTU399114	k__Fungi..unclassified..unclassified..unclassified..unclassified..unclassified..unclassified	0	0.0058377	0	0	0	0	0	0	0	0	0.00360145	0	0	0	0	0	0	0	0	0	0	0	0.000157833	0	0	0.000217059	0.000727038	0	0	0	0	0	0	0.0774879	0	0.000122062	0	0	0	0	0	0	0.00135563	0	0	0	0	0
AY902794	k__Fungi..p__Ascomycota..c__Orbiliomycetes..o__Orbiliales..f__Orbiliaceae..g__Dactylella..s__Dactylella_mammillata	0	0	0	0	0	0.000306007	0	0	0	0	0.00648261	0	0	0.000169253	0	5.04e-05	0	0	0.000510974	0.000264624	0	0	0.000394583	0.00748696	0.00229038	0.00249618	0.00106259	0	0	0	0	0	0	0.0095664	0	0.0841006	0	0	0	0	0	0	0	0	0	0	0	0
New.ReferenceOTU299	k__Fungi..p__Ascomycota..c__Saccharomycetes..o__Saccharomycetales..f__Saccharomycetaceae..g__Kluyveromyces..s__Kluyveromyces_marxianus	0	0	0	0	0	0.000153003	0	0	0	0.0290611	0	0	0	8.46e-05	0	0	0	0	0	0.00992342	0	0	0	0	0	0	0	0	0	0	0	0	0	0	0	0.000122062	0	0	0	0	0	0	0	0	0	0	0	0
New.CleanUp.ReferenceOTU138597	k__Fungi..unclassified..unclassified..unclassified..unclassified..unclassified..unclassified	0	0	0	0.000540994	0	0.0380978	0	0	0	3.04e-05	0	0	0	0	0.000916311	0	0.00130042	0	0.000127744	0	0	0	0	0	0	0	0	0	0	0	0	0	0	0	0.000141164	0	0	0	0	0	0	0	0	0	0.00118902	0	0.000176728	0
GU183124	k__Fungi..p__Ascomycota..unclassified..unclassified..unclassified..unclassified..unclassified	0	0	0	0	0	0	0	0	0	0	0.00360145	0	0	0.000169253	0	0.000554424	0	0	0.00140518	0.000661561	0	0	0.000315666	0.0205891	0.00190865	0.00238765	0.00167778	0	0	0	0	0	0	0.001993	0	0.0910581	0	0	0	0	0	0	0	0	0	0	0	0
New.ReferenceOTU1175	k__Fungi..p__Ascomycota..c__Saccharomycetes..o__Saccharomycetales..f__Saccharomycetaceae..g__Kluyveromyces..s__Kluyveromyces_lactis	0	0	0	0	0	0	0	0	0	0	0	0	0	0	0	0	0	0	0	0	0	0	0	0	0	0	0	0	0	0.000386071	0	0	0	0	0	0	0	0	0	0	0	0	0	0	0	0	0	0
New.CleanUp.ReferenceOTU365708	k__Fungi..unclassified..unclassified..unclassified..unclassified..unclassified..unclassified	0	0.00267561	0	0	0	0	0	0	0	0	0	0	0	0	0	5.04e-05	0	0	0	0	0	0	0	0	0	0	0	0	0	0	0	0	0	0	0.0713582	0	0	0	0.00395418	0	0	0	0	0	0	0	0	0
New.ReferenceOTU200	k__Fungi..p__Ascomycota..unclassified..unclassified..unclassified..unclassified..unclassified	0	0	0	0	0	0.0393601	0	0	0	0	0	0	0	0	0	0	0	0	0	0	0	0	0	0	0	0	0	0	0	0	0	0	0	0	0	0	0	0	0	0	0	0	0	0	0	0	0	0
New.CleanUp.ReferenceOTU152418	k__Fungi..p__Ascomycota..c__unidentified..o__unidentified..f__unidentified..g__unidentified..s__fungal_endophyte_MUT_2729	0	0	0	0	0	3.83e-05	0	0	0	9.13e-05	0	0	0	0	0	0	0	0	0	0	0	0	0	0	0	0	0	0	0	0	0.000933962	0	0	0	0.0700877	0	0	0	0	0	0	0	0	0	0.000148627	0	0.000176728	0
New.ReferenceOTU673	k__Fungi..unclassified..unclassified..unclassified..unclassified..unclassified..unclassified	0.0444473	0	0.0122635	0.00865591	0	3.83e-05	0	0	0	0	0	0	0	0	0.000203625	0	0.128184	0	0	0	0	0	0	0	0	0	0	0	0	0	0	0	0	0	0	0	0	0.016972	0	0	0	0	0	0	0	0	0	0
New.ReferenceOTU1768	k__Fungi..p__Basidiomycota..c__Agaricomycetes..o__Polyporales..f__Ganodermataceae..g__Ganoderma..unclassified	0	0	0	0	0	0	0	0	0	0	0	0	0	0	0	0	0	0	0	0	0	0	0	0	0	0	0	0.00276522	0.295469	0.000386071	0	0	0	0	0	0	0	0	0	0	0	0	0	0	0	0	0	0
DQ123642	k__Fungi..p__Ascomycota..c__Eurotiomycetes..o__Eurotiales..f__Trichocomaceae..g__Penicillium..s__Penicillium_brocae	0	0	0	0	0	0	0	0	0	0	0.00216087	0	0	0	0	0	0	0	0	0	0	0	0.000473499	0	0.00165416	0.000976764	0.049886	0	0	0	0	0	0	0.00151468	0	0.00183093	0	0	0	0	0	0	0	0	0	0	0	0
New.ReferenceOTU1584	k__Fungi..p__Basidiomycota..unclassified..unclassified..unclassified..unclassified..unclassified	0	0	0	0	0	0	0	0	0	0	0.00144058	0	0	0	0	0	0	0	0	0	0	0	0.000315666	0	0.000508973	0.000488382	0.00027963	0	0	0	0	0	0	0.00063776	0	0.0649369	0	0	0	0	0	0	0	0	0	0	0.000176728	0
New.CleanUp.ReferenceOTU275717	k__Fungi..unclassified..unclassified..unclassified..unclassified..unclassified..unclassified	0	0	0	0	0	0	0	0	0	0	0	0	0	0	0	0	0	0	0	0	0	0	0	0	0	0	0	0	0	0	0	0.000522057	0	0	0.072064	0	0	0	0	0	0	0	0	0	0	0	0	0
HQ446077	k__Fungi..unclassified..unclassified..unclassified..unclassified..unclassified..unclassified	0	0	0	0.000601105	0	0.0346935	0	0	0	6.09e-05	0	0	0	8.46e-05	0.000509062	5.04e-05	0.000371548	0	0.000383231	0.000396937	0	0	0	0.00421141	0	5.43e-05	0	0	0	0	0	0.00104411	0	0	0.00444665	0	0	0	0	0	0	0	0	0	0	0	0	0
JQ726604	k__Fungi..p__Ascomycota..c__Saccharomycetes..unclassified..unclassified..unclassified..unclassified	0.000400426	0	0.000350387	0.0356455	0	0.00160654	0	0	0	6.09e-05	0	0	0	0	0.0098758	0	0.000743097	0	0	0	0	0	7.89e-05	0	0	0	0	0	0	0	0.000933962	0	0	0	0.00119989	0	0	0	0	0	0	0	0	0	0	0	0.00406475	0
New.ReferenceOTU1753	k__Fungi..unclassified..unclassified..unclassified..unclassified..unclassified..unclassified	0	0	0	0	0	3.83e-05	0	0	0	0	0	0	0	0	0.000101812	0	0.000743097	0	0.000894205	0	0	0	0	0	0	0.0009225	0	0	0	0	0.000817217	0.00104411	0	0	0.0676174	0	0	0	0	0	0	0	0	0	0.000148627	0	0	0
GU166474	k__Fungi..p__Ascomycota..c__Leotiomycetes..o__Helotiales..f__unidentified..g__unidentified..unclassified	0	0	0	0	0	0	0	0	0	0	0.00432174	0	0	0	0	0	0	0	0	0	0	0	0.00102592	0	0.00165416	0.00227912	0.00145408	0	0	0	0	0	0	0.00294964	0	0.0924008	0	0	0	0	0	0	0	0	0	0	0	0
New.ReferenceOTU44	k__Fungi..unclassified..unclassified..unclassified..unclassified..unclassified..unclassified	0	0	0	0	0	0	0	0	0	0	0	0	0	0	0	0	0	0	0	0	0	0	0	0	0	0	0	0	0	0	0.00023349	0.000522057	0	0	0.0702995	0	0	0	0	0	0	0	0	0	0.000445882	0	0	0
New.ReferenceOTU474	k__Fungi..unclassified..unclassified..unclassified..unclassified..unclassified..unclassified	0	0	0.0392433	0	0	0	0	0	0	0	0	0	0	0	0	0	0	0	0	0	0	0	0	0	0	0	0	0	0	0	0	0	0	0	0	0	0	0	0	0	0.0209488	0	0.280276	0	0	0	0	0
New.CleanUp.ReferenceOTU69758	k__Fungi..unclassified..unclassified..unclassified..unclassified..unclassified..unclassified	0	0	0	0	0	0	0	0	0	0	0	0	0	0	0	0	0	0	0	0	0	0	0	0	0	5.43e-05	0	0	0	0	0.00023349	0	0	0	0	0	0	0	0	0	0	0	0	0	0	0	0.000176728	0
New.CleanUp.ReferenceOTU97071	k__Fungi..unclassified..unclassified..unclassified..unclassified..unclassified..unclassified	0	0	0	0.000240442	0	0.0377153	0	0	0	0	0	0	0	0	0.000101812	0	0.00130042	0	0.000255487	0	0	0	0	0	0	0	0	0	0	0	0	0.00104411	0	0	0	0	0	0	0	0	0	0	0	0	0	0	0	0
New.ReferenceOTU104	k__Fungi..unclassified..unclassified..unclassified..unclassified..unclassified..unclassified	0	0	0	0	0	0	0	0	0	0	0	0	0	0	0	0.00982843	0	0	0	0	0	0	0	0	0.0017814	0.00314735	0.00173371	0	0	0	0	0	0	0.00191328	0	0.00231918	0	0	0	0	0	0	0	0	0	0	0	0
New.ReferenceOTU383	k__Fungi..unclassified..unclassified..unclassified..unclassified..unclassified..unclassified	0.141751	0	0.0241767	0	0	0	0	0	0	0	0	0	0	0	0	0	0	0	0	0	0	0	0	0	0	0	0	0	0	0	0	0	0	0	0	0	0	0.222565	0	0	0	0	0	0	0	0	0	0
New.CleanUp.ReferenceOTU92293	k__Fungi..unclassified..unclassified..unclassified..unclassified..unclassified..unclassified	0	0	0	6.01e-05	0	0.0289176	0	0	0	3.04e-05	0	0	0	8.46e-05	0.000203625	0.000302413	0.00260084	0	0.00242713	0.00330781	0	0	0	0.00374348	0.000127243	0.000271323	0	0	0	0	0	0	0	0.0120377	0	0.000488247	0	0	0	0	0	0	0	0	0	0	0	0
New.ReferenceOTU1093	k__Fungi..unclassified..unclassified..unclassified..unclassified..unclassified..unclassified	0	0	0	0	0	0	0	0	0	0	0	0	0	0	0	0	0	0	0	0	0	0	0	0	0	0	0	0	0	0	0	0	0	0	0	0	0	0	0	0	0	0	0	0	0	0	0	0
New.CleanUp.ReferenceOTU394666	k__Fungi..unclassified..unclassified..unclassified..unclassified..unclassified..unclassified	0	0	0	0	0	0	0	0	0	0	0	0	0	0	0	0	0	0	0	0	0	0	0	0	0	0	0	0	0	0	0.000466981	0	0	0	0.0690996	0	0	0	0	0	0	0	0	0	0.000148627	0	0	0
New.ReferenceOTU1276	k__Fungi..unclassified..unclassified..unclassified..unclassified..unclassified..unclassified	0	0	0	0.000180331	0	0.000114753	0	0	0	6.09e-05	0	0	0	0	0	0	0.178901	0	0.000127744	0	0	0	0	0.00842283	0	0	0	0	0	0	0	0	0	0	0	0	0	0	0	0	0	0	0	0	0	0	0	0
New.ReferenceOTU620	k__Fungi..unclassified..unclassified..unclassified..unclassified..unclassified..unclassified	0	0	0	0.000540994	0	3.83e-05	0	0	0	0	0	0	0	0	0	0.000100804	0.000185774	0	0	0	0	0	0.000315666	0	0.0372822	0.0027675	0.00111852	0	0	0	0.00116745	0.00156617	0	0.0308516	0.00204687	0.00195299	0	0	0	0	0	0	0	0	0.000148627	0	0	0
New.ReferenceOTU997	k__Fungi..unclassified..unclassified..unclassified..unclassified..unclassified..unclassified	0	0	0	0	0	0	0	0	0	0	0	0	0	0.0832724	0	5.04e-05	0	0	0	0.000132312	0	0	0	0.00093587	0	0	0	0	0	0	0	0	0	0	0	0	0	0	0	0	0	0	0	0	0	0	0	0
New.ReferenceOTU1360	k__Fungi..p__Ascomycota..unclassified..unclassified..unclassified..unclassified..unclassified	0	0	0	0.000240442	0	0.0318247	0	0	0	6.09e-05	0	0	0	0	0.000101812	0	0.0243364	0	0.000894205	0	0	0	0	0	0	0	0	0	0	0	0.000116745	0.00417645	0	0	7.06e-05	0	0	0	0	0	0	0	0	0	0	0	0	0
New.ReferenceOTU1363	k__Fungi..p__Ascomycota..c__Sordariomycetes..o__Sordariales..unclassified..unclassified..unclassified	0	0	0	0	0	0	0	0	0	0	0.00216087	0	0	0	0	0	0	0	0	0	0	0	0.00023675	0	0.00152692	0.00157368	0.00111852	0	0	0	0	0	0	0.001993	0	0.0981377	0	0	0	0	0	0	0	0	0	0	0	0
New.ReferenceOTU1792	k__Fungi..p__Ascomycota..c__Saccharomycetes..o__Saccharomycetales..f__Metschnikowiaceae..g__Metschnikowia..s__Metschnikowia_drosophilae	0	0	0	0	0	0	0	0	0	0	0	0	0	0	0	0	0	0	0	0	0	0	0	0	0	0	0	0	0	0	0.00151769	0	0	0	0.00254094	0	0	0	0	0	0	0	0	0	0.000148627	0	0.161176	0
New.ReferenceOTU1392	k__Fungi..unclassified..unclassified..unclassified..unclassified..unclassified..unclassified	0	0	0	0.000240442	0	0.0100217	0	0	0	6.09e-05	0	0	0	0	0.000101812	0	0.000743097	0	0.000638718	0	0	0	0	0	0	0	0	0	0	0	0.00023349	0	0	0	0.0462311	0	0	0	0	0	0	0	0	0	0.000297255	0	0.000176728	0
New.ReferenceOTU1460	k__Fungi..p__Ascomycota..c__Dothideomycetes..o__Pleosporales..f__Sporormiaceae..unclassified..unclassified	0	0	0	0	0	0	0	0	0	0	0	0	0	0	0	0	0	0	0	0	0	0	0	0	0	0.00672882	0	0	0	0	0.000700471	0	0	0	0.0600651	0	0	0	0	0	0	0	0	0	0.000148627	0	0.000530184	0
New.CleanUp.ReferenceOTU217968	k__Fungi..unclassified..unclassified..unclassified..unclassified..unclassified..unclassified	0	0	0	0	0	0	0	0	0	0	0	0	0	0	0	0	0	0	0	0	0	0	0	0	0	0	0	0	0	0.378735	0	0	0	0	0	0	0	0	0	0	0	0	0	0	0	0	0	0
New.ReferenceOTU1142	k__Fungi..unclassified..unclassified..unclassified..unclassified..unclassified..unclassified	0	0	0.00770851	0	0	0	0	0	0	6.09e-05	0	0	0	0	0	0	0	0	0	0	0	0	0.000631332	0	0.000381729	0.000434118	0.000391482	0	0	0	0	0.00208823	0	0.0670445	7.06e-05	0.000610309	0	0	0	0	0	0	0.0142341	0	0	0	0	0
New.ReferenceOTU466	k__Fungi..p__Ascomycota..unclassified..unclassified..unclassified..unclassified..unclassified	0	0	0	0	0	0	0	0	0	0	0	0	0	0	0	0	0	0	0	0	0	0	0	0	0.000890702	0.0203493	0.00123037	0	0	0	0.000817217	0	0	0	0.0393141	0	0	0	0	0	0	0	0	0	0	0	0.000353456	0
New.ReferenceOTU1893	k__Fungi..p__Ascomycota..c__Leotiomycetes..o__Helotiales..f__unidentified..g__unidentified..s__Helotiales_sp_REF046	0	0	0	0	0	0.000191254	0	0	0	0	0.00072029	0	0	0	0	0	0	0	0	0	0	0	0.000394583	0	0.0800359	0.000542647	0.000503334	0	0	0	0	0	0	0.00103636	0.0179278	0	0	0	0	0	0	0	0	0	0	0	0	0
New.ReferenceOTU456	k__Fungi..p__Ascomycota..c__Dothideomycetes..o__Pleosporales..f__Pleosporaceae..unclassified..unclassified	0	0	0	0	0	7.65e-05	0	0	0	0	0.00360145	0	0	0	0	5.04e-05	0	0	0	0	0	0	0.000946998	0	0.0396999	0.00255044	0.00201334	0	0	0	0	0	0	0.00263076	0.000211745	0.00280742	0	0	0	0	0	0	0	0	0.000148627	0	0.00388802	0
New.ReferenceOTU1724	k__Fungi..unclassified..unclassified..unclassified..unclassified..unclassified..unclassified	0	0	0	0.000540994	0	0.0364148	0	0	0	3.04e-05	0	0	0	0	0	0	0.000928871	0	0	0	0	0	0	0	0	0	0	0	0	0	0	0	0	0	0	0	0	0	0	0	0	0	0	0	0	0	0	0
New.CleanUp.ReferenceOTU145965	k__Fungi..unclassified..unclassified..unclassified..unclassified..unclassified..unclassified	0	0	0	0	0	0	0	0	0	0	0	0	0	0	0	0	0	0	0	0	0	0	0	0	0	0	0	0	0	0	0	0	0	0	0	0	0	0	0	0	0	0	0	0	0	0	0	0
New.CleanUp.ReferenceOTU23454	k__Fungi..p__Basidiomycota..c__Tremellomycetes..unclassified..unclassified..unclassified..unclassified	0	0	0	0	0	0	0	0	0	0	0.00144058	0	0	0	0	0	0	0	0	0	0	0	0.000789165	0	0.000127243	5.43e-05	0.0118004	0	0	0	0	0	0	0.0043846	0	0.0742136	0	0	0	0	0	0	0	0	0.000594509	0	0	0
FJ153217	k__Fungi..p__Ascomycota..c__Saccharomycetes..unclassified..unclassified..unclassified..unclassified	0	0	0	0	0	0	0	0	0	0	0	0	0	0	0	0	0	0	0	0	0	0	0	0	0	0	0	0	0	0	0.00023349	0	0	0	0.000141164	0	0	0	0	0	0	0	0	0	0	0	0.168952	0
New.ReferenceOTU1025	k__Fungi..unclassified..unclassified..unclassified..unclassified..unclassified..unclassified	0	0	0	0	0	0	0	0	0	0	0.00072029	0	0	0	0	0	0	0	0	0	0	0	0.000157833	0	0.118972	0	0.000111852	0	0	0	0	0.00104411	0	0	0	0.000488247	0	0	0	0	0	0	0	0	0	0	0	0
New.ReferenceOTU486	k__Fungi..unclassified..unclassified..unclassified..unclassified..unclassified..unclassified	0	0	0	0	0	0	0	0	0	0	0	0	0	0	0	0	0	0	0	0	0	0	0	0	0	0	0	0	0	0	0	0	0	0	0	0	0	0	0	0	0	0	0	0	0	0	0	0
New.CleanUp.ReferenceOTU327148	k__Fungi..p__Ascomycota..c__unidentified..o__unidentified..f__unidentified..g__unidentified..s__Ascomycota_sp_OY18707	0	0	0	6.01e-05	0	0	0	0	0	0	0	0	0	0	0	0	0	0	0	0	0	0	0.000552416	0	0.000890702	0.00108529	0.000727038	0	0	0	0.000583726	0	0	0.00063776	0.000705818	0.00122062	0	0	0	0	0	0	0	0	0	0	0.000176728	0
New.ReferenceOTU1168	k__Fungi..unclassified..unclassified..unclassified..unclassified..unclassified..unclassified	0	0	0	0.0417167	0	0	0	0	0	6.09e-05	0	0	0	0	0.00834861	0	0.00167197	0	0	0	0	0	0	0	0	0	0	0	0	0	0	0	0	0	0	0	0	0	0	0	0	0	0	0	0.000297255	0	0	0
New.CleanUp.ReferenceOTU204947	k__Fungi..unclassified..unclassified..unclassified..unclassified..unclassified..unclassified	0	0	0	0.0480283	0	3.83e-05	0	0	0	0	0	0	0	0	0	0	0	0	0	0	0	0	0	0	0	0	0	0	0	0	0	0	0	0	0	0	0	0	0	0	0	0	0	0	0	0	0	0
New.ReferenceOTU53	k__Fungi..p__Basidiomycota..c__Tremellomycetes..o__Filobasidiales..f__Filobasidiaceae..g__Cryptococcus..unclassified	0	0	0	0.000120221	0	0.0360323	0	0	0	3.04e-05	0	0	0	0	0.000203625	5.04e-05	0.00111465	0	0.000255487	0	0	0	0	0	0	0	0	0	0	0	0	0	0	0	7.06e-05	0	0	0	0	0	0	0	0	0	0	0	0	0
New.CleanUp.ReferenceOTU330124	k__Fungi..p__Basidiomycota..c__Agaricomycetes..o__Agaricales..f__Agaricaceae..g__Lepiota..unclassified	0	0	0	0	0	0	0	0	0	0	0	0	0	0	0	0	0	0	0	0	0	0	0	0	0	0	0	0	0	0	0	0	0	0	0	0	0	0	0	0	0	0	0	0.270896	0	0	0	0
EF216862	k__Fungi..p__Ascomycota..c__Saccharomycetes..o__Saccharomycetales..f__Incertae_sedis..g__Candida..s__Candida_tropicalis	0	0.000243237	0	0	0	3.83e-05	0	0	0	0	0.00648261	0	0	0	0	0.000151207	0	0	0	0	0	0	0	0	0	0.000271323	0.051396	0	0	0	0	0	0	0	0	0	0	0	0	0	0	0	0	0	0	0	0	0
New.ReferenceOTU289	k__Fungi..unclassified..unclassified..unclassified..unclassified..unclassified..unclassified	0	0	0	0	0	0	0	0	0	0	0.00216087	0	0	0	0	0	0	0	0	0	0	0	0.000315666	0	0.000381729	0.00162794	0.00117445	0	0	0	0	0	0	0.0312502	0	0.00244124	0	0	0	0	0	0	0	0	0	0	0	0
New.ReferenceOTU880	k__Fungi..unclassified..unclassified..unclassified..unclassified..unclassified..unclassified	0.0208222	0.0362424	0.052558	0	0	0	0	0	0	0	0	0	0	0	0	0	0	0	0	0	0	0	0	0	0	0	0	0	0	0	0	0	0	0	0	0	0.000212018	0.0304725	0.0665621	0	0.0506524	0	0.0850657	0.000283364	0	0	0	0
New.CleanUp.ReferenceOTU219713	k__Fungi..p__Ascomycota..c__Leotiomycetes..o__Helotiales..f__unidentified..g__unidentified..s__Helotiales_sp_r337	0	0	0	0.000180331	0	0.03324	0	0	0	0	0	0	0	0	0.000305437	0	0.000743097	0	0.00191615	0	0	0	0	0	0	0.000162794	0	0	0	0	0	0	0	0	0	0	0	0	0	0	0	0	0	0	0	0	0	0
New.ReferenceOTU893	k__Fungi..unclassified..unclassified..unclassified..unclassified..unclassified..unclassified	0	0	0	0	0	3.83e-05	0	0	0	0	0.00072029	0	0	0	0	0	0	0	0	0	0	0	0.000631332	0	0.00139967	0	0	0	0	0	0	0	0	0.00103636	0.000211745	0.00122062	0	0	0	0	0	0	0	0	0	0	0	0
New.ReferenceOTU1581	k__Fungi..unclassified..unclassified..unclassified..unclassified..unclassified..unclassified	0	0	0	0	0	0	0	0	0	0	0	0	0	0	0	0	0	0	0	0	0	0	0.00276208	0	0.000763459	0.0195353	0.000111852	0	0	0	0.000116745	0	0	0.00055804	0.000141164	0.000488247	0	0	0	0	0	0	0	0	0.000148627	0	0.000176728	0
UDB011819	k__Fungi..p__Basidiomycota..c__Agaricomycetes..o__Geastrales..f__Geastraceae..g__Geastrum..s__Geastrum_pectinatum	0	0	0	0	0	0	0	0	0	0	0	0	0	0	0	0	0	0	0	0	0	0.198899	0	0	0	0	0	0	0	0	0	0	0	0	0	0	0	0	0	0.000189498	0	0	0	0	0	0	0	0
New.ReferenceOTU1538	k__Fungi..unclassified..unclassified..unclassified..unclassified..unclassified..unclassified	0	0	0	0	0	0	0	0	0	0	0	0	0	0	0	0	0	0	0	0	0	0	0	0	0	0	0	0	0	0	0.000350236	0	0	0	0.0378318	0	0	0	0	0	0	0	0	0	0.000297255	0	0	0
[truncated: 586 more rows]
[truncated: 15 more columns]
