# Supplementary material for: Alterations in the gut bacterial microbiome in fungal Keratitis patients
Source: PLoS One. 2018 Jun 22;13(6):e0199640. doi: 10.1371/journal.pone.0199640 (PMC6014669; doi:10.1371/journal.pone.0199640)
Supplement: S3 Table — (XLSX) [file pone.0199640.s003.xlsx]

## Sheet: Reads_Summary
S3 Table. Details of sequencing reads for 62 fungal microbiomes
Sample	Total High Quality Reads (Q ≥ 25)	Total Reads Assigned to OTUs	% Reads Assigned to OTUs
FK003	856566	851819	99.45
FK004	191550	187079	97.67
FK006	625800	623455	99.63
FK010	1254390	1217424	97.05
FK011	1416796	1374768	97.03
FK012	819257	804479	98.2
FK013	471659	469769	99.6
FK015	259250	244656	94.37
FK018	151738	141706	93.39
FK024	527710	525793	99.64
FK025	319827	301620	94.31
FK026	387931	386738	99.69
FK030	295066	262523	88.97
FK031	352903	351539	99.61
FK034	672824	668641	99.38
FK036	592138	590550	99.73
FK039	565841	558524	98.71
FK040	607280	605931	99.78
FK043	582535	569780	97.81
FK044	773159	757230	97.94
FK048	1413464	1403556	99.3
FK050	964589	928632	96.27
FK051	617115	613293	99.38
FK053	549503	546438	99.44
FK055	598561	595844	99.55
FK056	952984	947653	99.44
FK058	1352827	1342061	99.2
FK059	975232	940840	96.47
FK061	586983	585546	99.76
FK065	206622	199346	96.48
FK066	323372	320607	99.14
FK076	225141	216943	96.36
HC001	249734	233060	93.32
HC002	411121	398869	97.02
HC003	285399	272017	95.31
HC005	1663604	1643141	98.77
HC006	403829	402957	99.78
HC007	2614321	2545704	97.38
HC009	789621	787538	99.74
HC010	288123	287463	99.77
HC011	705082	702309	99.61
HC012	3286181	3272334	99.58
HC013	138833	136369	98.23
HC014	412374	411311	99.74
HC015	306634	304430	99.28
HC016	1181664	1162494	98.38
HC017	982199	964087	98.16
HC018	1984040	1967135	99.15
HC019	538288	503960	93.62
HC020	537915	532342	98.96
HC021	782818	771575	98.56
HC022	755788	739893	97.9
HC024	701216	699772	99.79
HC025	472601	471490	99.76
HC026	1267162	1255614	99.09
HC027	213705	198051	92.67
HC028	785897	777433	98.92
HC029	1842819	1810572	98.25
HC031	1788076	1773758	99.2
HC034	144654	140099	96.85
HC035	345214	342653	99.26
HC036	259020	249682	96.39
