# Supplementary material for: Alterations in the gut bacterial microbiome in fungal Keratitis patients
Source: PLoS One. 2018 Jun 22;13(6):e0199640. doi: 10.1371/journal.pone.0199640 (PMC6014669; doi:10.1371/journal.pone.0199640)
Supplement: S4 Table — (XLSX) [file pone.0199640.s004.xlsx]

## Sheet: Phylum_Abundance
S4 Table. Relative abundances of fungal phyla in the studied cohort
Lineage	FK003	FK004	FK006	FK010	FK011	FK012	FK013	FK015	FK018	FK024	FK025	FK026	FK030	FK031	FK034	FK036	FK039	FK040	FK043	FK044	FK048	FK050	FK051	FK053	FK055	FK056	FK058	FK059	FK061	FK065	FK066	FK076	HC001	HC002	HC003	HC005	HC006	HC007	HC009	HC010	HC011	HC012	HC013	HC014	HC015	HC016	HC017	HC018	HC019
Ascomycota	47.2383	0.653093	2.04139	9.03969	25.0406	11.0411	12.7546	51.6108	26.354	1.52432	39.5354	1.82687	42.4275	1.3916	0.150559	0.707774	92.2535	1.23386	30.1953	87.0341	90.1473	32.1403	94.771	2.35322	1.78612	97.8341	92.6748	69.3199	2.86737	72.2077	27.4275	13.2401	32.4613	69.8123	66.2949	81.5348	1.71236	34.15	1.58076	2.13416	2.77812	56.8907	51.6167	1.6194	6.68745	12.969	68.4494	23.26	3.20665
Basidiomycota	3.74717	0.0835291	96.1612	1.90579	2.8129	2.34017	84.6063	21.1799	10.7929	96.4266	21.1943	97.2263	19.9566	97.2638	0.0104039	98.4558	0.176021	98.1735	0.0866901	1.5103	0.150057	1.68611	0.407866	96.6029	96.2971	0.0620157	0.832627	0.840826	96.2302	1.76941	3.64565	0.0275383	33.6878	8.76238	13.3553	0.0539791	95.9409	4.79941	97.6748	96.111	93.8281	0.00763781	0.249941	97.5064	90.8859	0.0833569	0.0813481	0.140824	0.428767
Zygomycota	1.45663	0.0292352	0.604346	0.251596	1.22685	0.168201	0.352161	0	2.6671	0.778079	0.652853	0.384089	2.19883	0.756582	0.0032698	0.48384	0.010427	0.0856277	0.0353627	0.776037	0.139374	1.69056	0.00469929	0.0471335	0.940923	0.00293814	0.138894	0.604574	0.304438	0	0.45644	0.000444166	0.834888	0.403288	0.791874	0.0235633	1.34215	2.88786	0.28786	0.713584	1.8934	0.00304296	0.0734696	0.445712	0.683225	0.120254	0.0621055	0.0659261	0.548963
Glomeromycota	0.00046698	0.0036544	0	0.00430488	0.0335969	0.00598103	0	0	0	0	0	0	0	0	0.000148627	0	0.000706912	0	0.00154497	0.0679032	0.0001414	0.0632394	0.000162044	0	0	0.000104934	0.00376988	0.0249171	0	0	0	0	0	0	0	0.00198364	0	0.0563818	0	0	0	0.00197798	0.0072029	0	0	0.0001692	0.000712686	0.000554424	0.00668787
Chytridiomycota	0.000116745	0.000522057	0	0.0102839	0.00522305	0.000366185	0	0.0162006	0	0	0.0762912	0	0	0	0	0	0	0	0	0.0266439	0	0.00238443	0	0	0	0	0.000960951	0.00389651	0	0	0	0	0	0	0	0.00102188	0	0.0597478	0	0	0	6.08e-05	0.00072029	0	0	0	0.00122175	0.000100804	0.00352971
[truncated: 14 more columns]
