# Supplementary material for: Alterations in the gut bacterial microbiome in fungal Keratitis patients
Source: PLoS One. 2018 Jun 22;13(6):e0199640. doi: 10.1371/journal.pone.0199640 (PMC6014669; doi:10.1371/journal.pone.0199640)
Supplement: S7 Table — Sparse OTUs (with < 0.001% reads) were removed. (XLSX) [file pone.0199640.s007.xlsx]

## Sheet: %Normalized_Abundance
S7 Table. Relative abundances of bacterial OTUs for 58 bacterial microbiome libraries. Sparse OTUs (with < 0.001% reads) were removed
OTU ID	Lineage	FK003	FK004	FK006	FK010	FK011	FK012	FK013	FK015	FK018	FK024	FK026	FK030	FK031	FK034	FK036	FK039	FK040	FK043	FK044	FK048	FK050	FK051	FK053	FK055	FK056	FK058	FK059	FK061	FK065	FK066	HC001	HC002	HC003	HC005	HC006	HC007	HC009	HC010	HC011	HC012	HC013	HC014	HC015	HC016	HC017	HC018	HC019	HC020
264967	k__Bacteria; p__Firmicutes; c__Clostridia; o__Clostridiales; f__Veillonellaceae; g__Megasphaera; s__NA; u_264967	0.630749	2.70683	0.293941	0.72972	0.0524837	28.1137	0.304367	0.959679	0.00124303	0.1017	0.161761	0.000399004	0.205466	7.42959	0.719878	0.259579	0.0441052	0.171228	0.0984567	0.13435	3.44065	0.890546	0.240384	0.644097	0.0927934	3.52251	0.0706841	0.1405	0.0113857	0.00220324	0.533035	0	0.000626669	6.3884	18.5376	0.692521	2.71643	11.4995	21.3047	1.04956	3.05698	10.5853	5.14843	2.71306	7.48681	3.56749	4.8813	9.7243
589329	k__Bacteria; p__Bacteroidetes; c__Bacteroidia; o__Bacteroidales; f__Prevotellaceae; g__Prevotella; s__copri; u_589329	0.598334	1.78512	1.64889	0.513828	0.23675	2.06734	0.782915	3.88457	0.00828689	0.153833	0.705727	0.00518705	0.425951	3.89574	1.32578	6.04568	14.9867	0.123623	0.0419786	1.47956	0.846551	2.67423	1.99981	4.7457	7.26865	1.09248	1.64532	3.35539	28.8353	31.7082	6.58059	0.00230814	4.69093	8.27986	0.298976	13.6819	12.6047	5.93346	0.489723	3.21437	7.27748	0.729057	4.61262	3.40771	3.26764	0.413649	2.40907	0.670633
264552	k__Bacteria; p__Firmicutes; c__Clostridia; o__Clostridiales; f__Veillonellaceae; g__Dialister; s__NA; u_264552	1.9049	6.00805	10.1694	4.90242	0.280983	0.332097	1.25724	0.169717	0.000414345	0.199901	0.34409	0.000399004	0.479459	20.6345	1.19709	3.98942	0.493823	0.306468	0.0668851	1.3122	13.5502	9.13188	1.51476	6.18563	6.6861	7.99443	4.38144	0.593988	0	0	0	0.00144259	1.89724	4.01701	0.781579	0.537285	6.60984	0.748279	0.847176	12.4938	7.69314	4.93609	4.15829	0.58727	0.774522	0.995198	7.43064	0.350373
516159	k__Bacteria; p__Proteobacteria; c__Gammaproteobacteria; o__Aeromonadales; f__Succinivibrionaceae; g__Succinivibrio; s__NA; u_516159	1.01928	0.000194946	3.03194	29.172	0.216352	1.24527	5.29829	0	0	0.331457	0.132941	0	0.252051	19.616	6.99454	3.31131	0.410657	0.274268	0.0589337	28.0195	0.596669	4.82166	1.00915	19.706	3.65187	1.15368	0.582971	1.04772	0.0100462	0.0127788	0	0	0	0.206338	0.189336	0.525433	0.172475	0.23175	0.23869	0.376826	16.4213	7.177	3.65228	0.126194	0.402304	0.115254	0.171206	0.766105
797229	k__Bacteria; p__Proteobacteria; c__Gammaproteobacteria; o__Enterobacteriales; f__Enterobacteriaceae; g__NA; s__NA; u_797229	1.11919	1.12932	1.26202	2.46438	6.34927	0.845233	3.49626	0.144661	0.342663	1.0991	1.00159	0.252969	5.24131	1.60655	0.341492	7.86524	0.408975	0.524417	50.7087	0.702939	0.953197	0.588435	1.3599	1.00026	0.599264	1.59385	6.05162	7.48993	0	0.000440649	0.00268363	0.00375073	0.000940003	2.89238	2.17719	0.432593	4.15948	0.713606	0.617219	0.370991	0.473627	1.55204	10.5722	1.87305	0.73849	0.58999	1.68101	0.485643
525698	k__Bacteria; p__Firmicutes; c__Clostridia; o__Clostridiales; f__Ruminococcaceae; g__Faecalibacterium; s__prausnitzii; u_525698	1.13384	0.0637474	1.35691	0.46246	0.41563	2.02218	1.36211	0.000945497	0.0149164	4.37006	0.148862	0	6.37402	0.582731	0.896224	0.979422	0.785615	0.340814	0.0886344	4.70911	5.36278	2.3758	4.64876	1.31612	5.40372	0.952256	2.37354	1.41177	0.745429	0.0202699	0	0	0.00313334	1.08631	0.491807	1.3302	1.59184	6.04461	1.58607	1.5432	1.70365	2.48174	0.858609	1.48979	2.89449	0.493378	2.36419	1.52206
708680	k__Bacteria; p__Firmicutes; c__Clostridia; o__Clostridiales; f__Lachnospiraceae; g__NA; s__NA; u_708680	0.797927	0.19943	1.42318	0.508764	0.248324	4.82886	0.492487	0.581481	0	0.427326	0.196971	0	0.413396	0.40127	1.21004	1.29385	4.50106	0.206458	0.179491	0.851341	7.65929	1.71384	0.594602	2.72888	0.873943	0.71106	0.622409	9.30696	0.0509008	0.0145414	0.00737997	0.00346221	0.643902	1.48086	1.62549	2.8513	2.30555	2.06828	5.06082	2.92696	2.40785	5.54305	0.919256	1.69673	5.79935	0.691057	1.90202	1.44783
365496	k__Bacteria; p__Bacteroidetes; c__Bacteroidia; o__Bacteroidales; f__Bacteroidaceae; g__Bacteroides; s__plebeius; u_365496	0.0466235	0.0196896	0.205197	0.232098	0.187933	0.19442	0.0876015	0	0.000414345	0.0823395	0.358616	0	12.7447	0.0766983	0.0808161	0.291259	0.434843	0.102787	0.167213	0.0394139	0.00237269	0.0108128	0.299786	0.0741634	0.0334414	0.00219503	0.0388832	0.00504422	0.746768	0.048912	0.000335453	19.8916	0	0.140644	15.8093	0.98568	0.0902053	0.066542	5.14908	0.235405	0.180237	0.487976	0.110016	0.17749	0.573487	4.1345	1.98545	0.482609
584375	k__Bacteria; p__Actinobacteria; c__Actinobacteria; o__Bifidobacteriales; f__Bifidobacteriaceae; g__Bifidobacterium; s__adolescentis; u_584375	0.336355	0.108	0.491818	0.51542	0.293588	0.186571	0.0806957	0	0	0.132256	26.849	0	0.289717	0.191452	0.190181	0.273395	0.688998	0.166429	0.0957673	0.0724302	0.100028	1.46903	0.188955	0.0627925	0.129809	3.92278	0.223579	0.0717264	1.42522	0.0132195	0.000670907	0	0	1.03104	1.92424	0.543675	0.122997	0.572363	0.450368	0.320384	0.222727	7.01189	0.615906	1.18751	2.88971	8.54489	1.53558	0.374416
577170	k__Bacteria; p__Bacteroidetes; c__Bacteroidia; o__Bacteroidales; f__Bacteroidaceae; g__Bacteroides; s__NA; u_577170	6.58079	2.45496	0.106389	0.517446	8.47829	0.162768	0.231345	0	0.0244463	8.84111	0.216843	0.123691	10.1302	0.134002	0.259578	0.445331	0.322317	0.158474	4.05239	0.050724	0.0393367	0.658935	0.605466	0.100695	0.204094	0.785562	0.267322	0.145298	0.0180832	0.00969428	0	0.031737	0	0.328603	0.168014	0.0945825	0.111561	0.921517	0.188857	0.320511	0.188435	0.393404	0.128314	3.17063	0.303069	0.410718	6.40224	0.18359
denovo_104558	k__Archaea; p__Crenarchaeota; c__Thaumarchaeota; o__Cenarchaeales; f__Cenarchaeaceae; g__Nitrosopumilus; s__NA; u__denovo_104558	1.39582	0	0.00182978	0.0232966	0.00469832	0.0377003	0.00498753	0	0	0.00536489	0.00650761	0	0.00598444	0.00455488	34.4648	0.00320985	0.0100886	45.9128	0.163003	0.000228487	0.00124878	1.85029	0.000577845	0	0.00178694	0.000903836	0.0026385	0	0	0	0	0	0	0.0617842	0.000116514	0.000116195	0	0.0651398	0	0.000126835	0	0.00142116	0.00011508	0.00128531	0	0.00316568	0	0.000116713
368261	k__Bacteria; p__Firmicutes; c__Clostridia; o__Clostridiales; f__Lachnospiraceae; g__NA; s__NA; u_368261	11.0225	0.00292419	0.4398	0.342215	0.0972896	0.633828	0.149626	0	0	0.149284	0.0634492	0.000399004	0.49002	0.782411	0.670246	1.8765	0.0829074	0.129684	0.0353135	0.216834	1.29299	1.10053	1.11501	1.39735	0.423888	0.818746	0.644906	0.344484	0.00736722	0.0123382	0.000335453	0	0	0.962738	1.12215	0.19451	2.96732	0.713988	0.733653	0.866788	1.83758	0.333973	0.659521	0.343295	5.03463	0.211046	0.820875	0.546334
851865	k__Bacteria; p__Firmicutes; c__Clostridia; o__Clostridiales; f__Ruminococcaceae; g__Faecalibacterium; s__prausnitzii; u_851865	0.208918	0.00389892	0.538739	0.183045	0.0796423	1.04017	0.554511	0.684067	0.387412	0.507682	0.0349784	0.570576	0.409289	0.275791	0.54463	0.217014	0.741251	0.0493732	0.0394061	0.616799	0.781364	1.05166	1.67506	0.470375	1.33051	0.338293	0.687539	0.464438	0.214319	0.0185073	0.272053	0.000577036	0.124394	0.363145	0.170111	0.628497	2.55527	5.14846	1.49618	0.674507	0.687694	2.08291	0.473322	0.503141	1.23548	0.186658	0.662207	2.95401
225636	k__Bacteria; p__Firmicutes; c__Erysipelotrichi; o__Erysipelotrichales; f__Erysipelotrichaceae; g__NA; s__NA; u_225636	0.354782	0.0347004	0.050711	0.15179	0.030711	0.0553281	0.151033	0	0	0.0552817	0.0295167	0.000399004	0.0413044	0.0340881	0.191938	0.0353083	19.1111	0.0718501	0.0128625	0.0149659	0.290967	5.21547	0.0618294	0.0928621	0.57731	4.26972	0.0402719	0.0478586	0	0	0	0	0.168887	12.8897	0.0332066	0.0166159	0.0177377	0.245007	0.0158351	0.0829499	2.18801	0.0499991	0.194484	1.30073	0.0588879	0.575803	0.0323428	0.0982724
367213	k__Bacteria; p__Firmicutes; c__Clostridia; o__Clostridiales; f__Ruminococcaceae; g__NA; s__NA; u_367213	0.360333	0.183444	0.307403	0.318484	0.228499	2.11443	0.26063	0.00236374	0	0.0863048	0.0625195	0	0.254984	0.337649	0.196989	0.505481	1.8422	0.10847	0.0333256	0.373804	2.2322	1.66842	1.54643	0.533799	0.451331	1.08873	0.54867	0.493842	0.0348269	0.00837233	0	0	0	0.813622	0.14005	0.420393	1.32286	0.747259	2.54491	0.820113	0.341538	2.3714	0.441445	4.79257	0.568473	0.538635	1.17114	0.774391
306124	k__Bacteria; p__Firmicutes; c__Clostridia; o__Clostridiales; f__Veillonellaceae; g__Mitsuokella; s__multacida; u_306124	0.10901	0.878818	0.0135926	0.0662724	0.100613	5.26711	0.307309	0.00709123	0	0.051433	0.00499691	0	0.0945776	0.0702333	0.445147	0.0365643	0.0130634	0.0161631	0.0146165	0.206895	0.0709309	0.211499	0.141341	0.820598	0.0187629	0.097356	0.305789	0.0917803	0	0	0	0.000288518	0.271034	0.79811	0.244564	0.375774	1.07873	0.470383	0.0610116	0.0806668	3.47519	0.849726	0.242588	1.03432	0.206399	0.128269	0.286867	12.3642
583746	k__Bacteria; p__Firmicutes; c__Clostridia; o__Clostridiales; f__Veillonellaceae; g__Dialister; s__NA; u_583746	0.0919148	0.000194946	0.200753	0.00651148	0.0034378	5.90763	0.323039	0	0	0.115345	0.111443	0	0.00316823	0.00382022	0.330072	0.00390764	0.00362154	0.0083341	0.0623247	0.00651187	0.0182322	0.849025	0.000462276	0.0026532	0.0153167	0.0157526	0.00097208	0.201646	0.00334874	0.000440649	0	0	0	0.944359	0.366321	0.157212	0.128131	6.99379	0.137625	0.179598	0.35828	0.452059	0.226822	0.140099	4.90216	11.0791	0.132887	0.0762136
559527	k__Bacteria; p__Actinobacteria; c__Actinobacteria; o__Bifidobacteriales; f__Bifidobacteriaceae; g__Bifidobacterium; s__longum; u_559527	0.729546	0.00350903	0.237871	0.242082	1.55996	0.422038	0.303984	0.000472748	0.00331476	0.134239	5.99944	0.0135661	1.38405	0.0703802	0.0944318	0.169703	0.355816	0.26063	0.0332087	0.0534659	0.263369	0.47836	0.907217	0.136071	0.170015	4.86367	0.128731	0.168182	0.306744	0.0105756	0.00234817	0	0.000313334	0.659161	0.935727	0.0953959	0.0850707	0.261451	0.594048	0.203823	0.225498	0.174415	0.28862	0.264424	8.45456	0.868218	0.326826	0.230625
298050	k__Bacteria; p__Firmicutes; c__Clostridia; o__Clostridiales; f__Veillonellaceae; g__Megasphaera; s__NA; u_298050	0.000666049	0	0.146644	0.0011576	0.0554631	0.0258627	0.0771149	0	0	0.000233256	0.0825072	0	0.0213562	0.0104321	0.03931	0.00209338	0.0585913	0.000631371	0.00537887	0.0177077	0.00699319	0.00259508	0.0271587	0.134682	0.0580756	0.00154943	0.0741559	0.000615149	0	0	0	0	0	0.132823	0.254467	0.221816	0.140734	0.0738081	0.136694	3.78576	0.00762052	2.81287	0.231655	5.27036	0.166869	16.4365	1.60835	1.69841
1062061	k__Bacteria; p__Firmicutes; c__Clostridia; o__Clostridiales; f__Ruminococcaceae; g__NA; s__NA; u_1062061	0.464681	2.04518	3.09246	0.742164	0.122959	0.477108	5.496	0.000472748	0.000414345	0.0471178	0.0708865	0	0.0540946	0.0650907	0.175467	1.32497	0.133868	0.0296745	0.017189	0.428755	0.401984	1.65804	0.201437	2.57095	3.37209	0.788274	3.06816	0.301177	0.010716	0.00705038	0	0	0	0.355454	0.133875	0.493014	0.552435	0.656752	0.178028	1.3343	0.0980276	0.422731	0.88945	0.187889	0.240566	0.195686	0.127028	0.19176
361811	k__Bacteria; p__Firmicutes; c__Clostridia; o__Clostridiales; f__Ruminococcaceae; g__NA; s__NA; u_361811	0.327474	0.151863	0.574681	0.256986	0.190683	0.42371	0.255131	0.299722	0.249021	0.0607633	0.672608	0.738557	0.154774	0.525133	0.214338	1.20034	0.119123	0.0399027	0.0440834	0.211807	3.18964	0.874975	0.495444	0.328871	0.429122	2.34158	0.471181	0.132626	0.00870672	0.0555218	0.0355581	0	0.129407	0.690053	0.158343	0.354975	0.303757	1.39674	0.192815	0.200399	0.182315	0.716783	0.348806	5.94854	0.891132	0.9082	0.500728	0.538981
369486	k__Bacteria; p__Firmicutes; c__Clostridia; o__Clostridiales; f__Lachnospiraceae; g__Lachnospira; s__NA; u_369486	1.48795	0.00292419	0.317205	0.163511	0.194236	0.0845362	0.0399002	0	0.00207172	0.0912032	0.131198	0.000399004	0.099858	0.146638	0.186228	0.338011	1.23546	0.0780375	0.0198784	0.0746009	0.142611	0.471656	0.549184	0.703857	0.132234	0.114658	0.301067	0.159324	0.00334874	0.00220324	0.086547	4.36845	0.0893003	0.663723	6.54217	0.437473	0.922591	0.161511	0.158933	0.646603	0.749813	0.402577	0.462505	1.29933	2.60483	0.349398	0.204603	0.295984
298592	k__Bacteria; p__Fusobacteria; c__Fusobacteriia; o__Fusobacteriales; f__Fusobacteriaceae; g__NA; s__NA; u_298592	1.62028	0.000389892	0.0245713	0.12502	0.0899557	0.112586	0.00818467	0	0	20.5972	0.0608926	0	7.20128	0.0724373	0.0430433	0.11067	0.118993	0.137008	0.0369505	0.0877388	0.0203552	0.0780687	0.109213	0.0294379	0.0394404	0.0364117	0.107068	0.194018	0	0.00132195	0	0	0	0.0681711	0.00198074	0.00697169	0	0.000637375	0.00349303	0.00558073	0.163841	0	0.00011508	0.00140216	0.19054	0.000234495	0.0482799	0.0476189
366584	k__Bacteria; p__Firmicutes; c__Clostridia; o__Clostridiales; f__NA; g__NA; s__NA; u_366584	0.475559	0.316788	2.98528	0.289978	0.15218	2.24375	0.109854	0.224555	0.00207172	0.135289	0.0945928	0.00279303	0.0949297	0.292541	0.37641	1.85892	0.363189	0.0886445	0.0389384	0.391397	0.608158	1.70475	0.224666	1.12104	1.7789	0.732753	2.96276	0.23794	0.0221017	0.00660973	0.124453	0.000288518	0.00501335	0.56075	0.18083	0.426202	1.01338	1.25588	0.18187	0.640135	0.181853	1.46922	0.415898	1.25587	0.385978	0.273421	0.279015	0.160831
593043	k__Bacteria; p__Verrucomicrobia; c__Verrucomicrobiae; o__Verrucomicrobiales; f__Verrucomicrobiaceae; g__Akkermansia; s__muciniphila; u_593043	0.00688251	30.2018	0.148866	0.560566	0.0500772	0.0196865	0.00959141	0.000472748	0.00290041	3.28518	0.0144097	0.00199502	0.166039	0.014987	0.00966279	0.0199569	0.0179784	0.0138902	0.0121609	0.00308457	0.00224781	0.00756899	0.0171042	0.00240052	0.00433972	0.00761804	0.0408274	0.0488428	0	0	0	0	0	0.00651732	0.0215552	0.0354394	0.00338416	0.00624628	0.00349303	0.0196594	0.0928317	0.00943135	0.0120834	0.0384425	0.0747469	0.00809008	0.148121	0.0187908
183480	k__Bacteria; p__Bacteroidetes; c__Bacteroidia; o__Bacteroidales; f__Bacteroidaceae; g__Bacteroides; s__NA; u_183480	0.0108788	0.00292419	0.0473128	1.27842	0.0912162	0.0891683	0.0823582	0	0.0211316	0.0246085	0.0472964	1.23173	0.260147	0.0174849	0.0689572	0.0625222	0.796092	0.0253811	0.018826	0.0285608	0.00237269	0.135377	0.212416	0.0207203	0.0213157	0.0268568	0.0720728	0.0146405	0.0997924	0.00264389	0	0	0	0.117703	0.0999694	0.726682	0.0958067	0.220787	0.532571	0.202682	0.0632734	0.228807	0.228893	3.49499	1.05112	1.75367	6.2963	0.342903
532232	k__Bacteria; p__Firmicutes; c__Bacilli; o__Lactobacillales; f__Streptococcaceae; g__Streptococcus; s__NA; u_532232	0.0990194	0.0280723	0.137625	0.055854	0.124448	0.0328108	0.0558859	0	0	0.108697	0.827396	0	0.0666502	0.0618582	0.0193256	0.996169	0.177455	0.0244972	0.0156689	0.0648902	0.0920354	0.0482253	0.117996	0.162603	0.227325	0.107298	0.119844	16.8376	0	0	0	0	0	0.109621	0.0442755	0.0183588	0.0583476	0.0558341	0.277347	0.142182	0.143751	0.954892	0.0324524	0.0252388	0.325108	0.310472	0.0234368	0.00478524
568118	k__Bacteria; p__Bacteroidetes; c__Bacteroidia; o__Bacteroidales; f__Prevotellaceae; g__Prevotella; s__copri; u_568118	0.0297502	0.0553647	0.201014	0.035162	0.0119177	0.10641	0.0711043	5.87295	0.0103586	0.0128291	0.0421833	0.00518705	0.0259326	0.269472	0.0478747	0.258742	0.531202	0.00606116	0.00280637	0.151601	0.0439572	0.126078	0.102972	0.21453	0.456181	0.0599114	0.109428	0.296748	6.3981	4.26945	8.59801	0.00663591	10.346	0.447349	0.0193414	1.82321	0.437957	0.10351	0.0387726	0.114151	0.51069	0.0521954	0.25375	0.104811	0.175148	0.0300154	0.110505	0.0929036
589071	k__Bacteria; p__Bacteroidetes; c__Bacteroidia; o__Bacteroidales; f__Bacteroidaceae; g__Bacteroides; s__uniformis; u_589071	1.14938	0.0428882	0.0937108	0.102881	0.137168	0.0416891	0.0560138	0.00189099	0.146678	0.0345219	0.122366	3.67044	0.81893	0.032178	0.0713729	0.0647552	0.0900211	0.0320737	2.424	0.00982492	0.0169835	0.201984	0.334572	0.021352	0.0319097	0.0892215	0.0938752	0.0899348	0.0535798	0.00132195	0.00301908	0.414312	0	0.0769043	0.611118	0.0419463	0.0676832	0.132829	0.0632239	0.0462947	0.0748196	0.178162	0.033258	1.10221	0.0639022	1.38012	0.86728	0.0936039
325808	k__Bacteria; p__Firmicutes; c__Clostridia; o__Clostridiales; f__Veillonellaceae; g__Megamonas; s__NA; u_325808	3.29694	0.293589	0.0891363	0.151356	5.18557	0.329138	0.0287742	0	0	0.0854884	1.34893	0.696262	1.55607	1.44096	0.0625885	0.0974119	1.82733	0.244214	0.061974	0.0391854	0.0817954	0.187495	0.0782402	0.0433357	0.123427	0.704475	0.0992911	0.0647137	0	0	0.0664198	0	0.00125334	0.36145	0.0879684	0.00766885	0.0319745	0.0232005	0.110846	0.108444	0.651901	0.0780348	0.0411985	0.0855316	0.552264	0.050651	0.050272	0.0409663
821080	k__Bacteria; p__Proteobacteria; c__Gammaproteobacteria; o__Enterobacteriales; f__Enterobacteriaceae; g__NA; s__NA; u_821080	0.286623	0.00467871	0.048097	0.042397	0.145533	0.129185	0.180063	0.000945497	0	0.0601801	0.00720485	0	0.0212389	0.184693	0.0382119	0.105785	0.0281963	0.0286643	0.0114593	0.135378	1.40139	1.03133	0.119383	0.170816	0.687462	0.150682	0.213163	0.495687	0	0	0	0	0.000313334	1.69515	0.0875023	0.21252	1.5818	0.506968	0.398438	0.157529	0.42698	0.185139	0.43408	1.39854	0.253976	0.204597	0.150347	3.45646
370086	k__Bacteria; p__Firmicutes; c__Clostridia; o__Clostridiales; f__Ruminococcaceae; g__NA; s__NA; u_370086	0.386087	0.172138	0.309233	0.206631	0.173036	0.361949	0.186713	0.0108732	0.589612	0.0706767	0.10447	0	0.0370801	0.0380553	0.0390904	0.560049	0.308478	0.0566971	0.0947149	0.25739	0.145983	0.410456	0.111409	0.140241	1.41322	1.46266	1.23607	0.247536	0	0.00749103	0	0.000288518	0.00125334	0.219112	0.18887	0.182193	0.031391	0.0349282	0.0413342	0.162729	0.518426	0.421052	0.187004	0.618585	0.162904	0.0457266	0.014648	2.82842
553611	k__Bacteria; p__Actinobacteria; c__Actinobacteria; o__Bifidobacteriales; f__Bifidobacteriaceae; g__Bifidobacterium; s__NA; u_553611	0.156078	0.000584839	0.106389	0.108525	0.0452643	6.13228	0.743909	0	0.000414345	0.0278741	0.56256	0	0.125791	0.0434917	0.22466	0.481617	0.577118	0.0673042	0.024088	0.0354154	0.500638	0.463222	0.458578	0.809353	0.491026	0.357402	0.044438	0.0349405	0.219007	0.00308454	0	0	0	0.149768	0.667278	0.0438054	0.0134199	0.209059	0.260464	0.135586	0.0680073	0.487976	0.0707739	0.0358719	0.331638	0.9823	0.131481	0.141106
369429	k__Bacteria; p__Firmicutes; c__Clostridia; o__Clostridiales; f__NA; g__NA; s__NA; u_369429	23.1135	0.00136462	0.208856	0.00723498	0.0162722	0.0805474	0.0164972	0.143716	0	0.0176108	0.0032538	0	0.0240551	0.0836041	0.0478747	0.0378204	0.0041389	0.156959	0.00163705	0.166452	0.343291	0.971858	0.751083	0.138725	0.385086	0.3299	0.536588	0.19611	0.000669748	0.000440649	0.00335453	0	0.0147267	0.852726	0.012234	0.17801	0.0196048	0.0582561	0.0204924	0.031455	0.0510344	0.0249349	0.047758	0.0393773	1.25845	0.0318913	0.0623419	0.0294117
2200896	k__Bacteria; p__Bacteroidetes; c__Bacteroidia; o__Bacteroidales; f__Bacteroidaceae; g__Bacteroides; s__fragilis; u_2200896	0.852987	0	5.24088	0.0487638	1.17836	0.0720552	3.59332	0	0	5.60317	0.119113	0.0095761	0.059023	0.0142524	0.0182275	0.0263766	0.0155209	0.0167945	0.0115763	0.0750578	0.0545719	0.429919	0.478224	0.0778273	0.139764	0.993315	0.10429	0.0831682	0.000669748	1.29859	0	0.00461629	0	0.0344114	0.133642	0.0299782	0.00023339	0.00917821	0.000232869	0.000126835	0.0434139	0.00077518	0.026008	0.00572548	0.0507253	0.140111	0.0274211	0.0334967
509383	k__Bacteria; p__Firmicutes; c__Clostridia; o__Clostridiales; f__Lachnospiraceae; g__NA; s__NA; u_509383	0.484662	1.00963	0.451955	0.202145	0.0734543	0.0748859	0.0727668	0	0	0.0309065	0.015688	0	0.182349	0.0409939	0.203797	0.162725	0.0932546	0.0190674	0.00479421	0.473538	0.503759	0.968182	0.365429	0.328745	0.508385	4.16707	0.307039	0.259593	0.00334874	0.000440649	0	0	0	0.587862	0.0702582	0.190792	0.443675	0.893855	0.215636	1.82338	0.148485	0.0957347	0.377576	0.197938	0.198237	0.0921566	0.235423	0.104225
585914	k__Bacteria; p__Bacteroidetes; c__Bacteroidia; o__Bacteroidales; f__Porphyromonadaceae; g__Parabacteroides; s__distasonis; u_585914	0.0515078	0.141726	0.178142	0.391123	1.3718	0.129571	0.527144	0	0	0.0766247	0.195112	0.215861	0.242311	0.0933015	0.10651	0.217153	0.0944187	0.0512674	8.40063	0.0426127	0.0297211	0.1317	1.20065	0.03904	0.111046	0.0949028	0.201915	0.0466283	0.00468823	0.000881298	0	0.000288518	0	0.0628269	0.522684	0.0685549	0.280885	0.102362	0.0759152	0.0379236	0.0273646	0.170281	0.0261231	0.208805	0.0481598	0.200024	0.145894	0.0778476
589277	k__Bacteria; p__Bacteroidetes; c__Bacteroidia; o__Bacteroidales; f__Bacteroidaceae; g__Bacteroides; s__NA; u_589277	1.16203	0.345445	0.0951485	0.0436993	0.064516	0.0216166	0.0129164	0.164516	0.573453	0.0451351	0.0317246	6.4902	0.180824	0.015134	0.00768631	0.0884801	0.18832	0.0141427	0.0232695	0.0341587	0.0248508	0.0711485	5.06366	0.0818703	0.0527148	0.0459665	0.0765166	0.0451519	0.000669748	0.000440649	0.0117409	6.11802	0.00219334	0.047055	0.357932	0.0685549	0.0769021	0.0244752	0.796877	0.0565683	0.0150101	0.0462524	0.0223254	0.0600591	0.0375483	0.0898117	0.660684	0.181839
365965	k__Bacteria; p__Firmicutes; c__Clostridia; o__Clostridiales; f__Ruminococcaceae; g__Ruminococcus; s__NA; u_365965	0.194264	2.60331	0.242054	3.10959	0.107374	0.307393	1.84833	0.0553116	1.2853	0.0499168	0.0334677	0.132469	0.0678237	0.0433448	0.159875	0.307029	0.135678	0.0474791	0.0336764	0.120527	0.0961564	1.94437	0.115107	0.205813	0.182141	0.239516	1.80613	0.142715	0.00602773	0.0440649	0.0318681	0	0.00344668	0.0870713	0.0843564	0.163137	0.0702505	0.493074	0.0690456	0.9108	0.127124	0.157878	0.241782	0.147343	0.190307	0.0657759	0.0951535	0.154528
562038	k__Bacteria; p__Firmicutes; c__Clostridia; o__Clostridiales; f__Lachnospiraceae; g__NA; s__NA; u_562038	0.402516	0.00409387	0.104951	0.118364	0.0230332	0.0853082	0.133384	0.0127642	0	0.143453	0.009529	0	0.0266366	0.26095	0.0298668	0.0414489	0.0328525	0.01288	0.01029	0.861966	4.90597	0.389262	0.119961	0.251802	1.37033	0.183479	0.134286	0.0880894	0.0013395	0.00264389	0	0	0.00877336	0.27099	0.0723554	0.175919	1.27571	0.195164	0.143447	0.190886	0.182661	0.0869493	0.181711	0.0780534	0.554829	0.0526442	0.109802	0.161998
denovo_19847	k__Bacteria; p__Bacteroidetes; c__Bacteroidia; o__Bacteroidales; f__[Paraprevotellaceae]; g__[Prevotella]; s__NA; u__denovo_19847	0.182942	0.000389892	0.214476	0.039503	0.0169598	0.0334542	0.0992391	0	0	0.0585473	0.0747213	0.000798008	0.0796752	2.11523	0.0107608	0.516506	0.0134514	0.0175521	0.00689899	0.385685	0.686457	0.523342	0.462276	0.22388	0.540805	0.0666256	0.262462	2.08326	0	1.60484	2.37971	0	0	1.36772	0.151935	0.036369	0.388245	0.097136	0.0236362	0.0253669	1.42942	0.705801	0.0509802	0.01519	0.123723	0.122875	0.0922239	0.625232
588929	k__Bacteria; p__Bacteroidetes; c__Bacteroidia; o__Bacteroidales; f__Prevotellaceae; g__Prevotella; s__copri; u_588929	0.0213136	0.050881	0.0189513	0.0300975	0.0124907	0.272137	0.164716	0.00378199	0	0.012246	0.0317246	0	0.0163105	0.26095	0.0439218	0.285956	0.348444	0.00353568	0.00222171	0.185874	0.129499	0.0722298	0.0704971	0.103854	0.226686	0.0355078	0.107207	0.441308	2.65153	0.914787	0.0107345	0	0.0454335	0.477328	0.0104863	8.76306	0.538198	0.0683266	0.0351632	0.0769886	0.376292	0.0720917	0.280219	0.133088	0.0847753	0.034588	0.0633966	0.155812
304211	k__Bacteria; p__Firmicutes; c__Clostridia; o__Clostridiales; f__Ruminococcaceae; g__Ruminococcus; s__NA; u_304211	0.0113228	0.00233935	0.0100638	0.0136018	0.0083653	0.0203299	0.0124049	0	0	0.0632125	0.00267277	14.6427	0.00492836	0.0287986	0.00395296	0.325032	0.166203	0.00290431	0.0449019	0.0700311	0.0262245	0.0194631	0.0101701	0.263931	0.177673	0.0632685	0.0145812	0.0516725	0	0.00264389	0.000335453	0	0	0.0681711	0.0757344	0.106434	0.162906	0.0341633	0.346509	2.26742	0.122852	0.259427	0.136369	0.0924255	0.127804	0.0784386	0.090349	0.114962
712677	k__Bacteria; p__Firmicutes; c__Clostridia; o__Clostridiales; f__Clostridiaceae; g__SMB53; s__NA; u_712677	0.315041	0.0165704	0.256953	0.224718	1.23027	0.199696	0.158834	0	0	0.117794	0.0692596	0	0.284672	0.39745	0.525304	0.118346	1.24814	0.142185	0.0295838	0.0904807	2.90167	0.662827	1.05746	0.12369	0.213157	0.271925	0.523812	0.138901	0.00267899	0.0017626	0.000335453	0	0	0.190306	0.0735206	0.108526	0.0752683	0.0991756	0.0491353	0.242381	0.19363	0.0437977	0.0905676	0.342243	0.515299	0.212804	0.31628	0.2514
309433	k__Bacteria; p__Firmicutes; c__Clostridia; o__Clostridiales; f__Lachnospiraceae; g__Lachnospira; s__NA; u_309433	0.053506	0	0.0295379	0.463762	0.074944	0.179752	0.0595946	0	0	0.0679942	0.0438102	0	0.0745122	0.120778	0.466888	0.144304	1.6857	0.0656626	0.0232695	0.211122	0.0669348	0.147271	0.0248473	0.0610237	0.10326	0.260563	0.0349949	0.178639	0.0448731	0.000881298	0	0	0.000313334	0.346069	0.0383332	0.322789	0.475416	0.486063	0.181055	1.28522	0.13613	0.215242	3.56378	0.465516	0.910722	0.356902	0.199565	0.546217
368175	k__Bacteria; p__Actinobacteria; c__Coriobacteriia; o__Coriobacteriales; f__Coriobacteriaceae; g__Collinsella; s__aerofaciens; u_368175	0.245994	0.0343105	0.283877	0.164523	0.127084	0.250392	0.689174	0	0.00248607	0.0489838	2.49683	0	0.259678	0.388781	0.101899	0.223433	0.170342	0.112132	0.0211647	0.389227	0.479034	0.294542	0.649729	0.213899	0.204605	0.562315	1.69448	0.0939948	0.063626	0.00616909	0	0	0.000313334	0.179487	0.132244	0.0915615	0.0791193	0.120336	0.105373	0.110092	0.0655826	0.0425057	0.200929	0.210908	0.110663	0.234847	0.551468	0.10049
349257	k__Bacteria; p__Firmicutes; c__Clostridia; o__Clostridiales; f__Lachnospiraceae; g__Lachnospira; s__NA; u_349257	0.0146531	0	0.0401244	0.131821	0.0770066	0.0497953	0.0237867	0	0.000414345	0.0206432	0.62659	0	0.0249938	0.0213051	0.141867	0.0460543	0.190131	0.0135113	0.0112255	0.0367863	0.00699319	0.240261	0.00358264	0.0243842	0.173078	0.0309887	0.0981801	0.00762785	0	0	0	0.000865554	0	0.107796	0.15578	0.377284	0.0635988	0.932353	0.0592651	0.486411	0.146984	0.0656319	0.228433	0.640435	0.119525	0.160395	0.0631622	0.173902
338381	k__Bacteria; p__Bacteroidetes; c__Bacteroidia; o__Bacteroidales; f__[Paraprevotellaceae]; g__[Prevotella]; s__NA; u_338381	0.0210916	0	0.0356807	0.0205473	0.0136366	0.367095	0.080312	0	0.00124303	0.0244919	0.0289356	0.000399004	0.00293355	0.00249784	0.104095	0.0023725	0.0082778	0.00227294	0.00491114	1.14392	0.0169835	0.0188143	0.0525839	0.0174353	0.0202946	0.0459665	0.885982	0.951759	0.000669748	0.00616909	0	0.00173111	5.6419	0.0016945	0.0286625	0.0267248	0.00641823	0.00497153	0.00454094	0.293622	2.24032	0.0218342	0.170893	0.0188123	0.0515415	0.0073866	0.00667949	0.0482025
523140	k__Bacteria; p__Firmicutes; c__Clostridia; o__Clostridiales; f__Ruminococcaceae; g__Ruminococcus; s__NA; u_523140	0.0652728	0.140361	0.150957	0.121403	1.64785	0.0971458	0.0699533	0.000472748	0.0186455	0.748053	0.0441588	0.00758108	0.342521	0.0465773	0.0577571	0.201243	0.203194	0.0281592	0.032741	0.0674035	0.0427084	0.133431	0.248358	0.0662037	0.313481	0.080054	1.47229	0.211734	0.013395	0.000440649	0	0	0	0.0145988	0.128282	0.220654	0.0129532	0.0322512	0.0404027	0.313916	0.282652	0.0711873	0.0395874	0.224111	0.200919	0.109978	0.152457	0.18359
362078	k__Bacteria; p__Firmicutes; c__Clostridia; o__Clostridiales; f__Ruminococcaceae; g__NA; s__NA; u_362078	0.105458	0.553842	1.05343	0.12994	1.98384	0.492677	3.10314	0.0477476	0.686569	0.0365046	0.0418346	0.00758108	0.0618392	0.0393777	0.0628081	0.0872241	0.132574	0.0256337	0.0211647	0.093908	0.115138	0.262536	0.0839031	0.317626	0.164271	0.129378	1.5713	0.0698809	0.0328176	0.00396584	0.0261654	0.000288518	0.00846002	0.137646	0.0643159	0.258301	0.0853041	0.252401	0.0643882	0.129371	0.0523045	0.272605	0.100464	0.628517	0.0985353	0.0930946	0.213978	0.106909
819181	k__Bacteria; p__Firmicutes; c__Clostridia; o__Clostridiales; f__Ruminococcaceae; g__NA; s__NA; u_819181	0.239778	0.278383	0.814513	0.512381	0.0189079	0.07836	0.642752	0	0.00331476	0.013179	0.0206849	0	0.0217083	0.0260069	0.0445806	0.456357	0.0818726	0.00719763	0.0173059	0.13732	0.126252	0.502149	0.0929175	1.20076	3.23539	0.265728	0.467432	0.122538	0	0.000881298	0	0	0	0.149377	0.0552278	0.647321	0.266065	0.543171	0.115037	0.833938	0.0479169	0.202064	1.02605	0.0882191	0.111596	0.116427	0.0835523	0.101657
526468	k__Bacteria; p__Firmicutes; c__Clostridia; o__Clostridiales; f__Lachnospiraceae; g__NA; s__NA; u_526468	0.239112	0.0278773	0.572982	0.0606291	0.0757461	0.273166	0.248226	0	0	0.260197	0.0234739	0	0.0523345	0.0508383	0.0245962	0.0467521	0.190389	0.0194462	0.00502808	4.53089	0.180574	0.242424	0.50781	0.225396	0.309524	0.368894	0.28357	0.340177	0	0.00484714	0	0	0	0.197866	0.100086	0.413886	0.482301	0.190703	0.162309	0.461044	0.0927163	0.0458648	0.142238	0.17083	0.129437	0.0826596	0.196283	0.400559
791522	k__Bacteria; p__Firmicutes; c__Clostridia; o__Clostridiales; f__Lachnospiraceae; g__NA; s__NA; u_791522	0.0519519	0.0278773	0.0593371	0.0522365	0.0334612	0.075658	0.0916938	0	0	0.218445	0.0858772	0	0.542003	0.300475	0.0992632	0.127696	0.22764	0.0272752	0.0106408	0.223003	0.691327	0.0646608	0.232409	0.0673408	0.265489	0.0821199	0.0462433	0.257378	0.00937647	0.131754	0	0	0	0.148595	0.0249341	0.183123	1.05376	0.0919095	0.138208	6.98314	0.058424	0.16085	0.247306	0.165455	0.258524	0.130028	0.213978	0.0275443
370098	k__Bacteria; p__Firmicutes; c__Clostridia; o__Clostridiales; f__Lachnospiraceae; g__Lachnospira; s__NA; u_370098	0.23667	0.000584839	0.221403	0.15179	0.0856011	0.152989	0.0954025	0.0245829	0.101514	0.0479342	0.0290518	0	0.131423	0.116076	0.197868	0.0753616	1.06693	0.0436909	0.0135641	0.660783	0.171208	2.56048	0.732361	0.180544	0.209966	0.220923	0.182473	0.308805	0.0750117	0.00793168	0	0	0.0839736	0.136994	0.0637334	0.245171	0.49362	0.417353	0.0863943	0.697464	0.107265	0.100127	0.278838	1.31698	0.575586	0.0804318	0.206244	0.489611
353214	k__Bacteria; p__Firmicutes; c__Clostridia; o__Clostridiales; f__NA; g__NA; s__NA; u_353214	0.24777	0.611156	0.227415	1.4156	0.0289921	0.0487659	0.0428416	0	0.00207172	0.0104965	0.0153394	0	0.013377	0.0120484	0.0263531	0.052474	0.0213412	0.129052	0.0769412	0.0535801	0.0289718	0.112886	0.0278521	0.0720155	0.15189	0.176248	0.410218	0.0253441	0	0	0	0	0	0.255609	0.123622	0.356369	0.0408433	0.0298292	0.0981542	0.0239718	0.120196	0.363947	0.0965518	0.0398446	0.032884	0.0315396	0.0186323	0.181139
355685	k__Bacteria; p__Firmicutes; c__Clostridia; o__Clostridiales; f__Ruminococcaceae; g__NA; s__NA; u_355685	0.0506198	0.00701806	0.0365956	0.0619314	0.0138658	0.366581	0.0586994	0.000472748	0.000828689	0.0186605	0.00859934	0	0.0342639	0.0539239	0.208628	0.0471708	0.175903	0.0088392	0.0264266	0.141433	0.0705563	0.201335	0.0900282	0.126343	0.746304	0.0757931	0.0384666	0.049581	0.00200924	0.00352519	0	0	0	0.0806844	0.0632673	0.148613	0.312159	0.854593	0.0377247	0.22158	0.148138	0.2686	0.160996	0.0458038	0.189374	0.168837	0.102419	0.112628
844589	k__Bacteria; p__Bacteroidetes; c__Bacteroidia; o__Bacteroidales; f__S24-7; g__NA; s__NA; u_844589	0.18938	0.111899	0.397062	0.0392136	0.0110009	0.00231606	0.0209732	0.293577	0.000414345	0.0160947	0.0264953	0	0.013377	0.0642091	0.0351374	0.127417	0.0195304	0.0151529	0.0025725	0.04604	0.284348	1.42881	0.271934	0.532915	0.65951	0.754832	0.572833	0.265252	0.000669748	0.00220324	0.0322035	0	0.0958803	0.498184	0.0579077	0.0420625	1.11631	1.19788	0.0529776	0.0707737	0.0428365	0.41485	0.105068	0.0612275	0.606138	0.112792	0.09738	0.01669
4453773	k__Bacteria; p__Proteobacteria; c__Deltaproteobacteria; o__Desulfovibrionales; f__Desulfovibrionaceae; g__Desulfovibrio; s__NA; u_4453773	0.189602	0.826962	0.856206	0.169299	0.0640576	0.134203	2.82601	0.00189099	0.0563509	0.0417529	0.0484585	0	0.0242898	0.0155747	0.059514	1.28882	0.0477267	0.0154055	0.00853603	0.114814	0.0917856	0.412402	0.132211	0.122426	0.160442	1.71329	1.43826	0.26882	0	0	0	0	0	0.0596986	0.0532471	0.0867975	0.0332581	0.579884	0.0818534	0.356786	0.0747042	0.537716	0.493231	0.0900886	0.143197	0.270725	0.0473424	0.0461017
314095	k__Bacteria; p__Firmicutes; c__Clostridia; o__Clostridiales; f__Lachnospiraceae; g__Lachnospira; s__NA; u_314095	0.164514	0.00896753	0.0794647	0.0667065	0.0640576	0.100363	0.0118933	0.000472748	0.00331476	0.00244919	0.0379998	0	0.054564	0.0248314	0.0186668	0.0115834	0.00776044	0.0426807	0.0322732	0.0526662	1.06709	0.152029	0.286264	0.215289	0.0330584	0.0424803	0.147617	0.0185775	0	0.000440649	0	0.412292	0.01316	0.468334	1.38291	0.0913291	0.281819	0.124543	0.0801068	0.159051	0.143404	0.182038	0.248112	0.137178	0.0446615	0.0932118	0.112145	0.148109
545061	k__Bacteria; p__Bacteroidetes; c__Bacteroidia; o__Bacteroidales; f__Prevotellaceae; g__Prevotella; s__copri; u_545061	0.00310823	0.00175452	0.00274467	0.00578798	0.00183349	0.00527547	0.00652216	9.26067	0.00704386	0.00151617	0.00453209	0.00239402	0.0036376	0.0198358	0.0048314	0.0527531	0.051995	0.00101019	0.000467728	0.0110816	0.00499514	0.00929905	0.0183755	0.0728999	0.0250172	0.00710157	0.00555475	0.0209151	2.08961	6.82081	3.87113	0.00403925	7.34173	0.040277	0.00221377	0.0449674	0.0430605	0.00637375	0.00500668	0.0180105	0.0377562	0.00865617	0.0357897	0.0102825	0.0277531	0.00281394	0.0303507	0.00910362
524371	k__Bacteria; p__Bacteroidetes; c__Bacteroidia; o__Bacteroidales; f__Prevotellaceae; g__Prevotella; s__stercorea; u_524371	0.0324144	0	0.362165	0.0164958	0.0120323	0.226331	0.114713	0	0	0.0125958	0.0725134	0.000399004	0.0266366	0.202619	0.00790592	0.698212	0.00426824	0.00290431	0.0370674	0.508611	0.46692	0.0503879	0.332723	0.209729	0.234345	0.0387358	0.463266	0.620316	0	1.13996	0.0224754	0	0.00783336	0.0778168	0.203201	0.0170806	0.121013	0.00968811	0.0131571	0.00799058	0.863659	0.158266	0.840426	0.012152	0.0338168	0.130731	0.0274211	0.0511203
817140	k__Bacteria; p__Firmicutes; c__Clostridia; o__Clostridiales; f__Veillonellaceae; g__Megasphaera; s__NA; u_817140	0.0217576	0.057899	0.0122857	0.0435546	0.00412536	0.642321	0.0181597	0.499695	0.000414345	0.00559815	0.009529	0.0103741	0.00821394	0.455488	0.0230589	0.0126998	0.00569099	0.00808155	0.00479421	0.00776854	0.128375	0.0285459	0.00993893	0.0368922	0.00663722	0.201555	0.00680456	0.00627452	0.00736722	0.00220324	9.04148	0.00173111	0.00156667	0.330298	0.709573	0.074597	0.194764	0.37108	0.867902	0.0906868	0.220995	0.511748	0.336838	0.198172	0.387261	0.23555	0.25218	0.469303
560535	k__Bacteria; p__Firmicutes; c__Clostridia; o__Clostridiales; f__Ruminococcaceae; g__NA; s__NA; u_560535	0.147641	0.0148159	0.125601	0.0588927	0.020283	0.508246	0.0818467	0.0685485	0	0.017261	0.00883176	0.00877809	0.059375	0.0743474	0.0672003	0.114298	0.11175	0.0125012	0.00806831	0.493074	0.830067	0.539345	1.16494	0.171827	0.193245	0.281868	0.11901	0.156617	0.0589378	0.00793168	0.0456217	0.000288518	0.0607868	0.399511	0.0271479	0.157676	0.340516	0.324042	0.156954	0.168183	0.0848648	1.21238	0.117151	0.237081	0.229838	0.105288	0.443073	0.114379
535375	k__Bacteria; p__Bacteroidetes; c__Bacteroidia; o__Bacteroidales; f__Bacteroidaceae; g__Bacteroides; s__ovatus; u_535375	0.654283	0.0805128	0.0666562	0.114023	0.206497	0.0217452	0.0177761	0	0.0592513	0.505233	0.0568254	0.00917709	0.624377	0.0310026	0.0234981	0.0674068	0.0346633	0.0160368	0.013798	0.0113101	0.0217288	0.120671	0.551149	0.0384083	0.0266765	0.10265	0.0506871	0.024606	0.0669748	0.0207105	0	0.00230814	0	0.148595	0.358398	0.071576	0.16349	0.236849	0.422307	0.0880233	0.0420283	0.0879829	0.046262	0.930565	0.078595	0.407787	1.47511	0.0701446
364926	k__Bacteria; p__Bacteroidetes; c__Bacteroidia; o__Bacteroidales; f__Bacteroidaceae; g__Bacteroides; s__NA; u_364926	0.0117669	0.247192	0.0772428	0.0439887	0.0508794	0.0438765	0.0345291	0	0	2.08018	0.12899	0	0.125791	0.0280639	0.0621493	0.0574981	0.0459159	0.0181835	2.43464	0.00536943	0.00299708	0.0893141	0.103319	0.00859133	0.012381	0.0570708	0.00472153	0.0157478	0.0596075	0.00705038	0.00134181	2.24582	0	0.0418412	1.38011	0.0488018	0.0117862	0.0757202	0.156371	0.033738	0.0590013	0.123254	0.0197937	0.0239535	0.0626195	0.775358	0.629279	0.0675769
345899	k__Bacteria; p__Bacteroidetes; c__Bacteroidia; o__Bacteroidales; f__Prevotellaceae; g__Prevotella; s__copri; u_345899	0.0790379	0.0335307	0.374712	0.0105631	0.00229186	0.111557	0.191317	0.250557	0	0.01003	0.00918038	0.000399004	0.0100914	0.0501037	0.130228	0.113322	0.00750176	0.00328313	0.000701592	0.164625	0.160094	0.906333	0.223626	0.178017	1.06629	0.324477	0.101096	0.249504	0.0013395	1.00468	0.408582	0.000577036	1.23266	0.719642	0.0287791	0.0132462	1.29053	0.316776	0.00978049	0.297935	1.40298	0.0692494	0.172159	0.0107499	0.0469937	0.0336501	0.0331631	0.0120214
577228	k__Bacteria; p__Bacteroidetes; c__Bacteroidia; o__Bacteroidales; f__S24-7; g__NA; s__NA; u_577228	0.0253099	0.00116968	0.0508417	0.0257565	0.0757461	0.186443	0.246435	0	0	0.0193603	0.0189418	0	0.0382535	0.0233621	0.0116393	1.97113	0.0143568	0.0125012	0.0107577	0.159941	0.0273484	0.0246533	0.0765067	0.0846498	0.0266765	0.0405435	3.14926	0.205214	0	0.0017626	0	0	0	0.0277638	0.000116514	4.50371	0.106076	0.0212883	0.10188	0.0455336	0.00842875	0.052583	0.0478731	0.11077	0.0636689	0.0558099	0.069373	0.14204
782953	k__Bacteria; p__Proteobacteria; c__Gammaproteobacteria; o__Enterobacteriales; f__Enterobacteriaceae; g__NA; s__NA; u_782953	0.0184274	0.00994226	0.028623	0.0519471	0.100269	0.0199438	0.0595946	1.55392	12.2878	0.0303233	0.0217308	4.71942	0.0898839	0.0377614	0.00812553	0.142489	0.0111233	0.0109859	0.430544	0.0171365	0.0131122	0.00713648	0.0288922	0.0195832	0.0125086	0.0315051	0.107762	0.12426	0.000669748	0.000881298	0.0093927	0.0236585	0.0200534	0.0517475	0.0419452	0.0113871	0.108526	0.0119827	0.0132735	0.0102736	0.0109689	0.0324284	0.171584	0.0384425	0.0173749	0.0145387	0.0383192	0.0157563
583117	k__Bacteria; p__Bacteroidetes; c__Bacteroidia; o__Bacteroidales; f__Bacteroidaceae; g__Bacteroides; s__NA; u_583117	0.590786	0.839633	0.104951	0.0212708	0.094654	0.014411	0.0352964	0.0118187	0.0281754	2.40406	0.0271925	3.2036	0.199129	0.00999135	0.0360159	0.021492	0.0190131	0.0109859	0.00923763	0.0103961	0.0101152	0.126078	1.11801	0.0207203	0.0205498	0.0304722	0.0552697	0.0339562	0.0415243	0.000440649	0.00268363	0.123774	0.000626669	0.0220285	0.0480039	0.00383443	0.00291738	0.0546868	0.00978049	0.00177569	0.0412201	0.00594304	0.00138095	0.0323665	0.0285694	0.0206356	0.03246	0.0217086
330294	k__Bacteria; p__Firmicutes; c__Erysipelotrichi; o__Erysipelotrichales; f__Erysipelotrichaceae; g__Catenibacterium; s__NA; u_330294	0.081036	0.0405488	0.131483	0.0474615	0.0318569	0.306106	0.720762	0.00141825	0	0.0416362	0.0761158	0	0.082022	0.909506	0.131546	0.0795484	0.0359567	0.0151529	0.0107577	0.237969	1.58758	0.253021	0.485043	0.160329	0.115641	0.183995	0.493261	0.0975627	0	0	0.00335453	0	0.00313334	0.0819878	0.0680444	0.115498	0.269216	0.145449	0.171624	0.144084	0.594747	0.40051	0.105643	0.13192	0.128504	0.149491	0.401473	0.0867178
369027	k__Bacteria; p__Firmicutes; c__Clostridia; o__Clostridiales; f__Lachnospiraceae; g__NA; s__NA; u_369027	0.146309	0.0267076	0.181148	0.0613526	0.0593593	0.193648	0.0728947	0.0761125	0	0.0317229	0.184886	0	0.405769	0.106672	0.0406276	0.125463	0.204358	0.0373772	0.0196446	0.267444	0.222284	0.0759062	0.633665	0.0766902	0.193245	0.103812	0.655182	0.3013	0.0870672	0.0171853	0.315662	0.807273	0.0579668	0.123308	0.126185	0.199158	0.422786	0.0597858	0.0370261	0.356786	0.183816	0.198317	0.138786	0.131452	0.3068	0.210342	0.165581	0.139822
312770	k__Bacteria; p__Bacteroidetes; c__Bacteroidia; o__Bacteroidales; f__Bacteroidaceae; g__Bacteroides; s__eggerthii; u_312770	0.000444033	0.000584839	0.00261397	0.0335703	9.30589	0.0158264	0.000383656	0.0269467	1.73776	0.0164446	0.0232415	0	0.0499877	0.0110199	0.0131765	0.0334941	0.0139688	0.00795528	0.0135641	0.00034273	0	0	0.000924552	0.0017688	0	0.000387358	0.0345783	0.00209151	0	0	0	0.200808	0.00125334	0.000391039	0.00174772	0.00104575	0.000350085	0.0005099	0.00326016	0.000761008	0.000577312	0.00077518	0.000920637	0.0420647	0.000583049	0.0535821	0.00480455	0.000700278
514045	k__Bacteria; p__Spirochaetes; c__Spirochaetes; o__Spirochaetales; f__Spirochaetaceae; g__Treponema; s__NA; u_514045	0.0188714	0	0.0172522	0.0277823	0.0492751	0.0250906	0.147963	0	0	0.014112	0.0189418	0	0.0157238	0.0136646	0.010102	9.55097	0.0172023	0.0141427	0.00502808	0.020678	0.00849173	0.00865028	0.0191845	0.0697414	0.0102111	0.018335	2.03859	0.0126721	0	0	0	0	0	0	0	0.0022077	0	0	0.0451765	0	0	0.00697662	0	0.0222008	0	0	0.00187495	0.00245097
denovo_8074	k__Bacteria; p__Firmicutes; c__Erysipelotrichi; o__Erysipelotrichales; f__Erysipelotrichaceae; g__Asteroleplasma; s__anaerobium; u__denovo_8074	0.0783718	0.0169603	0.00797261	0.0649701	0.0144387	0.0290794	0.0484686	0	0	0.0184272	0.0163852	0	0.0254632	0.00499567	0.0296472	0.0241436	4.84148	0.0223505	0.000701592	0.00833976	0.053448	0.660016	0.0321282	0.0371448	0.152401	0.889633	0.0216635	0.0250981	0	0	0	0	0.00877336	1.92574	0.00827252	0.0102251	0.00116695	0.0387524	0.00686963	0.0355137	0.668989	0.0240306	0.0822819	0.315953	0.033467	0.195921	0.013359	0.0422501
300859	k__Bacteria; p__Bacteroidetes; c__Bacteroidia; o__Bacteroidales; f__Prevotellaceae; g__Prevotella; s__NA; u_300859	0.00865864	0	0.00614283	0.00709028	0.00366698	0.190432	0.00652216	0.208009	0.000414345	0.00524827	0.00290518	0	0.00704052	0.0027917	0.00373335	0.793391	0.00633769	0.00164157	0.0510993	0.071859	0.034966	0.0188143	0.0172198	0.0324702	0.157506	0.00787628	0.0673513	0.177286	0	0.681684	0.121099	0	0	0.000260693	0.068627	0.0023239	0.00163373	0.00127475	0.00838327	0.00722958	0.238083	0.232037	0.173655	0.00186954	0.00921217	0.00234495	0.0022265	0.0519373
1105343	k__Bacteria; p__Firmicutes; c__Clostridia; o__Clostridiales; f__Clostridiaceae; g__Clostridium; s__NA; u_1105343	0.0202035	0.00467871	0.0226108	0.0846493	4.16443	0.0425898	0.00971929	0	0	0.0524827	0.0300977	0.000399004	0.0499877	0.0395246	0.0300864	0.0634992	0.064153	0.0345991	0.0143826	0.00468397	0.00524489	0.0259508	0.12181	0.0242579	0.00740305	0.0241453	0.282459	0.00775088	0	0	0	0	0	0.063218	0.068627	0.0177778	0.0203049	0.158834	0.0349303	0.0309477	0.0717021	0.0226094	0.0594961	0.719424	0.0347497	0.264042	0.104997	0.0725955
524884	k__Bacteria; p__Firmicutes; c__Erysipelotrichi; o__Erysipelotrichales; f__Erysipelotrichaceae; g__[Eubacterium]; s__biforme; u_524884	0.245106	0.000779785	0.36674	0.0468827	0.00974042	0.02419	0.188631	0.221246	0	0.00384873	0.0125504	0	0.0592577	0.0142524	0.00878436	0.123928	0.00918319	0.0667991	0.000701592	0.110473	0.40598	0.458032	1.28582	0.148453	0.0921552	2.10051	0.471737	0.0835373	0	0	0.00603816	0	0.00971336	0.129955	0.0383332	0.0562383	0.0249728	0.0280445	0.322523	0.0471825	0.0316367	0.0378546	0.158925	0.0351708	0.0411633	0.0558099	1.44465	0.171568
825989	k__Bacteria; p__Proteobacteria; c__Gammaproteobacteria; o__Enterobacteriales; f__Enterobacteriaceae; g__Providencia; s__NA; u_825989	0.111674	0	0.0871759	0	0	0	0	0	0	0	0	0	0.19643	0	0	0	0	0.000126274	0	0.0837403	0.0859163	0.0436839	8.29323	0.0996846	0.068542	0.151457	0.129703	0.104698	0	0	0	0	0	0.000130346	0	0.000116195	0.000116695	0	0	0.000126835	0	0.000129197	0	0	0	0.000117248	0.212572	0
205148	k__Bacteria; p__Firmicutes; c__Clostridia; o__Clostridiales; f__Lachnospiraceae; g__Lachnobacterium; s__NA; u_205148	0.342571	0.0385994	0.0927959	0.0920289	0.00412536	0.0239326	0.0517936	0.00425474	0	0.0929526	0.00267277	0	0.00927002	0.0111668	0.0388708	0.0339127	0.0948067	0.00656626	0.00152012	0.198783	1.0506	0.532208	0.116956	0.0816176	4.81428	0.225442	0.100541	0.082676	0.0160739	0.00220324	0	0	0.000626669	0.0366273	0.00442755	0.0392738	0.0196048	0.115365	0.177097	0.32457	0.0155874	0.0162788	0.089647	0.0172933	0.0289192	0.00996605	0.0179292	0.0311624
351231	k__Bacteria; p__Bacteroidetes; c__Bacteroidia; o__Bacteroidales; f__Bacteroidaceae; g__Bacteroides; s__fragilis; u_351231	0.026864	0.000194946	0.0916196	0.076112	0.0754023	0.00231606	0.0645821	0.229283	19.5065	0.0615797	0.0062752	0.495962	0.00258152	0.000881589	0.0296472	0.00251205	0.0116407	0.00101019	0.000935456	0.0165653	0.0116137	0.0979644	0.0622917	0.0271638	0.0330584	0.0295683	1.8114	0.0751712	0.000669748	0.114569	0.000670907	0.00980961	0.00846002	0.000521385	0.101834	0.000116195	0	0.048568	0.000465737	0.0131908	0.01374	0	0.00184127	0.0571379	0.00792947	0.00902806	0.000117184	0.00676936
591785	k__Bacteria; p__Bacteroidetes; c__Bacteroidia; o__Bacteroidales; f__Prevotellaceae; g__Prevotella; s__stercorea; u_591785	0.00488436	0.444867	0.0269239	0.00448569	0.00492751	0.255925	0.0149626	0.949752	0.0517931	0.0101466	0.0108073	0.000798008	0.0111475	0.00734658	0.113757	0.471848	0.00271615	0.00126274	0.0271282	0.113101	0.00674343	0.00886653	0.061136	0.0154138	0.00867944	0.00710157	0.0309677	0.697087	0.00267899	0.243238	1.41058	0.000577036	0.426448	0.000912424	0.052548	0.00360204	0.0946397	0.00331435	0.00547241	0.00469288	0.524892	0.194829	0.00356747	0.00105162	0.0227389	0.0160629	0.004453	0.0273109
191332	k__Bacteria; p__Firmicutes; c__Clostridia; o__Clostridiales; f__Ruminococcaceae; g__NA; s__NA; u_191332	0.0788159	0.383654	0.0271853	0.0855175	0.0517961	0.279471	0.0540955	0.00141825	0	0.024142	0.0214984	0	0.0574976	0.0277701	0.0441414	0.0040472	0.0319471	0.00542979	0.0267774	0.0235341	0.0457055	0.512313	0.0937265	0.0242579	0.051949	0.175086	0.0916533	0.0274357	0	0	0	0	0.00219334	0.256913	0.0436929	0.269107	0.320912	0.322639	0.0898873	0.646476	0.0707784	0.829572	0.305076	1.45836	0.198936	0.230274	0.628576	0.055322
531436	k__Bacteria; p__Firmicutes; c__Clostridia; o__Clostridiales; f__Lachnospiraceae; g__Roseburia; s__NA; u_531436	0.0739315	0.00565344	0.111094	0.0234413	0.0178765	0.157363	0.0438647	1.15918	0.00704386	0.127125	0.0273087	0.0119701	0.0326211	0.034382	0.0256942	0.0371226	0.0421651	0.0222243	0.00163705	0.0493531	0.135868	0.301462	0.0553575	0.0653193	0.0861562	0.111301	0.0352726	0.0285429	0.0013395	0.000881298	0.187854	0.849974	0.0783336	0.12422	0.803134	0.148729	0.505173	0.116895	0.687079	0.0768618	0.0780526	0.0507743	0.158925	0.414805	0.128737	0.153125	0.401824	0.133753
360015	k__Bacteria; p__Firmicutes; c__Clostridia; o__Clostridiales; f__Lachnospiraceae; g__[Ruminococcus]; s__gnavus; u_360015	0.603663	0.000194946	0.201014	0.117351	1.49235	0.0822201	0.134024	0	0	2.67825	0.531765	0.0630426	0.101618	0.0765513	0.0417257	0.109833	0.0800619	0.0640211	0.0291161	0.0188501	0.0443318	0.0599032	0.428761	0.0352497	0.0419932	0.067013	0.184556	0.180854	0	0.0202699	0	0.00721295	0	0.0478371	0.329619	0.00383443	0.104325	0.0109629	0.0575186	0.0328502	0.112114	0.00581385	0.00690477	0.0373909	0.148328	0.197797	0.0266008	0.00828663
4318177	k__Bacteria; p__Bacteroidetes; c__Bacteroidia; o__Bacteroidales; f__NA; g__NA; s__NA; u_4318177	0.0876965	0.000194946	0.0781577	0.001447	0.0244084	0.0270207	0.178272	0	0	0.00723094	0.000929659	0	0	0.00308556	0.000439218	0.00614058	0.0102179	0	0.0134472	0.863908	1.25003	0.113535	0.0877169	0.38004	1.451	0.0814743	2.37854	0.515987	0	0	0	0	0	0.00156416	0.0131661	0.0372985	0.00571806	0.00216708	0.00768467	0.0224497	0.0249399	0.722726	0.0256627	0.0386762	0.0229721	0.00597963	0.00246087	0.0455181
denovo_11856	k__Bacteria; p__Firmicutes; c__Bacilli; o__Lactobacillales; f__Lactobacillaceae; g__Lactobacillus; s__ruminis; u__denovo_11856	0.0592784	0.0103321	0.0372491	0.0354514	0.0414827	0.0306235	0.0831255	0	0	0.0169111	0.0890148	0	0.0206522	0.74318	0.00856475	0.0223294	0.0142275	0.0178047	0.0185922	0.0194214	1.40413	0.0343848	0.0194156	0.0161719	0.0162101	0.109106	0.0406885	0.0155018	0	0	0.00134181	0	0	0.290933	0.279052	0.102135	1.3595	0.0564715	0.133783	0.0712811	0.096642	0.137207	0.0881509	0.104227	0.406385	0.269904	0.158784	0.599672
509788	k__Bacteria; p__Firmicutes; c__Clostridia; o__Clostridiales; f__Ruminococcaceae; g__Ruminococcus; s__NA; u_509788	0.105902	2.57758	1.3888	0.464486	0.0281899	0.0102936	0.0442484	0.000472748	0	0.0162113	0.0373025	0	0.00574976	0.0417286	0.014055	0.0844329	0.0230226	0.00429333	0.00198784	0.0583783	0.0984042	0.164571	0.066221	0.809732	0.0996859	0.150941	1.07082	0.0821839	0	0	0	0	0.00125334	0.0516171	0.0697921	0.0576326	0.568422	0.287201	0.0676484	0.398768	0.0348696	0.0457356	0.588862	0.0773524	0.0987685	0.105757	0.0523813	0.00221755
359563	k__Bacteria; p__Firmicutes; c__Clostridia; o__Clostridiales; f__Ruminococcaceae; g__Oscillospira; s__NA; u_359563	0.122997	0.288715	0.412746	0.193029	0.0297942	0.0660077	0.599783	0	0	0.00629792	0.009529	0	0.0219429	0.0342351	0.0570983	0.0812231	0.0391902	0.00972312	0.0114593	0.148631	0.0870402	0.735706	0.0827474	0.521291	0.235876	0.351334	1.1558	0.0514265	0	0.000440649	0.000335453	0	0	0.11288	0.0478874	0.293973	0.383577	0.318688	0.0478545	0.1815	0.0436448	0.327255	0.219802	0.0759502	0.049909	0.0447886	0.0898802	0.0814657
968675	k__Bacteria; p__Proteobacteria; c__Gammaproteobacteria; o__Pasteurellales; f__Pasteurellaceae; g__Haemophilus; s__parainfluenzae; u_968675	0.1079	0.000779785	0.154224	0.0164958	0.0168452	0.0286934	0.0219963	1.01783	0.000414345	0.215412	0.0298653	0.00119701	0.0286314	0.0327657	0.0338198	0.0662903	0.0404836	0.00947057	0.00198784	0.0993917	0.296212	1.30489	0.660592	0.0876821	0.579863	0.0743728	0.0567973	0.0868591	0	0	0.39248	0.00201962	0.00689335	0.204904	0.529208	0.130603	0.0344251	0.275091	1.17145	0.122015	0.220533	0.167697	0.0757224	0.221424	0.415131	0.192169	0.061756	0.179972
369109	k__Bacteria; p__Firmicutes; c__Clostridia; o__Clostridiales; f__Ruminococcaceae; g__NA; s__NA; u_369109	0.128548	0.0582889	0.376542	0.127191	0.013522	0.130343	1.00173	0.0179644	0.500528	0.01003	0.00976141	0	0.00469368	0.0349697	0.0228393	0.218967	0.012158	0.00429333	0.00806831	0.059178	0.0952822	0.187278	0.0522372	0.863807	0.263574	0.869361	0.497289	0.0601616	0	0.00132195	0.000670907	0	0.000940003	0.149507	0.0265653	0.104575	0.57589	0.206127	0.0666005	0.222214	0.0325604	0.130876	0.91051	0.0621623	0.0799943	0.0569823	0.0548422	0.0397992
337379	k__Bacteria; p__Firmicutes; c__Clostridia; o__Clostridiales; f__Clostridiaceae; g__NA; s__NA; u_337379	0.171841	0.00175452	0.26192	0.0383454	0.0278462	0.629711	0.0204617	0	0	0.0262413	0.0203363	0	0.0517478	0.21452	0.37619	0.0604289	0.0329819	0.0133851	0.00456035	0.0751721	0.495268	0.284378	0.552882	0.119647	0.0948356	0.568125	0.225662	0.0718494	0	0.0017626	0.00167727	0	0.00219334	0.187308	0.14809	0.0496152	0.0297573	0.0706212	0.0953597	0.322414	0.156798	0.228678	0.0957462	0.281249	0.270418	0.0616722	0.131246	0.103058
564806	k__Bacteria; p__Firmicutes; c__Clostridia; o__Clostridiales; f__NA; g__NA; s__NA; u_564806	0.0222016	0.00331409	0.00679632	0.0834917	5.16861	0.0594455	0.153207	0	0.00704386	0.437006	0.034165	0.0183542	0.281269	0.0511322	0.112659	0.0685233	0.0521243	0.0395238	0.0182414	0.00377003	0.00836685	0.238748	0.020109	0.00593812	0.0125086	0.0737272	0.0798495	0.0227605	0	0	0	0.000577036	0	0.0116008	0.00466058	0.00383443	0.009569	0.164953	0.014205	0.00558073	0.0203214	0.00129197	0.00690477	0.0858821	0.0289192	0.00152422	0.0189838	0.0107376
222842	k__Bacteria; p__Firmicutes; c__Clostridia; o__Clostridiales; f__Veillonellaceae; g__Megamonas; s__NA; u_222842	0.0108788	0.0656969	0.00614283	0.124297	2.28625	0.0688384	0.00217405	0	0	0.0491004	0.25124	0.34035	0.690675	0.342644	0.0338198	0.0657321	2.90603	0.0724814	0.0279467	0.00125668	0.00649368	0.0166518	0.0181443	0.00101074	0.0478645	0.0901253	0.0265239	0.00418301	0	0	0.00167727	0	0	0.00221589	0.011768	0.00185912	0.00641823	0.00803093	0.00116434	0.124678	0.0113153	0.0133073	0.00644446	0.0361056	0.174098	0.00691761	0.0240227	0.00501866
358104	k__Bacteria; p__Firmicutes; c__Clostridia; o__Clostridiales; f__Lachnospiraceae; g__NA; s__NA; u_358104	0.164292	0.0495163	0.058945	0.0432652	0.061422	0.0593169	0.0933564	0.0439656	0	0.233606	0.0270763	0.00598506	0.0406003	0.281962	0.0267923	0.071454	0.340554	0.0353568	0.0122779	0.0251335	1.96321	0.0994782	0.0342084	0.0601393	0.0684144	0.0630103	0.0840155	0.0762785	0.0113857	0.119857	0.167056	3.39614	0.0241267	0.0518778	0.0398479	0.0216122	0.119612	0.0358205	0.117832	0.0777496	0.0816319	0.0365626	0.0348691	0.101306	0.118592	0.0294291	0.0301163	0.0681604
4427221	k__Bacteria; p__Bacteroidetes; c__Bacteroidia; o__Bacteroidales; f__[Paraprevotellaceae]; g__[Prevotella]; s__NA; u_4427221	0.0916928	0.90572	0.983375	0.0204026	0.010428	0.0198152	0.0498753	0	0	0.0234423	0.0227766	0	0.0352026	0.0232152	0.0226197	0.964071	0.00556165	0.0088392	0.0032741	0.026276	0.0258498	0.222312	0.210451	0.0782063	0.0740305	0.1144	0.253713	0.523369	0	0.000881298	0.000335453	0	0	0.46299	0.0298277	0.017313	0.0171542	1.36041	0.0409849	0.049846	0.0557683	0.0293276	0.20956	0.0222008	0.995964	0.060617	0.0656231	0.00116713
813217	k__Bacteria; p__Proteobacteria; c__Gammaproteobacteria; o__Enterobacteriales; f__Enterobacteriaceae; g__Klebsiella; s__NA; u_813217	0.0712673	0.00214441	0.0175136	0.022139	0.0920184	0.0476079	0.0699533	0.872221	0.000414345	0.033239	0.00546174	0.0897759	0.0106781	0.0692048	0.014055	0.0516367	0.00646703	0.0137639	0.00596353	0.0542656	0.249257	0.259725	0.0427605	0.0566017	0.114747	0.068175	0.0942918	0.251842	0	0	0.014089	0.00259666	0.0197401	0.467292	0.044625	0.0943501	0.575307	0.147106	0.233684	0.0556804	0.14225	0.07558	0.226592	0.578156	0.107981	0.113027	0.0676152	1.01109
314582	k__Bacteria; p__Firmicutes; c__Clostridia; o__Clostridiales; f__Ruminococcaceae; g__Oscillospira; s__NA; u_314582	0.11234	0.129444	0.390788	0.115615	0.0319715	0.433618	0.0668841	0.000472748	0	0.0442021	0.0264953	0.000399004	0.0598444	0.0355574	0.130667	0.434865	0.247558	0.0296745	0.0229187	0.0595207	0.465422	0.337145	0.109097	0.234493	0.53085	0.104587	0.240659	0.0517956	0.00401849	0	0.000670907	0	0	0.126306	0.0401975	0.104111	0.0661661	0.145832	0.0424985	0.222087	0.0568075	0.414334	0.145691	0.114743	0.135967	0.0465473	0.0798024	0.0473855
843459	k__Bacteria; p__Firmicutes; c__Clostridia; o__Clostridiales; f__Clostridiaceae; g__NA; s__NA; u_843459	0.516854	0.000194946	0.189513	0.0277823	0.0470978	0.394116	0.0162414	0.000945497	0	0.0139954	0.0112721	0	0.0898839	0.0495159	0.0713729	0.0200964	0.0340166	0.026265	0.00339103	0.0902522	0.692825	0.162625	2.14161	0.119647	0.12866	0.325897	0.46521	0.103468	0	0.00352519	0	0	0	0.144684	0.106844	0.0296297	0.0136533	0.0187388	0.0114106	0.0716616	0.0360243	0.0152452	0.0377461	0.140917	0.0740472	0.0858252	0.174487	0.053688
1820513	k__Bacteria; p__Proteobacteria; c__Betaproteobacteria; o__Burkholderiales; f__Alcaligenaceae; g__Sutterella; s__NA; u_1820513	0.0306383	0	0.0241792	0.13269	0.0916746	0.808434	0.0300531	0	0	0.0604134	0.0424157	0.000399004	0.352026	0.290484	0.0426041	0.094202	1.73071	0.0563183	0.0210478	0.0205638	0.0243513	0.0458465	0.307414	0.091725	0.0834758	0.0347331	0.13498	0.0734488	0	0	0.342162	0.0170226	0.173587	0.0130346	0.0270313	0.0145243	0.011086	0.00777598	0.0519297	0.125439	0.0726258	0.158653	0.0212897	0.0812083	0.414315	0.011842	0.0317569	0.0338468
324244	k__Bacteria; p__Firmicutes; c__Clostridia; o__Clostridiales; f__Ruminococcaceae; g__NA; s__NA; u_324244	0.125439	0.486001	0.925345	0.107367	0.0339196	0.0797754	0.367926	0.00756397	0.0215459	0.00688106	0.0181283	0	0.00856596	0.00573033	0.0285492	0.320845	0.034534	0.00467215	0.00304023	0.067632	0.0715553	0.242424	0.0585935	0.57385	0.988562	0.166048	1.28745	0.0546252	0	0	0	0	0.00250667	0.056831	0.0376342	0.0833116	0.0124864	0.169287	0.040752	0.390017	0.0105071	0.0134364	0.0605319	0.0529314	0.0381314	0.0490095	0.0148824	0.023576
527941	k__Bacteria; p__Bacteroidetes; c__Bacteroidia; o__Bacteroidales; f__Prevotellaceae; g__Prevotella; s__copri; u_527941	0.00355226	0.0627727	0.034243	0.0011576	0.000802153	0.00450345	0.00204617	4.83763	0.00455779	0.000349884	0.00406726	0.000399004	0.00199481	0.0277701	0.00329413	0.0101878	0.0464333	0.000378823	0.000116932	0.0100534	0.00212293	0.00865028	0.00716528	0.0141504	0.0261659	0.00451918	0.00944307	0.020669	5.48724	1.64318	1.80273	0.00115407	1.50964	0.0178574	0.00209726	0.00127814	0.0207717	0.00905073	0.00349303	0.00304403	0.0554219	0.00232554	0.0194484	0.00198639	0.0141098	0.00152422	0.00199213	0.00408496
813457	k__Bacteria; p__Proteobacteria; c__Gammaproteobacteria; o__Enterobacteriales; f__Enterobacteriaceae; g__NA; s__NA; u_813457	0.141425	0.000584839	0.0197355	0.0204026	0.107488	0.038215	0.0546071	0	0	0.0286905	0.00267277	0	0.0104434	0.0399654	0.0144942	0.0367039	0.00517363	0.0131325	0.00456035	0.0359866	0.397738	0.772902	0.0364042	0.0322175	0.152145	0.12021	0.0701287	0.111096	0	0	0	0	0	0.641695	0.0222543	0.0618156	0.362105	0.071641	0.177097	0.0279036	0.129318	0.0474152	0.193104	0.573482	0.075913	0.0770317	0.0554281	0.922033
531928	k__Bacteria; p__Firmicutes; c__Clostridia; o__Clostridiales; f__NA; g__NA; s__NA; u_531928	0.0250879	0	0.271069	0	0	0.00012867	0.00127885	0	0	0.000466513	0.0126666	0	0	0.000587726	0.00109804	0	0.000129341	0	0.0788122	0.0068546	0.0106147	0.0380612	0.0122503	0.0082123	0.0168483	0.0160108	0.0108318	0.0111957	0.000669748	0	0	0	0	0.000521385	0.0868032	0	0.000116695	0.000637375	0	0.000126835	0.0823247	0.397409	0	0	0.00268202	0.0252082	0	0.0856674
304777	k__Bacteria; p__Firmicutes; c__Clostridia; o__Clostridiales; f__Ruminococcaceae; g__Oscillospira; s__NA; u_304777	0.0757076	0.00233935	0.0305834	0.0826235	1.19074	0.245245	0.128141	0	0	0.283406	0.0568254	0	0.455991	0.0746412	0.0588552	0.0628014	0.0725601	0.0296745	0.0163705	0.0390712	0.0402108	0.12132	0.603848	0.0488948	0.0464605	0.0888341	0.134425	0.0591773	0.00736722	0.0445055	0	0	0	0.0483585	0.0370516	0.031024	0.0379259	0.0661596	0.0259649	0.0454068	0.070663	0.0124029	0.0157659	0.181112	0.0538737	0.00914531	0.0875365	0.285597
1085832	k__Bacteria; p__Firmicutes; c__Bacilli; o__Lactobacillales; f__Streptococcaceae; g__Streptococcus; s__NA; u_1085832	0.117003	0.0512709	0.0809023	0.101145	0.109093	0.422424	0.0221242	0.000472748	0	0.00816397	0.0310274	0	0.00927002	0.019395	0.048314	0.128254	0.0576859	0.0119961	0.00350796	0.0174792	0.691701	0.429919	0.0540863	0.0425776	0.592116	0.0466121	0.0227745	0.0188236	0	0	0	0	0	0.445393	0.329153	0.0496152	0.0432939	1.07385	0.187459	0.101595	0.0286347	0.340304	0.0594961	0.0632139	0.0885068	0.136476	0.0363271	0.0463351
461487	k__Bacteria; p__Firmicutes; c__Clostridia; o__Clostridiales; f__NA; g__NA; s__NA; u_461487	0.0202035	0	0.139194	0.000578798	0	0.00180138	0.0173924	0	0.012016	0.0192436	0.00592657	0	0	0.0630336	0.124957	0.000418676	0.000258681	0	0	0.00399851	0.074927	0.354013	0.00681857	0.00454835	0.0149337	0.0114916	0.00513814	0.041215	0	0	0	0	0	0.188611	0.0133992	0.062629	0.770421	3.46974	0.0589158	0.0930966	0.0458386	0.0741589	0.130615	0.0640319	0.154042	0.0731625	0.0691386	0.000233426
307571	k__Bacteria; p__Bacteroidetes; c__Bacteroidia; o__Bacteroidales; f__Prevotellaceae; g__Prevotella; s__copri; u_307571	0.00488436	0.00116968	0.0648264	0.0182321	0.00756315	0.026506	0.0359358	0.000945497	0	0.00734757	0.0354432	0	0.0192441	0.156629	0.0188864	0.242692	0.486321	0.00353568	0.00666512	0.0624911	0.0147357	0.0233557	0.072924	0.13266	0.104536	0.0308595	0.0658237	0.157478	0.00669748	0.00749103	0.00268363	0	0.00219334	0.182224	0.0178267	1.07608	0.600163	0.0604232	0.0293415	0.0892916	0.37075	0.0373378	0.200354	0.181463	0.126288	0.0279049	0.168042	0.0371148
351927	k__Bacteria; p__Firmicutes; c__Clostridia; o__Clostridiales; f__Ruminococcaceae; g__NA; s__NA; u_351927	0.0395189	2.63626	0.602781	1.46754	0.0256689	0.0416891	0.385575	0	0.00165738	0.0381374	0.0189418	0	0.0179533	0.0148401	0.0549022	0.219247	0.0303951	0.0145215	0.00713285	0.0302745	0.0228527	0.07742	0.0218425	0.305371	0.115258	0.0710157	0.321759	0.0562246	0	0.000440649	0	0	0	0.00756009	0.0189918	0.0145243	0.0246227	0.0856633	0.0160679	0.0953797	0.0436448	0.0325576	0.0698533	0.0155406	0.064835	0.0225115	0.00574202	0.0114379
315846	k__Bacteria; p__Bacteroidetes; c__Bacteroidia; o__Bacteroidales; f__[Barnesiellaceae]; g__NA; s__NA; u_315846	0.0417391	0.0140361	0.0497961	0.0136018	0.0240646	0.0284361	0.00383656	0	0.000414345	0.00151617	0.0209173	0	0.0970418	0.000293863	0.0188864	0.000837351	0.00530297	0.0137639	0.00198784	0.00125668	0.0017483	0.0531992	0.101816	0.00252686	0.00778597	0.00258239	0.0281903	0.00467513	0.00401849	0.000440649	0	0	0	0.304098	0.0348378	0.0576326	0.0324412	0.21913	0.0433136	0.10857	0.016973	0.0812647	0.0556985	1.18027	0.152642	0.361474	1.05724	0.0210084
349680	k__Bacteria; p__Firmicutes; c__Clostridia; o__Clostridiales; f__Ruminococcaceae; g__NA; s__NA; u_349680	0.0879185	0.246217	0.34426	0.167417	0.0112301	0.05031	0.361916	0	0	0.00863048	0.00743727	0	0.00422431	0.0468712	0.0278903	0.0290282	0.0181077	0.00631371	0.00491114	0.125325	0.0879144	0.242424	0.040218	0.197853	0.314119	0.231382	0.471598	0.0526568	0	0.000440649	0	0	0	0.121613	0.0227203	0.227626	0.579041	0.359735	0.0373754	0.154611	0.0235543	0.245474	0.161111	0.0489587	0.0601706	0.0474853	0.0495689	0.0500699
359809	k__Bacteria; p__Proteobacteria; c__Betaproteobacteria; o__Burkholderiales; f__Alcaligenaceae; g__Sutterella; s__NA; u_359809	0.0175393	0	0.00182978	0.0241648	0.0305964	0.100877	0.35079	0	0	0.0121293	0.0127828	0.0478805	0.427711	0.0164563	0.239813	0.119602	0.0895037	0.0149004	0.00561274	0.0589495	0.00849173	0.516854	0.0473833	0.0251423	0.00867944	0.00542301	0.0186084	0.000738179	0	0	0.01107	0	0.01034	0.0417108	0.0216717	1.19704	0.043644	0.322512	0.0300401	0.0474362	0.02621	0.0298444	0.0437302	0.0493092	0.0413965	0.0347053	0.188549	0.303454
190679	k__Bacteria; p__Firmicutes; c__Clostridia; o__Clostridiales; f__Lachnospiraceae; g__Coprococcus; s__eutactus; u_190679	0.112118	0.00935742	0.223494	0.0400818	0.026471	0.0038601	0.00677793	0	0	0.000699769	0.00743727	0	0.0124382	0.00146932	0.00702748	0.014235	0.000517363	0.00643999	0.0129795	0.0785994	0.0192313	0.0968831	0.0398713	0.640559	0.0262936	0.062752	0.0659626	0.024606	0	0.000440649	0	0	0	0.453344	0.0255167	0.047756	0.0407266	0.147234	0.0587994	0.08054	0.0170884	0.967166	0.370786	0.826221	0.0636689	0.047368	0.24304	0.0182072
349024	k__Bacteria; p__Firmicutes; c__Bacilli; o__Lactobacillales; f__Streptococcaceae; g__Streptococcus; s__NA; u_349024	0.0330805	0.00194946	0.0558082	0.0202579	0.0586717	0.0153117	0.0274954	0	0	0.0415196	0.367912	0	0.0262846	0.0289455	0.00900396	0.325869	0.0699733	0.00947057	0.00654819	0.0207923	0.034966	0.0194631	0.04773	0.0592549	0.0737752	0.0395105	0.0436048	3.25377	0	0	0.00838633	0.158108	0.00125334	0.0264603	0.0172441	0.0105737	0.0243893	0.00905073	0.120626	0.0565683	0.0518426	0.232037	0.0147302	0.0098151	0.119292	0.0986052	0.0110153	0.00198412
570507	k__Bacteria; p__Firmicutes; c__Clostridia; o__Clostridiales; f__Lachnospiraceae; g__Blautia; s__NA; u_570507	0.0281961	0.0128665	0.0365956	0.0724945	0.0561507	0.0972745	0.02903	0.0765852	0.0335619	2.09499	0.0290518	0.00518705	0.0868331	0.110933	0.0395296	0.0595915	0.0836834	0.029927	0.015552	0.22186	0.188691	0.0544967	0.262804	0.0269111	0.0334414	0.0592658	0.0488818	0.131027	0.00267899	0.00440649	0.0744707	0.0597232	0.00908669	0.0272424	0.0601214	0.0492666	0.0743348	0.02575	0.0172323	0.0565683	0.0984894	0.0935384	0.0437302	0.0347034	0.176197	0.0304844	0.193823	0.0358309
1082539	k__Bacteria; p__Firmicutes; c__Bacilli; o__Lactobacillales; f__Streptococcaceae; g__Streptococcus; s__NA; u_1082539	0.0954671	0.0393791	0.119197	0.0121548	0.0402222	0.0177565	0.00882409	0.00283649	0.00124303	0.0144619	0.0488071	0.00758108	0.0129076	0.222161	0.0204236	0.11067	0.0309124	0.00618744	0.0032741	0.0167938	0.211669	0.19182	0.0961534	0.103601	1.40913	0.0689498	0.0259684	0.140008	0	0	0.0244881	0.00605887	0.00156667	0.0817271	0.142497	0.0411329	0.0593978	0.442084	0.850786	0.104385	0.0140864	0.221831	0.0670914	0.0523472	0.0687998	0.135421	0.0467565	0.0148226
528782	k__Bacteria; p__Firmicutes; c__Clostridia; o__Clostridiales; f__Ruminococcaceae; g__NA; s__NA; u_528782	0.107012	0.173307	0.876987	0.127191	0.0185641	0.132144	1.03472	0	0	0.014112	0.0240549	0	0.0080966	0.0108729	0.0689572	0.024981	0.0898918	0.0088392	0.00315716	0.28458	0.0570694	0.211932	0.0577845	0.146053	0.291399	0.131444	0.336618	0.138286	0	0	0	0	0	0.0495316	0.0509168	0.0897024	0.0324412	0.252273	0.0243348	0.23401	0.0237852	0.0224802	0.0913732	0.0288611	0.0471104	0.0685898	0.0239056	0.0666432
339013	k__Bacteria; p__Bacteroidetes; c__Bacteroidia; o__Bacteroidales; f__Bacteroidaceae; g__Bacteroides; s__NA; u_339013	0.0750416	0.00116968	0.0113708	0.0273482	0.390534	0.00990759	0.00946352	0.00330924	0.00290041	0.0882875	0.00674002	2.54046	0.0711092	0.00808124	0.00724709	0.0159097	0.00594967	0.00997567	0.0025725	0.00639762	0.00661856	0.0201119	0.134407	0.0118762	0.00293569	0.010846	0.0134703	0.00282969	0.0763512	0.00484714	0.00100636	0.207444	0.000626669	0.0298493	0.0159625	0.0676254	0.0787692	0.0478032	0.089538	0.0327233	0.00785144	0.0439269	0.0237064	0.384191	0.032884	0.150429	1.43386	0.0393323
216111	k__Bacteria; p__Firmicutes; c__Clostridia; o__Clostridiales; f__Lachnospiraceae; g__NA; s__NA; u_216111	0.0439593	0.000389892	0.0866531	0.0503555	0.0551193	0.176664	0.0938679	0.000945497	0	0.0895704	0.0144097	0.000798008	0.0475235	0.103881	0.044361	0.0930856	0.38065	0.0286643	0.0168382	0.0407849	0.0740529	0.0746086	0.0625228	0.14719	0.0386745	0.0296975	0.109012	0.157109	0.00468823	0	0.209323	0.00288518	0.00626669	0.0810754	0.040081	0.0448512	0.0462113	0.0481856	0.0711414	0.0755935	0.150217	0.126484	0.0432699	0.0925424	0.269485	0.0204011	0.0393739	0.279294
266210	k__Bacteria; p__Firmicutes; c__Clostridia; o__Clostridiales; f__Veillonellaceae; g__Megasphaera; s__NA; u_266210	0.00222016	0.0668666	0.0182978	0.00231519	0.00630263	0.104609	0.0129164	0.0208009	0	0.000816397	0.0117369	0	0.00481102	0.0395246	0.0048314	0.00139559	0.0116407	0.000631371	0.00198784	0.00159941	0.0152352	0.00194631	0.00785869	0.0310804	0.0121257	0.0154943	0.0093042	0.000861209	0.00401849	0	0	0	0	0.056831	0.118262	0.0342775	0.0421269	0.0688365	0.110147	0.547926	0.0127009	0.88603	0.0668612	0.521486	0.0722981	1.35315	0.253	0.0566058
351292	k__Bacteria; p__Bacteroidetes; c__Bacteroidia; o__Bacteroidales; f__Bacteroidaceae; g__Bacteroides; s__NA; u_351292	0.039741	0.0448376	0.0792033	0.0473168	0.00607344	0.0874956	0.153846	0	0	0.0262413	0.0241711	0	0.0881238	0.0148401	0.0276707	0.174727	0.0298777	0.0103545	0.0025725	0.0274184	0.014361	0.17214	0.0554731	0.0307014	0.0968778	0.245972	0.0147201	0.0418301	0.00334874	0	0	0	0	0.0819878	0.0213221	0.219027	0.0644157	0.639797	0.266285	0.0488313	0.0190513	0.0430225	0.0505199	0.0349371	0.0886234	0.218315	0.847007	0.030929
574689	k__Bacteria; p__Firmicutes; c__Clostridia; o__Clostridiales; f__Lachnospiraceae; g__NA; s__NA; u_574689	0.0495097	0.0113069	0.210032	0.0450016	0.0666933	0.0469645	0.0322271	0	0	0.0863048	0.0256818	0	0.0349679	0.101824	0.0270119	0.0551256	0.128435	0.0137639	0.00362489	0.0504955	0.449687	0.0806638	0.158792	0.0461152	0.0538636	0.108977	0.0981801	0.0585622	0.000669748	0.00396584	0	0.000288518	0	0.0407984	0.431453	0.0587945	0.0623152	0.0307215	0.0261977	0.0626563	0.0919081	0.0178291	0.0653652	0.115211	0.0747469	0.050651	0.038202	0.0840334
357046	k__Bacteria; p__Bacteroidetes; c__Bacteroidia; o__Bacteroidales; f__Rikenellaceae; g__NA; s__NA; u_357046	0.00355226	0.0929893	0.00222187	1.32646	0.0161576	0.0167271	0.0244261	0.00378199	0.181483	0.00653118	0.0103425	0.263343	0.0431818	0.00749351	0.00768631	0.071454	0.0861409	0.0101019	0.00514501	0.00319881	0.000999027	0.00670396	0.0313192	0.0452308	0.00344625	0.0214338	0.00624909	0.00602846	0.00334874	0.000440649	0	0	0	0.00586558	0.0309928	0.0113871	0.00186712	0.0268972	0.0719564	0.0095126	0.024478	0.00426349	0.0300358	0.235562	0.0228555	0.0269669	0.0694902	0.115313
584951	k__Bacteria; p__Firmicutes; c__Clostridia; o__Clostridiales; f__Ruminococcaceae; g__NA; s__NA; u_584951	0.0606105	0.00389892	0.317074	0.0594715	0.020283	0.643736	0.170343	0.0174917	0.195571	0.0180774	0.015107	0	0.0475235	0.0232152	0.191279	0.435144	0.0333699	0.00618744	0.0032741	0.175021	0.0507006	0.150515	0.0817073	0.10815	0.366323	0.205429	0.191639	0.174579	0.00535798	0.000440649	0	0	0.000313334	0.0251568	0.0236524	0.0831954	0.0210051	0.274454	0.035396	0.240986	0.0326759	0.00943135	0.114504	0.0218503	0.0408134	0.0288429	0.0261321	0.0350139
580521	k__Bacteria; p__Firmicutes; c__Clostridia; o__Clostridiales; f__Ruminococcaceae; g__NA; s__NA; u_580521	0.0523959	0.000584839	0.138802	0.0117207	0.0352947	0.13742	0.0108703	0	0	0.0268245	0.00708865	0	0.0193614	0.0611235	0.0197648	0.0280513	0.0276789	0.00353568	0.00350796	0.0298175	1.67212	0.166518	0.168037	0.0665828	0.0664998	0.0636559	0.118316	0.253934	0	0	0	0	0	0.0198126	0.0412461	0.00569354	0.0169208	0.0138948	0.02841	0.0574561	0.0842875	0.0344955	0.0226707	0.0504777	0.125589	0.0172354	0.0377333	0.0367646
292057	k__Bacteria; p__Firmicutes; c__Bacilli; o__Lactobacillales; f__Lactobacillaceae; g__Lactobacillus; s__NA; u_292057	0.0164292	0.000779785	0.0087568	0.0406606	0.013522	0.0202012	0.000255771	0	0	0.0106132	0.015107	0.355912	0.0177186	0.0143993	0.019106	0.935182	0.0130634	0.00972312	0.00526194	0.00399851	0.338296	0.265347	0.0897971	0.143273	0.0103387	0.019497	0.00583248	0.00442907	0.000669748	0	0	0	0.000313334	0.0551365	0.00349543	0.0518229	0.046678	0.174513	2.10374	0.0573293	0.00103916	0.0430225	0.115425	0.0467386	0.0601706	0.0534649	0.0565999	0.00245097
366392	k__Bacteria; p__Actinobacteria; c__Coriobacteriia; o__Coriobacteriales; f__Coriobacteriaceae; g__NA; s__NA; u_366392	0.12988	0.000584839	0.0824707	0.000289399	0.000687559	0.00051468	0.000767312	0	0	0.00314896	0.0479936	0	0.00786191	0	0.00790592	0.0073966	0	0.0161631	0	0	0.00149854	0.0272484	0.00866767	0.00783327	0.000638194	0.00116207	0.000694343	0.00492119	0	0	0.00368999	0.00144259	2.23909	0.837084	0.0788802	0.0508933	0.0421269	0.27114	0.0961748	0.0560609	0.00438757	0.0445728	0.0791747	0.0666025	0.159639	1.85275	0.123746	0
551902	k__Bacteria; p__Firmicutes; c__Clostridia; o__Clostridiales; f__Ruminococcaceae; g__NA; s__NA; u_551902	0.0837002	0.00409387	0.0735832	0.0797295	0.329914	0.0778453	0.0466782	0	0	1.18284	0.0397429	0	0.0980979	0.0561279	0.0360159	0.0880615	0.107741	0.0445748	0.0199954	0.0268472	0.147481	0.106398	0.167922	0.0323438	0.208051	0.0577164	0.144701	0.218255	0.00334874	0.000440649	0	0	0	0.0427536	0.0243515	0.0331155	0.0199549	0.0266423	0.0281771	0.0409676	0.133128	0.0832026	0.0201389	0.0876348	0.179929	0.0447886	0.0442956	0.0428337
581014	k__Bacteria; p__Firmicutes; c__Clostridia; o__Clostridiales; f__Lachnospiraceae; g__NA; s__NA; u_581014	0.0557261	0.000194946	0.00117629	0.0274929	3.44593	0.0256053	0.0231473	0	0	0.0170277	0.0113883	0	0.0240551	0.0167502	0.015153	0.0265161	0.0209532	0.0402815	0.0058466	0.00319881	0.00137366	0.0118941	0.123312	0.00214783	0.00127639	0.00361534	0.0580471	0.00492119	0	0	0	0	0	0.0488799	0.00186423	0.00429921	0.000583476	0.0109629	0.00232869	0.00253669	0.00635043	0.00167956	0.00276191	0.0515293	0.153575	0.00175871	0.0096091	0.018324
364903	k__Bacteria; p__Bacteroidetes; c__Bacteroidia; o__Bacteroidales; f__Bacteroidaceae; g__Bacteroides; s__NA; u_364903	0.00421831	0.0189098	0.0193434	0.00274929	0.0524837	0.0183998	0.0159857	0	0	0.00104965	0.0173149	0	0.06313	0.0023509	0.00131765	0.0023725	0.0164263	0.00429333	0.0805661	0.0123383	0.000999027	0.00173006	0.0481923	0.000379029	0.00944527	0.0176894	0.00166642	0	0	0	0	0	0	0.0139471	0.0513829	0.186725	0.0165707	0.0112178	0.0169994	0.0451531	0.0157029	0.0498699	0.0210596	0.0274589	0.0240216	1.06906	0.69912	0.0631418
344523	k__Bacteria; p__Firmicutes; c__Clostridia; o__Clostridiales; f__Ruminococcaceae; g__Ruminococcus; s__NA; u_344523	0.0341905	0.000584839	0.020389	0.0140359	0.00939664	0.0146684	0.00601061	0	0	0.0541155	0.00906417	0	0.00985673	0.122688	0.054463	0.00935042	0.0447519	0.00846038	0.00654819	0.00571216	0.12313	0.178628	0.0107479	0.00240052	0.00957291	0.00839276	0.0798495	0.00738179	0	0	0	0	0	0.247006	0.0146808	0.119448	1.06134	1.1098	0.0684634	0.103243	0.0128163	0.104649	0.13073	0.0902055	0.107631	0.164967	0.0894115	0.0144724
344804	k__Bacteria; p__Firmicutes; c__Clostridia; o__Clostridiales; f__Ruminococcaceae; g__NA; s__NA; u_344804	0.158298	0	0.658851	0.0251777	0.00137512	0.00669084	0.0126607	0.000945497	0.0306615	0.0123626	0.0178959	0	0.00258152	0.00646499	0.0542434	0.0460543	0.00426824	0.00745018	0.00105239	0.0404421	0.0619397	0.120023	0.0581312	1.8254	0.244939	0.105491	0.0627686	0.362077	0	0.000440649	0	0	0	0.283634	0.0438094	0.00813363	0.0116695	0.0370953	0.0591487	0.0175032	0.0213605	0.117569	0.0845835	0.00806241	0.036149	0.0508855	0.010195	0.000583565
518552	k__Bacteria; p__Proteobacteria; c__Alphaproteobacteria; o__RF32; f__NA; g__NA; s__NA; u_518552	0.128326	0	0.00954099	0.0756779	0.000114593	0.00012867	0.00242982	0	0	0	0.000348622	0	0.00129076	0	0.000219609	0	0	0.0159106	0	0.00251335	0.000624392	0.00129754	0.00693414	0.000505372	0.00127639	0.0801831	0.00305511	0.000492119	0	0	0	0	0	1.94816	0.000582572	0.0389252	0.0259063	0.097391	0.0300401	0.0417286	0	0.0326867	1.85013	0.0337686	0.0416297	0.0318913	0.0403113	0
525215	k__Bacteria; p__Firmicutes; c__Clostridia; o__Clostridiales; f__Ruminococcaceae; g__Faecalibacterium; s__prausnitzii; u_525215	0.0155412	0.00214441	0.034243	0.0112866	0.00733397	0.0234179	0.0375983	0.0241102	0.154965	0.0942355	0.00453209	0.0794018	0.133535	0.0139585	0.0105412	0.0256788	0.0144862	0.00643999	0.00116932	0.0971068	0.050326	0.0274646	0.093033	0.025774	0.0740305	0.0206591	0.0487429	0.0327259	0.0200924	0.000440649	0.0778252	0	0.0338401	0.0164236	0.0128166	0.036369	0.042477	0.0666695	0.039937	0.034499	0.0374098	0.0470276	0.0203691	0.0287442	0.0563225	0.0152422	0.0496861	0.0397992
4333897	k__Bacteria; p__Proteobacteria; c__Gammaproteobacteria; o__Enterobacteriales; f__Enterobacteriaceae; g__NA; s__NA; u_4333897	0.0157632	0.00116968	0.0236564	0.0655489	0.153211	0.0271494	0.056909	0.000472748	0.000414345	0.0419861	0.037535	0.000798008	0.158881	0.0478997	0.00922357	0.212269	0.0147448	0.0172996	2.13635	0.0231914	0.0149854	0.00670396	0.0342084	0.0185724	0.0103387	0.0256948	0.141091	0.183068	0	0	0	0	0	0.0406681	0.0713068	0.0185912	0.128948	0.00879578	0.0227047	0.0104004	0.015241	0.0272605	0.271588	0.0643824	0.0152759	0.0177044	0.0652716	0.0214752
531614	k__Bacteria; p__Bacteroidetes; c__Bacteroidia; o__Bacteroidales; f__Prevotellaceae; g__Prevotella; s__copri; u_531614	0.00799259	0.000389892	0.174221	0.00622208	0.00034378	0.0636916	0.0392608	0	0	0.00676443	0.00290518	0	0.0138464	0.00293863	0.000658827	0.0692211	0.000517363	0.00126274	0	0.838089	0.0148605	0.0237883	0.275979	0.0159192	0.0102111	0.0565543	0.0219412	0.053764	0	0.00132195	0	0	0	0.00143381	0.0116514	0.0168482	0.195348	0.000892326	0.0033766	0.0029172	1.21224	0.0178291	0.360084	0.00198639	0.0180745	0.00844183	0.0217962	0.0215919
342427	k__Bacteria; p__Firmicutes; c__Clostridia; o__Clostridiales; f__Veillonellaceae; g__Veillonella; s__dispar; u_342427	0.0663829	0.00233935	0.050711	0.0471721	0.027044	0.0285647	0.00294136	0	0	0.458115	0.0242873	0.00758108	0.0228817	0.0271823	0.0195452	0.536184	0.0632476	0.0164157	0.00666512	0.0170222	0.0394616	0.493931	0.0769689	0.0380293	0.6022	0.0386067	0.0206914	0.213457	0	0	0.00100636	0.0126948	0	0.129434	0.231631	0.0451998	0.0103859	0.155775	0.133783	0.184544	0.0946791	0.160333	0.0281945	0.0453364	0.160105	0.0159457	0.0105466	0.0112045
1105552	k__Bacteria; p__Firmicutes; c__Clostridia; o__Clostridiales; f__Lachnospiraceae; g__Dorea; s__NA; u_1105552	0.0477335	0.0487366	0.0223494	0.0134571	0.0121469	0.0222599	0.0617687	0	0.000414345	0.00699769	0.00371863	0	0.0173666	0.0523076	0.0283295	0.0300051	0.0999803	0.0149004	0.00374182	0.0458116	0.434202	0.0743924	0.10667	0.0501582	0.0827099	0.0715321	0.0690177	0.0332181	0.00401849	1.79256	0	0	0	0.0830306	0.0182928	0.0999275	0.0361755	0.0420668	0.337194	0.0408408	0.0550756	0.0590429	0.0428096	0.0552684	0.15684	0.0342363	0.0582405	0.0620914
841907	k__Bacteria; p__Proteobacteria; c__Deltaproteobacteria; o__Desulfovibrionales; f__Desulfovibrionaceae; g__Bilophila; s__NA; u_841907	0.111008	0.210932	0.130829	0.0667065	0.0271586	0.0222599	0.0881131	0	0	0.0164446	0.0115045	0	0.0901186	0.0540708	0.0122981	0.0972723	0.0975229	0.0276541	0.0135641	0.0659184	0.0604411	0.0845564	0.0826318	0.111056	0.315012	0.19497	0.262045	0.124752	0	0	0	0	0	0.113271	0.0297112	0.0623966	0.222654	0.0643749	0.0225883	0.0678565	0.042952	0.0612392	0.0589207	0.182397	0.0550398	0.0201666	0.0516782	0.130252
518820	k__Bacteria; p__Bacteroidetes; c__Bacteroidia; o__Bacteroidales; f__Prevotellaceae; g__Prevotella; s__copri; u_518820	0.0255319	2.32434	0.0603827	0.00434099	0.00275024	0.0597029	0.00895198	0.00236374	0.000414345	0.00361547	0.00429967	0	0.00762723	0.0195419	0.0652238	0.119602	0.272521	0.00517724	0.000935456	0.00548368	0.0134869	0.262103	0.0554731	0.0701204	0.0422484	0.0275024	0.0416606	0.0476125	0	0.0264389	0.000670907	0	0.0723802	0.510827	0.00827252	0.00313726	0.066983	0.0443613	0.00314373	0.0865012	0.0441066	0.00904376	0.00851589	0.00280431	0.00653015	0.00703486	0.00621076	0.00466852
291493	k__Bacteria; p__Firmicutes; c__Clostridia; o__Clostridiales; f__Lachnospiraceae; g__NA; s__NA; u_291493	0.0293062	0	0.0168601	0.0266247	0.00366698	0.037057	0.553744	0	0	0.00583141	0.00244035	0	0.00481102	0.0210112	0.0103216	0.165237	0.0215999	0.00176784	0.00304023	0.0403279	0.546593	0.0696347	0.0375599	0.703604	0.199882	0.0521642	0.0161088	0.0198078	0	0	0	0	0.0755136	0.0132953	0.0149138	0.0348584	0.13805	0.0317413	0.0499503	0.365791	0.022977	0.347281	0.0624882	0.013671	0.026587	0.0134835	0.0194526	0.0379318
195258	k__Bacteria; p__Bacteroidetes; c__Bacteroidia; o__Bacteroidales; f__Bacteroidaceae; g__Bacteroides; s__NA; u_195258	0.00111008	0.0403539	0.0206504	0.0149041	2.61009	0.0142824	0	0	0	0.0108464	0.0264953	0	0.706399	0.0102852	0.0153726	0.0205151	0.0285843	0.0083341	0.0115763	0.00159941	0.000624392	0.00194631	0.0613671	0.00113709	0.0016593	0.000645597	0.0133314	0.000738179	0.00468823	0	0	0	0	0.00156416	0.181296	0.00185912	0.000933561	0.0132574	0.000815041	0.00367821	0.00427211	0.00981894	0.00161111	0.0189291	0.000816268	0.0552236	0.0628107	0.00583565
309720	k__Bacteria; p__Firmicutes; c__Clostridia; o__Clostridiales; f__Ruminococcaceae; g__NA; s__NA; u_309720	0.0235337	0.162975	0.0466593	0.0860963	0.68584	0.0714118	0.228148	0.00283649	0.0658808	0.203283	0.880503	0.0482795	0.397437	0.0509852	0.0254746	0.0609871	0.0632476	0.0354831	0.0161366	0.00959644	0.0046205	0.0118941	0.0183755	0.00783327	0.0283358	0.0641723	0.0491595	0.0113187	0.0013395	0.00352519	0.000670907	0.0493366	0	0.0185092	0.0510333	0.0119681	0.0148203	0.0249851	0.00756823	0.0404603	0.0188204	0.00956055	0.0103572	0.0315485	0.0166752	0.0465473	0.0467565	0.0701446
351979	k__Bacteria; p__Fusobacteria; c__Fusobacteriia; o__Fusobacteriales; f__Fusobacteriaceae; g__Fusobacterium; s__NA; u_351979	0	0	0	0.0218496	0.0137512	0.0159551	0	0	0	3.90681	0.0109235	0	0.0218256	0.0110199	0.0048314	0.0159097	0.011382	0.01288	0.00572967	0	0	0	0	0	0	0	0	0.0298962	0	0	0	0	0	0	0.000116514	0	0.000116695	0	0	0	0.0317522	0	0	0	0.0398805	0	0	0
365385	k__Bacteria; p__Actinobacteria; c__Actinobacteria; o__Bifidobacteriales; f__Bifidobacteriaceae; g__Bifidobacterium; s__bifidum; u_365385	0.0199815	0.00643323	0.00744981	0.0125889	0.117343	0.0344836	0.00728947	0	0	0.0278741	0.00418346	0	0.235505	0.00382022	0.00461179	0.00921087	0.0340166	0.0126274	0.00350796	0.00194214	0.00224781	0.00648771	0.0709594	0.00783327	0.0114875	0.0679168	0.0508259	0.0354326	0.0656353	0.00132195	0	0	0	0.0435357	0.0115349	0.0146405	0.0114361	0.0169542	0.0489024	0.0342454	0.0501107	0.0200255	0.0286548	0.0288611	2.27774	0.038809	0.0472252	0.00606908
361727	k__Bacteria; p__Firmicutes; c__Clostridia; o__Clostridiales; f__NA; g__NA; s__NA; u_361727	0.0508418	0	0.0453524	0.0341491	0.0413682	0.118634	0.0561417	0	0	0.0235589	0.00964521	0	0.0273407	0.0264477	0.0434826	0.330754	0.118347	0.0209615	0.00479421	0.0149659	0.119009	0.0681209	0.0238072	0.0325965	0.0239961	0.0990346	0.0580471	0.0345714	0.0368361	0.00132195	0.00100636	0	0.000626669	0.105972	0.0153799	0.0926072	0.0774855	0.167885	0.0395877	0.117703	0.021476	0.0714457	0.0655954	0.708557	0.105765	0.0404504	0.0956222	0.132703
222433	k__Bacteria; p__Firmicutes; c__Clostridia; o__Clostridiales; f__Veillonellaceae; g__Veillonella; s__NA; u_222433	0	0	0	0.0001447	0.0654327	0	0	0	0	0	0	0	0	0	0	0	0.000129341	0	0	0	0	0	0	0.000505372	0	0	0.0945695	0.00012303	0	0	0	0	0	0	0.0540627	0.000116195	0	0	0	0	0.0426056	0	0.00011508	0.120819	0	0.000117248	0	0.045985
367813	k__Bacteria; p__Firmicutes; c__Clostridia; o__Clostridiales; f__Lachnospiraceae; g__NA; s__NA; u_367813	0.0182054	0.000389892	0.0159452	0.0678641	0.0512232	0.13639	0.012277	0	0	0.0321894	0.0211497	0	0.0509264	0.0454019	1.00669	1.0365	0.0419064	0.0263913	0.0135641	0.0517522	0.0204801	0.0787175	0.0432228	0.466079	0.0222091	0.0377029	0.390082	0.0215302	0	0.000440649	0	0	0	0.0136864	0.00186423	0.0155701	0.115178	0.0518824	0.0724222	0.147636	0.0088906	0.0111109	0.126357	0.0345866	0.0198237	0.0114903	0.0322256	0.00641922
539328	k__Bacteria; p__Firmicutes; c__Clostridia; o__Clostridiales; f__Ruminococcaceae; g__NA; s__NA; u_539328	0.0994634	0	0.0148996	0.0364643	0.0156993	0.013253	0.0117655	0	0	0.0772078	0.00429967	0	0.00375494	0.0227744	0.0296472	0.0242832	0.00814846	0.0166682	0.00502808	0.016451	0.0370889	0.255616	0.0130593	0.678209	0.0201669	0.0444171	0.0283292	0.0198078	0	0	0	0	0	0.363275	0.0123505	0.0976036	0.179944	0.729667	0.057635	0.082062	0.0210142	0.0431517	0.099774	0.292116	0.0595876	0.0613205	0.0365614	0.0224089
193755	k__Bacteria; p__Firmicutes; c__Clostridia; o__Clostridiales; f__Ruminococcaceae; g__Ruminococcus; s__NA; u_193755	0.0894726	0	0.0333281	0.0675747	0.0144387	0.281144	0.0218684	0	0	0.033239	0.00406726	0	0.0145504	0.0357044	0.0224001	0.0121416	0.0897624	0.0143953	0.00444342	0.062948	0.0438323	0.124348	0.042645	0.0355024	0.0510555	0.808029	0.072906	0.041215	0	0.000440649	0.00134181	0	0.000313334	0.0482281	0.0118845	0.0558897	0.04096	0.0384975	0.0156022	0.0646857	0.110728	0.719884	0.0858494	0.194549	0.116027	0.022746	0.0650372	0.02521
189312	k__Bacteria; p__Firmicutes; c__Clostridia; o__Clostridiales; f__Ruminococcaceae; g__NA; s__NA; u_189312	0.0614986	0	0.0703158	0.0918842	0.0234916	0.0304948	0.0152184	0	0.000414345	0.0234423	0.0145259	0	0.0885932	0.129594	0.0630277	0.223712	0.238246	0.0180572	0.00666512	0.016908	0.86778	0.0514691	0.179132	0.0822493	0.119342	0.179992	0.043327	0.0367859	0	0.000440649	0	0	0	0.137124	0.00943767	0.0135948	0.0248561	0.0233279	0.0296908	0.165012	0.076667	0.321183	0.125091	0.014489	0.0353328	0.047368	0.0344521	0.0071195
291090	k__Bacteria; p__Bacteroidetes; c__Bacteroidia; o__Bacteroidales; f__Porphyromonadaceae; g__Parabacteroides; s__distasonis; u_291090	0.0126549	0.347004	0.0409086	0.0215602	0.906547	0.0302374	0.234926	0	0	0.015045	0.0403239	0.000798008	0.0577322	0.0183664	0.0193256	0.0385182	0.0188837	0.00757646	0.827995	0.0110816	0.00499514	0.0333036	0.0143306	0.00606447	0.0209328	0.109881	0.0174974	0.00984239	0	0	0	0.000288518	0	0.00690835	0.201686	0.02626	0.0556636	0.0813291	0.0235197	0.0101468	0.00681228	0.0272605	0.00863097	0.0777029	0.0111945	0.0352915	0.0348037	0.0693276
198866	k__Bacteria; p__Bacteroidetes; c__Bacteroidia; o__Bacteroidales; f__Porphyromonadaceae; g__Parabacteroides; s__NA; u_198866	0.026642	0.0450326	0.0193434	0.114023	0.043087	0.0230319	0.0300531	0.0988044	0.000414345	0.00991339	0.022428	0	0.195492	0.0261538	0.0458983	0.0489851	0.0191424	0.00820783	0.196797	0.0109674	0.0164839	0.102073	0.0492324	0.0189515	0.0380364	0.612672	0.0347172	0.00885815	0	0.000440649	0.00972815	0	0	0.0492709	0.012001	0.027422	0.16524	0.130789	0.0449437	0.0552999	0.00611951	0.0686034	0.0474128	0.722345	0.0345165	0.182086	0.0420691	0.00758635
173726	k__Bacteria; p__Proteobacteria; c__Betaproteobacteria; o__Burkholderiales; f__Alcaligenaceae; g__Sutterella; s__NA; u_173726	0.0237558	0	0.0084954	0.0421076	0.0313985	0.00965025	0.00690581	0	0.00124303	0.0199434	0.00674002	0.247782	0.0427125	0.278288	0.00395296	0.0660112	0.0166849	0.00770273	0.0197615	0.00594065	0.304953	0.0214094	0.0100545	0.0102338	0.0380364	0.0267277	0.0922088	0.0228835	0.000669748	0	0.879894	0	0	0.142469	0.0383332	0.00604213	0.012253	0.0131299	0.0271292	0.0124298	0.240162	0.17364	0.0360199	0.0482576	0.035566	0.0126627	0.00890599	0.0497198
552380	k__Bacteria; p__Firmicutes; c__Clostridia; o__Clostridiales; f__NA; g__NA; s__NA; u_552380	0.0173173	0.201769	0.0132005	0.0509343	0.9478	0.0734706	0.0850438	0.000472748	0.010773	0.0337055	0.0185932	0	0.0317997	0.0287986	0.0329413	1.08493	0.0672571	0.0237396	0.0147334	0.267786	0.0118634	0.0101641	0.0151395	0.105244	0.0141679	0.0178185	0.0705453	0.016609	0	0	0	0	0.00689335	0.00834216	0.0032624	0.161511	0.0127198	0.00739356	0.0554228	0.0346259	0.00565766	0.0222218	0.00632938	0.0264073	0.00804607	0.00363468	0.00609357	0.0606908
578016	k__Bacteria; p__Bacteroidetes; c__Bacteroidia; o__Bacteroidales; f__Porphyromonadaceae; g__Parabacteroides; s__distasonis; u_578016	0.00444033	0.0627727	0.0120243	0.0309657	0.829082	0.0138964	0.0313319	0.00378199	0.126375	0.00793071	0.0213821	4.5279	0.0254632	0.00778737	0.0107608	0.0164679	0.00750176	0.00593489	0.453462	0.00365578	0.00199805	0.00735273	0.0833252	0.00366395	0.00612666	0.00942572	0.0112484	0.00430604	0.00535798	0.00132195	0.00100636	0.695328	0.00250667	0.00351935	0.024468	0.00604213	0.0229889	0.00790346	0.00756823	0.00317087	0.0027711	0.0133073	0.00299207	0.0203313	0.00419795	0.0124282	0.00316397	0.0211251
848615	k__Bacteria; p__Firmicutes; c__Clostridia; o__Clostridiales; f__NA; g__NA; s__NA; u_848615	0.0754856	0	0.285445	0.0241648	0.020856	0.0438765	0.0777543	0.00236374	0	0.119427	0.197669	0	0.0767416	0.0252722	0.0136158	0.130348	0.0676452	0.00972312	0.00771751	0.252478	0.0599416	0.0713648	0.108288	0.0639296	0.170908	0.075664	0.0649905	0.691059	0.000669748	0	0	0	0.000940003	0.0070387	0.0412461	0.074597	0.0928893	0.0040792	0.0416835	0.0447726	0.088906	0.0565881	0.018758	0.00771187	0.119991	0.0434989	0.0175776	0.0397992
197105	k__Bacteria; p__Firmicutes; c__Erysipelotrichi; o__Erysipelotrichales; f__Erysipelotrichaceae; g__[Eubacterium]; s__biforme; u_197105	0.0366327	0.00623828	0.107303	0.0338597	0.00721937	0.0229033	0.289533	0	0	0.0045485	0.00976141	0	0.0388402	0.00411408	0.0114197	0.0528927	0.0368621	0.00277803	0.000116932	0.0543798	0.0288469	0.225988	0.501916	0.0299433	0.0753069	0.256431	0.376612	0.0607767	0	0	0.0684325	0.000288518	0.00814669	0.0453605	0.0274974	0.047756	0.0390929	0.02575	0.0138557	0.0903063	0.0420283	0.036821	0.0339485	0.0161248	0.0208732	0.505806	0.0638653	0.0199579
4417325	k__Bacteria; p__Bacteroidetes; c__Bacteroidia; o__Bacteroidales; f__Bacteroidaceae; g__Bacteroides; s__NA; u_4417325	0.154523	0.00116968	0.00379026	0.0253224	0.303901	0.0129957	0.00920775	0	0	0.474793	0.0201039	0	0.544232	0.00940362	0.0153726	0.022748	0.0148742	0.00719763	0.290342	0.00251335	0.000999027	0.00129754	0.0172198	0.00202149	0.00178694	0.0240162	0.00333285	0.00565937	0	0	0	0	0	0.00782078	0.0170111	0.00685549	0.00921891	0.0122376	0.00943118	0.00963943	0.0127009	0.0166664	0.00863097	0.174802	0.0144596	0.0298981	0.445417	0.0145891
851323	k__Bacteria; p__Bacteroidetes; c__Bacteroidia; o__Bacteroidales; f__Porphyromonadaceae; g__Parabacteroides; s__NA; u_851323	0.0457354	0.0374297	0.0196048	0.0724945	0.0366698	0.02612	0.0361916	0	0	0.00898037	0.0166176	0.00359104	0.148203	0.0174849	0.0408473	0.040472	0.0155209	0.00593489	0.126988	0.00628338	0.0198557	0.201551	0.032706	0.0142768	0.0528425	0.732494	0.0368002	0.00541331	0	0.000440649	0	0	0	0.0561793	0.0110689	0.0192883	0.121363	0.211354	0.0436629	0.0473093	0.0036948	0.0481903	0.0401628	0.728421	0.0283362	0.151132	0.0513266	0.00513538
292921	k__Bacteria; p__Bacteroidetes; c__Bacteroidia; o__Bacteroidales; f__Prevotellaceae; g__Prevotella; s__copri; u_292921	0.0119889	0.000974731	0.00352886	0.00506449	0.00423995	0.00398877	0.0017904	0.535151	0	0.00303233	0.00348622	0	0.00645381	0.00646499	0.0149334	0.0115834	0.734138	0.00404078	0.00105239	0.00708308	0.00312196	0.0274646	0.0312036	0.430577	0.00804124	0.00490654	0.054992	0.200662	0.551872	0.0872485	0.471312	0	0.00783336	0.499878	0.00337892	0.012549	0.00910222	0.0328886	0.00791754	0.00900526	0.00785144	0.00142116	0.075262	0.00350539	0.00827929	0.00164147	0.00562484	0.0136554
367139	k__Bacteria; p__Actinobacteria; c__Coriobacteriia; o__Coriobacteriales; f__Coriobacteriaceae; g__Slackia; s__NA; u_367139	0.0357447	0.0128665	0.0900512	0.0750991	0.0281899	0.0365423	0.146557	0.00661848	0	0.0197102	0.623452	0	0.0450593	0.163829	0.0245962	0.0912713	0.0338873	0.0194462	0.00654819	0.0456973	0.394491	0.0557943	0.225822	0.078838	0.0570545	0.106523	0.113733	0.0385083	0	0.000440649	0.017779	0	0.0689335	0.0380611	0.0401975	0.023239	0.0372257	0.0103255	0.0398206	0.106922	0.0707784	0.022997	0.0470675	0.057839	0.0241382	0.0894599	0.0295304	0.018324
359175	k__Bacteria; p__Firmicutes; c__Clostridia; o__Clostridiales; f__Ruminococcaceae; g__NA; s__NA; u_359175	0.0166512	0.00116968	0.0125471	0.0160617	0.00790693	0.00977892	0.0125328	0.0359289	0	0.0045485	0.00290518	0.00399004	0.0107955	0.0136646	0.00570983	0.0226085	0.0713961	0.00517724	0.00140318	0.0276469	0.0229776	0.032006	0.0751198	0.021731	0.0210604	0.0721777	0.0134703	0.0345714	0.00736722	0.000881298	0.057698	0	0.0137867	0.0280245	0.00640829	0.0181264	0.0869379	0.0319962	0.08523	0.0287915	0.0158183	0.0237722	0.0195635	0.0461543	0.018541	0.0139525	0.0391395	0.027661
denovo_1343633	k__Bacteria; p__Bacteroidetes; c__Bacteroidia; o__Bacteroidales; f__Prevotellaceae; g__Prevotella; s__NA; u__denovo_1343633	0.00333025	0.543315	0.00784191	0.00969487	0.000114593	0.00064335	0.00728947	0	0	0.00361547	0	0	0.00387229	0.00146932	0.00812553	0.0216316	0	0.000126274	0.000116932	0.00719733	0.0761758	0.0367637	0.0837875	1.42704	0.00408444	0.0105878	0.00527701	0.0111957	0	0.00352519	0	0	0	0.000260693	0.00815601	0.000116195	0.00105026	0.0173366	0.0103627	0.000380504	0.0117772	0.0304904	0.02175	0.000350539	0.00641354	0	0.00667949	0.00455181
346793	k__Bacteria; p__Firmicutes; c__Clostridia; o__Clostridiales; f__Veillonellaceae; g__Phascolarctobacterium; s__NA; u_346793	0.0592784	0.000194946	0.446989	0.0105631	0.0138658	0.014025	0.0281348	0	0	0.0177275	0.0138287	0.00119701	0.248882	0.0113137	0.00175687	0.128813	0.0107353	0.00416705	0.00175398	0.144518	0.0362147	0.063147	0.214034	0.0284272	0.469583	0.0449335	0.38425	0.434664	0	0	1.60917	0	0.000940003	0.000391039	0.0205065	0.0146405	0.00490119	0.00114728	0.00523955	0.0120493	0.0225152	0.00038759	0.00759525	0.00993195	0.0274033	0.0206356	0.0166401	0.0124883
524891	k__Bacteria; p__Bacteroidetes; c__Bacteroidia; o__Bacteroidales; f__Prevotellaceae; g__Prevotella; s__copri; u_524891	0.000222016	0.00116968	0.000784191	0.000289399	0.00034378	0.00012867	0.000639427	0	0	0	0.000581037	0	0.000234684	0.00323249	0	0.00502411	0.0103473	0	0	0.00148516	0.000374635	0.000432514	0.00161797	0.00214783	0.00306333	0.000516478	0.0026385	0.00430604	5.42562	4.61932	0	0	0	0.00325866	0	0.012549	0.009569	0.0015297	0.000698606	0.00139518	0.00623497	0.000129197	0.00414286	0.00303801	0.00291524	0.000586238	0.00140621	0.000466852
513003	k__Bacteria; p__Bacteroidetes; c__Bacteroidia; o__Bacteroidales; f__Prevotellaceae; g__Prevotella; s__copri; u_513003	0.000222016	0.000779785	0.00117629	0.000289399	0.000229186	0.00038601	0.000255771	0.00236374	0	0.000233256	0.000232415	0	0.000352026	0.00161625	0.000219609	0.00097691	0.00594967	0.000126274	0	0.00102819	0.000874149	0.000865028	0.00104012	0.000758058	0.0022975	0.000516478	0.000416606	0.000615149	5.14433	3.03211	0.00536725	0	0.00219334	0.00182485	0.000116514	0.00511257	0.00408433	0.0010198	0.000232869	0.000887843	0.00311748	0	0.00195635	0.000934772	0.00104949	0.000117248	0.000468736	0.000233426
215097	k__Bacteria; p__Proteobacteria; c__Betaproteobacteria; o__Burkholderiales; f__Alcaligenaceae; g__Sutterella; s__NA; u_215097	0.0155412	0	0.0653492	0.0348726	0.00309402	0.0266347	0.0277511	0	0	0.000583141	0.038697	0	0.00328558	0.00146932	0.014055	0.00111647	0.000776044	0.00808155	0.00187091	0.0243338	0.000999027	0.0333036	0.00462276	0.000126343	0.00114875	0.00361534	0.00194416	0	0	0	0	0	0	0.033108	1.04467	0.204503	0.00746849	0.0696014	0.0078011	0.00938577	0.0555374	0.0126613	0.0218651	0.0406626	0.011661	0.0736315	0.03246	0.372431
366794	k__Bacteria; p__Firmicutes; c__Clostridia; o__Clostridiales; f__Ruminococcaceae; g__NA; s__NA; u_366794	0.0182054	0	0.0139847	0.0109972	0.0050421	0.0247046	0.0436089	0.000472748	0	0.0845554	0.00220794	0	0.15583	0.0102852	0.0186668	0.0294469	0.0254801	0.00719763	0.00128625	0.180961	0.0243513	0.0575243	0.114991	0.0377766	0.128915	0.028148	0.0162476	0.0629913	0.145335	0.00264389	0	0	0.000313334	0.0222892	0.00512663	0.0454322	0.0621985	0.113453	0.04343	0.0577098	0.0416819	0.0149868	0.0191032	0.0143721	0.0539903	0.00656587	0.0487486	0.0415499
denovo_164361	k__Bacteria; p__Firmicutes; c__Clostridia; o__Clostridiales; f__Veillonellaceae; g__Dialister; s__NA; u__denovo_164361	0	0	0	0	0	0	0	0	0	0.0270577	0	0	0	0	0.00263531	0	0	0	0	0	0.000124878	0.0670396	0	0	0	0	0.000138869	0.045521	0	0	0	0	0	0.0087332	0.00314589	0.0171968	0.00291738	0.0506076	0.00442451	0.00202935	0.0638507	0.00116277	0.0210596	0.001519	1.65376	0.00234495	0.0100778	0.0124883
149335	k__Bacteria; p__Firmicutes; c__Clostridia; o__Clostridiales; f__Veillonellaceae; g__Mitsuokella; s__NA; u_149335	0.000222016	0	0.0223494	0.00535388	0.0163868	0.00102936	0.0163693	0	0	0.000933025	0.0144097	0	0.00398963	0.00176318	0	0.000558234	0.0177197	0.000252549	0.00187091	0.00148516	0.00149854	0	0.00508504	0.000252686	0.0160825	0.00568125	0.024302	0.00110727	0	0	0.0929206	0	0	0.023723	0.0292451	0.0296297	0.0241559	0.0135124	0.0213075	0.483367	0.0486097	0.699729	0.124056	0.0507114	0.0309016	0.894247	0.121403	0.00595237
4438983	k__Archaea; p__Euryarchaeota; c__Methanobacteria; o__Methanobacteriales; f__Methanobacteriaceae; g__Methanobrevibacter; s__NA; u_4438983	0.00155412	4.567	0	0.000289399	0.000229186	0.00360276	0.10525	0	0.00414345	0	0	0	0	0	0.000219609	0	0.00206945	0.00101019	0	0.000228487	0.000124878	0.000216257	0	0.0145294	0.000255278	0.000129119	0.0206914	0.00012303	0	0	0	0	0	0.003389	0	0.000697169	0.00571806	0.000382425	0.00570528	0.243649	0	0.000129197	0.00011508	0	0.00023322	0	0.000117184	0
228061	k__Bacteria; p__Firmicutes; c__Clostridia; o__Clostridiales; f__Ruminococcaceae; g__NA; s__NA; u_228061	0.0426272	0.0309964	0.0216959	0.0270588	0.01971	0.199953	0.02903	0.00236374	0.0455779	0.0104965	0.00534554	0	0.0124382	0.380112	0.0371139	0.0421467	0.0106059	0.00429333	0.00537887	0.012224	0.0378382	0.352931	0.0299324	0.0184461	0.0326755	0.181671	0.402441	0.0234987	0	0.00264389	0	0	0.000313334	0.013165	0.0135157	0.0132462	0.0242726	0.0317413	0.037259	0.0473093	0.0393727	0.0378546	0.0542025	0.147694	0.113695	0.0708175	0.0733573	0.0173902
849612	k__Bacteria; p__Actinobacteria; c__Acidimicrobiia; o__Acidimicrobiales; f__TK06; g__NA; s__NA; u_849612	0.10457	0	0.00535864	0.0652595	0.0383887	0.16251	0.0148347	0	0	0.0264746	0.0244035	0	0.0355546	0.0280639	1.91499	0.0420071	0.0479854	1.12081	0.0162535	0.00251335	0.00449562	0.288919	0.00254252	0.00303223	0.00804124	0.00955484	0.0026385	0.00258363	0	0	0	0	0	0.0775561	0.000349543	0.000116195	0	0.0873204	0	0.000126835	0.000115462	0.00193795	0	0	0	0	0	0.000116713
364179	k__Bacteria; p__Bacteroidetes; c__Bacteroidia; o__Bacteroidales; f__Bacteroidaceae; g__Bacteroides; s__NA; u_364179	0.00199815	3.73712	0.000653492	0.0137465	0.00550047	0.00463212	0.0428416	0	0	0.0138787	0.00337001	0	0.0107955	0.00661192	0.00614905	0.0040472	0.00310418	0.000378823	0.166043	0.00068546	0.00324684	0.0134079	0.0539707	0.000884401	0.000382916	0.00103296	0.00416606	0.0132872	0	0.00132195	0	0	0	0.00286762	0.00139817	0.0023239	0.0301073	0.0378601	0.00291086	0.0032977	0.021476	0.00891457	0.00391271	0.0293285	0.0300853	0.0046899	0.0801539	0.00186741
364029	k__Bacteria; p__Bacteroidetes; c__Bacteroidia; o__Bacteroidales; f__Bacteroidaceae; g__Bacteroides; s__NA; u_364029	0.119223	0.0276824	0.00248327	0.0179427	0.186787	0.00887823	0.00639427	0.102114	0.0575939	0.339621	0.00976141	0.555813	0.337593	0.00617113	0.0103216	0.0168866	0.0133221	0.00719763	0.160781	0.00217062	0.000874149	0.00713648	0.0229982	0.00290589	0.00497791	0.018335	0.00860986	0.00676664	0.013395	0.00352519	0.00100636	1.81968	0	0.00651732	0.00675784	0.0044154	0.00350085	0.0169542	0.00617102	0.0119225	0.00877514	0.0116277	0.0044881	0.0629802	0.0110779	0.0157112	0.163589	0.00700278
804526	k__Bacteria; p__Firmicutes; c__Clostridia; o__Clostridiales; f__Lachnospiraceae; g__Coprococcus; s__NA; u_804526	0.0530619	0.0120867	0.0283616	0.0368984	0.0154701	0.0337115	0.0438647	0.00567298	0	0.0279908	0.00778589	0.0119701	0.0429472	0.0282109	0.0232785	0.0326567	0.444673	0.0233607	0.00526194	0.0423843	0.113764	0.0661746	0.336421	0.0290589	0.0700737	0.150037	0.067629	0.273864	0.00267899	0	0.00167727	0	0.120634	0.0362363	0.00734041	0.0119681	0.0596312	0.0141497	0.074518	0.0624027	0.0416819	0.0222218	0.0323374	0.0647329	0.0697326	0.010904	0.0349209	0.0127217
824846	k__Archaea; p__Crenarchaeota; c__Thaumarchaeota; o__Cenarchaeales; f__Cenarchaeaceae; g__NA; s__NA; u_824846	0.0790379	0	0	0.000723498	0.000114593	0.00167271	0.000767312	0	0	0.000233256	0.000929659	0	0.000117342	0.000146932	1.82978	0.000697793	0.00116407	2.0017	0.00806831	0	0	0.11613	0	0.000126343	0	0	0	0	0	0	0	0	0	0.00247658	0	0	0	0.0025495	0.000116434	0	0	0.000129197	0	0	0	0	0	0
338757	k__Bacteria; p__Firmicutes; c__Bacilli; o__Lactobacillales; f__Lactobacillaceae; g__Lactobacillus; s__mucosae; u_338757	0.0233117	0.000389892	0.0588143	0.0667065	0.784391	0.0356416	0.00242982	0	0	0.0198268	0.739892	0	0.031213	0.161184	0.0184471	0.0541487	0.0314298	0.0189411	0.0104069	0.00571216	0.101651	0.0356824	0.0542019	0.013266	0.0131468	0.189676	0.0173586	0.0070127	0	0	0	0	0	0.00521385	0.200288	0.00151053	0.00758518	0.00229455	0.0391219	0.00431238	0.0124699	0.0077518	0.015881	0.0165922	0.00373151	0.0613205	0.00632794	0.00922033
4410166	k__Bacteria; p__Bacteroidetes; c__Bacteroidia; o__Bacteroidales; f__Prevotellaceae; g__Prevotella; s__copri; u_4410166	0.00910268	0.00662817	0.0345044	0.0164958	0.00252105	0.0104223	0.015602	0.00141825	0	0.0045485	0.0188256	0	0.00551507	0.0459896	0.0103216	0.105367	0.173575	0.00277803	0.00163705	0.0310742	0.00661856	0.0296272	0.0306258	0.0728999	0.138488	0.0222085	0.0224967	0.0878433	0.427299	0.215477	0	0	0.000313334	0.08655	0.0048936	0.321511	0.337716	0.0688365	0.0105955	0.064432	0.103454	0.0105941	0.104262	0.0321328	0.0481598	0.0106695	0.0366786	0.0141223
151623	k__Bacteria; p__Firmicutes; c__Clostridia; o__Clostridiales; f__Veillonellaceae; g__Megasphaera; s__NA; u_151623	0.000444033	0	0	0.00665618	0.00653181	0.0202012	0.0172645	0	0	0.00396536	0.00453209	0	0.00915267	1.34266	0.0127373	0.00544278	0.00620835	0.00252549	0.00175398	0.012224	0.0104898	0.0175168	0.00312036	0.00328492	0.00204222	0.000129119	0	0.0024606	0	0	0	0	0	0.0127739	0.00442755	0.614089	0.0301073	0.132319	0.164638	0.059105	0.0645435	0.00968975	0.0150754	0.0118015	0.0685666	0.0124282	0.120231	0.0373482
215963	k__Bacteria; p__Firmicutes; c__Clostridia; o__Clostridiales; f__Clostridiaceae; g__Clostridium; s__NA; u_215963	0.0153191	0.0115018	0.0216959	0.0176533	0.00664641	0.0918704	0.0144511	0.0160734	0	0.00431524	0.0658895	0.0534665	0.0107955	0.122835	0.0098824	0.0171657	0.0162969	0.00340941	0.00058466	0.03473	0.460552	0.0231395	0.272627	0.0779536	0.0177418	0.0640432	0.259545	0.037032	0	0	0.0281781	0	0.00658002	0.0226803	0.0135157	0.0962093	0.00700171	0.0364579	0.00652032	0.0309477	0.0351006	0.0339787	0.0909129	0.0115678	0.0327673	0.167899	0.0289445	0.044351
347138	k__Bacteria; p__Bacteroidetes; c__Bacteroidia; o__Bacteroidales; f__Prevotellaceae; g__Prevotella; s__stercorea; u_347138	0.0202035	0.000389892	0.0435226	0.00781378	0.00160431	0.00244473	0.0393887	0	0	0.000933025	0.025798	0	0.0201828	0.135912	0.00109804	0.00307029	0.00194011	0.000252549	0.000818524	0.0172507	0.0131122	0.0261671	1.36741	0.146432	0.201542	0.0211756	0.0852653	0.0187005	0.127252	0.00132195	0.00100636	0	0	0.000260693	0.0172441	0.00127814	0.0024506	0.000637375	0.00186295	0.029933	0.00334841	0.061756	0.0469525	0.00140216	0.00174915	0.0131317	0.0257805	0.00198412
368490	k__Bacteria; p__Firmicutes; c__Bacilli; o__Turicibacterales; f__Turicibacteraceae; g__Turicibacter; s__NA; u_368490	0.0828121	0	0.0865224	0.00289399	0.00595885	0.00167271	0.00473176	0.0463293	0.00165738	0.00594804	0.00383484	0	0.0294528	0.0173379	0.00900396	0.0108856	0.000258681	0.00315686	0.00514501	0.0210208	0.582433	0.286108	0.891037	0.0672145	0.0348454	0.042222	0.0848487	0.0222684	0	0	0.00536725	0	0	0.0357149	0.015846	0.00255628	0.0047845	0.0175916	0.00547241	0.0065954	0.00865968	0.0250641	0.00391271	0.0583064	0.00548066	0.0249737	0.0476939	0.0107376
356052	k__Bacteria; p__Bacteroidetes; c__Bacteroidia; o__Bacteroidales; f__Bacteroidaceae; g__Bacteroides; s__NA; u_356052	0.000222016	0	0.000130698	0	0	0	0	0	0	0.000816397	0	0	0.0789711	0	0	0	0.00245747	0	0	0	0	0	0.0636785	0	0.00216986	0	0	0.00012303	0	0.000881298	0	0	0	0.0142077	0.000932115	0.0209151	0.0134199	0.0166992	0.0225883	0.0273963	0.000577312	0.0445728	0.0200238	0.0293285	0.0360324	0.035995	2.09267	0.000816992
530653	k__Bacteria; p__Bacteroidetes; c__Bacteroidia; o__Bacteroidales; f__Prevotellaceae; g__Prevotella; s__copri; u_530653	0	0.0175452	0.00104559	0.000289399	0	0.00051468	0	0.603227	0.00248607	0.000116628	0.000464829	0	0.000234684	0.00161625	0	0.0040472	0.00452692	0.000126274	0	0.00102819	0.000249757	0.000216257	0.00127126	0.00138977	0.00127639	0.000258239	0.00124982	0.00135333	0.0187529	0.00749103	0.399525	0.00259666	6.2388	0.00299797	0	0.00987655	0.00968569	0.00127475	0.000349303	0.000887843	0.00173194	0.000258393	0.00356747	0.000116846	0.00151593	0	0.000234368	0.000466852
denovo_2431080	k__Bacteria; p__Firmicutes; c__Clostridia; o__Clostridiales; f__Lachnospiraceae; g__NA; s__NA; u__denovo_2431080	0.0701572	0	0.900512	0.0015917	0.000229186	0.0593169	1.28128	0	0	0	0.0238225	0	0.0050457	0	0.00307452	0.00614058	0.000258681	0.000252549	0	0.0472967	0.0339669	0.0975319	0.0368665	0.0252686	0.056544	0.048678	0.0286069	0.0231296	0	0	0	0	0	0.00208554	0.0491691	0.0470589	0.000583476	0.00293193	0.000698606	0.00101468	0	0.000516787	0.0212897	0.000467386	0.00139932	0.0580376	0.010195	0.0338468
191216	k__Bacteria; p__Firmicutes; c__Clostridia; o__Clostridiales; f__Ruminococcaceae; g__NA; s__NA; u_191216	0.143867	0	0.00509724	0.00202579	0.000229186	0.00025734	0.000383656	0	0	0	0.000232415	0	0.000234684	0.00382022	0	0.00767572	0.000258681	0.011491	0	0.00125668	1.67674	0.022707	0.00254252	0.00240052	0.0085518	0.0107169	0.00208303	0.00135333	0	0	0	0	0	0.772041	0	0.0108061	0.0144702	0.0744455	0.00989692	0.0150933	0	0.0107233	0.0393572	0.0143721	0.0145762	0.00820733	0.0119528	0
315098	k__Archaea; p__Euryarchaeota; c__Thermoplasmata; o__E2; f__Marine group II; g__NA; s__NA; u_315098	0.0304163	0	0.000261397	0.000289399	0.000916746	0.00283074	0.000127885	0	0	0	0.000581037	0	0.000469368	0.000440795	1.43317	0.000279117	0.000776044	1.90598	0.00456035	0.000114243	0	0.131052	0	0	0.000382916	0.000129119	0	0	0	0	0	0	0	0.00273727	0	0	0	0.00127475	0	0	0	0	0	0	0	0	0	0
104364	k__Archaea; p__Euryarchaeota; c__Thermoplasmata; o__E2; f__Marine group II; g__NA; s__NA; u_104364	0.0470675	0	0	0.000723498	0.000458373	0.00231606	0.000127885	0	0	0	0.000348622	0	0.000234684	0.000440795	1.41801	0.000279117	0.000517363	1.84663	0.00187091	0.000114243	0.000249757	0.169329	0.000115569	0.000252686	0.000255278	0	0.000138869	0.00012303	0	0	0	0	0	0.00443177	0	0	0	0.00216708	0	0	0	0	0	0	0	0	0	0
820764	k__Bacteria; p__Firmicutes; c__Clostridia; o__Clostridiales; f__Veillonellaceae; g__NA; s__NA; u_820764	0	0	0	0.0724945	0	0	0.000127885	0	0	0	0	0	0	0	0	0	0	0	0	0.000456973	0	0	0	0	0	0.0745019	0.000277737	0	0	0	0	0	0	0.0087332	0.0191084	0.0120843	0.00863544	0.0040792	0.00756823	0.0117956	0.0187049	0.00956055	0.540299	0.00876348	0.0128271	0.0096143	0.0107809	0.0215919
183104	k__Bacteria; p__Actinobacteria; c__Coriobacteriia; o__Coriobacteriales; f__Coriobacteriaceae; g__NA; s__NA; u_183104	0.0530619	0.0766139	0.142331	0.0750991	0.0296796	0.0451632	0.108703	0	0	0.00933025	0.187326	0	0.0382535	0.0208643	0.0487532	0.0643365	0.0254801	0.0103545	0.00491114	0.0405564	0.150229	0.110724	0.0873702	0.0601393	0.104409	0.188902	0.19761	0.0269435	0.0314781	0	0.0147599	0	0.0238134	0.026721	0.0291286	0.0147567	0.00793527	0.0121101	0.0121092	0.0499729	0.0251708	0.0129197	0.0490239	0.0406626	0.0163254	0.0995432	0.0671465	0.0163398
350865	k__Bacteria; p__Firmicutes; c__Clostridia; o__Clostridiales; f__Lachnospiraceae; g__Lachnospira; s__NA; u_350865	0.00199815	0	0.00143768	0.00217049	0.000114593	0.00090069	0.000255771	0.000472748	0.0269324	0.000116628	0.0016269	0	0.00058671	0.000440795	0	0	0.00129341	0.000631371	0.000116932	0.00125668	0.00724295	0.00194631	0.0166419	0.00214783	0.00178694	0.00116207	0.00180529	0.000615149	0	0	0.000335453	5.32171	0.1316	0.00260693	0.00920464	0.00290487	0.00256729	0.0025495	0.000465737	0.00481972	0.0018474	0.00206715	0.00725001	0.00315485	0.000932878	0.00128972	0.00351552	0.0017507
528753	k__Bacteria; p__Firmicutes; c__Clostridia; o__Clostridiales; f__Veillonellaceae; g__Phascolarctobacterium; s__NA; u_528753	0.00888066	0.0514658	0.000392095	0.0489085	0.0240646	0.0258627	0.000511542	0	0	0.0160947	0.0177797	0.000399004	0.0601964	0.0233621	0.0125177	0.0288886	1.45715	0.0333364	0.0100562	0.00068546	0.000374635	0.000648771	0.00127126	0.00480104	0.0246343	0.0109751	0.0022219	0.00012303	0	0	0	0	0	0.0122526	0.0048936	0.00151053	0.00175043	0.00025495	0.000931475	0.083584	0.00311748	0.00917296	0.00437302	0.116029	0.00618032	0.00128972	0.00351552	0.00618579
370217	k__Bacteria; p__Firmicutes; c__Clostridia; o__Clostridiales; f__NA; g__NA; s__NA; u_370217	0.0126549	0.000194946	0.00901819	0.418182	0.00561507	0.0666511	1.23039	0.000472748	0.0153308	0.00314896	0.00302139	0	0.00739254	0.00411408	0.00527061	0.024981	0.00569099	0.00353568	0.00245557	0.033816	0.00699319	0.0451977	0.0097078	0.311309	0.00957291	0.0667547	0.00791551	0.00836603	0	0	0	0	0	0.00547455	0.00396149	0.0321859	0.00373424	0.0568539	0.0116434	0.0032977	0.00658136	0.00645983	0.0402778	0.0184617	0.00536405	0.00398642	0.00480455	0.0327964
525264	k__Bacteria; p__Bacteroidetes; c__Bacteroidia; o__Bacteroidales; f__Prevotellaceae; g__Prevotella; s__NA; u_525264	0.0241998	0.000194946	0.245452	0.00173639	0.00114593	0.0739852	0.00409233	0	0	0.00443187	0.00441588	0	0.00176013	0.000587726	0.000439218	0.00125603	0.00116407	0.00113647	0.000350796	0.0137092	0.0710558	0.056443	0.0361731	0.194442	0.385597	0.0175602	0.111234	0.104329	0	0.000881298	0	0	0	0.00117312	0.0133992	0.000697169	0.000583476	0.00025495	0.00232869	0.00405871	0.672453	0.0222218	0.132111	0.00245378	0.0103783	0.0120765	0.00199213	0.00408496
350071	k__Bacteria; p__Bacteroidetes; c__Bacteroidia; o__Bacteroidales; f__NA; g__NA; s__NA; u_350071	0.0495097	0.000194946	0.79334	0.00723498	0.00527129	0.0051468	0.128908	0	0	0.000349884	0.0175473	0	0	0	0.00263531	0.000139559	0.0047856	0.000126274	0.00350796	0.0400994	0.0199805	0.361582	0.0377911	0.0222364	0.289868	0.0467412	0.429104	0.0198078	0	0	0	0	0	0.00769043	0.0348378	0.00790124	0.0023339	0.00573638	0.00163008	0.0709006	0.00692774	0.024289	0.0123135	0.011451	0.0036149	0.034119	0.00339834	0.0108543
659361	k__Bacteria; p__Firmicutes; c__Clostridia; o__Clostridiales; f__Lachnospiraceae; g__Dorea; s__NA; u_659361	0.0455134	0.000194946	0.0181671	0.00940547	0.373918	0.0349982	0.514483	0.00520023	0.414345	0.0581974	0.00278898	0.0758108	0.0245245	0.00499567	0.00395296	0.00488455	0.00659637	0.00366195	0.00152012	0.0391854	0.0196059	0.0304922	0.645222	0.0227417	0.021571	0.123696	0.0288847	0.0616379	0	0.0114569	0	0.0184651	0	0.00391039	0.0264488	0.0163835	0.00105026	0.0276621	0.00139721	0.00215619	0.00484942	0.000129197	0.00655954	0.00689394	0.00699659	0.00152422	0.0336318	0.0201914
denovo_188873	k__Bacteria; p__Proteobacteria; c__Betaproteobacteria; o__Burkholderiales; f__Comamonadaceae; g__NA; s__NA; u__denovo_188873	0.0039963	0.0116968	0.00222187	0.0542623	0.0175328	0.0679378	1.17565	0	0	0.00653118	0.00604278	0	0.564415	0.0102852	0.00702748	0.0139559	0.0129341	0.00606116	0.00444342	0.0181647	0.00149854	0.00475765	0.0206868	0.00341126	0.00255278	0.0180767	0.141507	0.00295272	0	0	0	0	0	0.00299797	0.00337892	0.0189397	0.00046678	0.00025495	0.00104791	0.000761008	0.00681228	0.000904376	0.0168016	0.0050244	0.00023322	0.000351743	0.0164058	0.0275443
352902	k__Bacteria; p__Firmicutes; c__Clostridia; o__Clostridiales; f__NA; g__NA; s__NA; u_352902	0.0353006	0.00311914	0.0267932	0.0641019	0.00240646	0.0172418	0.017904	0	0	0.00408198	0.00197552	0	0.00316823	0.00528954	0.0048314	0.0347501	0.0100886	0.00353568	0.00058466	0.171822	0.0408352	0.0449814	0.0116725	0.0228681	0.161335	0.129249	0.0145812	0.0108266	0	0.000440649	0	0	0	0.076774	0.00291286	0.134205	0.0847206	0.023073	0.0328345	0.114278	0.00484942	0.0272605	0.71614	0.0574885	0.0359158	0.0233323	0.0343349	0.0178571
1111294	k__Bacteria; p__Proteobacteria; c__Gammaproteobacteria; o__Enterobacteriales; f__Enterobacteriaceae; g__NA; s__NA; u_1111294	0.0241998	0.0372347	0.0248327	0.05296	0.101071	0.0220026	0.0962977	0.104005	0.0691955	0.0225092	0.0220794	0.0730177	0.0878891	0.0339412	0.00878436	0.108856	0.00982989	0.0137639	0.436507	0.0198783	0.0161093	0.0105966	0.0474989	0.0189515	0.0102111	0.0300848	0.122899	0.103345	0.000669748	0.0171853	0.000335453	0	0	0.0587862	0.0411296	0.0128976	0.0646491	0.0114728	0.0109448	0.0065954	0.0131627	0.0226094	0.161111	0.0366898	0.0155091	0.00937981	0.0284757	0.0515872
530928	k__Bacteria; p__Firmicutes; c__Clostridia; o__Clostridiales; f__Ruminococcaceae; g__Ruminococcus; s__NA; u_530928	0.0119889	0.00194946	0.103513	0.0211261	0.00893827	0.0248333	0.0161136	0	0	0.104149	0.00848313	0	0.00844862	0.0051426	0.059514	0.0438214	0.0076311	0.00404078	0.043031	0.0728872	0.00899124	0.0231395	0.0105168	0.0246369	0.0125086	0.0236288	0.0141646	0.0168551	0	0	0	0	0	0.000260693	0.0414791	0.0147567	0.00046678	0.0030594	0.0171159	0.00583439	0.0527663	0.200772	0.0161111	0.00467386	0.0144596	0.022277	0.000820289	0.0557889
4429981	k__Bacteria; p__Firmicutes; c__Clostridia; o__Clostridiales; f__NA; g__NA; s__NA; u_4429981	0.00355226	0.00350903	0.000261397	0.0604844	0.000114593	0.00090069	0.0172645	0	0	0	0	0	0.000117342	0.000293863	0.0217413	0.000418676	0.0532884	0.000757646	0.0061974	0.000114243	0.000374635	0.0367637	0	0	0.0511831	0.0480324	0.000277737	0	0	0	0	0	0	0.0439267	0.0132826	0.031605	0.0246227	0.0507351	0.0236362	0.916507	0.0166266	0.101549	0.128314	0.023603	0.0352162	0.0275532	0.0278898	0.012605
370225	k__Bacteria; p__Actinobacteria; c__Actinobacteria; o__Bifidobacteriales; f__Bifidobacteriaceae; g__Bifidobacterium; s__adolescentis; u_370225	1.63826	0.00565344	0.0639115	0.00303869	0.00148971	0.00913557	0.00460387	0	0	0.000933025	0.203944	0	0.00551507	0.00132238	0.005051	0.00655925	0.0129341	0.0417968	0.00116932	0.025362	0.0402108	0.167167	0.0526995	0.0352497	0.0592244	0.116853	0.0431881	0.0337102	0.188199	0.00264389	0.00234817	0	0	0.135299	0.0236524	0.00267248	0.000700171	0.015552	0.00954762	0.00431238	0.00103916	0.0174415	0.00356747	0.00280431	0.0172582	0.0486577	0.00632794	0.00303454
799443	k__Bacteria; p__Firmicutes; c__Clostridia; o__Clostridiales; f__NA; g__NA; s__NA; u_799443	0.0461794	0.0635525	0.198139	0.0808871	0.0124907	0.039373	0.284161	0	0	0.00513164	0.00581037	0	0.00704052	0.00543647	0.025255	0.0168866	0.0120287	0.00088392	0.00175398	0.0651187	0.0268489	0.0994782	0.06703	0.0669618	0.0850074	0.215759	0.27121	0.057578	0	0	0	0	0	0.0208554	0.0146808	0.0328831	0.0270733	0.0192487	0.0242183	0.0721689	0.0142019	0.0503867	0.075147	0.078404	0.0236718	0.0168837	0.0200385	0.0228758
533277	k__Bacteria; p__Firmicutes; c__Bacilli; o__Lactobacillales; f__Streptococcaceae; g__Streptococcus; s__minor; u_533277	0.00754856	0	0.0287537	0.0149041	0.150232	0.014411	0.0422022	0	0	0.0139954	0.806944	0	0.0161932	0.0110199	0.00527061	0.0704771	0.0953241	0.00656626	0.00444342	0.00137092	0.00162342	0.00216257	0.0368665	0.0275428	0.0726265	0.00245327	0.00472153	0.0922724	0	0	0	0	0	0.0109491	0.0247011	0.00685549	0.00606815	0.00433415	0.253361	0.15106	0.00265563	0.0103357	0.0109326	0.0111004	0.0636689	0.0366985	0.00949191	0
591635	k__Bacteria; p__Firmicutes; c__Clostridia; o__Clostridiales; f__Ruminococcaceae; g__Ruminococcus; s__NA; u_591635	0.013765	0	0.0440454	0.0347279	0.383658	0.234437	0.0164972	0.00141825	0.0542791	0.043269	0.0266115	0.0155612	0.0227643	0.0101383	0.0287688	0.0117229	0.071008	0.010607	0.00467728	0.00639762	0.00249757	0.047144	0.012597	0.00240052	0.0167207	0.00490654	0.0288847	0.00356787	0.00602773	0.00132195	0	0.10127	0.0100267	0.0132953	0.0348378	0.0152215	0.00408433	0.0447438	0.00628746	0.0362747	0.0147792	0.0111109	0.0102421	0.213595	0.0110779	0.113261	0.0173432	0.120098
1656781	k__Bacteria; p__Bacteroidetes; c__Bacteroidia; o__Bacteroidales; f__Prevotellaceae; g__Prevotella; s__NA; u_1656781	0.00999074	0.00799279	0.156707	0.00564328	0.00252105	0.113358	0.0148347	0.00661848	0.246535	0.00233256	0.00383484	0	0.0224123	0.0846326	0.00175687	0.00125603	0.00659637	0.00290431	0.000701592	0.00971068	0.0355903	0.0162193	0.434308	0.0286799	0.0344625	0.0401561	0.117205	0.0583161	0	0	0.0825215	0	0	0.00208554	0.00862207	0.0023239	0.00198382	0.0005099	0.00104791	0.0100199	0.00727413	0.00219634	0.232346	0.00257062	0.114744	0.00562788	0.01207	0.00338468
338992	k__Bacteria; p__Firmicutes; c__Clostridia; o__Clostridiales; f__Lachnospiraceae; g__NA; s__NA; u_338992	0.0206475	0.0025343	0.00718841	0.0122995	0.0138658	0.0294654	0.0240425	0.0326196	0.000414345	0.0113129	0.0047645	0.0147632	0.0179533	0.0484874	0.0166903	0.0187008	0.0587207	0.00694508	0.00374182	0.0201068	0.0709309	0.0346011	0.067839	0.030196	0.0153167	0.0263404	0.040133	0.0623761	0.00803697	0.000440649	0.597107	0.00432777	0.0980736	0.0224196	0.0116514	0.0324183	0.073868	0.0290643	0.0169994	0.0251133	0.0439912	0.0528414	0.0226707	0.0670699	0.136783	0.00750385	0.033749	0.0285947
593824	k__Bacteria; p__Firmicutes; c__Clostridia; o__Clostridiales; f__Ruminococcaceae; g__NA; s__NA; u_593824	0.0392969	0.0140361	0.150957	0.0107078	0.00630263	0.0476079	0.0566532	0	0	0.000466513	0.00557795	0	0.0233511	0.00176318	0.0267923	0.0219107	0.00672571	0.000505097	0.0025725	0.0130237	0.0213542	0.103587	0.0507348	0.021352	0.20218	0.0382193	0.174697	0.0109497	0	0	0	0	0	0.0509654	0.0152634	0.0228904	0.0296406	0.38319	0.0209582	0.050607	0.00623497	0.0490947	0.0639842	0.0310812	0.0276365	0.0311879	0.277023	0.00887019
546876	k__Bacteria; p__Firmicutes; c__Clostridia; o__Clostridiales; f__Lachnospiraceae; g__NA; s__NA; u_546876	0.0437372	0.0448376	0.0675711	0.017798	0.0107718	0.076816	0.0258329	0.0378199	0.00497214	0.0577309	0.00778589	0.00119701	0.0151371	0.0196888	0.0166903	0.0168866	0.109034	0.0116172	0.00280637	0.138577	0.0686831	0.0655258	0.10147	0.0371448	0.0874326	0.0737272	0.0501316	0.0530259	0	0.000881298	0.00368999	0	0.00125334	0.0419715	0.0264488	0.0282353	0.0255562	0.0483131	0.034581	0.0402066	0.0166266	0.0264853	0.0255477	0.0627465	0.0667008	0.0269669	0.0748806	0.0461017
denovo_33	k__Bacteria; p__Firmicutes; c__Erysipelotrichi; o__Erysipelotrichales; f__Erysipelotrichaceae; g__Asteroleplasma; s__anaerobium; u__denovo_33	0.00466235	0.000974731	0.000522794	0.00665618	0.000802153	0.00283074	0.00511542	0	0	0.00408198	0.000929659	0	0.00246418	0.000146932	0.0024157	0.000697793	0.72974	0.000631371	0	0.00034273	0.00187318	0.0339523	0.00115569	0.00202149	0.00574374	0.0475159	0.000277737	0.00172242	0	0	0	0.00144259	2.8269	0.134517	0.000582572	0.000464779	0	0.00165718	0.000116434	0.00177569	0.036717	0.000904376	0.00345239	0.0210324	0.00186576	0.00926256	0.000468736	0.00186741
457614	k__Bacteria; p__Firmicutes; c__Clostridia; o__Clostridiales; f__Lachnospiraceae; g__NA; s__NA; u_457614	0.0250879	0.0130614	0.0115015	0.0180874	0.00985502	0.0913557	0.0538398	0	0	0.0110797	0.00429967	0	0.0224123	0.047312	0.0237178	0.0291677	0.0632476	0.00997567	0.00315716	0.0277611	0.289718	0.0581731	0.106208	0.0144031	0.0307609	0.019497	0.0974858	0.0708652	0.00937647	0.00220324	0	0	0	0.0293279	0.00617526	0.0564707	0.0742181	0.0495878	0.00908188	0.0381772	0.0249399	0.0536166	0.0261231	0.0994363	0.114977	0.00726935	0.0378505	0.0266106
529740	k__Bacteria; p__Firmicutes; c__Clostridia; o__Clostridiales; f__Lachnospiraceae; g__NA; s__NA; u_529740	0.0355226	0.000974731	0.0560696	0.00607738	0.00275024	0.0487659	0.0447599	0.000945497	0	0.00186605	0.000929659	0	0.0213562	0.00191011	0.00966279	0.0255392	0.00155209	0.000631371	0.000467728	1.01756	0.120757	0.055578	0.107132	0.0375239	0.0299951	0.0395105	0.0386055	0.0648367	0	0	0	0	0.000313334	0.00769043	0.00314589	0.0800582	0.00396763	0.0358205	0.00593815	0.0386846	0.00103916	0.00555546	0.0467223	0.0515293	0.0113111	0.00433816	0.0257805	0.073646
362991	k__Bacteria; p__Firmicutes; c__Clostridia; o__Clostridiales; f__Ruminococcaceae; g__Ruminococcus; s__NA; u_362991	0.0364107	0.0247582	0.0230029	0.0191003	0.01971	0.00527547	0.0350406	0	0.00580082	0.00244919	0.0660058	0	0.0208869	0.00470181	0.0024157	0.00251205	0.0047856	0.00542979	0.00268944	0.0115386	0.4367	0.0685534	0.0357108	0.00745424	0.109514	0.022725	0.0509648	0.0374011	0	0	0.00167727	0	0	0.0477068	0.0229533	0.00685549	0.00863544	0.0187388	0.00489024	0.013064	0.0243626	0.015762	0.0239365	0.0355213	0.0123606	0.0576858	0.0684355	0.0229925
211191	k__Bacteria; p__Firmicutes; c__Clostridia; o__Clostridiales; f__Ruminococcaceae; g__NA; s__NA; u_211191	0.0150971	0.0487366	0.0326746	0.0259012	0.74096	0.0193005	0.0052433	0.00330924	0	0.105082	0.0165014	0.0143641	0.018188	0.0168971	0.0136158	0.0220503	0.0139688	0.00959684	0.00654819	0.00491246	0.0118634	0.0886653	0.00866767	0.099432	0.0723712	0.0114916	0.0377723	0.0145175	0	0.000440649	0.0167727	0	0.0235001	0.0174664	0.00617526	0.0427597	0.0372257	0.0596583	0.0160679	0.0106541	0.0124699	0.0821691	0.0185278	0.0234861	0.0363823	0.0481888	0.0080857	0.00606908
179806	k__Bacteria; p__Bacteroidetes; c__Bacteroidia; o__Bacteroidales; f__[Paraprevotellaceae]; g__NA; s__NA; u_179806	0.00621646	0	0.0104559	0.0137465	0.0105426	0.00862089	0.0171366	0	0	0.00256582	0.00615899	0	0	0.00646499	0	0.000697793	0.000129341	0.00101019	0	0.0156513	0.0343416	0.00648771	0.0181443	0.0415669	0.00433972	0.0142031	0.655877	0.0686506	0	0	0.0935915	0	0.0639202	0.00677801	0.000815601	0.31605	0.0171542	0.00242203	0.0071025	0.0065954	0.0481478	0.00878537	0.331659	0.0247714	0.0524744	0.00855907	0.0141793	0.013422
628226	k__Bacteria; p__Firmicutes; c__Clostridia; o__Clostridiales; f__Peptostreptococcaceae; g__NA; s__NA; u_628226	0.0150971	0.000584839	0.0223494	0.0245989	0.965448	0.0178851	0.0157299	0.000472748	0.00124303	0.0124792	0.00999383	0.102145	0.0417737	0.0173379	0.0109804	0.0173053	0.0411303	0.00984939	0.00420955	0.0103961	0.0241015	0.0153542	0.161565	0.0174353	0.0148061	0.0373155	0.0859597	0.0107036	0	0.000440649	0.000335453	0	0	0.00638697	0.00431103	0.00418301	0.00501789	0.00420668	0.0071025	0.013825	0.00565766	0.00271313	0.0107024	0.0498934	0.00804607	0.01278	0.0417175	0.00490195
300355	k__Bacteria; p__Actinobacteria; c__Coriobacteriia; o__Coriobacteriales; f__Coriobacteriaceae; g__NA; s__NA; u_300355	0.0483996	0.19904	0.151218	0.00665618	0.00790693	0.027278	0.199118	0	0	0.00174942	0.00906417	0	0.000117342	0.000881589	0.00373335	0.00990866	0.0034922	0.00189411	0	0.0394139	0.319814	0.0490903	0.0204557	0.0253949	0.159166	0.136479	0.252324	0.032972	0.00267899	0.000440649	0.00436089	0	0	0.0202037	0.0231864	0.0118519	0.00338416	0.0056089	0.012342	0.0102736	0.00935245	0.0038759	0.0169167	0.0119183	0.0109613	0.138469	0.00492173	0.0129552
211935	k__Bacteria; p__Firmicutes; c__Clostridia; o__Clostridiales; f__Lachnospiraceae; g__NA; s__NA; u_211935	0.0124329	0	0.0354193	0.0105631	0.006761	0.0377003	0.00383656	0	0	0.00874711	0.00592657	0	0.0144331	0.00925669	0.00922357	0.0238645	0.0831661	0.00429333	0.00444342	0.0194214	0.0498265	0.00929905	0.0146773	0.0433357	0.0109769	0.0144614	0.0165254	0.208536	0.0013395	0	0	0.00115407	0	0.0250265	0.0531306	0.066231	0.0644157	0.0168267	0.139954	0.0478167	0.0662754	0.0896625	0.0276191	0.0572548	0.113345	0.0238013	0.0659747	0.0380485
559204	k__Bacteria; p__Proteobacteria; c__Gammaproteobacteria; o__Enterobacteriales; f__Enterobacteriaceae; g__NA; s__NA; u_559204	0.0333025	0	0.0104559	0.0109972	0.0247521	0.00167271	0.00652216	0	0	0.00314896	0.000697244	0	0.00797925	0.00293863	0.000878436	0.0333545	0.0111233	0.00202039	0.000350796	0.00868249	0.0199805	0.0477928	0.0347863	0.0424513	0.439971	0.0228541	0.0405496	0.0334641	0	0	0	0	0.000313334	0.050444	0.00605875	0.0132462	0.0465613	0.0112178	0.335331	0.0242254	0.0177812	0.0116277	0.0309564	0.207402	0.0248379	0.0202838	0.0250774	0.0270774
909065	k__Bacteria; p__Firmicutes; c__Clostridia; o__Clostridiales; f__Lachnospiraceae; g__Dorea; s__NA; u_909065	0.0210916	0.025343	0.016468	0.00607738	0.00916746	0.00952158	0.0263444	0.000472748	0	0.00268245	0.00232415	0	0.0111475	0.0449611	0.0103216	0.0129789	0.0465626	0.00871292	0.00175398	0.0183932	0.0805466	0.0257346	0.0597492	0.0194568	0.0239961	0.0375737	0.0438825	0.0120569	0.00669748	0.265271	0	0	0.000313334	0.0439267	0.0128166	0.0450836	0.0183211	0.0140223	0.115386	0.0147128	0.0371789	0.0215758	0.021635	0.0272252	0.0783618	0.0175871	0.0302335	0.0320961
339221	k__Bacteria; p__Bacteroidetes; c__Bacteroidia; o__Bacteroidales; f__Prevotellaceae; g__Prevotella; s__copri; u_339221	0.00155412	0.00136462	0.0219573	0.0011576	0.00034378	0.0038601	0.0113818	2.4044	0.00207172	0.00116628	0.000116207	0.000399004	0.000469368	0.00337943	0.00351374	0.00907131	0.00194011	0.000252549	0	0.0115386	0.00512001	0.0257346	0.0114413	0.0099811	0.0268041	0.0130411	0.00694343	0.0232526	0	0.25822	0.644071	0.000288518	0.347488	0.0246355	0.0016312	0.000697169	0.069667	0.00917821	0.000931475	0.0180105	0.0895988	0.00413429	0.0095516	0.000350539	0.00256542	0.0022277	0.00175776	0.000116713
558599	k__Bacteria; p__Firmicutes; c__Clostridia; o__Clostridiales; f__Ruminococcaceae; g__NA; s__NA; u_558599	0.0301942	0.0208592	0.186115	0.122126	0.00423995	0.0217452	0.159985	0	0.00248607	0.00233256	0.00720485	0	0.00234684	0.0027917	0.00702748	0.0459148	0.0209532	0.00151529	0.00280637	0.0243338	0.0139864	0.0473603	0.0165264	0.172837	0.131468	0.0781172	0.0844321	0.0135333	0	0	0	0	0	0.0157719	0.0136322	0.043573	0.0100358	0.0550692	0.0185131	0.312267	0.00912153	0.0335911	0.0539723	0.0169427	0.0202901	0.0269669	0.0151168	0.0148226
345114	k__Bacteria; p__Fusobacteria; c__Fusobacteriia; o__Fusobacteriales; f__Fusobacteriaceae; g__Fusobacterium; s__NA; u_345114	0	0	0	0.0109972	0.00779234	0.00836355	0	0	0	1.81019	0.00581037	0	0.0105608	0.00396715	0.00307452	0.00683837	0.0047856	0.00580862	0.00280637	0	0	0	0	0	0	0	0	0.016609	0	0	0	0	0	0	0	0	0	0	0	0	0.0180121	0	0	0	0.0222725	0	0	0
1076587	k__Bacteria; p__Firmicutes; c__Clostridia; o__Clostridiales; f__Lachnospiraceae; g__Dorea; s__formicigenerans; u_1076587	0.0390749	0.0111119	0.0269239	0.0164958	0.0111155	0.0774593	0.101541	0.0156007	0.00580082	0.00851385	0.0047645	0.0171572	0.0379015	0.0415816	0.0127373	0.0540092	0.0571686	0.0149004	0.00701592	0.0298175	0.13312	0.0341686	0.0643719	0.0615291	0.0345901	0.0918039	0.0934586	0.0399847	0.00937647	0.00308454	0.0107345	0.0106752	0.01504	0.036497	0.00722389	0.0163835	0.0189046	0.0202685	0.0135064	0.0381772	0.0465313	0.0877245	0.0276191	0.0170596	0.0204067	0.00926256	0.0380848	0.073646
687245	k__Bacteria; p__Firmicutes; c__Clostridia; o__Clostridiales; f__Veillonellaceae; g__Mitsuokella; s__NA; u_687245	0.00599445	0.000194946	0.000392095	0.001447	0.00263564	0.00038601	0.00639427	0	0	0	0.000116207	0	0.0116169	0.00528954	0.00395296	0	0.00323352	0.000378823	0.00233864	0.000799703	0.00387123	0.00756899	0.0229982	0.000126343	0.0022975	0.00206591	0.00694343	0.000369089	0	0	0	0	0	0.0380611	0.00862207	0.00859841	0.00863544	0.0675618	0.00582172	0.0833304	0.0070432	0.152452	0.0171469	0.0857653	0.00559727	0.0164147	0.0543734	0.0120214
360329	k__Bacteria; p__Firmicutes; c__Clostridia; o__Clostridiales; f__Lachnospiraceae; g__NA; s__NA; u_360329	0.026642	0.0536102	0.0347658	0.0188109	0.00595885	0.00540414	0.00767312	0.241574	0.0182312	0.00419861	0.00116207	0.0634416	0.0218256	0.00411408	0.00966279	0.0145141	0.0082778	0.00176784	0.000233864	0.062948	0.021604	0.0391425	0.0362887	0.0294379	0.0345901	0.268568	0.0240243	0.0284199	0.00401849	0.00220324	0.0583689	0.0346221	0.107474	0.036497	0.00710738	0.0192883	0.0404932	0.0396448	0.0207253	0.129118	0.0120081	0.00839778	0.0340636	0.011451	0.016442	0.00996605	0.0202729	0.0120214
2220494	k__Bacteria; p__Bacteroidetes; c__Bacteroidia; o__Bacteroidales; f__Prevotellaceae; g__Prevotella; s__stercorea; u_2220494	0.0115449	0.000194946	0.0222187	0.00217049	0.00126053	0.00025734	0.000511542	0.000945497	0	0.000233256	0.000348622	0	0.0167799	0.0345289	0.000439218	0.00125603	0.00103473	0.000252549	0.000233864	0.0167938	0.00986539	0.00929905	1.24318	0.0207203	0.00995582	0.0122663	0.133869	0.0209151	0.0328176	0.00793168	0.0238172	0	0.00532668	0.000260693	0.000582572	0	0.00105026	0.000127475	0.000349303	0.0242254	0.0018474	0.00103357	0.00310715	0.00397278	0.000816268	0.000351743	0.0247258	0.000583565
4303423	k__Bacteria; p__Cyanobacteria; c__4C0d-2; o__YS2; f__NA; g__NA; s__NA; u_4303423	0.0350786	0.000194946	0.0845619	0.000434099	0	0.00025734	0.000255771	0	0	0	0.00302139	0	0.0225297	0.000587726	0.00219609	0	0.00375088	0.00252549	0	0.0034273	0.00649368	0.0296272	0.0360575	0.00379029	0.18431	0.0117499	0.00541588	0.00405998	0	0.000440649	0	0	0	0.201385	0.0172441	0.00139434	0.00198382	0.0150421	0.000931475	0.00761008	0.0116617	0.00167956	0.00678969	0.00116846	0.00128271	0.00703486	0.0319913	0.014239
849535	k__Bacteria; p__Bacteroidetes; c__Bacteroidia; o__Bacteroidales; f__Prevotellaceae; g__Prevotella; s__copri; u_849535	0.000666049	0.0395741	0.00326746	0.000289399	0	0.00180138	0.000895198	0.29074	0.00165738	0.000116628	0.000464829	0.000399004	0.00058671	0.00132238	0.00219609	0.00879219	0.0172023	0	0	0.000571216	0.000124878	0.0108128	0.00543174	0.00568544	0.00153167	0.00167855	0.00305511	0.00430604	0	0.0136601	0.6434	0.000577036	3.28468	0.0189002	0.000582572	0.00023239	0.00455111	0.00127475	0.000116434	0.00380504	0.00311748	0.00116277	0.000575398	0.000116846	0.000583049	0.00046899	0.000468736	0.000116713
denovo_80298	k__Bacteria; p__Firmicutes; c__Clostridia; o__Clostridiales; f__Lachnospiraceae; g__Clostridium; s__hathewayi; u__denovo_80298	0	0	0	0	0	0	0.000127885	0.0250557	6.2968	0	0	0	0.00211216	0	0	0	0.000129341	0	0	0	0	0	0	0	0	0	0	0	0	0	0	0	0.00250667	0	0	0	0	0	0	0	0	0	0	0	0	0	0	0.000116713
331117	k__Bacteria; p__Firmicutes; c__Clostridia; o__Clostridiales; f__NA; g__NA; s__NA; u_331117	0.00954671	0.180715	0.0158145	0.0908713	0.00378158	0.0468359	0.653239	0	0	0.00874711	0.00139449	0	0.00574976	0.00337943	0.00570983	0.0544278	0.00840714	0.00429333	0.00128625	0.338617	0.00836685	0.00648771	0.0122503	0.0108655	0.0156996	0.0138158	0.00694343	0.028789	0	0	0	0	0	0.00599593	0.000815601	0.0561221	0.00326746	0.00318688	0.00663676	0.11301	0.0168575	0.00426349	0.0314167	0.00525809	0.0246047	0.00293119	0.0138277	0.0367646
461312	k__Archaea; p__Crenarchaeota; c__Thaumarchaeota; o__Cenarchaeales; f__Cenarchaeaceae; g__Nitrosopumilus; s__NA; u_461312	0.0481776	0	0	0.000723498	0.000114593	0.00141537	0.000511542	0	0	0	0.000232415	0	0.000117342	0.000293863	0.974185	0	0.000517363	1.2755	0.00128625	0	0.000124878	0.0704997	0	0	0	0	0	0	0	0	0	0	0	0.00182485	0	0	0	0.00216708	0	0	0	0	0	0.00222008	0	0	0	0
363400	k__Bacteria; p__Firmicutes; c__Clostridia; o__Clostridiales; f__Lachnospiraceae; g__NA; s__NA; u_363400	0.0182054	0.00116968	0.0237871	0.0196791	0.00985502	0.0294654	0.11126	0.0562571	0.00538648	0.01003	0.00755348	0.000399004	0.0139637	0.0326188	0.005051	0.0170261	0.0935133	0.00606116	0.00362489	0.0468397	0.0689329	0.0248695	0.0145617	0.0494001	0.0224644	0.101746	0.0191639	0.0308805	0	0	0.00637361	0.00519332	0.0141	0.0138167	0.0819096	0.0194045	0.0254395	0.00637375	0.00978049	0.0386846	0.0178967	0.0250641	0.0184127	0.0362224	0.0101451	0.0315396	0.0166401	0.023576
309745	k__Bacteria; p__Firmicutes; c__Clostridia; o__Clostridiales; f__Ruminococcaceae; g__NA; s__NA; u_309745	0.00333025	0.757171	0.00313676	0.299239	0.0122615	0.0106796	0.000255771	0.000472748	0.012016	0.0082806	0.0063914	0	0.0118515	0.0141054	0.00724709	0.319868	0.0128047	0.00656626	0.00608046	0.00217062	0.00799222	0.00173006	0.00277366	0.225522	0.00370152	0.0144614	0.00333285	0.00209151	0	0	0	0	0.000313334	0.00378004	0.00291286	0.00511257	0.0385094	0.00395173	0.0327181	0.0219424	0.00392572	0.0191211	0.0554684	0.00490755	0.00606371	0.00480715	0.00503892	0.00420167
denovo_11942	k__Bacteria; p__Firmicutes; c__Clostridia; o__Clostridiales; f__Veillonellaceae; g__Dialister; s__NA; u__denovo_11942	0	0	0.000914889	0.00202579	0.000114593	0.00077202	0.00115097	0	0	0.000116628	1.30989	0	0.00340292	0.000440795	0	0	0.000129341	0	0	0.000114243	0	0	0	0	0	0	0	0	0	0	0	0.000577036	0	0	0.0133992	0.00336965	0	0	0.000465737	0	0	0	0	0.000116846	0	0.000820733	0	0.315826
4331760	k__Bacteria; p__Bacteroidetes; c__Bacteroidia; o__Bacteroidales; f__Rikenellaceae; g__Alistipes; s__indistinctus; u_4331760	0.0335245	0.0448376	0.017775	0.0578798	0.00229186	0.0742426	0.00166251	0.00661848	0.0542791	0.000233256	0.000464829	0.00159602	0.0104434	0.000293863	0.00527061	0.000558234	0.000388022	0.00113647	0.000350796	0.00742581	0.0114888	0.0737436	0.0330527	0.0073279	0.0232303	0.682654	0.0136091	0.00775088	0.000669748	0.000881298	0	0	0	0.00391039	0.00477709	0.00464779	0.00291738	0.0142772	0.00477381	0.00596123	0.0036948	0.00478028	0.0272739	0.116846	0.00524744	0.00726935	0.189838	0.0360643
310886	k__Bacteria; p__Firmicutes; c__Clostridia; o__Clostridiales; f__Ruminococcaceae; g__Oscillospira; s__NA; u_310886	0.0235337	0.0230037	0.0360728	0.0234413	0.00595885	0.0164698	0.0295415	0.00567298	0.0074582	0.0255416	0.00371863	0	0.0248765	0.0618582	0.0138354	0.0374017	0.00504429	0.00315686	0.00491114	0.0217062	0.132871	0.0343848	0.0855211	0.0544538	0.0682867	0.0287936	0.0379111	0.0749252	0	0	0.0144245	0	0.00407335	0.0247658	0.00897161	0.0391576	0.0604481	0.0223081	0.0112941	0.0315818	0.024478	0.13837	0.0243969	0.0065434	0.0529408	0.00703486	0.0249602	0.0147058
359993	k__Bacteria; p__Firmicutes; c__Clostridia; o__Clostridiales; f__Lachnospiraceae; g__Coprococcus; s__eutactus; u_359993	0.0495097	0.0419134	0.00444375	0.0124442	0.00366698	0.110914	0.0204617	0.00614573	0.00621517	0.0143453	0.00267277	0	0.0122036	0.0023509	0.0208628	0.125742	0.00336286	0.0112384	0.00175398	0.00194214	0.00524489	0.121536	0.0182599	0.0112445	0.041355	0.010846	0.0231911	0.028912	0	0	0	0	0.000313334	0.145075	0.012001	0.00302106	0.00198382	0.0464009	0.00966405	0.00634173	0.0510344	0.038113	0.0121984	0.00584232	0.0373151	0.00211046	0.0288273	0.0152894
313423	k__Bacteria; p__Firmicutes; c__Clostridia; o__Clostridiales; f__NA; g__NA; s__NA; u_313423	0.0039963	0	0.00392095	0.00853728	0.00435454	0.011709	0.0112539	0	0	0.000116628	0	0	0	0.000146932	0	0	0.0435878	0.000126274	0	0.133665	0.00324684	0.00259508	0.00531617	0.00429566	0.039568	0.0148487	0.0212469	0.00344484	0	0	0	0	0	0.0218982	0	0.0450836	0.0186712	0.0103255	0.022239	0.879472	0	0.024289	0.103111	0.102708	0.0296189	0.0215736	0.0213275	0.0151727
185659	k__Bacteria; p__Firmicutes; c__Clostridia; o__Clostridiales; f__Veillonellaceae; g__Acidaminococcus; s__NA; u_185659	0.0208695	0	0.000130698	0.0111419	0.000114593	0.0146684	0.0232751	0	0	0.00396536	0	0	0	0	0	0.000139559	0	0.0141427	0.00304023	0.0143947	0.000624392	0	0	0	0	0	0	0.00959633	0	0	0	0	0	0.0245051	0.0149138	0.0238199	0.000350085	0.000127475	0.000349303	0.000634173	0.265448	0.0133073	0.00103572	0.000467386	0.0437287	0.000234495	0.000468736	0.777893
353173	k__Bacteria; p__Firmicutes; c__Clostridia; o__Clostridiales; f__Clostridiaceae; g__Clostridium; s__NA; u_353173	0.0410731	0.000779785	0.630359	0.312696	0.00515669	0.0232893	0.0416906	0.000472748	0	0.00396536	0.0137125	0	0.0036376	0.00382022	0.0149334	0.0184217	0.00504429	0.0039145	0.00152012	0.173193	0.0222284	0.0605519	0.0226515	0.0329755	0.033569	0.0453209	0.0627686	0.0375241	0	0	0	0	0	0.00182485	0.0260992	0.0241685	0.00023339	0.00828588	0.00186295	0.018391	0.00346387	0.00167956	0.0261231	0.00338855	0.00757964	0.0336501	0.00164058	0.0239262
351294	k__Archaea; p__Euryarchaeota; c__Thermoplasmata; o__E2; f__Marine group II; g__NA; s__NA; u_351294	0.0124329	0	0	0.000434099	0.000114593	0.0012867	0.000127885	0	0	0.000466513	0.000116207	0	0.000469368	0	0.843518	0.000139559	0.000258681	1.20377	0.00163705	0.000114243	0	0.0739599	0	0	0.000127639	0	0	0	0	0	0	0	0	0.000912424	0	0	0	0.0010198	0	0	0	0.000129197	0	0	0	0	0	0
186968	k__Bacteria; p__Firmicutes; c__Clostridia; o__Clostridiales; f__Lachnospiraceae; g__NA; s__NA; u_186968	0.00799259	0	0.016468	0.0131677	0.00893827	0.00141537	0.00882409	0	0	0.00793071	0.00127828	0	0.00105608	0.0705271	0.00131765	0.0200964	0.00297484	0.00088392	0.00187091	0.00285608	0.00849173	0.00389262	0.00531617	0.0162983	0.00574374	0.0157526	0.114567	0.0139024	0	0	0	0	0	0.0139471	0.012234	0.0045316	0.0107359	0.0030594	0.0200267	0.0426164	0.162917	0.0126613	0.0878057	0.0401952	0.0253043	0.00597963	0.00539047	0.0147058
1110312	k__Bacteria; p__Firmicutes; c__Clostridia; o__Clostridiales; f__NA; g__NA; s__NA; u_1110312	0.0170953	0.00136462	0.0296685	0.0748097	0.00767775	0.02612	0.00498753	0	0.00124303	0.00548152	0.00615899	0	0.00821394	0.00734658	0.199624	0.137884	0.00646703	0.00618744	0.0032741	0.00491246	0.00799222	0.158733	0.0197623	0.0102338	0.00663722	0.057329	0.00791551	0.0215302	0	0	0	0	0	0.0353239	0.00675784	0.0242847	0.0114361	0.0837511	0.023054	0.0159812	0.00669682	0.0158912	0.319231	0.0105162	0.0225057	0.0133662	0.0135934	0.00676936
292816	k__Bacteria; p__Firmicutes; c__Clostridia; o__Clostridiales; f__Ruminococcaceae; g__NA; s__NA; u_292816	0.0370768	0.0115018	0.138018	0.0180874	0.00458373	0.0168558	0.0388772	0	0	0.00513164	0.00348622	0	0.00281621	0.00499567	0.0149334	0.0269348	0.0147448	0.00277803	0.00128625	0.0370148	0.0151103	0.131052	0.0112102	0.082123	0.148061	0.0389941	0.182196	0.0152557	0.0013395	0.000440649	0	0	0	0.0501833	0.00932115	0.053682	0.0169208	0.125308	0.00849971	0.0624027	0.00900607	0.0564589	0.0375159	0.0128531	0.0108447	0.0112558	0.0080857	0.0140056
79134	k__Bacteria; p__Actinobacteria; c__Acidimicrobiia; o__Acidimicrobiales; f__ZA3409c; g__NA; s__NA; u_79134	0.0452914	0	0.00143768	0.0299528	0.0178765	0.0865949	0.00741735	0	0	0.0121293	0.0116207	0	0.018188	0.0166033	1.09695	0.0195382	0.0190131	0.550051	0.00561274	0.00114243	0.00312196	0.152461	0.00161797	0.00126343	0.00421208	0.00361534	0.00152756	0.0012303	0	0	0	0	0	0.0321955	0.000116514	0	0	0.0349282	0	0.000126835	0	0.00103357	0	0	0	0	0	0
4478125	k__Bacteria; p__Firmicutes; c__Clostridia; o__Clostridiales; f__Ruminococcaceae; g__Faecalibacterium; s__prausnitzii; u_4478125	0.00643848	0	0.019082	0.00911607	0.00320861	0.0137677	0.0104866	0	0	0.077791	0.00290518	0	0.1042	0.00910976	0.0048314	0.0138163	0.0128047	0.00315686	0.00350796	0.0608917	0.0258498	0.00583894	0.0591713	0.0147821	0.0405891	0.0131702	0.0284681	0.0195617	0	0	0	0	0	0.00886355	0.0154964	0.0197531	0.0273067	0.025495	0.0229376	0.0171227	0.0278264	0.0324284	0.0128889	0.0261736	0.0354494	0.00867632	0.0476939	0.0281279
9356	k__Bacteria; p__Proteobacteria; c__Gammaproteobacteria; o__Aeromonadales; f__Succinivibrionaceae; g__Anaerobiospirillum; s__NA; u_9356	0.0162072	0	0.0223494	0	0	0.0445198	0.0423301	0	0	0	0	0	0	0	0	0	0	0	0	1.16608	0.0113639	0.00821776	0.0187222	0.0160456	0.0118704	0.0216921	0.0212469	0.0217763	0	0	0	0	0	0	0	0.0493828	0	0	0	0	0	0	0	0	0	0	0	0.0476189
279534	k__Bacteria; p__Firmicutes; c__Clostridia; o__Clostridiales; f__Ruminococcaceae; g__NA; s__NA; u_279534	0.198483	0	0.0192127	0.0182321	0	0.00102936	0.000511542	0	0	0.000233256	0.000929659	0	0.000234684	0	0.00153726	0.000279117	0.000646703	0.0188149	0	0.000456973	0.00124878	0.00562268	0.00127126	0.000126343	0.00280805	0.00258239	0.00111095	0.000861209	0	0	0	0	0	1.17416	0.000349543	0.0159187	0.0131865	0.119317	0.01339	0.0247328	0	0.0140824	0.0258929	0.0169427	0.0187742	0.01278	0.0180464	0
194097	k__Bacteria; p__Firmicutes; c__Clostridia; o__Clostridiales; f__Ruminococcaceae; g__NA; s__NA; u_194097	0.0390749	0.1466	0.126385	0.0160617	0.00825071	0.0104223	0.074813	0.000472748	0	0.0355716	0.0112721	0	0.0050457	0.0126361	0.0162511	0.0298655	0.0169436	0.00568234	0.00280637	0.0239911	0.0196059	0.0646608	0.0153707	0.0113709	0.24596	0.0304722	0.24052	0.0211611	0	0.000440649	0.00201272	0	0	0.0140774	0.0135157	0.0067393	0.00431772	0.0178465	0.0037259	0.0414749	0.02748	0.00839778	0.0452263	0.0127363	0.023322	0.010435	0.00644513	0.00898691
523542	k__Bacteria; p__Firmicutes; c__Clostridia; o__Clostridiales; f__Lachnospiraceae; g__Dorea; s__NA; u_523542	0.0142091	0.0111119	0.0118936	0.00405159	0.00401076	0.00720552	0.0193107	0.000472748	0	0.00268245	0.00278898	0	0.00821394	0.0238029	0.0048314	0.010746	0.0465626	0.00467215	0.00163705	0.0199926	0.0565699	0.016003	0.0463432	0.0188251	0.0213157	0.0262112	0.0301345	0.01218	0.00267899	0.107959	0.000335453	0	0.000626669	0.026721	0.0127001	0.0442702	0.0210051	0.0116002	0.116784	0.0144592	0.0319831	0.0176999	0.0226707	0.0200976	0.064835	0.0177044	0.0233196	0.0325629
555945	k__Bacteria; p__Firmicutes; c__Clostridia; o__Clostridiales; f__Clostridiaceae; g__SMB53; s__NA; u_555945	0.0199815	0.000389892	0.0137233	0.0231519	0.0151263	0.0212305	0.00920775	0.0151279	0.00248607	0.0136455	0.0080183	0	0.0186574	0.049369	0.0731298	0.0121416	0.142016	0.0135113	0.00304023	0.00674035	0.104149	0.0313572	0.0740797	0.00518006	0.0135297	0.00942572	0.0115261	0.00885815	0.00267899	0	0.0342162	0.265436	0.230927	0.0132953	0.00535966	0.0166159	0.00548467	0.00599133	0.00232869	0.0221961	0.0226306	0.00322992	0.00517858	0.0065434	0.0609869	0.0148904	0.0141793	0.0334967
177061	k__Bacteria; p__Firmicutes; c__Clostridia; o__Clostridiales; f__Lachnospiraceae; g__NA; s__NA; u_177061	0.0357447	0.00389892	0.0375105	0.0287952	0.00492751	0.0178851	0.017904	0.000472748	0	0.00688106	0.00267277	0	0.0122036	0.0146932	0.0116393	0.0502411	0.0344046	0.00315686	0.00198784	0.0429555	0.101901	0.0531992	0.0301635	0.0288062	0.12164	0.0444171	0.0280515	0.0805845	0.000669748	0.000440649	0	0	0	0.100758	0.00605875	0.044154	0.0315077	0.0562165	0.00803397	0.031455	0.0252863	0.0218342	0.0397025	0.0199807	0.0852417	0.00773834	0.0176948	0.010154
denovo_148858	k__Bacteria; p__Firmicutes; c__Clostridia; o__Clostridiales; f__Veillonellaceae; g__Acidaminococcus; s__NA; u__denovo_148858	0.00155412	0	0.017775	0	0.00114593	0.00025734	0.000127885	0	0	0	0.0125504	0	0	0.000293863	0.00153726	0.0114438	0	0.000252549	0	0.00034273	0	0.00540642	0	0.00871767	0	0	0.00166642	0	0	0	0	0	0	0.0255479	0.704796	0.00615832	0.00315077	0.0782697	0.35396	0.00900526	0.0098143	0.00516787	0.00863097	0.0759502	0.00781286	0.0300154	0.00632794	0.0162231
521792	k__Bacteria; p__Firmicutes; c__Clostridia; o__Clostridiales; f__Ruminococcaceae; g__NA; s__NA; u_521792	0.0222016	0.0105271	0.196048	0.0263353	0.00687559	0.02419	0.187992	0	0	0.00268245	0.00406726	0	0.000821394	0.00249784	0.00812553	0.0101878	0.0100886	0.00151529	0.00105239	0.0548368	0.0146108	0.0434676	0.0167575	0.047884	0.068542	0.0298266	0.238715	0.0232526	0	0	0	0	0	0.0248961	0.00955418	0.030443	0.0228722	0.0846435	0.00686963	0.0646857	0.00646589	0.0317824	0.0400477	0.0140216	0.0125939	0.0134835	0.00656231	0.015056
658370	k__Bacteria; p__Firmicutes; c__Clostridia; o__Clostridiales; f__Lachnospiraceae; g__NA; s__NA; u_658370	0.302386	0.0212491	0.0137233	0.00795848	0.0175328	0.0236753	0.037982	0	0	0.0885208	0.0032538	0	0.00762723	0.029974	0.00812553	0.00907131	0.0433291	0.0395238	0.00210478	0.0282181	0.0186069	0.0620657	0.0171042	0.013645	0.0234855	0.0201426	0.0368002	0.0327259	0.000669748	0.0475901	0	0	0	0.0762526	0.00722389	0.017894	0.0161039	0.00535395	0.00267799	0.0178837	0.0193977	0.00284233	0.00425794	0.0237198	0.0103783	0.00105523	0.00773415	0.113912
denovo_19891	k__Bacteria; p__Bacteroidetes; c__Bacteroidia; o__Bacteroidales; f__Prevotellaceae; g__Prevotella; s__copri; u__denovo_19891	0.000222016	0.000389892	0.000653492	0	0	0.00334542	0.000639427	0.0241102	0	0.000349884	0.000929659	0	0.00058671	0.00367329	0.00175687	0.0258183	0.000129341	0	0.000233864	0.00719733	0.000499514	0.00108128	0.0255407	0.0099811	0.0114875	0.000258239	0.000555475	0.0317417	0.431317	0.21019	0.00167727	0	0.000626669	0	0.000233029	0.000697169	0.00816866	0	0.000349303	0.00240986	0.0226306	0.00232554	0.00264683	0	0.0011661	0.00105523	0.00140621	0.000116713
332450	k__Bacteria; p__Firmicutes; c__Clostridia; o__Clostridiales; f__Lachnospiraceae; g__Coprococcus; s__eutactus; u_332450	0.0353006	0.0148159	0.0100638	0.0128783	0.00206268	0.00295941	0.0226357	0	0	0.00419861	0.000581037	0	0.00105608	0.000146932	0.00812553	0.00209338	0.00465626	0.00265176	0.00561274	0.0267329	0.0128625	0.0588219	0.00924552	0.0113709	0.228601	0.0184641	0.034856	0.0150096	0	0.000881298	0	0	0.000313334	0.0608717	0.00640829	0.0116195	0.00700171	0.132319	0.00640389	0.0202935	0.038449	0.0640815	0.0163413	0.0164754	0.245347	0.00398642	0.0121871	0.00910362
165118	k__Bacteria; p__Bacteroidetes; c__Bacteroidia; o__Bacteroidales; f__[Paraprevotellaceae]; g__Paraprevotella; s__NA; u_165118	0.0102128	0.032556	0.0477049	0.00448569	0.0017189	0.00540414	0.0309483	0.00236374	0	0.00256582	0.0320732	0	0.00469368	0.00910976	0.0133961	0.133697	0.00362154	0.00328313	0.0143826	0.00925371	0.00512001	0.0406563	0.0033515	0.00631715	0.0454394	0.0200135	0.00374945	0.00504422	0.010716	0.000440649	0.0261654	0	0.000313334	0.0109491	0.0581407	0.0364852	0.0306908	0.0240928	0.0140886	0.0163617	0.0117772	0.0543918	0.0222104	0.00736133	0.0115444	0.345529	0.0128903	0.0119047
370287	k__Bacteria; p__Firmicutes; c__Clostridia; o__Clostridiales; f__Ruminococcaceae; g__Faecalibacterium; s__prausnitzii; u_370287	0.00177613	0	0.00339816	0.00274929	0.00206268	0.00604749	0.00818467	0.000945497	0.000828689	0.0201767	0.0016269	0.000399004	0.02781	0.00940362	0.0112001	0.00418676	0.00232813	0.00202039	0.00116932	0.0102819	0.0063688	0.00367637	0.0122503	0.00454835	0.0100835	0.00309887	0.00694343	0.0045521	0.438685	0.0105756	0.00100636	0	0	0.00195519	0.00431103	0.00464779	0.00700171	0.00866831	0.00570528	0.00431238	0.00669682	0.00490947	0.00425794	0.00350539	0.00757964	0.00152422	0.00667949	0.00770306
357312	k__Bacteria; p__Firmicutes; c__Clostridia; o__Clostridiales; f__Lachnospiraceae; g__NA; s__NA; u_357312	0.233117	0.0192997	0.00954099	0.00709028	0.016616	0.0183998	0.0450157	0.112041	0	0.111497	0.00337001	0.00478805	0.0095047	0.0285047	0.00351374	0.010746	0.0315591	0.0318211	0.00198784	0.0269614	0.0122381	0.0259508	0.0159485	0.0120026	0.0179971	0.0125246	0.0290235	0.0417071	0	0.0449462	0.00670907	0.0274092	0.0247534	0.0603503	0.00943767	0.0147567	0.0205383	0.00446163	0.00209582	0.0134445	0.021476	0.00206715	0.00552382	0.019046	0.018541	0.00128972	0.00796852	0.122665
433722	k__Bacteria; p__Firmicutes; c__Clostridia; o__Clostridiales; f__Ruminococcaceae; g__NA; s__NA; u_433722	0.00732654	0.297878	0.0343737	0.0180874	0.00595885	0.00810621	0.196048	0	0	0.00116628	0.000813451	0	0.000469368	0	0.00790592	0.0149328	0.00400956	0.000252549	0.000233864	0.0130237	0.00412099	0.0250858	0.00612516	0.00669618	0.0111046	0.0242744	0.232188	0.00738179	0	0	0	0	0	0.0181181	0.00337892	0.0175454	0.0101525	0.101215	0.011527	0.0669687	0.00415665	0.102711	0.161457	0.0185786	0.0193572	0.00937981	0.0116012	0.00887019
290455	k__Bacteria; p__Bacteroidetes; c__Bacteroidia; o__Bacteroidales; f__NA; g__NA; s__NA; u_290455	0.013321	0	0.012155	0.0001447	0.00893827	0.00360276	0.12763	0	0	0.0204099	0	0	0.000352026	0	0	0.000279117	0	0.00303058	0	0.0282181	0.00611904	0.00778525	0.0161797	0.00960207	0.00689249	0.00748892	1.11789	0.0457671	0	0	0	0	0	0.00495316	0	0.00209151	0.000116695	0	0	0	0.0293274	0	0	0.0157743	0.0423294	0	0	0.00198412
323200	k__Bacteria; p__Firmicutes; c__Erysipelotrichi; o__Erysipelotrichales; f__Erysipelotrichaceae; g__p-75-a5; s__NA; u_323200	0.0457354	0	0.66055	0	0.0084799	0.00797754	0.180063	0	0	0	0.0148745	0	0	0	0.000878436	0	0	0	0	0.0278754	0.0242264	0.0460627	0.0280833	0.0251423	0.0385469	0.0392523	0.294679	0.0238678	0	0	0	0	0	0.000130346	0.0313424	0.0044154	0	0.0005099	0	0	0	0	0	0.00852979	0	0.0320086	0	0.00466852
766768	k__Bacteria; p__Firmicutes; c__Bacilli; o__Lactobacillales; f__Enterococcaceae; g__Enterococcus; s__NA; u_766768	0.0446253	0.000389892	0.0256169	0.0266247	0.0156993	0.00283074	0.00447599	0	0.00124303	0.000816397	0.00383484	0.092968	0.032269	0.000881589	0.00153726	0.00544278	0.00219879	0.000757646	0.00304023	0.00788279	0.0229776	0.0663909	0.020109	0.0131397	0.0448012	0.842762	0.0172197	0.0193157	0	0	0.00469635	0	0.000313334	0.00430143	0.00640829	0.00174292	0.00210051	0.010198	0.00116434	0.0032977	0.000692774	0.00116277	0.069393	0.00222008	0.00326507	0.00891082	0.0216791	0.000816992
185136	k__Bacteria; p__Firmicutes; c__Clostridia; o__Clostridiales; f__Ruminococcaceae; g__NA; s__NA; u_185136	0	0	0	0	0	0	0	0	0	0	0	0	0	0	0	0	0	0	0	0	0	0	0	0	0	0	0	0	0.0013395	0	0	0	0	0	0	0	0.000116695	0	0	0	0	0	0	0	0	0	0	0.000233426
367977	k__Bacteria; p__Bacteroidetes; c__Bacteroidia; o__Bacteroidales; f__Rikenellaceae; g__NA; s__NA; u_367977	0.00710453	0.00935742	0.0182978	0.0118654	0.00607344	0.0299801	0.00422022	0.0179644	0.37001	0.00186605	0.0112721	0.000399004	0.00868331	0.00411408	0.00614905	0.00530323	0.000517363	0.00126274	0.000467728	0.00456973	0.00312196	0.0268159	0.0121347	0.012508	0.0163378	0.0881885	0.00652683	0.00430604	0.000669748	0	0.00201272	0	0.000313334	0.016554	0.00501012	0.0563545	0.00525128	0.0147871	0.0161844	0.0091321	0.00692774	0.00865617	0.0128889	0.252271	0.0367321	0.010435	0.203666	0.00957047
348009	k__Bacteria; p__Firmicutes; c__Clostridia; o__Clostridiales; f__Ruminococcaceae; g__Oscillospira; s__NA; u_348009	0.0102128	0.00175452	0.0249634	0.0219943	0.00744856	0.177307	0.0115097	0.00567298	0	0.00804734	0.00581037	0	0.0109128	0.0116076	0.0210825	0.0233063	0.0804499	0.00606116	0.00678206	0.00525519	0.0879144	0.022707	0.0136371	0.0270374	0.0114875	0.0136867	0.0112484	0.0158708	0.00334874	0	0.0164372	0	0.00250667	0.0318045	0.00990372	0.0211474	0.0182044	0.028172	0.00489024	0.0228302	0.0192822	0.0731253	0.0118532	0.0377414	0.0402304	0.00750385	0.0171089	0.0108543
denovo_85	k__Bacteria; p__Bacteroidetes; c__Bacteroidia; o__Bacteroidales; f__Bacteroidaceae; g__Bacteroides; s__NA; u__denovo_85	0.00355226	0	0	0	0.00137512	0	0	0.00378199	0.000414345	0.0381374	0.00209173	0.237008	0.0113822	0	0	0.00209338	0	0.000126274	0.00058466	0	0	0	0.000462276	0.00151612	0	0.00103296	0	0	0	0	0.000335453	2.69245	0	0	0.000116514	0.00023239	0	0	0.00186295	0	0	0	0	0.00782871	0	0.000234495	0.0110153	0.000233426
357471	k__Bacteria; p__Firmicutes; c__Clostridia; o__Clostridiales; f__NA; g__NA; s__NA; u_357471	0.0148751	0.000974731	0.0193434	0.00998427	0.0216581	0.00630483	0.00498753	0	0	0.00338222	0.00127828	0	0.00176013	0.00161625	0.00812553	0.0953185	0.00646703	0.00290431	0.00233864	0.0193071	0.00237269	0.0231395	0.00242695	0.00656984	0.0079136	0.00684333	0.032773	0.00553634	0	0	0	0	0	0.0612628	0.00780646	0.0562383	0.0123697	0.0258774	0.0125749	0.133303	0.0131627	0.0198963	0.0451112	0.146292	0.0186576	0.00902806	0.00855444	0.0178571
366391	k__Bacteria; p__Firmicutes; c__Clostridia; o__Clostridiales; f__Christensenellaceae; g__NA; s__NA; u_366391	0.000222016	1.02249	0.000261397	0.513973	0.00618803	0.00579015	0.0126607	0	0	0.0142286	0.00290518	0	0.0050457	0.00690578	0.00395296	0.00697793	0.00607901	0.00315686	0.00245557	0.00034273	0.00387123	0	0.000231138	0.000505372	0.000638194	0.0126537	0.00180529	0.0255902	0	0	0	0	0	0.00299797	0.000932115	0.00348584	0.0368757	0.00140223	0.00174652	0.0124298	0.0227461	0.00439269	0.0271588	0.0017527	0.0316013	0.00164147	0.00187495	0.00105042
46910	k__Bacteria; p__Firmicutes; c__Clostridia; o__Clostridiales; f__Ruminococcaceae; g__NA; s__NA; u_46910	0.039741	0	0.552724	0.000434099	0.00309402	0.00077202	0.00102308	0	0	0.000466513	0.0146421	0	0.00058671	0.000587726	0.000658827	0.0156306	0.0130634	0.000378823	0	0.0137092	0.0181074	0.0568756	0.0196467	0.0141504	0.0440354	0.0307304	0.162337	0.0209151	0	0	0	0	0	0.00821182	0.0266818	0.00952797	0.00793527	0.0071386	0.00826684	0.271934	0.000692774	0.0105941	0.0200238	0.0132036	0.0131769	0.0389262	0.0100778	0.000816992
780650	k__Bacteria; p__Firmicutes; c__Clostridia; o__Clostridiales; f__Clostridiaceae; g__NA; s__NA; u_780650	0.0113228	0	0.0180364	0.00332809	0.00148971	0.0155691	0.0017904	0.000472748	0.000414345	0.00221593	0.00139449	0	0.00258152	0.0174849	0.00944318	0.00265161	0.00284549	0.00189411	0.000701592	0.00879673	0.0139864	0.00713648	0.0421827	0.00745424	0.00714777	0.0373155	0.0177752	0.00516725	0	0.000881298	0.0348872	0	0.0560868	0.0126436	0.0153799	0.00639071	0.00431772	0.0035693	0.00523955	0.0202935	0.0166266	0.0136948	0.00874605	0.0260568	0.0162088	0.00351743	0.0112497	0.0119047
25947	k__Bacteria; p__Firmicutes; c__Clostridia; o__Clostridiales; f__Veillonellaceae; g__Acidaminococcus; s__NA; u_25947	0	0	0.00627353	0	0.000114593	0	0	0	0	0.00128291	0.00418346	0	0.00246418	0	0	0	0	0.000252549	0.00280637	0	0.0146108	0.000216257	0.00115569	0	0.000255278	0	0	0.00319878	0	0	0	0	0	0.00495316	0.00803949	0.00580974	0.00665162	0.0035693	0.0037259	0.0131908	0.0320985	0.89417	0.0118532	0.00490755	0.0425626	0.276587	0.036913	0.000583565
denovo_85420	k__Bacteria; p__Firmicutes; c__Clostridia; o__Clostridiales; f__Lachnospiraceae; g__[Ruminococcus]; s__gnavus; u__denovo_85420	0	0	0	0	0.000458373	0	0	0	0	0.000116628	0	3.91104	0	0	0	0	0	0	0	0	0	0	0	0	0	0	0	0	0	0	0	0.332373	0	0	0	0	0	0	0	0	0	0	0	0	0	0.000117248	0	0
367433	k__Bacteria; p__Firmicutes; c__Clostridia; o__Clostridiales; f__Ruminococcaceae; g__Faecalibacterium; s__prausnitzii; u_367433	0.0159852	0.000974731	0.0235257	0.00622208	0.00446914	0.0163411	0.0287742	0.000472748	0	0.032306	0.00185932	0	0.0451767	0.00675885	0.00592944	0.0143745	0.00814846	0.00239921	0.000701592	0.0666038	0.0347162	0.0155705	0.0704971	0.0194568	0.0410997	0.0131702	0.0318009	0.0202999	0.00736722	0.00132195	0	0	0	0.0130346	0.00675784	0.0217284	0.0197215	0.0443613	0.0207253	0.0225766	0.0200905	0.0382422	0.0138095	0.014489	0.0340501	0.0100833	0.0345693	0.0198412
4332082	k__Bacteria; p__Firmicutes; c__Clostridia; o__Clostridiales; f__Lachnospiraceae; g__Roseburia; s__NA; u_4332082	0.170953	0	0.0103252	0.00376219	0.00229186	0.00604749	0.00511542	0	0	0.00303233	0.00127828	0	0.0105608	0.0185134	0.00658827	0.0427049	0.00258681	0.00202039	0.00175398	0.00594065	0.00836685	0.00281134	0.02843	0.0184461	0.00408444	0.0139449	0.0144423	0.00676664	0	0	0	0	0	0.0119919	0.0450911	0.0101089	0.079236	0.00701113	0.0126913	0.0228302	0.062927	0.00697662	0.0123135	0.014489	0.120341	0.00832458	0.0304679	0.0294117
842596	k__Bacteria; p__Firmicutes; c__Clostridia; o__Clostridiales; f__Lachnospiraceae; g__Coprococcus; s__NA; u_842596	0.0217576	0.0025343	0.0267932	0.00940547	0.00401076	0.013253	0.0152184	0.000945497	0	0.00548152	0.00185932	0	0.0106781	0.00543647	0.0105412	0.0147932	0.0526417	0.00404078	0.00198784	0.0329021	0.0218537	0.030276	0.0199934	0.0205939	0.0322926	0.0317634	0.0186084	0.132503	0.0120555	0.000440649	0.000335453	0	0	0.0647821	0.00570921	0.0228904	0.0392096	0.0443613	0.0313208	0.0542852	0.0278264	0.0124029	0.0476429	0.0282768	0.0346331	0.0073866	0.0187495	0.0107376
563086	k__Bacteria; p__Firmicutes; c__Clostridia; o__Clostridiales; f__Lachnospiraceae; g__[Ruminococcus]; s__NA; u_563086	0.131878	0	0.00575073	0.0134571	0.0297942	0.00102936	0.0191828	0	0	0.000699769	0.000116207	0.000798008	0.013025	0.00146932	0.0118589	0.00307029	0.0289723	0.00252549	0.000350796	0.00514095	0.00786734	0.0549293	0.0701504	0.0082123	0.0172312	0.148229	0.00888759	0.0109497	0.000669748	0.000440649	0	0	0	0.0149898	0.00256332	0.0113871	0.00606815	0.027917	0.0268963	0.0272695	0.00473396	0.00542626	0.0224405	0.0652003	0.0197071	0.00844183	0.207416	0.00571894
3256931	k__Bacteria; p__Bacteroidetes; c__Bacteroidia; o__Bacteroidales; f__Bacteroidaceae; g__Bacteroides; s__NA; u_3256931	0.0501757	0.0113069	0.00117629	0.0176533	0.0598177	0.0051468	0.00575484	0	0	0.179374	0.00848313	0	0.238087	0.0055834	0.00549022	0.0140954	0.00633769	0.00277803	0.129327	0.00114243	0.00074927	0.00497391	0.00774312	0.0017688	0.0022975	0.0198844	0.00374945	0.00356787	0	0	0	0	0	0.00417108	0.00361195	0.00185912	0.00350085	0.0109629	0.00384233	0.0029172	0.00542673	0.00839778	0.00425794	0.0292116	0.00722981	0.00586238	0.0919895	0.00326797
304531	k__Bacteria; p__Firmicutes; c__Clostridia; o__Clostridiales; f__Ruminococcaceae; g__NA; s__NA; u_304531	0.00222016	0	0.0270546	0.117641	0.00114593	0.00051468	0.00191828	0.000472748	0	0.00303233	0.00185932	0	0.00176013	0.0728781	0.000658827	0.0016747	0.00116407	0.00101019	0.00116932	0.000799703	0.0716802	0.00519017	0.000808983	0.00126343	0.00153167	0.00503566	0.000555475	0.00418301	0	0	0	0	0	0.0239837	0.00186423	0.0306754	0.525595	0.0103255	0.0227047	0.0339917	0.00254017	0.0273897	0.0619128	0.0260568	0.0437287	0.026498	0.0282414	0
307238	k__Bacteria; p__Firmicutes; c__Clostridia; o__Clostridiales; f__Ruminococcaceae; g__Oscillospira; s__NA; u_307238	0.00888066	0	0.0118936	0.00723498	0.0103134	0.0252193	0.137221	0	0	0.00723094	0.000581037	0	0.0095047	0.00587726	0.00570983	0.00600102	0.00103473	0.000757646	0.000233864	0.00674035	0.0113639	0.039575	0.0221892	0.0569807	0.0112322	0.102392	0.130675	0.008243	0.0013395	0	0	0	0	0.0164236	0.000815601	0.0196369	0.0598646	0.105167	0.0146707	0.0221961	0.00300202	0.0139532	0.0314167	0.159846	0.0179579	0.0134835	0.131129	0.0053688
4335376	k__Bacteria; p__Actinobacteria; c__Coriobacteriia; o__Coriobacteriales; f__Coriobacteriaceae; g__NA; s__NA; u_4335376	0.0259759	0	0.123771	0.00419629	0.00148971	0.00180138	0.00460387	0	0	0.000933025	0.00406726	0	0.00457634	0.00543647	0.000658827	0	0.00426824	0	0	0.0239911	0.54422	0.0348174	0.0199934	0.00972841	0.182396	0.0220794	0.0690177	0.0345714	0	0	0	0	0	0.0070387	0.00757344	0.00522876	0.00933561	0.0020396	0.00232869	0.0109078	0.00438757	0.0111109	0.00989684	0.00373909	0.00583049	0.0106695	0.0500376	0.00326797
denovo_78284	k__Bacteria; p__NA; c__NA; o__NA; f__NA; g__NA; s__NA; u__denovo_78284	0.000444033	0.233351	0	0.0173639	0.00974042	0.0208445	0.00332502	0.00378199	0.0182312	0.00956351	0.00441588	0	0.00750989	0.0480466	0.0507297	0.325032	0.0082778	0.00568234	0.00350796	0	0.0484528	0.00324385	0.000808983	0.0209729	0	0.000129119	0	0.00799694	0	0	0	0	0.00250667	0.0151202	0	0.0161511	0.30154	0.00994306	0.0360947	0.0197862	0.00600404	0.0161496	0.0245119	0.0174101	0.028686	0.0125455	0.0187495	0
4336943	k__Bacteria; p__Bacteroidetes; c__Bacteroidia; o__Bacteroidales; f__Rikenellaceae; g__NA; s__NA; u_4336943	0.00222016	0	0.000130698	0	0	0.00025734	0.000511542	0.00520023	0.273467	0	0	0	0	0	0.0213021	0.000139559	0	0	0	0	0.000124878	0.0644446	0	0.000126343	0.000510555	0.000129119	0	0	0	0	0	0	0.000313334	0.0325866	0	0.012549	0.0071184	1.02605	0.0129242	0.0119225	0	0.0118861	0.0148453	0.0142553	0.012244	0.0114903	0.016523	0
denovo_1462222	k__Bacteria; p__Firmicutes; c__Erysipelotrichi; o__Erysipelotrichales; f__Erysipelotrichaceae; g__Bulleidia; s__p-1630-c5; u__denovo_1462222	0.0410731	0	0.250157	0	0.00320861	0.00360276	0.00601061	0	0	0.00128291	0.009529	0	0.00105608	0.00117545	0	0	0.00142275	0.000631371	0.00105239	0.0391854	0.235146	0.0475765	0.0398713	0.0175617	0.0590968	0.0300848	0.090959	0.0298962	0	0	0	0	0	0.0362363	0.0188753	0.00801744	0.00385094	0.00497153	0.00139721	0.0163617	0.00230925	0.217309	0.00218651	0.00736133	0.00571388	0.0281394	0.00328116	0.00618579
4380450	k__Bacteria; p__Firmicutes; c__Clostridia; o__Clostridiales; f__Ruminococcaceae; g__NA; s__NA; u_4380450	0.013765	0.00311914	0.017775	0.00824788	0.0105426	0.00784887	0.0668841	0	0	0.0158614	0.00244035	0	0.00258152	0.00646499	0.0158118	0.0080944	0.0266442	0.0044196	0.00175398	0.0050267	0.00836685	0.0627145	0.00704971	0.0082123	0.0103387	0.0619773	0.240382	0.00602846	0	0	0	0	0	0.0222892	0.00477709	0.00964417	0.0441107	0.247684	0.00756823	0.0157275	0.00611951	0.0186043	0.0189881	0.0812083	0.012244	0.00750385	0.00796852	0.00560223
352733	k__Bacteria; p__Firmicutes; c__Clostridia; o__Clostridiales; f__Lachnospiraceae; g__NA; s__NA; u_352733	0.0104348	0.000974731	0.00797261	0.0102737	0.00446914	0.0238039	0.0276232	0.000472748	0	0.0148118	0.00418346	0	0.0276927	0.0142524	0.00812553	0.0182822	0.0393196	0.00366195	0.00105239	0.0298175	0.0550714	0.0224907	0.0240384	0.0112445	0.0206775	0.0156234	0.0124982	0.0501962	0.00334874	0	0	0	0	0.0383218	0.0572086	0.0159187	0.0912556	0.0224356	0.00582172	0.0395724	0.0168575	0.0121445	0.0177223	0.0248883	0.037665	0.00809008	0.0198041	0.0529877
denovo_88677	k__Bacteria; p__Actinobacteria; c__Coriobacteriia; o__Coriobacteriales; f__Coriobacteriaceae; g__NA; s__NA; u__denovo_88677	0.0559482	0	0.0118936	0.0217049	0.00275024	0.00283074	0.000895198	0.00189099	0	0.00151617	0.0598468	0	0.0513958	0.00205704	0.00153726	0.00153514	0.00194011	0.0088392	0.000350796	0.00582641	0.0114888	0.0694185	0.0367509	0.00656984	0.0155719	0.338938	0.00736004	0.00627452	0	0	0	0	0	0.258868	0.00233029	0.0163835	0.00793527	0.0229455	0.00675319	0.00900526	0	0.00736421	0.0383215	0.00747817	0.0110779	0.0140697	0.171675	0.000700278
588216	k__Bacteria; p__Proteobacteria; c__Gammaproteobacteria; o__Enterobacteriales; f__Enterobacteriaceae; g__NA; s__NA; u_588216	0.00932469	0.00428882	0.0142461	0.0256118	0.0390763	0.00990759	0.0287742	0.0434929	0.481054	0.0116628	0.0122018	0.0698257	0.044942	0.017191	0.00461179	0.0622431	0.00543231	0.00555607	0.200889	0.00788279	0.00774246	0.00324385	0.0147928	0.0118762	0.00650958	0.0169146	0.043327	0.0565937	0	0	0.000335453	0.000865554	0.00219334	0.0243748	0.0198074	0.00557735	0.0492453	0.00573638	0.0071025	0.00418554	0.00785144	0.0152452	0.0893017	0.0193965	0.00827929	0.00644862	0.0166401	0.00887019
133075	k__Bacteria; p__Firmicutes; c__Bacilli; o__Lactobacillales; f__Lactobacillaceae; g__Lactobacillus; s__iners; u_133075	0.0255319	0	0	0	0	0	0	0	0	0	0	0	0	0	0	0	0	0.0159106	0.000467728	0	0	0.000216257	0	0.000252686	0.000510555	0	0.000416606	0	0	0	0	0	0	0.0316742	0.0129331	0	0	0	0	0	0.0113153	0.00284233	0	0.000116846	0	0.000117248	0	0.0107376
828483	k__Bacteria; p__Firmicutes; c__Clostridia; o__Clostridiales; f__Clostridiaceae; g__Clostridium; s__perfringens; u_828483	0.0250879	0	0.008234	0.00882667	0.0101988	0.039759	0.000383656	0	0	0.00513164	0.0047645	0	0.0145504	0.0352636	0.29186	0.0135372	0.00607901	0.00454587	0.00210478	0.00776854	0.0197308	0.0358986	0.252403	0.0111182	0.0111046	0.0273733	0.0854042	0.0139024	0	0	0	0	0	0.00443177	0.00198074	0.000697169	0.00431772	0.0211609	0.00128078	0.000126835	0.0027711	0.00077518	0.00299207	0.0108667	0.00279863	0.00046899	0.0183979	0.00198412
363358	k__Bacteria; p__Firmicutes; c__Clostridia; o__Clostridiales; f__Ruminococcaceae; g__Faecalibacterium; s__prausnitzii; u_363358	0.0026642	0	0.00379026	0.00289399	0.000916746	0.00321675	0.00498753	0	0	0.000933025	0	0	0.00610178	0.00337943	0.0024157	0.00669881	0.0240574	0.000505097	0.000350796	0.0399851	0.00549465	0.00973156	0.0604426	0.0090967	0.0139126	0.00942572	0.00291624	0.0146405	0.0207622	0.0017626	0	0	0	0.00560489	0.000815601	0.00952797	0.0446942	0.0340358	0.0567035	0.0129371	0.00750505	0.00891457	0.00425794	0.00642655	0.0106115	0.00117248	0.0234368	0.0211251
320696	k__Bacteria; p__Actinobacteria; c__Acidimicrobiia; o__Acidimicrobiales; f__NA; g__NA; s__NA; u_320696	0.0457354	0	0.00104559	0.0261906	0.0131782	0.0626623	0.00665004	0	0	0.00979676	0.00894796	0	0.0146677	0.0120484	0.740521	0.015491	0.0206945	0.458502	0.00643126	0.000913946	0.00124878	0.0977481	0.000924552	0.000505372	0.00191458	0.00284063	0.00166642	0.000984239	0	0	0	0	0	0.0290672	0	0	0	0.030849	0.000116434	0.000126835	0	0.000516787	0	0	0.00011661	0	0	0.000116713
denovo_105688	k__Bacteria; p__Firmicutes; c__Clostridia; o__Clostridiales; f__Veillonellaceae; g__Dialister; s__NA; u__denovo_105688	0	0	0.000130698	0	0.000229186	0.00231606	0.00306925	0	0	0	0.00383484	0	0	0	0	0.000139559	0	0	0	0.00377003	0	0	0	0	0	0	0.000277737	0	0	0	0	0	0	0.000651732	0.00209726	0.576558	0.00583476	0.00025495	0.00128078	0.000126835	0.000346387	0.000258393	0.0011508	0.00899718	0.00209898	0.00105523	0.000468736	0.389238
523934	k__Bacteria; p__Firmicutes; c__Clostridia; o__Clostridiales; f__Lachnospiraceae; g__NA; s__NA; u_523934	0.0193154	0.00467871	0.0397323	0.0111419	0.00951124	0.0182711	0.0365752	0.0567298	0.00124303	0.00863048	0.00511312	0.000399004	0.0667676	0.023509	0.00592944	0.0248414	0.0358274	0.00378823	0.00163705	0.0920801	0.0817954	0.0177331	0.0388312	0.0184461	0.0224644	0.018335	0.110539	0.0177163	0.000669748	0.00616909	0.00201272	0.000288518	0.00313334	0.00756009	0.0139817	0.0158025	0.0261397	0.0117277	0.0217732	0.0304403	0.00461849	0.0166664	0.0180675	0.0198639	0.0250711	0.010435	0.0182807	0.0232259
denovo_19923	k__Bacteria; p__Bacteroidetes; c__Bacteroidia; o__Bacteroidales; f__Prevotellaceae; g__Prevotella; s__copri; u__denovo_19923	0	0	0.000130698	0	0	0	0	3.28891	0.00207172	0	0	0.000798008	0	0	0	0.000418676	0	0	0	0	0.000124878	0.000216257	0.000346707	0.000252686	0.000127639	0	0	0	0	0.00484714	0.460913	0	0.271974	0.000130346	0	0	0.00175043	0.00025495	0	0.000380504	0.000808237	0	0	0	0	0.000117248	0	0
4301141	k__Bacteria; p__Firmicutes; c__Clostridia; o__Clostridiales; f__NA; g__NA; s__NA; u_4301141	0.0293062	0.000584839	0.0120243	0.0124442	0.00126053	0.0220026	0.00652216	0	0	0.000233256	0.000348622	0	0.00058671	0.000293863	0.0186668	0.00781528	0.00814846	0.000378823	0.00116932	0.00731157	0.0141113	0.549076	0.0106323	0.271511	0.02757	0.0224668	0.0326341	0.00922724	0	0.000440649	0	0	0	0.00586558	0.00477709	0.00522876	0.0023339	0.0387524	0.011527	0.0531437	0.00715867	0.0135656	0.00817065	0.00432332	0.00583049	0.00316568	0.00316397	0.00653593
367946	k__Bacteria; p__Firmicutes; c__Clostridia; o__Clostridiales; f__Ruminococcaceae; g__NA; s__NA; u_367946	0.0155412	0.178766	0.0650878	0.0157723	0.00653181	0.0193005	0.28608	0	0	0.000116628	0.0032538	0	0.00234684	0.000440795	0.00680788	0.00907131	0.00168143	0.000252549	0.000233864	0.0202211	0.00911612	0.0259508	0.0144461	0.0205939	0.0496515	0.0198844	0.205526	0.00873512	0	0	0	0	0.000313334	0.00951528	0.00629178	0.0450836	0.00571806	0.0298292	0.00675319	0.0201667	0.00161647	0.00633063	0.0413136	0.0181112	0.00781286	0.0112558	0.0246087	0.0141223
576712	k__Bacteria; p__Firmicutes; c__Clostridia; o__Clostridiales; f__Ruminococcaceae; g__NA; s__NA; u_576712	0.0206475	0.0598485	0.0243099	0.00897137	0.00126053	0.0240613	0.0262165	0	0	0.000816397	0.0212659	0	0.00457634	0.00602419	0.0125177	0.00195382	0.00543231	0.00606116	0.00140318	0.0420415	0.0289718	0.0253021	0.011788	0.013266	0.0239961	0.0139449	0.012637	0.0045521	0	0	0	0	0	0.0587862	0.00838904	0.0246333	0.0527462	0.125308	0.00919831	0.0941113	0.00681228	0.0366918	0.0225556	0.0107499	0.0204067	0.0139525	0.050272	0.0108543
337403	k__Bacteria; p__Firmicutes; c__Clostridia; o__Clostridiales; f__NA; g__NA; s__NA; u_337403	0.0204255	0.0249531	0.0205197	0.161051	0.00378158	0.00746286	0.0052433	0.00236374	0.00911558	0.00139954	0.00244035	0	0.00176013	0.00220397	0.00131765	0.00711749	0.00284549	0.0116172	0.00689899	0.00696884	0.00237269	0.00648771	0.00288922	0.00593812	0.0113599	0.0139449	0.0387443	0.00258363	0	0	0	0	0	0.0238534	0.011768	0.0404358	0.00443441	0.00165718	0.00756823	0.00279036	0.0109689	0.0299736	0.0127738	0.00373909	0.00396473	0.00304844	0.00175776	0.0177404
158215	k__Bacteria; p__Bacteroidetes; c__Bacteroidia; o__Bacteroidales; f__Bacteroidaceae; g__Bacteroides; s__NA; u_158215	0.00621646	0	0.00758051	0	0	0	0.00217405	0	0	0.000233256	0.00569416	0	0	0	0	0	0.00465626	0.00871292	0	0	0	0	0	0	0.00216986	0	0	0	0	0	0	0	0	0.013556	0.0110689	0.0023239	0.00163373	0.00216708	0.00221225	0.00875159	0.00392572	0.00426349	0.00310715	0.00408963	0.00303185	0.35995	0.00421863	0.00291783
350121	k__Bacteria; p__Firmicutes; c__Clostridia; o__Clostridiales; f__Ruminococcaceae; g__NA; s__NA; u_350121	0.00244218	0.000779785	0.00248327	0.00303869	0.00137512	0.00939291	0.00511542	0.000472748	0	0.00466513	0.000464829	0	0.00903533	0.00337943	0.00439218	0.00334941	0.0236693	0.000505097	0.000701592	0.0145089	0.00474538	0.00908279	0.0139838	0.00467469	0.0737752	0.00439006	0.00402719	0.00442907	0	0.000440649	0	0	0	0.00195519	0.00745692	0.00534496	0.00933561	0.0135124	0.00314373	0.0305672	0.0188204	0.0155036	0.00494842	0.00268747	0.00967861	0.00539339	0.00855444	0.0124883
198814	k__Bacteria; p__Firmicutes; c__Clostridia; o__Clostridiales; f__Ruminococcaceae; g__NA; s__NA; u_198814	0.0126549	0.167849	0.191996	0.0355961	0.00401076	0.0723125	0.00971929	0.00141825	0.000828689	0.00244919	0.00418346	0	0.00340292	0.00308556	0.00878436	0.103971	0.0116407	0.00290431	0.00175398	0.0114243	0.0081171	0.032006	0.00751198	0.0751741	0.0918999	0.0153652	0.0491595	0.0107036	0	0	0	0	0.000313334	0.00938493	0.00943767	0.0205665	0.0115528	0.0256225	0.00791754	0.0100199	0.00473396	0.0631772	0.00794049	0.00245378	0.00513083	0.00797284	0.00492173	0.00455181
356079	k__Bacteria; p__Bacteroidetes; c__Bacteroidia; o__Bacteroidales; f__NA; g__NA; s__NA; u_356079	0.0213136	0	0.315245	0	0.00756315	0	0.000127885	0	0	0	0.00685623	0	0	0	0	0.00279117	0	0	0	0.0132522	0.00949076	0.0261671	0.0219581	0.188377	0.0191458	0.0206591	0.49465	0.01218	0	0	0	0	0	0.000130346	0.0116514	0	0	0.000127475	0.00314373	0.000126835	0	0	0	0.00993195	0	0.0144215	0	0
denovo_3761	k__Bacteria; p__Firmicutes; c__Clostridia; o__Clostridiales; f__Veillonellaceae; g__Dialister; s__NA; u__denovo_3761	0.00599445	0.00409387	0.0371184	0.0632337	0.00137512	0.00102936	0.00907986	0.00945497	0	0.000933025	0.00127828	0	0.00187747	0.0905098	0.00109804	0.0256788	0.00504429	0.000505097	0	0.00742581	0.0159844	0.0166518	0.00589402	0.051927	0.088326	0.103296	0.00763778	0.00135333	0	0	0	0	0	0.0290672	0.0032624	0.00476399	0.050529	0.00229455	0.00943118	0.181374	0.0333686	0.0197671	0.0163413	0.00233693	0.00349829	0.00515889	0.101247	0.00280111
323818	k__Bacteria; p__Firmicutes; c__Clostridia; o__Clostridiales; f__NA; g__NA; s__NA; u_323818	0.00155412	0.021639	0.000261397	0.0149041	0.00148971	0.00244473	0.00716158	0	0	0.00209931	0.00104587	0	0.00903533	0.00352636	0.00307452	0.0926669	0.00297484	0.00265176	0.00362489	0.000571216	0.00299708	0.000216257	0.0175665	0.00656984	0.000255278	0.00774716	0.000277737	0.000369089	0	0.000881298	0	0	0	0.0118615	0.000932115	0.00290487	0.00700171	0.0015297	0.0112941	0.00849792	0.000692774	0.542626	0.0383215	0.00490755	0.00443117	0.00316568	0.0141793	0.00105042
216550	k__Bacteria; p__Bacteroidetes; c__Bacteroidia; o__Bacteroidales; f__Rikenellaceae; g__NA; s__NA; u_216550	0.000444033	0.269806	0.00182978	0.00419629	0.00263564	0.0153117	0.0276232	0	0.00124303	0.00279908	0.0453209	0	0.00680583	0.0689109	0.0239374	0.00641969	0.0306537	0.00101019	0.00187091	0.0124525	0.00262245	0.0495228	0	0.00429566	0.0022975	0.000903836	0.000138869	0.000615149	0	0.000440649	0	0	0.000940003	0.0117312	0.000815601	0.153842	0.00793527	0.221169	0.0756823	0.0124298	0.00115462	0.0135656	0.00989684	0.0082961	0.062153	0.0130145	0.0160542	0.0136554
denovo_2070	k__Bacteria; p__Firmicutes; c__Clostridia; o__Clostridiales; f__Veillonellaceae; g__Dialister; s__NA; u__denovo_2070	0	0	0	0	0	0	0.000255771	0	0	0	0.00278898	0	0.000117342	0	0	0	0	0	0	0	0	0	0	0	0	0	0	0	0	0	0	2.56608	0	0	0.000582572	0.00127814	0	0	0.000116434	0	0	0	0.00011508	0.000467386	0	0	0	0.000233426
denovo_8	k__Bacteria; p__Firmicutes; c__Clostridia; o__Clostridiales; f__Ruminococcaceae; g__Ruminococcus; s__bromii; u__denovo_8	0	0	0	0.0001447	0.000687559	0	0	0	0.000414345	0.00104965	0	3.17767	0.000234684	0	0	0.00474499	0.00232813	0	0.000350796	0.000571216	0.000124878	0	0.000115569	0.00328492	0.0016593	0.000129119	0.000694343	0.000615149	0	0	0	0	0	0.000260693	0	0.000348584	0.000816866	0	0.00314373	0.0163617	0.000230925	0.00258393	0.000230159	0.000116846	0	0.000234495	0	0.000350139
4307093	k__Bacteria; p__Bacteroidetes; c__Bacteroidia; o__Bacteroidales; f__[Paraprevotellaceae]; g__[Prevotella]; s__NA; u_4307093	0.00421831	0	0.0100638	0	0.00217727	0	0.000511542	0	0	0.0045485	0	0	0	0.000440795	0	0.0016747	0	0	0	0.00731157	0.00299708	0.00216257	0.0113258	0.00492738	0.00485027	0.00593949	0.276626	0.367736	0	0	0	0	0	0.00104277	0.000116514	0	0	0	0	0.000634173	0.00554219	0	0.0011508	0.00362224	0.0083959	0	0	0.000116713
110842	k__Bacteria; p__Firmicutes; c__Clostridia; o__Clostridiales; f__NA; g__NA; s__NA; u_110842	0.012877	0	0.0087568	0.0015917	0.00951124	0.0270207	0.414093	0	0	0.00338222	0.000116207	0	0.000469368	0.000293863	0.0197648	0.00893175	0.000517363	0.000505097	0	0.0228487	0.00661856	0.00540642	0.0124815	0.281492	0.00765833	0.00955484	0.177196	0.0130412	0	0	0	0	0	0.000651732	0	0.0141758	0.000816866	0.00140223	0.0121092	0.00114151	0.00646589	0.00116277	0.00598414	0.0108667	0.00886234	0.00046899	0.000234368	0.0119047
4338990	k__Bacteria; p__Firmicutes; c__Clostridia; o__Clostridiales; f__Ruminococcaceae; g__NA; s__NA; u_4338990	0.0108788	0	0.0086261	0.0109972	0.0182203	0.0524974	0.0251934	0	0.0174025	0.0037321	0.00185932	0	0.00234684	0.0051426	0.00373335	0.105506	0.00219879	0.00151529	0.00163705	0.00879673	0.0124878	0.0105966	0.011788	0.0133924	0.0111046	0.0612026	0.41605	0.0150096	0	0	0	0	0	0.00195519	0.000932115	0.00395062	0.0166874	0.0010198	0.00873258	0.00393187	0.00461849	0.176999	0.0132342	0.0192797	0.00804607	0.000820733	0.00175776	0.00186741
827702	k__Bacteria; p__Firmicutes; c__Clostridia; o__Clostridiales; f__NA; g__NA; s__NA; u_827702	0.0226457	0	0.15344	0.0548411	0.000458373	0.0195578	0.233135	0	0	0.000349884	0.00348622	0	0.000117342	0.00426102	0.00307452	0.00586146	0.00129341	0.000631371	0.000701592	0.0448976	0.0158596	0.0350336	0.00855211	0.0495265	0.0174865	0.107556	0.0536033	0.0100884	0	0	0	0	0	0.00586558	0.00757344	0.0238199	0.0429438	0.0260049	0.00419164	0.0185179	0.00115462	0.0189919	0.0257778	0.00490755	0.00548066	0.0102005	0.00339834	0.0114379
362947	k__Bacteria; p__Firmicutes; c__Clostridia; o__Clostridiales; f__Lachnospiraceae; g__Roseburia; s__faecis; u_362947	0.0575023	0.000584839	0.00588143	0.00564328	0.00160431	0.00939291	0.00242982	0	0	0.00221593	0.00185932	0	0.00352026	0.00220397	0.00680788	0.0114438	0.0403543	0.00808155	0.00198784	0.00536943	0.017483	0.0095153	0.00473833	0.0317121	0.00472263	0.00723069	0.00583248	0.0602846	0.000669748	0.000881298	0	0	0	0.279723	0.00547618	0.0224256	0.0249728	0.038625	0.0387726	0.0454068	0.0123545	0.023643	0.0113929	0.0132036	0.0370819	0.0073866	0.0172261	0.0098039
denovo_81776	k__Bacteria; p__NA; c__NA; o__NA; f__NA; g__NA; s__NA; u__denovo_81776	0.0217576	0	0.0209118	0.0010129	0.000458373	0.0171131	0.0190549	0	0	0.000116628	0.00127828	0	0.00058671	0.019248	0.00834514	0.00962954	0.00388022	0.000378823	0.000818524	0.022049	0.0274732	0.0354661	0.00392935	0.00366395	0.14053	0.0120081	0.00458267	0.00430604	0	0	0.0093927	0	0	0.0350632	0.00302937	0.171968	0.123463	0.0149146	0.0136228	0.0282841	0.00138555	0.109042	0.0200238	0.0122689	0.0134101	0.0111385	0.0126559	0.0245097
denovo_2163	k__Bacteria; p__Firmicutes; c__Clostridia; o__Clostridiales; f__Veillonellaceae; g__Dialister; s__NA; u__denovo_2163	0	0	0.00365956	0.000434099	0	0	0	0.000472748	0	0	0	0.000399004	0.000234684	0.0079343	0.000219609	0.000279117	0	0	0	0	0.000374635	0	0.000115569	0.00138977	0.000382916	0.000774716	0.000555475	0	0	0	0	0.00115407	2.63075	0	0.000116514	0	0.00023339	0	0	0.00101468	0.00242471	0	0	0	0	0	0.000117184	0
2388617	k__Bacteria; p__Bacteroidetes; c__Bacteroidia; o__Bacteroidales; f__Bacteroidaceae; g__Bacteroides; s__NA; u_2388617	0.000222016	0	0.00352886	0.0335703	0.0017189	0.00102936	0.00818467	0	0.0464066	0.00104965	0.00429967	0	0.00563241	0.000881589	0.00922357	0.0383786	0.000905385	0.000757646	0.0160197	0	0	0.023572	0.000231138	0.00252686	0.000893471	0.000645597	0	0.000984239	0	0	0	0.00115407	0	0.000912424	0.0178267	0.000697169	0.00175043	0.0173366	0.00523955	0.00228302	0.00842875	0.0480611	0.00310715	0.00140216	0.0023322	0.127096	0.00316397	0.00910362
denovo_2276315	k__Bacteria; p__Proteobacteria; c__Gammaproteobacteria; o__Aeromonadales; f__Succinivibrionaceae; g__Succinivibrio; s__NA; u__denovo_2276315	0.013987	0	0.016468	0.171614	0.00240646	0.00784887	0.0810794	0	0	0	0.00139449	0	0.00492836	0.0596542	0.000219609	0.0485664	0.000129341	0.000757646	0.00163705	0.241282	0.00761758	0.000432514	0.00554731	0.102464	0.0154443	0.0126537	0.00277737	0.0220223	0	0	0	0	0	0.000130346	0.000349543	0.00429921	0	0	0.000116434	0	0.0786299	0.0127905	0.0586906	0	0	0	0.000117184	0.00151727
1139769	k__Bacteria; p__Fusobacteria; c__Fusobacteriia; o__Fusobacteriales; f__Fusobacteriaceae; g__Fusobacterium; s__NA; u_1139769	0.0170953	0	0.0115015	0.000434099	0.00034378	0.00115803	0.000767312	0	0	0.00268245	0.00244035	0.000399004	0.0662982	0.00117545	0.000219609	0.00948998	0.000388022	0.00088392	0.00187091	0.00776854	0.00674343	0.00432514	0.68856	0.00859133	0.0079136	0.0109751	0.0127759	0.0200539	0	0	0	0	0	0.000912424	0.0185258	0.00023239	0.000116695	0.000127475	0.00104791	0.000126835	0.00300202	0.00219634	0.000345239	0.000116846	0.00011661	0.00351743	0.0199213	0.00151727
334661	k__Bacteria; p__Firmicutes; c__Clostridia; o__Clostridiales; f__Lachnospiraceae; g__NA; s__NA; u_334661	0.00888066	0.000194946	0.0477049	0.0162064	0.00584425	0.0190432	0.0118933	0	0	0.00384873	0.00371863	0	0.0110301	0.0166033	0.0125177	0.021492	0.0507015	0.00416705	0.00187091	0.0125668	0.170834	0.0278971	0.0149084	0.0155402	0.010594	0.0134284	0.0161088	0.0241138	0.000669748	0	0	0	0	0.00886355	0.0382167	0.0133624	0.028707	0.0268972	0.00454094	0.0211814	0.0177812	0.0153744	0.0136945	0.0226682	0.0232053	0.00773834	0.0096091	0.00957047
314406	k__Bacteria; p__Bacteroidetes; c__Bacteroidia; o__Bacteroidales; f__Porphyromonadaceae; g__Parabacteroides; s__NA; u_314406	0.00621646	0.000974731	0.0555468	0.00376219	0.00252105	0.0301088	0.0195665	0.0118187	0.0198885	0.00244919	0.0031376	0	0.00117342	0.000440795	0.000219609	0.0114438	0.000517363	0	0.00350796	0.0146231	0.0028722	0.0114616	0.00785869	0.0155402	0.00370152	0.0193679	0.041244	0.0431835	0	0	0	0	0	0.00417108	0.00734041	0.198693	0.0136533	0.0066287	0.176747	0.0163617	0.00877514	0.0437977	0.0180675	0.0149563	0.0125939	0.0153594	0.0167573	0.01669
261878	k__Bacteria; p__Bacteroidetes; c__Bacteroidia; o__Bacteroidales; f__Bacteroidaceae; g__Bacteroides; s__NA; u_261878	0.013321	0	0.0248327	0.00463039	0.00275024	0.00167271	0.00754524	0	0	0.0176108	0.00174311	0	0.0022295	0.0828694	0.000658827	0.00209338	0.00297484	0.000252549	0.000116932	0.0159941	0.0304703	0.0393588	0.0380222	0.0210993	0.0460776	0.0145905	0.0906812	0.454841	0	0.0356926	0	0	0	0	0.00221377	0.000580974	0.00303407	0.000127475	0	0.00152202	0.02748	0.0105941	0.00333731	0.00198639	0.0331172	0.00152422	0	0.00128384
318061	k__Bacteria; p__Proteobacteria; c__Alphaproteobacteria; o__NA; f__NA; g__NA; s__NA; u_318061	0.0637187	0	0.00143768	0.0389242	0.0214289	0.0472219	0.00844044	0	0	0.0142286	0.0113883	0	0.0195961	0.014987	0.34237	0.021492	0.0230226	0.364301	0.0058466	0.00217062	0.00362147	0.113319	0.00127126	0.00138977	0.0039568	0.00271151	0.00236077	0.00147636	0	0	0	0	0	0.0456212	0.000116514	0	0	0.0328886	0	0	0	0.000516787	0	0	0	0	0	0
364736	k__Bacteria; p__Firmicutes; c__Clostridia; o__Clostridiales; f__NA; g__NA; s__NA; u_364736	0.013543	0	0.0141154	0.00390689	0.00939664	0.00527547	0.0767312	0.00945497	0	0.00104965	0.000581037	0.0303243	0.00246418	0.00176318	0.00329413	0.0611267	0.00400956	0.00404078	0.00116932	0.0026276	0.00312196	0.0116779	0.00346707	0.0101074	0.00650958	0.0531972	0.0180529	0.00319878	0.0308084	0.000440649	0.00704452	0	0.0119067	0.0215071	0.00419452	0.0115033	0.00886883	0.0365854	0.00815041	0.0540316	0.00531127	0.0112401	0.0191032	0.250636	0.0111945	0.0143042	0.0137105	0.00560223
639502	k__Bacteria; p__Actinobacteria; c__Acidimicrobiia; o__Acidimicrobiales; f__OCS155; g__NA; s__NA; u_639502	0.0317484	0	0.000784191	0.0204026	0.010428	0.0544274	0.00409233	0	0	0.00769746	0.00592657	0	0.0122036	0.0101383	0.670466	0.0129789	0.0148742	0.295861	0.00537887	0.000456973	0.0017483	0.103803	0.000808983	0.000379029	0.00191458	0.00206591	0.000555475	0.000615149	0	0	0	0	0	0.0245051	0	0	0	0.0277896	0	0	0.000115462	0.00077518	0	0	0	0	0	0
553080	k__Bacteria; p__Firmicutes; c__Clostridia; o__Clostridiales; f__NA; g__NA; s__NA; u_553080	0.00466235	0.00467871	0.0274467	0.0240201	0.00160431	0.0165984	0.178528	0.00189099	0.0128447	0.00163279	0.00104587	0	0.000704052	0.00176318	0.00285492	0.0390764	0.00400956	0.000126274	0.000350796	0.0217062	0.0034966	0.0175168	0.00242695	0.0870503	0.0958567	0.0225959	0.0194416	0.0137793	0	0.000440649	0	0	0	0.00690835	0.00372846	0.017313	0.0214719	0.015552	0.00861614	0.0547926	0.00415665	0.0037467	0.0232461	0.00257062	0.00781286	0.00422091	0.00269523	0.00933705
340219	k__Bacteria; p__Firmicutes; c__Clostridia; o__Clostridiales; f__Ruminococcaceae; g__Faecalibacterium; s__prausnitzii; u_340219	0.00599445	0.000194946	0.0105866	0.00535388	0.00446914	0.00450345	0.0120212	0.00141825	0	0.0116628	0.0015107	0.0123691	0.0166626	0.0027917	0.005051	0.00879219	0.00982989	0.000378823	0.00058466	0.0455831	0.012363	0.0155705	0.0390623	0.0122553	0.02757	0.0174311	0.0123593	0.0103345	0.0140647	0.0017626	0.000335453	0	0.000313334	0.00586558	0.00396149	0.0103413	0.017971	0.0395173	0.0185131	0.0186447	0.00900607	0.0103357	0.00655954	0.0132036	0.0142264	0.00433816	0.0223822	0.0108543
532771	k__Bacteria; p__Firmicutes; c__Clostridia; o__Clostridiales; f__Lachnospiraceae; g__Pseudobutyrivibrio; s__NA; u_532771	0.0184274	0	0.0607748	0.00361749	0.000572966	0.00231606	0.00204617	0	0	0.0108464	0.00116207	0	0.00058671	0.000587726	0.0283295	0.000837351	0.000388022	0.000252549	0.000467728	0.0238768	0.022603	0.016003	0.0154862	0.0181934	0.0160825	0.0171729	0.0184695	0.552035	0	0	0	0	0	0.000651732	0.00349543	0.0023239	0.000933561	0.00191213	0.00104791	0.00367821	0.0264409	0.0232554	0.020254	0.00140216	0.0395307	0.00539339	0.00140621	0.000816992
425675	k__Bacteria; p__Firmicutes; c__Clostridia; o__Clostridiales; f__Lachnospiraceae; g__Coprococcus; s__NA; u_425675	0.000222016	0	0.00379026	0.00463039	0.0234916	0.00566148	0	0	0	0.00443187	0.00267277	0	0.00574976	0.0023509	0.0122981	0.181426	0.00323352	0.00189411	0.00116932	0.000114243	0.000624392	0.00194631	0.000115569	0.00745424	0	0	0.0308288	0	0	0	0	0	0	0	0.00943767	0	0	0.0005099	0.00873258	0	0.0124699	0	0.000460318	0.0286274	0	0.00046899	0	0.0113212
529652	k__Bacteria; p__Proteobacteria; c__Betaproteobacteria; o__Burkholderiales; f__Alcaligenaceae; g__Sutterella; s__NA; u_529652	0.143201	0	0.012155	0.00274929	0.00572966	0.00321675	0.0317156	0	0	0	0.000348622	0	0.000117342	0.000293863	0.00570983	0.0160492	0.000388022	0.0130062	0.000116932	0.0171365	0.0128625	0.0233557	0.014215	0.0251423	0.0122533	0.0222085	0.142201	0.0105806	0	0	0	0	0	0.0256782	0.0116514	0.0023239	0.00023339	0.000764851	0.0104791	0.000126835	0.0110844	0.00452188	0.00460318	0.00362224	0.00011661	0	0	0.0159897
636296	k__Bacteria; p__Proteobacteria; c__Betaproteobacteria; o__Burkholderiales; f__Alcaligenaceae; g__Sutterella; s__NA; u_636296	0.131878	0	0.00901819	0.00332809	0.00355239	0.00321675	0.0163693	0	0	0.000233256	0.000348622	0	0.000234684	0.000440795	0.010102	0.0177239	0.000129341	0.0109859	0	0.012224	0.00711807	0.0309247	0.0108635	0.0271638	0.012381	0.0145905	0.111512	0.00799694	0	0	0	0	0	0.0218982	0.00792298	0.00127814	0.00023339	0.000637375	0.0147872	0.000126835	0.00969884	0.0100773	0.00368255	0.00385593	0	0	0	0.0100373
denovo_19886	k__Bacteria; p__Bacteroidetes; c__Bacteroidia; o__Bacteroidales; f__Bacteroidaceae; g__Bacteroides; s__fragilis; u__denovo_19886	0.000888066	0	0.00927959	0	0	0	0.000511542	0	0	0.019127	0	1.58325	0	0	0	0	0	0	0	0	0	0	0.000115569	0	0	0.000129119	0	0	0	0.00352519	0	1.02078	0	0	0	0	0	0	0	0	0	0	0	0	0	0	0	0
denovo_196	k__Bacteria; p__Firmicutes; c__Clostridia; o__Clostridiales; f__Veillonellaceae; g__Dialister; s__NA; u__denovo_196	0.000666049	0.00623828	0.0616897	0.00853728	0.000114593	0.00090069	0.021229	0.179172	0	0.000699769	0.000348622	0	0.00305089	0.318695	0.00395296	0.00823396	0.000517363	0	0	0.00034273	0.00237269	0.000865028	0.000693414	0.00416932	0.00331861	0.00606861	0.00416606	0.00012303	0	0	0	0	1.14022	0.00273727	0.000699086	0.000580974	0.00350085	0.00025495	0.000116434	0.019913	0.00531127	0.000645983	0.00368255	0.000701079	0.000699659	0.00046899	0.0127731	0.000933705
1035392	k__Bacteria; p__Firmicutes; c__Clostridia; o__Clostridiales; f__Ruminococcaceae; g__NA; s__NA; u_1035392	0.00377428	0.0050686	0.00627353	0.0300975	0.000572966	0.00205872	0.0222521	0.000472748	0.00207172	0.000466513	0.000116207	0	0.00058671	0.000587726	0.0112001	0.000558234	0.017073	0.000126274	0.000233864	0.00239911	0.00324684	0.0183818	0.0018491	0.00214783	0.0159548	0.0512604	0.010554	0.00344484	0	0	0	0	0	0.0105581	0.004078	0.0135948	0.0135366	0.0355655	0.0074518	0.33738	0.0036948	0.0196379	0.043385	0.0107499	0.01376	0.00902806	0.0110153	0.00630251
denovo_152466	k__Bacteria; p__Firmicutes; c__Clostridia; o__Clostridiales; f__Veillonellaceae; g__Dialister; s__NA; u__denovo_152466	0	0	0.000130698	0	0	0.00012867	0	0	0	0	0	0	0	0	0.0164707	0	0	0	0	0	0.000124878	0.0531992	0	0	0	0.000129119	0	0	0	0	0	0	0	0	0.0032624	0	0	0.0406646	0	0	0.00357933	0	0	0	0.00128271	0	0	0.0026844
641783	k__Bacteria; p__Firmicutes; c__Clostridia; o__Clostridiales; f__Ruminococcaceae; g__NA; s__NA; u_641783	0.0039963	0.0235885	0.030322	0.0125889	0.00126053	0.0064335	0.122642	0	0.00248607	0.000349884	0.000581037	0	0.000469368	0.0113137	0.000878436	0.00879219	0.00517363	0.000378823	0.000350796	0.00582641	0.0116137	0.00627145	0.00231138	0.154644	0.00957291	0.0154943	0.044438	0.00307575	0	0	0	0	0	0.0100367	0.00151469	0.0139434	0.104559	0.0140223	0.0136228	0.110346	0.00127009	0.016408	0.0799803	0.0113341	0.0132935	0.00844183	0.00820289	0.00350139
denovo_94430	k__Bacteria; p__Firmicutes; c__Clostridia; o__Clostridiales; f__Lachnospiraceae; g__NA; s__NA; u__denovo_94430	0.000888066	0	0.000392095	0.462894	0.00607344	0.00874956	0.0017904	0	0.000414345	0.00384873	0.00383484	0	0.00621912	0.00573033	0.00307452	0.0618244	0.0104766	0.00568234	0.00163705	0.00068546	0.000124878	0.00367637	0.000346707	0.00227417	0.000255278	0.0284063	0.0131925	0.00024606	0	0	0	0	0	0.00456212	0	0.00813363	0.00653493	0.00267698	0.0103627	0.00976627	0.000115462	0.00684742	0.24535	0.00841294	0.0104949	0.00527614	0.00890599	0
326482	k__Bacteria; p__Bacteroidetes; c__Bacteroidia; o__Bacteroidales; f__Prevotellaceae; g__Prevotella; s__copri; u_326482	0	0.000779785	0.00104559	0.000289399	0	0.00064335	0.000511542	1.4849	0.00124303	0.000116628	0.000116207	0.000798008	0.000469368	0.00146932	0.000439218	0.00293073	0.00892451	0	0	0.000799703	0.000499514	0.000216257	0.000577845	0.00202149	0.0022975	0.000645597	0.000694343	0.00172242	0.0160739	0.0136601	1.04259	0.000288518	0.146954	0.00325866	0.000233029	0.00650691	0.00571806	0.0025495	0.000232869	0.00114151	0.00334841	0.00077518	0.00287699	0.00128531	0.00186576	0.000117248	0.000468736	0.000816992
249776	k__Bacteria; p__Firmicutes; c__Clostridia; o__Clostridiales; f__NA; g__NA; s__NA; u_249776	0	0.0717402	0	0.0154829	0	0	0	0	0	0.000233256	0	0	0.000352026	0.0183664	0	0.000139559	0.0124167	0	0	0	0.0176079	0	0.000808983	0	0.00995582	0.0149778	0	0	0	0	0	0	0	0.0144684	0	0.0164997	0.214136	0.00956063	0.01339	0.176808	0	0.0161496	0.162723	0.0181112	0.0209898	0.0159457	0.0181635	0
580008	k__Bacteria; p__Firmicutes; c__Erysipelotrichi; o__Erysipelotrichales; f__Erysipelotrichaceae; g__NA; s__NA; u_580008	0.0108788	0.000584839	0.0113708	0.00188109	0.00423995	0.00205872	0.00422022	0	0	0.00139954	0.00720485	0	0.0237031	0.00176318	0.00351374	0.00530323	0.00194011	0.000631371	0.000701592	0.0103961	0.01024	0.00886653	0.500414	0.0168036	0.016593	0.0154943	0.0168031	0.0143945	0	0	0.000335453	0.000288518	0.000313334	0.00143381	0.00221377	0.00116195	0.00163373	0.00140223	0.00605459	0.0029172	0.00438757	0.00310072	0.00184127	0.00642655	0.0458276	0.00140697	0.0291788	0.00350139
585227	k__Bacteria; p__Firmicutes; c__Clostridia; o__Clostridiales; f__Ruminococcaceae; g__Oscillospira; s__NA; u_585227	0.013987	0.000584839	0.00535864	0.0257565	0.00263564	0.00450345	0.0283906	0	0.000828689	0.00594804	0.0142935	0.00159602	0.0307436	0.00866896	0.0234981	0.00320985	0.00556165	0.00214666	0.00116932	0.00194214	0.0131122	0.071581	0.0082054	0.0256476	0.0117428	0.0946445	0.00402719	0.00369089	0	0.000440649	0	0	0	0.00508351	0.00279635	0.0045316	0.079236	0.03837	0.00314373	0.0095126	0.00484942	0.00361751	0.0136945	0.00292116	0.00349829	0.00269669	0.0113669	0.00630251
367535	k__Bacteria; p__Firmicutes; c__Clostridia; o__Clostridiales; f__Lachnospiraceae; g__Dorea; s__NA; u_367535	0.013765	0.000389892	0.0112401	0.00549858	0.00160431	0.0226459	0.0196944	0	0	0.00139954	0.000929659	0	0.00246418	0.00499567	0.060612	0.0118625	0.00219879	0.00164157	0.000818524	0.332219	0.0569446	0.0157868	0.00785869	0.00985476	0.00957291	0.0144614	0.0119427	0.0232526	0	0.0193886	0	0	0	0.00547455	0.0016312	0.0275382	0.00210051	0.00892326	0.00326016	0.0266353	0.0108535	0.00904376	0.0181826	0.00362224	0.00874573	0.00855907	0.00890599	0.0261437
denovo_108228	k__Bacteria; p__Firmicutes; c__Clostridia; o__Clostridiales; f__Veillonellaceae; g__Mitsuokella; s__NA; u__denovo_108228	0.000444033	0	0	0.0011576	0.000916746	0.00012867	0	0	0	0	0.000116207	0	0.00528039	0.000587726	0	0	0.00116407	0	0.00210478	0	0.000499514	0.00281134	0.00739642	0	0.00127639	0.00193679	0	0	0	0	0	0	0	0.0173361	0.00722389	0.00162673	0.00513458	0.0342908	0.000815041	0.04528	0.00531127	0.00297152	0.010127	0.0410131	0.00198237	0.00316568	0.0221478	0.0114379
370183	k__Bacteria; p__Firmicutes; c__Clostridia; o__Clostridiales; f__Lachnospiraceae; g__Blautia; s__NA; u_370183	0.0124329	0.00136462	0.0143768	0.00491979	0.0034378	0.014797	0.0168809	0.000945497	0	0.00314896	0.00453209	0.000399004	0.00434165	0.0148401	0.00329413	0.0104669	0.0108646	0.00303058	0.00140318	0.0483249	0.0571943	0.0369799	0.0382533	0.00783327	0.0146785	0.0112334	0.0551308	0.00688967	0.00267899	0.131313	0.000670907	0.000288518	0	0.0136864	0.0504507	0.0133624	0.0242726	0.00650123	0.0101298	0.00976627	0.015472	0.0100773	0.0127738	0.012152	0.0146928	0.0392779	0.0294132	0.0106209
73753	k__Bacteria; p__Bacteroidetes; c__Bacteroidia; o__Bacteroidales; f__[Odoribacteraceae]; g__Odoribacter; s__NA; u_73753	0.00799259	0	0.0410393	0.0389242	0.00469832	0.00617616	0.0182876	0	0.000828689	0.0178441	0.0062752	0.00199502	0.0334425	0.0023509	0.00417257	0.00474499	0.0407423	0.00202039	0.0025725	0.00902522	0.0028722	0.0173006	0.033515	0.00379029	0.0100835	0.0418347	0.00527701	0.0109497	0	0.000440649	0	0	0	0.00756009	0.00710738	0.0297459	0.0196048	0.0390074	0.00675319	0.0135713	0.00392572	0.0074934	0.00863097	0.0567874	0.0113111	0.0300154	0.0619904	0.0137721
168071	k__Bacteria; p__Firmicutes; c__Clostridia; o__Clostridiales; f__Lachnospiraceae; g__NA; s__NA; u_168071	0.0153191	0.0179351	0.0322825	0.0140359	0.00194808	0.00591882	0.00665004	0.00189099	0.000828689	0.00314896	0.00220794	0.00119701	0.00352026	0.00528954	0.00373335	0.026237	0.00594967	0.00290431	0.000818524	0.0102819	0.0063688	0.0183818	0.0112102	0.0164246	0.0283358	0.0272442	0.0537422	0.0129181	0	0	0.000335453	0	0.00125334	0.0340204	0.00570921	0.0104575	0.0633654	0.02575	0.0071025	0.0611343	0.00600404	0.0104649	0.0431548	0.0523472	0.0132935	0.034119	0.0435925	0.00385153
358594	k__Bacteria; p__Firmicutes; c__Clostridia; o__Clostridiales; f__NA; g__NA; s__NA; u_358594	0.0111008	0.00233935	0.0162066	0.0118654	0.00446914	0.0189145	0.00920775	0.00141825	0.00165738	0.0144619	0.00290518	0.0123691	0.0104434	0.0130769	0.0098824	0.0117229	0.0328525	0.00252549	0.00268944	0.0134807	0.124754	0.0205444	0.0214958	0.00960207	0.0195287	0.0247909	0.0129148	0.0407229	0.00200924	0	0.00469635	0	0.00250667	0.0139471	0.00372846	0.0237037	0.0186712	0.0195037	0.00640389	0.0227034	0.0233234	0.0249349	0.0207143	0.0313148	0.0362656	0.00363468	0.0107809	0.0180905
581021	k__Bacteria; p__Proteobacteria; c__Gammaproteobacteria; o__Enterobacteriales; f__Enterobacteriaceae; g__NA; s__NA; u_581021	0.00777058	0	0.00339816	0.00477509	0.0084799	0.00527547	0.0106145	0.00141825	0	0.00419861	0.000232415	0.0195512	0.0022295	0.00411408	0.000219609	0.00600102	0.000646703	0.000757646	0.000701592	0.0068546	0.0154849	0.0153542	0.0082054	0.00454835	0.0148061	0.0111043	0.00860986	0.062007	0	0	0.0171081	0	0.0513868	0.0580041	0.00582572	0.01313	0.090322	0.0116002	0.0236362	0.00431238	0.0079669	0.00826858	0.047758	0.037274	0.0121274	0.00902806	0.00996065	0.0889354
305946	k__Bacteria; p__Bacteroidetes; c__Bacteroidia; o__Bacteroidales; f__Bacteroidaceae; g__Bacteroides; s__NA; u_305946	0.02642	0.00721301	0.00418235	0.0015917	0.0033232	0.00090069	0.00102308	0.000472748	0.0331476	0.194302	0.00185932	0.936064	0.0246418	0.000440795	0.00131765	0.00209338	0.00142275	0.000631371	0.000350796	0.00034273	0.00074927	0.00173006	0.0661055	0.00126343	0.000510555	0.00167855	0.00152756	0.00209151	0.0127252	0.000440649	0.00167727	0.123197	0.000313334	0.000912424	0.00209726	0.00023239	0.000116695	0.0010198	0.00116434	0.000126835	0.00404118	0.000258393	0.00011508	0.000934772	0.00303185	0.00128972	0.00234368	0.000583565
denovo_20989	k__Bacteria; p__Bacteroidetes; c__Bacteroidia; o__Bacteroidales; f__[Paraprevotellaceae]; g__[Prevotella]; s__NA; u__denovo_20989	0	0	0	0	0	0	0	0	0	0	0	0	0	0	0	0	0	0	0	0	0	0	0	0	0	0	0	0	0	0.830623	0.00469635	0	0	0	0	0	0	0	0	0	0	0	0	0	0.00011661	0	0	0
137183	k__Bacteria; p__Actinobacteria; c__Actinobacteria; o__Bifidobacteriales; f__Bifidobacteriaceae; g__Gardnerella; s__NA; u_137183	0.0179833	0	0	0.0001447	0	0	0	0.000945497	0.036048	0	0	0	0.000234684	0.000587726	0	0.00111647	0.000258681	0.0118698	0	0	0.000124878	0.000216257	0.00612516	0.000758058	0.000127639	0.000129119	0.000416606	0.00012303	0	0	0	0	0	0.0191609	0.00838904	0.000116195	0.000116695	0.000127475	0.00128078	0.000126835	0.00531127	0	0	0.000116846	0.00128271	0	0.000234368	0.00548551
205904	k__Bacteria; p__Bacteroidetes; c__Bacteroidia; o__Bacteroidales; f__Bacteroidaceae; g__Bacteroides; s__NA; u_205904	0.0239778	0.000584839	0.000784191	0.0015917	0.0403368	0.00038601	0.000511542	0.000472748	0.000414345	0.0106132	0.00116207	0.112519	0.0120862	0.000734658	0.000439218	0.0016747	0.000905385	0.00088392	0.00456035	0.000456973	0.000249757	0.00108128	0.00323593	0.000884401	0.000638194	0.00426094	0.00319398	0.000369089	0	0	0.000670907	1.11714	0	0.00104277	0.00209726	0.00104575	0.00140034	0.00191213	0.00163008	0.00215619	0.00115462	0.00193795	0.000805557	0.0264073	0.00256542	0.0049244	0.0270695	0.00221755
4334844	k__Bacteria; p__Firmicutes; c__Clostridia; o__Clostridiales; f__NA; g__NA; s__NA; u_4334844	0.0248658	0	0.0484891	0.0108525	0.0126053	0.0123523	0.0652216	0.00141825	0.00124303	0.00536489	0.00348622	0	0.00281621	0.00396715	0.019106	0.0661508	0.00750176	0.00252549	0.00116932	0.0365578	0.00849173	0.0101641	0.0127126	0.0183197	0.0104664	0.016269	0.208581	0.0147636	0	0	0	0	0.00689335	0.0465336	0.00512663	0.0152215	0.00816866	0.00650123	0.00861614	0.031455	0.00865968	0.00465108	0.0132342	0.0169427	0.0135267	0.00680036	0.00351552	0.00910362
351063	k__Bacteria; p__Firmicutes; c__Clostridia; o__Clostridiales; f__Lachnospiraceae; g__NA; s__NA; u_351063	0.0215356	0.00292419	0.0162066	0.0109972	0.00297942	0.00540414	0.00511542	0	0	0.00198268	0.00139449	0	0.0394269	0.00220397	0.0193256	0.0180031	0.00439758	0.00101019	0.000467728	0.0315311	0.0104898	0.0281134	0.0210336	0.0255213	0.025783	0.123696	0.0097208	0.0212842	0.0013395	0	0	0	0	0.0181181	0.00209726	0.0120843	0.0253228	0.0379876	0.0102462	0.134698	0.00519581	0.00633063	0.0120834	0.00525809	0.0101451	0.00574513	0.0141793	0.00326797
193786	k__Bacteria; p__Firmicutes; c__Clostridia; o__Clostridiales; f__Ruminococcaceae; g__NA; s__NA; u_193786	0.0179833	0.000584839	0.0176443	0.0133124	0.00515669	0.00579015	0.0153462	0	0	0.00256582	0.0467153	0	0.00750989	0.00852203	0.005051	0.0407511	0.00556165	0.00290431	0.00198784	0.0163368	0.0199805	0.0274646	0.0234605	0.0118762	0.0227197	0.131702	0.0106929	0.00910421	0.00334874	0.00264389	0	0	0	0.0211161	0.00396149	0.0126652	0.0133032	0.0676893	0.00582172	0.00545389	0.00692774	0.00852698	0.0133492	0.0454533	0.0272867	0.0121937	0.0179292	0.0136554
816299	k__Bacteria; p__Actinobacteria; c__Coriobacteriia; o__Coriobacteriales; f__Coriobacteriaceae; g__NA; s__NA; u_816299	0.00244218	0.00272925	0.00509724	0.0172193	0.00252105	0.00090069	0.00191828	0	0	0.000699769	0.00278898	0	0.000938736	0.000293863	0.00131765	0.00781528	0.000388022	0.00239921	0.013681	0.000913946	0.000124878	0.0030276	0.00127126	0.0122553	0	0.000645597	0.0026385	0.00135333	0.0502311	0.000881298	0	0	0	0.00860286	0.016545	0.00848222	0.00361755	0.0182289	0.0563542	0.00938577	0.0143173	0.053229	0.0113929	0.0508282	0.0145762	0.0805491	0.0131246	0.0273109
1110412	k__Bacteria; p__Firmicutes; c__Clostridia; o__Clostridiales; f__[Mogibacteriaceae]; g__NA; s__NA; u_1110412	0.0239778	0.00487366	0.0192127	0.0153382	0.0033232	0.143467	0.0214847	0	0	0.00338222	0.0118531	0	0.00387229	0.00323249	0.00417257	0.00879219	0.00866583	0.00126274	0.00304023	0.0142804	0.00686831	0.0250858	0.0224204	0.0181934	0.0765833	0.0436424	0.0208303	0.0276817	0	0	0	0	0	0.0215071	0.00372846	0.00615832	0.00326746	0.015297	0.00197938	0.0173763	0.0125854	0.0627896	0.0177223	0.00315485	0.0146928	0.00422091	0.00492173	0.00490195
846141	k__Bacteria; p__Firmicutes; c__Clostridia; o__Clostridiales; f__Lachnospiraceae; g__NA; s__NA; u_846141	0.00510638	0	0.0269239	0.00477509	0.00320861	0.00965025	0.00217405	0.0160734	0	0.00221593	0.0111559	0	0.00750989	0.0119015	0.0107608	0.0223294	0.0318178	0.00467215	0.00233864	0.00548368	0.0345913	0.00605519	0.00878324	0.00720155	0.00357389	0.0046483	0.00402719	0.00615149	0.000669748	0.000440649	0	0	0.0119067	0.010167	0.168946	0.00336965	0.00840205	0.00790346	0.00430807	0.0147128	0.0118926	0.0263561	0.00759525	0.00666025	0.00921217	0.0253255	0.00246087	0.0106209
593376	k__Bacteria; p__Firmicutes; c__Bacilli; o__Lactobacillales; f__Lactobacillaceae; g__Lactobacillus; s__NA; u_593376	0.00510638	0.0159856	0.00666562	0.0196791	0.0127198	0.0159551	0.00102308	0	0	0.00408198	0.12655	0	0.0112648	0.00705271	0.00285492	0.151002	0.00582033	0.00568234	0.00128625	0	0.00874149	0.00173006	0.0018491	0.0130133	0.000382916	0.00632685	0.000833212	0.00147636	0	0	0	0	0	0.0332383	0.0230699	0.00302106	0.00361755	0.00548143	0.136578	0.00532706	0.00230925	0.0122737	0.0125437	0.0047907	0.00676337	0.0157112	0.00410144	0.00256769
235212	k__Bacteria; p__Firmicutes; c__Clostridia; o__Clostridiales; f__Ruminococcaceae; g__NA; s__NA; u_235212	0.00799259	0	0.0764586	0.00434099	0.00446914	0.012867	0.214847	0	0.000828689	0.000466513	0.00244035	0	0.000352026	0.000440795	0	0.0265161	0.0041389	0	0.000935456	0.0140519	0.00437074	0.00843402	0.00751198	0.0874294	0.00842416	0.0132993	0.125676	0.00541331	0	0	0	0	0	0.00273727	0.00734041	0.0144082	0.00338416	0.00280445	0.00908188	0.0390651	0.00115462	0.00956055	0.0315318	0.00969826	0.00291524	0.00820733	0.00374989	0.00910362
585480	k__Bacteria; p__Firmicutes; c__Clostridia; o__Clostridiales; f__Lachnospiraceae; g__Anaerostipes; s__NA; u_585480	0.00310823	0	0.0199969	0.00419629	0.00263564	0.00321675	0.000639427	0.00378199	0.00331476	0.0290404	0.00488071	0	0.00445899	0.00191011	0.00175687	0.0365643	0.0291017	0.00189411	0.00128625	0.00102819	0.00212293	0.00865028	0.00358264	0.0142768	0.0205498	0.00296975	0.00305511	0.00319878	0	0	0	0	0.000313334	0.0070387	0.0128166	0.0110385	0.00490119	0.0327611	0.0144379	0.00976627	0.00646589	0.00710581	0.00794049	0.00852979	0.0130603	0.138821	0.0384364	0.00478524
312969	k__Bacteria; p__Bacteroidetes; c__Bacteroidia; o__Bacteroidales; f__Prevotellaceae; g__Prevotella; s__copri; u_312969	0.00421831	0.0120867	0.00287537	0.000289399	0	0.00784887	0.000639427	0	0	0.000933025	0	0	0.000821394	0.0027917	0.00351374	0.0200964	0.0900211	0.000631371	0.000350796	0.000799703	0.00074927	0.0131917	0.00254252	0.0138977	0.00714777	0.00387358	0.00111095	0.00861209	0	0.0634535	0.000670907	0	0.00125334	0.0775561	0.00104863	0.000929558	0.0128365	0.00866831	0.000349303	0.0169958	0.00727413	0.00232554	0.00126588	0.000467386	0.00291524	0.000586238	0.000820289	0.000350139
195271	k__Bacteria; p__Firmicutes; c__Clostridia; o__Clostridiales; f__Lachnospiraceae; g__NA; s__NA; u_195271	0.0039963	0	0.0257476	0.00781378	0.174984	0.0146684	0.00127885	0.00330924	0	0.162813	0.00499691	0	0.00868331	0.00573033	0.00680788	0.0156306	0.00711374	0.0044196	0.00210478	0.0125668	0.0298459	0.00713648	0.0420671	0.00480104	0.0140403	0.00619773	0.0118038	0.0725876	0.000669748	0.000440649	0.000335453	0	0	0.00299797	0.00209726	0.00336965	0.000700171	0.000637375	0.000815041	0.0126835	0.0131627	0.00297152	0.00310715	0.00619286	0.0192406	0.00351743	0.00210931	0.00151727
581003	k__Bacteria; p__Firmicutes; c__Clostridia; o__Clostridiales; f__NA; g__NA; s__NA; u_581003	0.00577243	0.0183249	0.00548934	0.00260459	0.0137512	0.00527547	0.00562696	0.000945497	0.00207172	0.00128291	0.000929659	0.000399004	0.00750989	0.0027917	0.00109804	0.0104669	0.0143568	0.00088392	0.000116932	0.0146231	0.00549465	0.00237883	0.0687636	0.00606447	0.00293569	0.00503566	0.0220801	0.00959633	0.00200924	0	0.000335453	0.000288518	0.000626669	0.0112098	0.00116514	0.0115033	0.0217053	0.005099	0.00861614	0.0120493	0.00150101	0.00788099	0.0139246	0.341659	0.0160921	0.00937981	0.0199213	0.00420167
187492	k__Bacteria; p__Firmicutes; c__Clostridia; o__Clostridiales; f__Christensenellaceae; g__NA; s__NA; u_187492	0.00333025	0.490095	0.0154224	0.0332809	0.00252105	0.00205872	0.0396445	0.00850947	0.218774	0.00116628	0.00104587	0	0.00152545	0.00896282	0.000658827	0.0182822	0.000517363	0.00088392	0.000350796	0.00159941	0.0074927	0.00173006	0.00242695	0.00214783	0.00191458	0.00839276	0.0580471	0.00725876	0	0	0	0.000288518	0	0.0070387	0.00198074	0.00848222	0.057414	0.00242203	0.00384233	0.0105273	0.0018474	0.00310072	0.0406231	0.00736133	0.00816268	0.00422091	0.00339834	0.00350139
356360	k__Bacteria; p__Firmicutes; c__Clostridia; o__Clostridiales; f__Ruminococcaceae; g__NA; s__NA; u_356360	0.0053284	0	0.000914889	0.0015917	0.00103134	0.0111943	0.00204617	0	0	0.0299734	0.000813451	0	0.00410697	0.0114607	0.000219609	0.00600102	0.00168143	0.000757646	0.000350796	0.00159941	0.014361	0.000432514	0.0097078	0.00593812	0.00153167	0.00167855	0.000555475	0.00172242	0	0	0	0	0	0.0275031	0.00512663	0.00836602	0.269916	0.00484405	0.0144379	0.00925893	0.00381026	0.00620144	0.0109326	0.00712763	0.0117776	0.00797284	0.0127731	0.00256769
denovo_5830	k__Bacteria; p__Firmicutes; c__Clostridia; o__Clostridiales; f__Veillonellaceae; g__Megasphaera; s__NA; u__denovo_5830	0	0	0	0.0001447	0	0.0927711	0	0.000945497	0	0	0	0	0.000117342	0.019395	0	0	0	0	0	0	0.00512001	0	0	0.000884401	0	0.000387358	0	0	0	0	0.000335453	0	0	0.00260693	0.104164	0	0.00548467	0.020651	0.117249	0.00317087	0.00173194	0.0201547	0.0184127	0.000817925	0.0462941	0.00996605	0.0282414	0.0538047
denovo_2433	k__Bacteria; p__Firmicutes; c__Clostridia; o__Clostridiales; f__Veillonellaceae; g__Dialister; s__NA; u__denovo_2433	0.00888066	0.00194946	0.0341123	0.046738	0.000916746	0.00450345	0.00869621	0.0118187	0	0.00104965	0.0016269	0	0.00269887	0.0271823	0.00175687	0.0326567	0.00142275	0.000757646	0	0.0217062	0.0103649	0.00843402	0.0136371	0.043841	0.038164	0.0654635	0.00819325	0.00270666	0	0	0	0	0.0658002	0.0129043	0.00209726	0.0067393	0.0401431	0.00293193	0.00931475	0.11821	0.045954	0.00684742	0.00817065	0.000467386	0.00396473	0.00351743	0.0234368	0.00501866
525401	k__Bacteria; p__Firmicutes; c__Clostridia; o__Clostridiales; f__Lachnospiraceae; g__NA; s__NA; u_525401	0	0.000584839	0.000130698	0	0	0	0	0.000945497	0	0.000233256	0	0	0	0	0.000219609	0.000418676	0.000129341	0	0	0	0.000124878	0	0	0	0	0	0	0.000492119	0.0187529	0.00572844	0	0	0.000626669	0	0	0	0	0	0	0	0	0.000129197	0.00011508	0.000233693	0.00023322	0	0	0
denovo_104720	k__Archaea; p__Crenarchaeota; c__Thaumarchaeota; o__Cenarchaeales; f__Cenarchaeaceae; g__Nitrosopumilus; s__NA; u__denovo_104720	0.000444033	0	0	0	0	0	0	0	0	0	0	0	0	0	0.352033	0	0	0.615461	0.00058466	0	0	0.000648771	0	0	0	0	0	0	0	0	0	0	0	0.000130346	0	0	0	0.000637375	0	0	0	0	0	0	0.00023322	0	0	0
denovo_3124382	k__Bacteria; p__Actinobacteria; c__Acidimicrobiia; o__Acidimicrobiales; f__ZA3409c; g__NA; s__NA; u__denovo_3124382	0.0255319	0	0.00130698	0.0154829	0.00905286	0.037443	0.0043481	0	0	0.00536489	0.00488071	0	0.00938736	0.00896282	0.458324	0.00865263	0.00957121	0.262019	0.00409262	0.000571216	0.00199805	0.0903954	0.000924552	0.000631715	0.00331861	0.00296975	0.00138869	0.000369089	0	0	0	0	0	0.0216375	0.000116514	0	0	0.0274071	0	0	0	0.00077518	0	0	0	0.000117248	0	0
denovo_21121	k__Bacteria; p__Bacteroidetes; c__Bacteroidia; o__Bacteroidales; f__Prevotellaceae; g__Prevotella; s__copri; u__denovo_21121	0.000888066	0	0.00405165	0.000578798	0.000114593	0.00193005	0.00242982	0.0742215	0	0.000116628	0.000813451	0	0.000704052	0.00455488	0	0.0386577	0.000129341	0	0.000233864	0.0377003	0.00187318	0.000865028	0.00427605	0.0138977	0.0127639	0.000774716	0.00111095	0.0294041	0	0.741172	0.00737997	0	0.0567135	0.00312831	0.00256332	0.00174292	0.00793527	0.00178465	0.000698606	0.000253669	0.0478014	0.00180875	0.050635	0.000116846	0.00163254	0.00304844	0.00269523	0.00128384
4307094	k__Bacteria; p__Bacteroidetes; c__Bacteroidia; o__Bacteroidales; f__[Paraprevotellaceae]; g__[Prevotella]; s__NA; u_4307094	0.000222016	0	0.000522794	0	0	0	0.000383656	0	0	0.000233256	0	0.00119701	0.000234684	0.000734658	0	0.000558234	0	0.000126274	0	0.000114243	0.000999027	0.000648771	0.000346707	0.000631715	0.000893471	0.000129119	0.000277737	0.00110727	0	0.00352519	2.09927	0	0	0.000912424	0.000116514	0	0.00046678	0	0.000116434	0	0.000808237	0	0.000230159	0	0.000466439	0.000117248	0.000234368	0.000350139
129761	k__Bacteria; p__Firmicutes; c__Clostridia; o__Clostridiales; f__Ruminococcaceae; g__NA; s__NA; u_129761	0	0	0.00209118	0.00868197	0.597031	0.00926424	0	0	0	0.0045485	0.0047645	0	0.00844862	0.00764044	0.00395296	0.00655925	0.00569099	0.00290431	0.00187091	0	0	0	0	0	0	0	0.0168031	0	0	0	0	0	0	0.000130346	0.0152634	0	0	0	0	0	0.000808237	0	0	0.0127363	0	0.00211046	0	0.000933705
4315786	k__Bacteria; p__Firmicutes; c__Clostridia; o__Clostridiales; f__Ruminococcaceae; g__NA; s__NA; u_4315786	0.0117669	0.0177401	0.129653	0.00390689	0.00034378	0.00102936	0.0163693	0	0.00124303	0.000116628	0.00232415	0	0	0.000146932	0.005051	0.000279117	0.0034922	0.000252549	0.00175398	0.00297033	0.00399611	0.016003	0.00323593	0.0291852	0.0130192	0.0121372	0.0206914	0.00221454	0	0	0.00201272	0	0	0.0164236	0.00920464	0.00499637	0.0046678	0.00752103	0.00314373	0.118844	0.00346387	0.021705	0.036135	0.00490755	0.00513083	0.0158284	0.0051561	0.00396824
denovo_114897	k__Archaea; p__Crenarchaeota; c__Thaumarchaeota; o__Cenarchaeales; f__Cenarchaeaceae; g__Nitrosopumilus; s__NA; u__denovo_114897	0.00976873	0	0	0	0	0.00012867	0	0	0	0	0.000116207	0	0	0	0.170636	0	0.000129341	0.6714	0.000233864	0	0	0.00994782	0	0	0	0	0	0	0	0	0	0	0	0.000521385	0	0	0	0.000127475	0	0	0	0	0	0	0	0	0	0
646800	k__Bacteria; p__Actinobacteria; c__Coriobacteriia; o__Coriobacteriales; f__Coriobacteriaceae; g__NA; s__NA; u_646800	0.0222016	0.00116968	0.136711	0.001447	0.0084799	0.00411744	0.0620244	0	0	0.000699769	0.0194066	0	0.000704052	0.010726	0.000439218	0.0016747	0.00245747	0.000757646	0.000350796	0.0101677	0.0198557	0.0214094	0.0144461	0.0255213	0.0726265	0.0209173	0.216218	0.0104575	0	0.000881298	0	0	0	0.000651732	0.0142148	0.00139434	0.00898552	0.000382425	0.000815041	0.00279036	0	0	0.00736509	0.00958141	0.00104949	0.0150077	0.000351552	0.00198412
772282	k__Bacteria; p__Bacteroidetes; c__Bacteroidia; o__Bacteroidales; f__Rikenellaceae; g__NA; s__NA; u_772282	0.000666049	0.0113069	0.00196048	0.00318339	0.00126053	0.00141537	0.00204617	0.0245829	0.0178168	0.00151617	0	0.214664	0.000821394	0.000146932	0.000219609	0.00348896	0.000517363	0.000252549	0	0.00159941	0.00074927	0.00259508	0.00392935	0.00138977	0.0016593	0.00387358	0.0341617	0.00209151	0.00468823	0.000440649	0.00335453	0.000288518	0.000313334	0.00156416	0.000582572	0.00348584	0.00140034	0.005099	0.00395877	0.00114151	0.000115462	0.00077518	0.0011508	0.00245378	0.00291524	0.00257945	0.00878881	0.000466852
denovo_0	k__Bacteria; p__Bacteroidetes; c__Bacteroidia; o__Bacteroidales; f__Prevotellaceae; g__Prevotella; s__copri; u__denovo_0	0.000222016	0	0.000784191	0.0001447	0.000229186	0.00077202	0.000383656	2.02951	0.000414345	0	0.000348622	0	0.000117342	0.0023509	0.000658827	0.00795484	0.0184957	0.000126274	0	0.00034273	0.000124878	0.00129754	0.0018491	0.00328492	0.00127639	0.000774716	0.000277737	0.00221454	0.00468823	0.00793168	0.101642	0.000288518	0.1598	0.00325866	0.000349543	0.00755266	0.0171542	0.00293193	0	0.00266353	0.00427211	0.000129197	0.00207143	0.00140216	0.000932878	0.000234495	0.00117184	0.000116713
196664	k__Bacteria; p__Bacteroidetes; c__Bacteroidia; o__Bacteroidales; f__Bacteroidaceae; g__Bacteroides; s__uniformis; u_196664	0	0	0	0.00448569	0.00492751	0.00347409	0.000511542	0	0	0.569728	0.00348622	0	0.0116169	0.0027917	0.00219609	0.00669881	0.0532884	0.00239921	0.00233864	0	0	0	0.00358264	0	0.00191458	0	0.00111095	0.00270666	0.00401849	0	0	0	0	0.000130346	0.00128166	0.000116195	0.000116695	0.000127475	0.00116434	0.00456605	0.00508034	0.000129197	0	0.00163585	0.00536405	0.00234495	0.014648	0
366623	k__Bacteria; p__Firmicutes; c__Clostridia; o__Clostridiales; f__Lachnospiraceae; g__Coprococcus; s__NA; u_366623	0.00999074	0	0.117367	0.0001447	0	0	0.000255771	0	0	0	0.00255656	0	0	0.000146932	0.000219609	0	0	0	0	0.00239911	0.00437074	0.00886653	0.00231138	0.0026532	0.00676485	0.00619773	0.00319398	0.00369089	0	0	0	0	0	0.000260693	0.00524315	0	0.000116695	0.000127475	0	0	0	0	0.000920637	0	0	0.00633137	0	0
denovo_552	k__Bacteria; p__Firmicutes; c__Clostridia; o__Clostridiales; f__Veillonellaceae; g__Mitsuokella; s__multacida; u__denovo_552	0.000444033	0.00311914	0.000130698	0.000434099	0.000687559	0.0459352	0.00601061	1.06179	0.000414345	0.000349884	0.000116207	0	0.00129076	0.00132238	0.00395296	0.00111647	0	0.000126274	0	0.00239911	0.00137366	0.00497391	0.00104012	0.0109918	0	0.00219503	0.00527701	0.00024606	0	0	0	0	0.229047	0.00130346	0.0024468	0.00604213	0.019138	0.00968811	0.000465737	0.000380504	0.00658136	0.00077518	0.000690477	0.00292116	0.000816268	0.000703486	0.00468736	0.153945
186011	k__Bacteria; p__Firmicutes; c__Clostridia; o__Clostridiales; f__Ruminococcaceae; g__NA; s__NA; u_186011	0.000222016	0	0.00130698	0.00260459	0.00641722	0.00193005	0.000767312	0	0	0.0115462	0	0.000399004	0.00762723	0.000881589	0	0.0184217	0.00957121	0.000126274	0.000701592	0.00514095	0.00137366	0.000648771	0.00369821	0.0155402	0.0158272	0.00542301	0.00541588	0.00553634	0	0.000440649	0	0	0	0.00104277	0.00116514	0.00488018	0.00758518	0.00025495	0.016883	0.101214	0.00750505	0.00413429	0.00230159	0.0032717	0.00699659	0.000586238	0.00328116	0.00315125
194735	k__Bacteria; p__Firmicutes; c__Clostridia; o__Clostridiales; f__Ruminococcaceae; g__NA; s__NA; u_194735	0.00288621	0	0.0696623	0.349305	0.00286483	0.00437478	0.0070337	0	0	0.00349884	0.0031376	0	0.00234684	0.0114607	0.00636866	0.00446587	0.00530297	0.00252549	0.00128625	0.00125668	0.0113639	0.0123266	0.0015024	0.00138977	0.00344625	0.0134284	0.00624909	0.00319878	0	0	0	0	0	0.00690835	0.00337892	0.00429921	0.100825	0.0056089	0.00279442	0.0133176	0.00254017	0.00555546	0.0220953	0.00420647	0.00548066	0.00633137	0.00304679	0.00140056
4387250	k__Bacteria; p__Bacteroidetes; c__Bacteroidia; o__Bacteroidales; f__Bacteroidaceae; g__Bacteroides; s__ovatus; u_4387250	0	0	0	0	0	0	0	0	0.0381197	0.000116628	0	1.69896	0	0	0	0	0	0	0	0	0	0	0.000115569	0	0	0	0	0	0.010716	0	0.00201272	0.366418	0	0	0	0	0	0	0.000116434	0	0	0	0.00011508	0.000233693	0	0.000117248	0.000117184	0
583974	k__Bacteria; p__Firmicutes; c__Clostridia; o__Clostridiales; f__Lachnospiraceae; g__NA; s__NA; u_583974	0.027308	0.00214441	0.000784191	0.0111419	0.0130636	0.0189145	0.139011	0.00141825	0.086598	0.034172	0.00581037	0	0.190563	0.00587726	0.00768631	0.0101878	0.0247041	0.00656626	0.00268944	0.0050267	0.00074927	0.0103803	0.0129437	0.000631715	0.00102111	0.00309887	0.00513814	0.00233757	0	0	0	0	0	0.00508351	0.00209726	0.00569354	0.00046678	0.005099	0.000465737	0.00253669	0.00427211	0.000258393	0.000230159	0.00595917	0.00268202	0	0.0132418	0.0113212
denovo_2270729	k__Bacteria; p__Firmicutes; c__Clostridia; o__Clostridiales; f__Lachnospiraceae; g__NA; s__NA; u__denovo_2270729	0.000444033	0	0	0.0305316	0	0.00012867	0.000511542	0	0	0	0	0	0	0	0	0	0	0	0	0.00868249	0	0	0.000346707	0.000631715	0.000127639	0.0317634	0.000416606	0.00024606	0	0	0	0	0	0.013556	0	0.0191721	0.0128365	0.00726608	0.0135064	0.018391	0	0.00943135	0.436612	0.0156574	0.0215728	0.0117248	0.0142965	0.000700278
1029949	k__Bacteria; p__Firmicutes; c__Clostridia; o__Clostridiales; f__Lachnospiraceae; g__Lachnospira; s__NA; u_1029949	0.0162072	0.000974731	0.00640422	0.00332809	0.00607344	0.00205872	0.00127885	0	0.000414345	0.00116628	0.00418346	0	0.00258152	0.00205704	0.00197648	0.0023725	0.0100886	0.00214666	0.000935456	0.00182789	0.0112391	0.0270321	0.00959223	0.00770692	0.00344625	0.00348622	0.0118038	0.00135333	0	0.000440649	0	0.0914602	0.00125334	0.0179878	0.0603545	0.00557735	0.012253	0.00688365	0.00512311	0.00925893	0.00658136	0.00981894	0.0102421	0.113575	0.0225057	0.00656587	0.00632794	0.00245097
denovo_8918	k__Bacteria; p__Firmicutes; c__Clostridia; o__Clostridiales; f__Veillonellaceae; g__Megasphaera; s__NA; u__denovo_8918	0.00599445	0.00155957	0.00104559	0.0285058	0	0.00012867	0.000383656	0.00330924	0	0.000233256	0.000581037	0	0.00117342	0.118574	0.00131765	0.000837351	0.00258681	0.000631371	0	0.000456973	0.00974052	0.00410888	0.000924552	0.0174353	0.00421208	0.0725651	0.000277737	0.000492119	0	0	0	0	0	0.0430143	0.00233029	0.00348584	0.0441107	0.00446163	0.00547241	0.124425	0.0360243	0.0286817	0.0118532	0.00303801	0.004781	0.00656587	0.0626935	0.000933705
365181	k__Bacteria; p__Actinobacteria; c__Coriobacteriia; o__Coriobacteriales; f__Coriobacteriaceae; g__Collinsella; s__aerofaciens; u_365181	0	0	0.000130698	0	0	0	0	0	0	0	0	0	0	0	0	0	0	0	0	0	0	0	0	0	0	0	0	0	0.0415243	0.00572844	0	0	0	0	0	0	0	0	0	0	0	0	0	0	0	0	0	0
299441	k__Bacteria; p__Firmicutes; c__Clostridia; o__Clostridiales; f__Ruminococcaceae; g__NA; s__NA; u_299441	0.00621646	0.0742745	0.0406472	0.0122995	0.000687559	0.00270207	0.0231473	0.00283649	0.144192	0.000466513	0.00174311	0	0.000117342	0	0.00153726	0.00209338	0.00206945	0.000126274	0.00397569	0.0165653	0.00312196	0.0125429	0.00265809	0.0581178	0.00612666	0.0166564	0.0208303	0.00369089	0	0.000440649	0	0	0	0.0125132	0.00978721	0.0045316	0.00221721	0.017974	0.00349303	0.0308208	0.00623497	0.0187335	0.0238215	0.00385593	0.00454778	0.00691761	0.00269523	0.0107376
4406814	k__Bacteria; p__Firmicutes; c__Clostridia; o__Clostridiales; f__NA; g__NA; s__NA; u_4406814	0.000888066	0.0563395	0.000522794	0.000868197	0.000572966	0.00231606	0.00294136	0	0	0.000466513	0.00127828	0	0.00058671	0.000734658	0.000439218	0.0220503	0.00103473	0.00088392	0.0152012	0.00228487	0.0028722	0	0.00127126	0.0391663	0.000893471	0.00129119	0.00319398	0.000984239	0	0	0	0	0	0.00117312	0.00932115	0.0139434	0.00175043	0.00229455	0.00454094	0.00380504	0.00912153	0.177516	0.00161111	0.00128531	0.00139932	0.00187596	0.00164058	0.0145891
344422	k__Bacteria; p__Firmicutes; c__Clostridia; o__Clostridiales; f__Lachnospiraceae; g__NA; s__NA; u_344422	0	0	0	0.00535388	0.612386	0.00295941	0.000127885	0	0	0.00314896	0.00220794	0	0.00352026	0.00293863	0.00219609	0.0040472	0.00232813	0.00239921	0.00128625	0	0	0	0	0	0	0	0.00819325	0	0	0	0	0	0	0	0	0	0	0	0	0	0	0	0	0.00946456	0	0	0	0
denovo_11474	k__Bacteria; p__Firmicutes; c__Clostridia; o__Clostridiales; f__Veillonellaceae; g__Dialister; s__NA; u__denovo_11474	0.00555041	0.000194946	0.0686167	0.0276376	0.000114593	0.00012867	0.00370868	0	0	0	0.00232415	0	0.000352026	0.135177	0	0.0192591	0.000129341	0	0	0.00879673	0.0398362	0.00519017	0.000693414	0.0279218	0.0168483	0.0365408	0.0276349	0	0	0	0	0	0.00344668	0.0170754	0.000349543	0.00023239	0.0388595	0.0020396	0.000232869	0.060627	0.0447994	0.00155036	0.00138095	0	0.00396473	0.00574513	0.041366	0.00151727
denovo_203914	k__Bacteria; p__Proteobacteria; c__Gammaproteobacteria; o__Enterobacteriales; f__Enterobacteriaceae; g__Shigella; s__NA; u__denovo_203914	0.00488436	0	0.00993308	0.142384	0.00206268	0.0110656	0.112923	0	0	0.00501501	0.0015107	0	0.00246418	0.0304148	0.00219609	0.0817813	0.00594967	0.00252549	0.000935456	0.0535801	0.00312196	0.0030276	0.00312036	0.0375239	0.0118704	0.00619773	0.00249964	0.0155018	0	0	0	0	0	0.00273727	0.000815601	0.00755266	0.0023339	0.00191213	0.00151365	0.00342454	0.00381026	0.00723501	0.100234	0.00163585	0.00431456	0.00117248	0.0022265	0.00280111
345362	k__Bacteria; p__Proteobacteria; c__Gammaproteobacteria; o__Enterobacteriales; f__Enterobacteriaceae; g__NA; s__NA; u_345362	0.00244218	0.00194946	0.00967169	0.0138912	0.0372428	0.00180138	0.0101029	0.000472748	0.00207172	0.00583141	0.00708865	0.000798008	0.0361413	0.00617113	0.00131765	0.0459148	0.00116407	0.00290431	0.153999	0.00479822	0.00312196	0.000865028	0.0082054	0.00606447	0.0022975	0.00878012	0.0397164	0.0446598	0	0	0	0	0	0.0109491	0.0159625	0.00185912	0.0360588	0.00191213	0.00523955	0.00164885	0.00300202	0.0077518	0.0664009	0.0082961	0.00384812	0.00445541	0.00550765	0.00280111
188317	k__Bacteria; p__Firmicutes; c__Clostridia; o__Clostridiales; f__Ruminococcaceae; g__NA; s__NA; u_188317	0.00310823	0.000389892	0.0116322	0.00535388	0.00217727	0.00604749	0.0061385	0	0	0.0037321	0.0204525	0.00159602	0.00445899	0.0136646	0.00175687	0.0291677	0.00297484	0.00164157	0.000818524	0.00708308	0.0241015	0.00692022	0.0123659	0.00644349	0.00574374	0.0384776	0.00916533	0.00369089	0	0	0	0	0.000313334	0.0119919	0.00302937	0.0119681	0.00968569	0.01262	0.00803397	0.00887843	0.00611951	0.0158912	0.00851589	0.202378	0.0258874	0.0262635	0.0201557	0.0185574
363731	k__Bacteria; p__Verrucomicrobia; c__Verrucomicrobiae; o__Verrucomicrobiales; f__Verrucomicrobiaceae; g__Akkermansia; s__muciniphila; u_363731	0.000444033	0.570997	0.0086261	0.0254671	0.00423995	0.00167271	0.000383656	0	0	0.123509	0.00174311	0.0303243	0.0095047	0.000881589	0.000878436	0.00195382	0.00129341	0.00252549	0.000467728	0	0.000124878	0	0.00127126	0.000126343	0.000127639	0.000774716	0.00097208	0.00369089	0.00468823	0.00616909	0	0	0	0.000651732	0.00174772	0.00185912	0.000816866	0.000382425	0.000465737	0.00126835	0.00438757	0.000645983	0.00103572	0.00222008	0.00443117	0.000586238	0.00773415	0.00210084
192437	k__Bacteria; p__Firmicutes; c__Clostridia; o__Clostridiales; f__NA; g__NA; s__NA; u_192437	0.00843663	0.000389892	0.0245713	0.0112866	0.00183349	0.0077202	0.00396445	0.00330924	0	0.00489838	0.00139449	0	0.00187747	0.00484874	0.00702748	0.0587542	0.0148742	0.00176784	0.000350796	0.022049	0.00512001	0.015138	0.00254252	0.0332282	0.0463329	0.0215629	0.0213858	0.00725876	0.00200924	0.000440649	0.000335453	0	0	0.00886355	0.00279635	0.0118519	0.0374591	0.0286819	0.00570528	0.0249864	0.00484942	0.0103357	0.00874605	0.00923087	0.00664676	0.00375192	0.00527329	0.00373482
301639	k__Bacteria; p__Cyanobacteria; c__4C0d-2; o__YS2; f__NA; g__NA; s__NA; u_301639	0.00222016	0	0.00104559	0.0134571	0.00595885	0.0476079	0.000127885	0	0	0.00536489	0.00546174	0	0.00750989	0.0055834	0.635548	0.0117229	0.00594967	0.00618744	0.00175398	0.00068546	0.000624392	0.0274646	0.00196467	0.0912197	0.000638194	0.00542301	0.000833212	0.000738179	0	0	0	0	0	0.000912424	0.000233029	0.000929558	0.00116695	0.0198861	0.0033766	0.000507339	0.000115462	0.00116277	0.0472977	0.00105162	0.00104949	0.00117248	0.00164058	0.000466852
535601	k__Bacteria; p__Firmicutes; c__Clostridia; o__Clostridiales; f__Lachnospiraceae; g__NA; s__NA; u_535601	0.00199815	0	0.000261397	0.015917	0.168337	0.0137677	0.000895198	0	0.0074582	0.0195935	0.00546174	0.00399004	0.253693	0.00778737	0.00658827	0.0104669	0.00801912	0.00707136	0.00245557	0.000571216	0.000124878	0.000865028	0.015024	0.000379029	0.000638194	0.00710157	0.00430493	0.00159939	0	0	0	0	0	0.00208554	0.000582572	0.00185912	0.000116695	0	0.000232869	0.000126835	0.00173194	0.000129197	0.000345239	0.00584232	0.000932878	0.000117248	0.0155855	0.00863677
denovo_316	k__Bacteria; p__Firmicutes; c__Clostridia; o__Clostridiales; f__Veillonellaceae; g__Acidaminococcus; s__NA; u__denovo_316	0	0	0.00339816	0	0	0	0	0	0	0	0.0015107	0	0	0	0	0	0	0	0.00105239	0	0	0	0.000693414	0	0	0	0	0.00024606	0	0	0	0	0	0.00208554	0.00337892	0.00197531	0.000116695	0.000127475	0.00128078	0.00139518	0.000346387	0.264724	0.00149603	0.00105162	0.0278697	0.157581	0.0200385	0
denovo_456	k__Bacteria; p__Proteobacteria; c__Gammaproteobacteria; o__Enterobacteriales; f__Enterobacteriaceae; g__Enterobacter; s__asburiae; u__denovo_456	0.00310823	0	0.00169908	0.00274929	0.0131782	0.00630483	0.0135559	0.719523	0.000828689	0.00326559	0.000348622	0.0127681	0.000938736	0.00984441	0.00109804	0.00432632	0.000517363	0.000631371	0.000350796	0.00217062	0.0106147	0.0123266	0.0033515	0.00252686	0.00816888	0.00387358	0.00569361	0.0162399	0	0	0.00167727	0	0.00501335	0.0431446	0.0016312	0.00859841	0.0821534	0.00165718	0.0147872	0.000507339	0.0027711	0.00155036	0.00920637	0.0261736	0.00209898	0.00293119	0.00433581	0.0959382
839235	k__Bacteria; p__Proteobacteria; c__Gammaproteobacteria; o__Aeromonadales; f__Aeromonadaceae; g__NA; s__NA; u_839235	0.00222016	0.0138412	0.00156838	0.0240201	0.00183349	0	0.000255771	0	0	0.000349884	0	0	0.000117342	0	0	0	0	0	0	0.000913946	0.00262245	0.000648771	0.00231138	0.0017688	0.00485027	0.0242744	0.0716562	0.00307575	0	0	0	0	0	0.00625662	0	0.00871461	0.00630154	0.00242203	0.00640389	0.00710274	0.000230925	0.00426349	0.406346	0.0098151	0.00862912	0.00586238	0.00667949	0
299879	k__Bacteria; p__Firmicutes; c__Bacilli; o__Lactobacillales; f__Leuconostocaceae; g__NA; s__NA; u_299879	0.0162072	0.00994226	0.00666562	0.00520918	0.00148971	0.00115803	0.00626639	0	0	0.00594804	0.00174311	0.00518705	0.00305089	0.0117545	0.00175687	0.00153514	0.0213412	0.00202039	0.00058466	0.00297033	0.0173581	0.0153542	0.00427605	0.00543275	0.0458223	0.0333128	0.00555475	0.0231296	0	0	0.00771543	0.000865554	0.0197401	0.0311528	0.00314589	0.00336965	0.0211218	0.00650123	0.00535598	0.0095126	0.0174348	0.110722	0.017377	0.00432332	0.0941041	0.0372847	0.0051561	0.0107376
4401373	k__Bacteria; p__Firmicutes; c__Clostridia; o__Clostridiales; f__Veillonellaceae; g__Veillonella; s__dispar; u_4401373	0.00577243	0.000194946	0.00470514	0.000723498	0.000229186	0.00090069	0	0	0	0.00524827	0.000232415	0.000798008	0.000234684	0.000587726	0.00527061	0.020236	0.000776044	0.000378823	0.000233864	0.00297033	0.00274732	0.0369799	0.00647186	0.00404298	0.00319097	0.0033571	0.00361058	0.0765246	0	0	0.000670907	0.000288518	0	0.0388432	0.0179432	0.00255628	0.00396763	0.31907	0.0125749	0.0100199	0.00958338	0.00981894	0.00391271	0.0153069	0.0145762	0.00316568	0.00175776	0.00221755
denovo_80495	k__Bacteria; p__Firmicutes; c__Clostridia; o__Clostridiales; f__Lachnospiraceae; g__Roseburia; s__faecis; u__denovo_80495	0.000222016	0	0.000653492	0.0001447	0.000229186	0.00051468	0.000127885	0.0382926	0	0.000116628	0.000464829	0	0.000704052	0.000146932	0	0.00097691	0.0034922	0.000252549	0	0.000456973	0.000999027	0.000216257	0	0.00227417	0.000255278	0.000387358	0.000277737	0.0070127	0	0	0.00737997	0.0294288	0.00156667	0.000391039	0.000349543	0.00209151	0.00221721	0.000764851	0.00279442	0.00114151	0.000808237	0.00219634	0.000345239	0.000116846	0.00349829	0.000351743	0.00128903	0.000466852
328892	k__Bacteria; p__Firmicutes; c__Clostridia; o__Clostridiales; f__Lachnospiraceae; g__Roseburia; s__NA; u_328892	0.0837002	0	0.00601213	0.00245989	0.0017189	0.00411744	0.00255771	0	0	0.00128291	0.000813451	0	0.00657115	0.00969748	0.00219609	0.0223294	0.00181077	0.00113647	0.000818524	0.00319881	0.00549465	0.00281134	0.0131749	0.0113709	0.00293569	0.00735981	0.00791551	0.00369089	0	0	0	0	0	0.0070387	0.0222543	0.00557735	0.0372257	0.00344183	0.00675319	0.012303	0.0293274	0.00490947	0.00725001	0.00619286	0.059471	0.00316568	0.0112497	0.0120214
458550	k__Bacteria; p__Firmicutes; c__Clostridia; o__Clostridiales; f__NA; g__NA; s__NA; u_458550	0.00177613	0	0.0129391	0	0	0.00193005	0.0043481	0	0.00248607	0.00326559	0.000232415	0	0	0.00587726	0.0184471	0	0	0.000126274	0	0.012681	0.00736783	0.0486578	0.00161797	0.00126343	0.00216986	0.00258239	0.00166642	0.00442907	0	0	0	0	0	0.0100367	0.004078	0.0117357	0.0708339	0.181907	0.00558885	0.00773691	0.00854422	0.00503867	0.00966668	0.00619286	0.0131769	0.00680036	0.00457018	0.00735292
291571	k__Bacteria; p__Firmicutes; c__Clostridia; o__Clostridiales; f__Ruminococcaceae; g__Oscillospira; s__NA; u_291571	0.0026642	0.0111119	0.0197355	0.00868197	0.00263564	0.0244473	0.0805678	0.00189099	0.0124303	0.00349884	0.00929659	0.00159602	0.00856596	0.0176318	0.00219609	0.00628014	0.0236693	0.00340941	0.00280637	0.00651187	0.0380879	0.00519017	0.0112102	0.0149085	0.0134021	0.00503566	0.0373557	0.00811997	0.000669748	0	0.00536725	0	0.000940003	0.00664766	0.00419452	0.0067393	0.00875213	0.00637375	0.00221225	0.0116688	0.00623497	0.0987062	0.00874605	0.00362224	0.00827929	0.00340018	0.0226165	0.00350139
denovo_1828	k__Bacteria; p__Firmicutes; c__Clostridia; o__Clostridiales; f__Veillonellaceae; g__Dialister; s__NA; u__denovo_1828	0.000222016	0.0025343	0.00104559	0	0.000114593	0	0.000255771	0.558789	0	0.000116628	0	0	0.000117342	0.0023509	0	0.000279117	0.000129341	0.000126274	0	0.000228487	0	0.000216257	0	0.000379029	0.000382916	0.000258239	0.000277737	0	0	0	0	0.000865554	1.27245	0	0.000233029	0.000116195	0.000583476	0	0	0.000761008	0.000115462	0.000258393	0.00011508	0	0	0.000351743	0	0.000350139
186851	k__Bacteria; p__Firmicutes; c__Clostridia; o__Clostridiales; f__NA; g__NA; s__NA; u_186851	0.00932469	0.000194946	0.0201276	0.0244542	0.00870908	0.00887823	0.00741735	0	0.00414345	0.0132956	0.00244035	0.118903	0.0479929	0.0051426	0.000878436	0.0159097	0.0210825	0.00454587	0.000818524	0.0259332	0.00299708	0.0190306	0.00959223	0.0101074	0.0205498	0.00516478	0.0237465	0.00590543	0	0.000881298	0	0	0.000313334	0.00495316	0.00419452	0.0120843	0.00875213	0.00433415	0.00558885	0.0194057	0.00565766	0.00594304	0.00920637	0.0116846	0.00431456	0.00304844	0.00726541	0.00793649
denovo_190943	k__Bacteria; p__Proteobacteria; c__Betaproteobacteria; o__Burkholderiales; f__Alcaligenaceae; g__Sutterella; s__NA; u__denovo_190943	0.00777058	0	0.00405165	0.00969487	0.00550047	0.00669084	0.0133001	0	0	0.00268245	0.00220794	0	0.00715786	0.045108	0.0155922	0.0768968	0.00116407	0.00227294	0.000935456	0.0143947	0.00711807	0.0203281	0.0917618	0.0324702	0.00344625	0.0103296	0.0145812	0.00639755	0	0	0	0	0	0.0174664	0.00151469	0.00499637	0.0138867	0.0504801	0.00896545	0.00279036	0.0036948	0.00490947	0.00978176	0.00373909	0.0438453	0.00140697	0.00902318	0.00501866
178296	k__Bacteria; p__Bacteroidetes; c__Bacteroidia; o__Bacteroidales; f__[Paraprevotellaceae]; g__[Prevotella]; s__NA; u_178296	0.0026642	0.0387943	0.0414314	0.0010129	0.000572966	0.00038601	0.00127885	0.000945497	0.0145021	0.00174942	0.00267277	0	0.00211216	0.000881589	0.00131765	0.0474499	0.000129341	0.000505097	0.000116932	0.000456973	0.000499514	0.00432514	0.011788	0.00366395	0.00140403	0.00271151	0.0123593	0.0257132	0	0.000440649	0.0050318	0.000288518	0	0.0147291	0.0032624	0	0.00046678	0.0294467	0.00267799	0.00177569	0.00346387	0.000258393	0.0119683	0.000934772	0.0494425	0.00363468	0.00339834	0
342638	k__Bacteria; p__Bacteroidetes; c__Bacteroidia; o__Bacteroidales; f__Prevotellaceae; g__Prevotella; s__copri; u_342638	0.000888066	0.000779785	0.00575073	0.000434099	0	0.00025734	0.00268559	0.0170189	0	0.000466513	0.000348622	0	0.00058671	0.000734658	0.00219609	0.00153514	0.000129341	0	0	0.00571216	0.0017483	0.00756899	0.0106323	0.0035376	0.0270594	0.00658509	0.00152756	0.00504422	0	0.198292	0.0838633	0	0.000940003	0.00964563	0.000815601	0.000580974	0.0507624	0.00242203	0.000232869	0.00393187	0.0575003	0.000904376	0.0062143	0.000467386	0.000932878	0.000586238	0.00105466	0.000350139
362342	k__Bacteria; p__Firmicutes; c__Clostridia; o__Clostridiales; f__Ruminococcaceae; g__Ruminococcus; s__NA; u_362342	0.00688251	0.00584839	0.00627353	0.00709028	0.0034378	0.0168558	0.0327387	0.00189099	0.05055	0.00314896	0.0080183	0.0626436	0.00445899	0.00176318	0.00768631	0.0355874	0.0076311	0.00252549	0.00140318	0.00434124	0.00187318	0.0173006	0.00369821	0.00555909	0.00216986	0.0132993	0.00860986	0.00627452	0	0	0.00167727	0	0	0.0191609	0.00535966	0.00778505	0.00291738	0.0499702	0.00640389	0.0101468	0.00404118	0.0114985	0.00552382	0.0491924	0.00664676	0.0334156	0.00691386	0.00431838
4375860	k__Bacteria; p__Firmicutes; c__Clostridia; o__Clostridiales; f__Ruminococcaceae; g__Ruminococcus; s__NA; u_4375860	0.0353006	0.000194946	0.369485	0	0	0.00012867	0.000255771	0	0	0	0.0165014	0	0	0	0	0	0	0	0	0.0117671	0.0173581	0.0441164	0.0169886	0.0151612	0.0262936	0.0306013	0.0177752	0.012426	0	0	0	0	0	0.000260693	0.0365855	0	0	0.00025495	0	0	0	0	0	0	0	0.0398642	0	0
4315782	k__Bacteria; p__Firmicutes; c__Clostridia; o__Clostridiales; f__Ruminococcaceae; g__NA; s__NA; u_4315782	0.000222016	0.267466	0.000261397	0.105341	0.00126053	0.00193005	0.000255771	0	0	0.00151617	0.000813451	0	0.00117342	0.0224805	0.000658827	0.00209338	0.00219879	0.00202039	0.00058466	0	0.0209796	0	0	0	0	0.00322798	0	0	0	0	0	0	0	0.00612628	0	0.00859841	0.170842	0.00331435	0.00640389	0.0106541	0	0.00723501	0.0171469	0.00888033	0.00886234	0.00609687	0.00878881	0
336372	k__Bacteria; p__Bacteroidetes; c__Bacteroidia; o__Bacteroidales; f__Prevotellaceae; g__Prevotella; s__copri; u_336372	0.000444033	0.00370398	0.00156838	0.000289399	0.000802153	0.0025734	0.00115097	0.0156007	0.000414345	0.000116628	0.000813451	0	0.000704052	0.00543647	0.00175687	0.0106065	0.0230226	0.000252549	0.000233864	0.00285608	0.000874149	0.00281134	0.00404491	0.00669618	0.00880708	0.00206591	0.00277737	0.00639755	0.0529101	0.0405397	0.096946	0.00115407	0.669909	0.00964563	0.000699086	0.0318374	0.024506	0.00599133	0.000931475	0.00304403	0.0172039	0.00142116	0.00736509	0.00923087	0.00792947	0.000117248	0.00492173	0.0017507
197539	k__Bacteria; p__Firmicutes; c__Clostridia; o__Clostridiales; f__NA; g__NA; s__NA; u_197539	0.013987	0.0296318	0.0130698	0.00969487	0.00286483	0.0195578	0.126734	0	0.000828689	0.00151617	0.00104587	0.000399004	0.00187747	0.00205704	0.0206432	0.0283304	0.0034922	0.00113647	0.00198784	0.00856825	0.00536977	0.0166518	0.00369821	0.0151612	0.0553952	0.0131702	0.0223579	0.00590543	0	0	0.00234817	0	0.000940003	0.0246355	0.00384498	0.0123166	0.00781857	0.020396	0.00302729	0.00697591	0.00450303	0.0268729	0.0118532	0.00268747	0.00209898	0.00199321	0.00152339	0.0112045
denovo_20859	k__Bacteria; p__Bacteroidetes; c__Bacteroidia; o__Bacteroidales; f__Bacteroidaceae; g__Bacteroides; s__plebeius; u__denovo_20859	0	0	0	0	0	0	0	0	0	0	0	0	0	0	0	0	0	0	0	0	0	0	0	0	0	0	0	0	0	0	0	1.4625	0.000313334	0	0	0	0	0	0	0	0	0	0	0	0	0	0	0
205781	k__Bacteria; p__Firmicutes; c__Clostridia; o__Clostridiales; f__Ruminococcaceae; g__NA; s__NA; u_205781	0.0255319	0	0.462803	0	0	0.00051468	0	0	0	0	0.00871555	0	0	0	0	0	0	0	0	0.00582641	0.01024	0.037845	0.00912995	0.00795961	0.0179971	0.0200135	0.0115261	0.00910421	0	0	0	0	0	0	0.0210891	0	0	0.000382425	0	0	0	0	0	0	0	0.0277877	0	0
572889	k__Bacteria; p__Fusobacteria; c__Fusobacteriia; o__Fusobacteriales; f__Fusobacteriaceae; g__Fusobacterium; s__NA; u_572889	0.067271	0	0.000784191	0.00245989	0.00446914	0.00501813	0.00217405	0	0	0.22276	0.000813451	0.000399004	0.15583	0.00161625	0.00197648	0.00586146	0.0126754	0.00505097	0.00140318	0.0175935	0.00137366	0.0015138	0.00647186	0.00214783	0.0022975	0.00129119	0.0176363	0.00922724	0	0	0	0	0	0.00391039	0.000349543	0.00151053	0	0	0.00104791	0.00190252	0.00577312	0	0	0.000233693	0.00559727	0.000117248	0.0029296	0.0026844
denovo_13	k__Bacteria; p__Firmicutes; c__Clostridia; o__Clostridiales; f__Veillonellaceae; g__Megasphaera; s__NA; u__denovo_13	0.000222016	0	0	0.000723498	0	0.0799041	0	0.225028	0	0	0.000116207	0.000399004	0.000234684	0.0233621	0.000219609	0	0	0	0	0	0.000249757	0.000216257	0	0.000126343	0	0.00167855	0	0	0	0	1.05936	0	0	0.00716905	0.0307598	0.00023239	0.00175043	0.00140223	0.00442451	0	0.000461849	0.00103357	0.000230159	0.000467386	0.00303185	0.00175871	0.00210931	0.00373482
305141	k__Bacteria; p__Actinobacteria; c__Coriobacteriia; o__Coriobacteriales; f__Coriobacteriaceae; g__NA; s__NA; u_305141	0.00421831	0.00779785	0.0159452	0.013023	0.00366698	0.0375716	0.0823582	0.00141825	0.0310758	0.0029157	0.0368377	0	0.0136117	0.0393777	0.00175687	0.00474499	0.00284549	0.00138902	0.000935456	0.004227	0.0256001	0.00735273	0.00312036	0.00404298	0.00191458	0.0147196	0.0358281	0.00135333	0.000669748	0	0.00134181	0	0	0.00860286	0.00838904	0.00488018	0.00898552	0.00803093	0.00838327	0.0111615	0.00115462	0.00439269	0.017377	0.00607602	0.00734642	0.0816043	0.00527329	0.00326797
301253	k__Bacteria; p__Bacteroidetes; c__Bacteroidia; o__Bacteroidales; f__Prevotellaceae; g__Prevotella; s__copri; u_301253	0	0	0	0	0	0	0.000127885	0.130479	0.000414345	0	0	0	0	0	0	0	0.000646703	0	0	0	0	0	0.000115569	0	0.000127639	0	0	0.000369089	1.09437	0.37367	0.219051	0	0.0426135	0	0	0.000580974	0.000116695	0.000127475	0	0.000126835	0	0	0	0	0.00011661	0	0	0
581048	k__Bacteria; p__Elusimicrobia; c__Elusimicrobia; o__Elusimicrobiales; f__Elusimicrobiaceae; g__NA; s__NA; u_581048	0.0441813	0	0	0.00636678	0	0.00025734	0	0	0	0	0.000116207	0	0.000234684	0	0.000439218	0.00195382	0.000129341	0.00808155	0	0.000114243	0.000124878	0.000865028	0	0.000252686	0.000382916	0.00774716	0.000138869	0.000738179	0	0	0	0	0	0.343202	0.00139817	0.00325345	0.00361755	0.0243477	0.00395877	0.00443921	0.00173194	0.00322992	0.0191032	0.0032717	0.00489761	0.00398642	0.00468736	0.0017507
denovo_2843663	k__Bacteria; p__Proteobacteria; c__Gammaproteobacteria; o__Aeromonadales; f__Succinivibrionaceae; g__Anaerobiospirillum; s__NA; u__denovo_2843663	0.00799259	0	0.00522794	0	0	0.0209732	0.0286463	0	0	0	0	0	0	0	0	0	0	0	0	0.425099	0.00786734	0.00237883	0.0136371	0.0113709	0.00650958	0.0121372	0.00374945	0.00529028	0	0	0	0	0	0	0	0.0154539	0	0	0	0	0	0	0	0	0	0	0	0.0176237
195086	k__Bacteria; p__Firmicutes; c__Clostridia; o__Clostridiales; f__Lachnospiraceae; g__Roseburia; s__NA; u_195086	0.00577243	0.000194946	0.010848	0.00463039	0.00217727	0.00681951	0.00204617	0.00189099	0	0.00174942	0.00209173	0	0.0036376	0.00220397	0.00351374	0.00697793	0.0271615	0.00239921	0.00105239	0.0374718	0.00649368	0.0095153	0.00508504	0.0155402	0.00612666	0.0149778	0.00527701	0.0450289	0	0.000440649	0	0.00115407	0	0.0110794	0.00873858	0.0190559	0.0205383	0.0182289	0.0221225	0.0422359	0.00842875	0.00839778	0.00932144	0.00420647	0.0127105	0.00351743	0.0112497	0.0122549
564941	k__Bacteria; p__Firmicutes; c__Clostridia; o__Clostridiales; f__Ruminococcaceae; g__NA; s__NA; u_564941	0.00732654	0.0142311	0.0443068	0.0136018	0.00309402	0.00540414	0.0514099	0.00520023	0.0497214	0.000816397	0.0015107	0.0123691	0.000469368	0.00396715	0.00197648	0.00669881	0.00258681	0.000252549	0.000350796	0.0108531	0.00824197	0.0218419	0.00450719	0.0226154	0.0196564	0.016269	0.0809604	0.00430604	0	0	0.00234817	0	0.00376001	0.00964563	0.00384498	0.0106899	0.0455111	0.0150421	0.00395877	0.0175032	0.00219379	0.00943135	0.0204842	0.00525809	0.00396473	0.00457266	0.00328116	0.0053688
513552	k__Bacteria; p__Firmicutes; c__Clostridia; o__Clostridiales; f__Veillonellaceae; g__Anaerovibrio; s__NA; u_513552	0.00199815	0	0.0274467	0.000578798	0.000802153	0.0012867	0.000639427	0	0	0.000233256	0.000697244	0	0.000821394	0.00161625	0.000219609	0.0320985	0.000517363	0.000252549	0.00187091	0.000456973	0.00212293	0.00389262	0.0015024	0.0401771	0.00204222	0.00103296	0.015831	0.00110727	0	0	0	0	0	0.00156416	0.00104863	0.00116195	0.00186712	0.000382425	0.00430807	0.00418554	0	0.464979	0.00241667	0.001519	0.00174915	0.00281394	0.00128903	0.000116713
368462	k__Bacteria; p__Firmicutes; c__Clostridia; o__Clostridiales; f__Lachnospiraceae; g__NA; s__NA; u_368462	0.00555041	0	0.000653492	0.00491979	0.45081	0.00308808	0.00358079	0	0	0.00431524	0.00174311	0	0.00457634	0.00352636	0.00197648	0.00460543	0.00543231	0.00631371	0.000935456	0.000913946	0.000374635	0.000432514	0.00161797	0.00126343	0.000765833	0.000387358	0.00611022	0.000861209	0	0	0	0	0	0.00677801	0.0024468	0.000929558	0.00140034	0.000382425	0.000116434	0.000634173	0.000461849	0.000129197	0.00103572	0.00572548	0.000699659	0.000234495	0.000117184	0.00338468
185961	k__Bacteria; p__Firmicutes; c__Clostridia; o__Clostridiales; f__NA; g__NA; s__NA; u_185961	0.00732654	0.10956	0.00339816	0.00882667	0.00103134	0.00874956	0.0952746	0.0222192	0	0.00116628	0.000464829	0	0.00117342	0.0157217	0.000439218	0.0097691	0.000905385	0.000505097	0.000116932	0.00993917	0.11776	0.00735273	0.00288922	0.0377766	0.019784	0.0238871	0.00999854	0.00516725	0	0.0149821	0.00368999	0	0	0.00638697	0.000815601	0.0067393	0.00315077	0.00114728	0.00558885	0.00697591	0.00242471	0.00426349	0.0110476	0.000701079	0.00804607	0.000586238	0.000468736	0.00641922
198552	k__Bacteria; p__Firmicutes; c__Clostridia; o__Clostridiales; f__Lachnospiraceae; g__NA; s__NA; u_198552	0.00643848	0	0.0559389	0.0185215	0.00126053	0.00012867	0.0017904	0	0	0.000116628	0.00127828	0	0.00129076	0.000293863	0.00263531	0.0016747	0.00168143	0	0.000350796	0.000913946	0.00199805	0.032006	0.00358264	0.00379029	0.00536083	0.00981307	0.012637	0.00135333	0	0	0	0	0	0.00834216	0.00302937	0.00406682	0.00350085	0.0358205	0.00454094	0.0793985	0.00161647	0.00478028	0.0649049	0.0434669	0.00618032	0.00668311	0.0307022	0.0017507
509416	k__Bacteria; p__Firmicutes; c__Clostridia; o__Clostridiales; f__NA; g__NA; s__NA; u_509416	0.0261979	0.00155957	0.218789	0.00260459	0.0033232	0.0038601	0.00294136	0.0156007	0	0.0074642	0.00522933	0	0.00258152	0.0027917	0.000658827	0.00390764	0.0161676	0.00126274	0.000233864	0.017365	0.0189815	0.0330873	0.0154862	0.00720155	0.0162101	0.0134284	0.0104151	0.0070127	0	0	0.000670907	0.0190422	0.00532668	0.00312831	0.0159625	0.00267248	0.0140034	0.000892326	0.00174652	0.00317087	0.00161647	0.00193795	0.00264683	0.00408963	0.0059471	0.0157112	0.00363271	0.00221755
denovo_113877	k__Bacteria; p__Bacteroidetes; c__NA; o__NA; f__NA; g__NA; s__NA; u__denovo_113877	0.00488436	0	0.00666562	0.000434099	0.00194808	0.00373143	0.0157299	0	0	0.000349884	0.000232415	0	0	0.000881589	0	0.000697793	0.00116407	0	0.000935456	0.0913946	0.0408352	0.00605519	0.0107479	0.0289326	0.0702013	0.00413182	0.159282	0.0509344	0	0	0	0	0	0.000260693	0.00116514	0.00406682	0.000816866	0.000127475	0.000349303	0.00114151	0.00207832	0.0324284	0.000805557	0.00245378	0.00163254	0.000351743	0.000234368	0.00315125
352943	k__Bacteria; p__Bacteroidetes; c__Bacteroidia; o__Bacteroidales; f__NA; g__NA; s__NA; u_352943	0.000888066	0	0.00196048	0.0001447	0	0	0	0	0	0	0	0	0	0	0	0.00307029	0.00776044	0	0	0.00102819	0.000374635	0.00173006	0.0018491	0.162856	0.00689249	0.00142031	0.00166642	0.0012303	0	0	0	0	0	0.00260693	0.000116514	0.00395062	0.00105026	0.00178465	0.00605459	0.343722	0.000230925	0.00478028	0.00598414	0.00338855	0.00466439	0.00351743	0.00539047	0.000116713
300855	k__Bacteria; p__Firmicutes; c__Clostridia; o__Clostridiales; f__Clostridiaceae; g__NA; s__NA; u_300855	0.00843663	0.0424983	0.00379026	0.00636678	0.00137512	0.0105509	0.126351	0.000472748	0.000414345	0.000699769	0.00104587	0	0.00246418	0.00161625	0.00219609	0.0097691	0.00142275	0.00151529	0.00105239	0.00662611	0.0116137	0.00583894	0.00346707	0.0626661	0.00765833	0.00903836	0.0230522	0.00430604	0	0	0	0	0	0.0113401	0.00198074	0.0088308	0.00653493	0.0169542	0.00512311	0.0135713	0.0036948	0.0534874	0.0108175	0.00292116	0.00653015	0.00304844	0.00328116	0.00758635
denovo_2217677	k__Bacteria; p__Firmicutes; c__Erysipelotrichi; o__Erysipelotrichales; f__Erysipelotrichaceae; g__Bulleidia; s__p-1630-c5; u__denovo_2217677	0.0159852	0	0.0960634	0	0.000916746	0.00180138	0.00153462	0	0	0.000583141	0.00371863	0	0.00445899	0.000146932	0	0	0.000388022	0.000126274	0.000116932	0.020678	0.033842	0.00908279	0.1492	0.0116236	0.0192735	0.015107	0.0376334	0.0175933	0	0	0	0	0	0.0106884	0.00908812	0.00348584	0.00140034	0.0010198	0.000815041	0.00672224	0.000808237	0.0476736	0.00126588	0.00140216	0.00198237	0.00785559	0.0096091	0.00151727
365842	k__Bacteria; p__Firmicutes; c__Clostridia; o__Clostridiales; f__Ruminococcaceae; g__Faecalibacterium; s__prausnitzii; u_365842	0.00355226	0	0.00143768	0.00289399	0.00389617	0.00733419	0.00140674	0	0	0.0330058	0.00139449	0	0.0474062	0.00367329	0.00307452	0.00669881	0.00375088	0.00290431	0.000935456	0.00811127	0.00199805	0.0030276	0.00358264	0.00416932	0.0102111	0.00219503	0.0109706	0.00529028	0.00669748	0.000440649	0	0	0	0.00325866	0.00477709	0.00627452	0.0113194	0.00637375	0.00954762	0.00469288	0.00831329	0.00271313	0.0044881	0.0032717	0.00816268	0.0024622	0.00855444	0.00887019
830290	k__Bacteria; p__Proteobacteria; c__Gammaproteobacteria; o__Vibrionales; f__Pseudoalteromonadaceae; g__Pseudoalteromonas; s__NA; u_830290	0.0333025	0.000584839	0.000914889	0.0173639	0.0122615	0.0352556	0.00294136	0	0	0.00769746	0.0047645	0	0.0109128	0.0104321	0.26946	0.00935042	0.00892451	0.181961	0.00397569	0.000456973	0.000874149	0.0536317	0.000693414	0.000379029	0.00204222	0.00129119	0.00166642	0.000738179	0	0	0	0	0	0.0221589	0.000116514	0	0	0.0131299	0	0	0	0.000258393	0	0	0	0.000234495	0	0
4035247	k__Bacteria; p__Bacteroidetes; c__Bacteroidia; o__Bacteroidales; f__Rikenellaceae; g__NA; s__NA; u_4035247	0.00111008	0	0.000784191	0.0503555	0.0114593	0.00437478	0.000895198	0	0	0.0521328	0.00348622	0	0.058319	0.00205704	0.005051	0.00474499	0.00232813	0.00088392	0.00152012	0.00068546	0.000374635	0.0101641	0.011788	0.000379029	0.000127639	0.000774716	0.00583248	0.00172242	0	0	0	0	0	0.00391039	0.004078	0.00162673	0.00198382	0.0633551	0.000931475	0.00126835	0.00565766	0.00038759	0.00195635	0.00923087	0.00431456	0.00117248	0.00609357	0.0238095
denovo_82048	k__Bacteria; p__Proteobacteria; c__Gammaproteobacteria; o__Aeromonadales; f__Succinivibrionaceae; g__Succinivibrio; s__NA; u__denovo_82048	0.000222016	0	0.00365956	0.239767	0.000114593	0.00167271	0.00856832	0	0	0.000349884	0	0	0	0.201737	0.0188864	0.0131185	0.000388022	0	0	0.0265044	0	0.00129754	0	0.0212256	0.000510555	0.00103296	0.000138869	0.00172242	0	0	0	0	0.000313334	0	0	0.000348584	0	0	0	0.000253669	0.0124699	0.00219634	0.0426945	0	0.00011661	0	0	0
denovo_3512	k__Bacteria; p__Firmicutes; c__Clostridia; o__Clostridiales; f__Veillonellaceae; g__NA; s__NA; u__denovo_3512	0.00111008	0.000194946	0.000392095	0.001447	0.000572966	0.0090069	0.00473176	0.0137097	0	0.000699769	0.000232415	0	0.00211216	0.000587726	0.00197648	0.000837351	0.000388022	0.000378823	0.000116932	0.00319881	0.00112391	0.00670396	0.00115569	0.0224891	0.00102111	0.00296975	0.00166642	0.00159939	0	0	0	0	0.01128	0.00847251	0.0016312	0.00848222	0.0246227	0.00841336	0.00104791	0.0171227	0.0608487	0.00310072	0.00391271	0.00385593	0.00373151	0.00445541	0.00527329	0.159897
196787	k__Bacteria; p__Firmicutes; c__Clostridia; o__Clostridiales; f__Ruminococcaceae; g__NA; s__NA; u_196787	0.000888066	0	0.00209118	0.000434099	0.000687559	0.00193005	0.00153462	0	0	0.000699769	0.000464829	0	0.00410697	0.000881589	0.00219609	0.00125603	0.00788978	0.000126274	0.000350796	0.0102819	0.00312196	0.00929905	0.0015024	0.00555909	0.00382916	0.00258239	0.00166642	0.0217763	0.00803697	0.000881298	0	0	0	0.00247658	0.00151469	0.00929558	0.0106193	0.0122376	0.0159515	0.0098931	0.00600404	0.00284233	0.00230159	0.000584232	0.00967861	0.000703486	0.00562484	0.00501866
300235	k__Bacteria; p__Firmicutes; c__Clostridia; o__Clostridiales; f__Lachnospiraceae; g__Roseburia; s__NA; u_300235	0.00377428	0	0.0135926	0.00217049	0.0017189	0.00334542	0.000511542	0.000472748	0	0.00233256	0.000697244	0	0.00340292	0.000734658	0.00658827	0.00655925	0.0236693	0.000505097	0.00058466	0.00754006	0.00374635	0.00367637	0.00358264	0.00669618	0.00804124	0.00490654	0.00319398	0.0874742	0.0013395	0.000440649	0	0	0	0.00299797	0.00361195	0.0126652	0.00875213	0.00497153	0.0157186	0.123917	0.00635043	0.0114985	0.00655954	0.0123857	0.016442	0.00422091	0.0111325	0.00303454
518743	k__Bacteria; p__Firmicutes; c__Clostridia; o__Clostridiales; f__Veillonellaceae; g__Veillonella; s__parvula; u_518743	0.00510638	0.000779785	0.00457445	0.00419629	0.00206268	0.00180138	0.000383656	0	0	0.0262413	0.00220794	0	0.00246418	0.00367329	0.00197648	0.0801066	0.00659637	0.00277803	0.00105239	0.00308457	0.00362147	0.0153542	0.0048539	0.00745424	0.0444183	0.0040027	0.00402719	0.0580701	0	0	0.000335453	0	0	0.0108187	0.0136322	0.00464779	0.00186712	0.00701113	0.0363275	0.0918283	0.0101607	0.0339787	0.00207143	0.00560863	0.0186576	0.00175871	0.0022265	0.00105042
196553	k__Bacteria; p__Firmicutes; c__Clostridia; o__Clostridiales; f__Ruminococcaceae; g__Oscillospira; s__NA; u_196553	0.00510638	0	0.00274467	0.011576	0.0113447	0.0111943	0.00115097	0	0	0.00793071	0.00499691	0	0.16909	0.00602419	0.00285492	0.0149328	0.0107353	0.0049247	0.00268944	0.00205638	0.00124878	0.0015138	0.0175665	0.00758058	0.00331861	0.00245327	0.00208303	0.0310035	0	0	0	0	0	0.00273727	0.00314589	0.000348584	0	0.000127475	0.00547241	0.00405871	0.00715867	0.00038759	0.000230159	0.000467386	0.0102617	0	0.0176948	0.00420167
548503	k__Bacteria; p__Firmicutes; c__Clostridia; o__Clostridiales; f__Lachnospiraceae; g__NA; s__NA; u_548503	0.00377428	0	0.0270546	0.00376219	0.00401076	0.00398877	0.0196944	0	0	0.00641455	0.00209173	0	0.00410697	0.00191011	0.00263531	0.0023725	0.0254801	0.00164157	0.000116932	0.0434124	0.00149854	0.00994782	0.00762755	0.00442201	0.00485027	0.0109751	0.0101374	0.0556095	0	0	0	0	0	0.00299797	0.0024468	0.00813363	0.00431772	0.0107079	0.00256156	0.0029172	0.00300202	0.00206715	0.00425794	0.0555021	0.00687998	0.0049244	0.0281242	0.00571894
584463	k__Bacteria; p__Firmicutes; c__Clostridia; o__Clostridiales; f__Lachnospiraceae; g__Lachnobacterium; s__NA; u_584463	0.0124329	0.000194946	0.00431305	0.00188109	0.000458373	0.00090069	0.00127885	0.523332	0.00952993	0.00524827	0.000116207	0.00478805	0.000469368	0.000293863	0.000439218	0.00153514	0.00297484	0	0.000116932	0.0125668	0.00711807	0.0123266	0.00508504	0.00467469	0.0759451	0.00632685	0.0022219	0.00504422	0.0221017	0	0	0	0.0705002	0.00130346	0.000233029	0.00174292	0.000350085	0.00331435	0.00675319	0.00761008	0.00103916	0.00077518	0.000690477	0.000934772	0.00104949	0.000586238	0.000820289	0.000816992
524117	k__Bacteria; p__Proteobacteria; c__Gammaproteobacteria; o__Aeromonadales; f__Succinivibrionaceae; g__Succinivibrio; s__NA; u_524117	0.00177613	0	0.00666562	0.0345832	0.00034378	0.00141537	0.00869621	0	0	0.000349884	0.000348622	0	0.000117342	0.0317372	0.00614905	0.00474499	0.00103473	0.000378823	0	0.0373576	0.000499514	0.00540642	0.0018491	0.0202149	0.0062543	0.00193679	0.00097208	0.00172242	0.00267899	0.00793168	0	0	0	0.000391039	0.000233029	0.00151053	0.00046678	0.00025495	0.000582172	0.000380504	0.0280574	0.00878537	0.00529366	0.000116846	0.00128271	0.000586238	0.000117184	0.00128384
denovo_2364572	k__Bacteria; p__Actinobacteria; c__Coriobacteriia; o__Coriobacteriales; f__Coriobacteriaceae; g__NA; s__NA; u__denovo_2364572	0.00199815	0.793821	0	0	0	0	0	0	0	0	0	0	0	0	0.000219609	0	0	0.000252549	0	0	0.0196059	0.00108128	0	0	0	0	0	0	0	0	0	0	0	0.0145988	0	0.000348584	0.000116695	0.00446163	0.000232869	0	0	0.000258393	0.000805557	0.000233693	0.000349829	0.000820733	0.000585921	0
588197	k__Bacteria; p__Firmicutes; c__Bacilli; o__Lactobacillales; f__Lactobacillaceae; g__Lactobacillus; s__NA; u_588197	0.00177613	0.000389892	0.000784191	0.0011576	0.000687559	0.00952158	0.000767312	0	0	0.000349884	0.000232415	0.231821	0.000704052	0.0157217	0.000658827	0.0080944	0.000388022	0.000126274	0	0.000228487	0.196184	0.00346011	0.000924552	0.00164246	0.0016593	0.000645597	0	0.00147636	0	0.000440649	0	0	0.000313334	0.00729939	0.0032624	0.00592593	0.10911	0.0140223	0.0109448	0.00672224	0.000115462	0.00516787	0.00736509	0.00467386	0.00804607	0.00656587	0.00691386	0.000933705
199534	k__Bacteria; p__Bacteroidetes; c__Bacteroidia; o__Bacteroidales; f__Rikenellaceae; g__NA; s__NA; u_199534	0.00466235	0.0224188	0.0313676	0.00636678	0.000572966	0.0174991	0.0127885	0.00189099	0.173196	0.000699769	0.00174311	0.000399004	0.00176013	0.00117545	0.00592944	0.00935042	0.00879517	0.00101019	0.00128625	0.00148516	0.00224781	0.0110291	0.00878324	0.0073279	0.0191458	0.0219503	0.0108318	0.00381392	0.000669748	0	0	0	0.000626669	0.0113401	0.00384498	0.00464779	0.00140034	0.0253675	0.0384233	0.0144592	0.00196286	0.0076226	0.0120834	0.0391436	0.0117776	0.00609687	0.011484	0.00280111
470382	k__Bacteria; p__Firmicutes; c__Clostridia; o__Clostridiales; f__NA; g__NA; s__NA; u_470382	0.00421831	0.00389892	0.008234	0.00926077	0.00595885	0.00952158	0.0152184	0.00472748	0.010773	0.00711432	0.0062752	0	0.0677063	0.0104321	0.0098824	0.0133976	0.0369914	0.00404078	0.00163705	0.0068546	0.0198557	0.0268159	0.0487701	0.00543275	0.00663722	0.00658509	0.00666569	0.00405998	0	0	0.000335453	0.0121177	0.00407335	0.00208554	0.00908812	0.0066231	0.00431772	0.0146596	0.00163008	0.0106541	0.00461849	0.00620144	0.00748017	0.00385593	0.00687998	0.0121937	0.0213275	0.0026844
4029632	k__Bacteria; p__Bacteroidetes; c__Bacteroidia; o__Bacteroidales; f__Bacteroidaceae; g__Bacteroides; s__NA; u_4029632	0.00288621	0.00194946	0	0.0001447	0.00401076	0	0	0.00283649	0.000414345	0.00653118	0	1.52459	0.00750989	0	0	0.000697793	0.000258681	0	0.00233864	0	0	0.000216257	0.00219581	0.000126343	0	0.000258239	0	0	0	0	0	0.032314	0	0.000130346	0.000233029	0.000116195	0.000116695	0.000637375	0.000232869	0.000253669	0.000115462	0.000129197	0	0.00292116	0.00011661	0.000351743	0.00539047	0.000233426
579541	k__Bacteria; p__Firmicutes; c__Clostridia; o__Clostridiales; f__Ruminococcaceae; g__NA; s__NA; u_579541	0.013099	0.00974731	0.0978931	0.0678641	0.00206268	0.0185285	0.000895198	0.00283649	0.000414345	0.000933025	0.00197552	0.000399004	0.0014081	0.00146932	0.015153	0.00153514	0.00142275	0.00214666	0.000233864	0.0050267	0.00624392	0.0229232	0.00369821	0.0300696	0.00587138	0.0132993	0.0437436	0.00590543	0.000669748	0	0.00100636	0	0.000313334	0.0396253	0.00652481	0.00743646	0.0133032	0.0523923	0.00221225	0.00520022	0.0027711	0.0192503	0.0135794	0.00257062	0.00373151	0.00762109	0.00152339	0.00198412
184753	k__Bacteria; p__Bacteroidetes; c__Bacteroidia; o__Bacteroidales; f__Bacteroidaceae; g__Bacteroides; s__NA; u_184753	0.0372988	0.00233935	0.000653492	0.00463039	0.0587863	0.00102936	0.00230194	0.000472748	0.00165738	0.0713764	0.00348622	0.00518705	0.0797925	0.00161625	0.00197648	0.00390764	0.00194011	0.00126274	0.0231525	0.000456973	0.000249757	0.000648771	0.00508504	0.00101074	0.000765833	0.00477742	0.00180529	0.000861209	0	0	0.000335453	0.00346221	0	0.0016945	0.00221377	0.00104575	0.000583476	0.0025495	0.00163008	0.00304403	0.00127009	0.00361751	0.0011508	0.0203313	0.00256542	0.00375192	0.0380848	0.00221755
347529	k__Bacteria; p__Firmicutes; c__Bacilli; o__Turicibacterales; f__Turicibacteraceae; g__Turicibacter; s__NA; u_347529	0	0	0.000261397	0	0	0	0	1.97609	0.00455779	0	0	0	0	0	0	0	0	0	0	0.000114243	0.000374635	0.000216257	0.000808983	0.000126343	0.000127639	0	0	0	0	0	0.0737997	0	0	0	0	0	0	0	0	0	0	0	0	0	0	0	0	0
176604	k__Bacteria; p__Firmicutes; c__Clostridia; o__Clostridiales; f__Lachnospiraceae; g__NA; s__NA; u_176604	0.00355226	0.000389892	0.00758051	0.00260459	0.00034378	0.00360276	0.00191828	0	0	0.00268245	0.000464829	0	0.00516305	0.00146932	0.0048314	0.00488455	0.0168143	0.000631371	0.000350796	0.00902522	0.00824197	0.0101641	0.00439162	0.00631715	0.00740305	0.00219503	0.0022219	0.0444138	0.000669748	0.00132195	0	0	0	0.00834216	0.00198074	0.0109223	0.00898552	0.0107079	0.0159515	0.016108	0.0116617	0.0109817	0.00345239	0.00163585	0.0172582	0.00128972	0.00914036	0.015056
556835	k__Bacteria; p__Firmicutes; c__Clostridia; o__Clostridiales; f__Veillonellaceae; g__Phascolarctobacterium; s__NA; u_556835	0	0.000389892	0	0	0.000229186	0.00025734	0	0.00189099	0.171124	0	0.000232415	1.5617	0.000234684	0	0	0.000139559	0.00336286	0	0	0	0	0	0	0	0.000127639	0.000129119	0	0	0	0	0	0	0	0	0.000116514	0	0	0	0	0	0	0	0.00011508	0.000467386	0	0	0	0.000116713
520808	k__Bacteria; p__Firmicutes; c__Clostridia; o__Clostridiales; f__Ruminococcaceae; g__NA; s__NA; u_520808	0.00688251	0	0.0264011	0.00853728	0.00297942	0.0146684	0.00780101	0	0	0.00536489	0.00197552	0	0.00199481	0.00205704	0.0562199	0.0456357	0.00181077	0.00101019	0.00105239	0.0493531	0.00424587	0.0103803	0.00797426	0.0126343	0.0109769	0.0198844	0.0343006	0.066067	0	0	0	0	0	0.00195519	0.00198074	0.0113871	0.00116695	0.00433415	0.00512311	0.00317087	0.00958338	0.00155036	0.0340636	0.00408963	0.0200569	0.00386917	0.00281242	0.00945376
361170	k__Bacteria; p__Proteobacteria; c__Deltaproteobacteria; o__Desulfovibrionales; f__Desulfovibrionaceae; g__Bilophila; s__NA; u_361170	0.00910268	0.000194946	0.0184285	0.00853728	0.00286483	0.00334542	0.0162414	0.0137097	0.00207172	0.00174942	0.00127828	0.00877809	0.0127903	0.00764044	0.00175687	0.0150723	0.00388022	0.00239921	0.000935456	0.012224	0.00611904	0.00735273	0.00577845	0.00644349	0.0294846	0.0222085	0.0318009	0.0153787	0	0	0	0	0.000313334	0.0121222	0.004078	0.00929558	0.0376925	0.0040792	0.0040752	0.00849792	0.00496488	0.00904376	0.00552382	0.0240704	0.004781	0.00316568	0.00703105	0.0204248
321484	k__Bacteria; p__Firmicutes; c__Clostridia; o__Clostridiales; f__Ruminococcaceae; g__Oscillospira; s__NA; u_321484	0.00421831	0.00155957	0.000784191	0.00564328	0.00103134	0.0158264	0.016753	0	0	0.000699769	0.0015107	0	0.0143157	0.00587726	0.0133961	0.0057219	0.00452692	0.00227294	0.000116932	0.000799703	0.00561953	0.0335198	0.0113258	0.00631715	0.00510555	0.0117499	0.000416606	0.000738179	0	0	0	0	0	0.00651732	0.00291286	0.00557735	0.0359421	0.020651	0.0303894	0.00976627	0.0070432	0.00465108	0.00909129	0.00373909	0.00513083	0.00257945	0.0202729	0.00455181
471180	k__Bacteria; p__Actinobacteria; c__Actinobacteria; o__Bifidobacteriales; f__Bifidobacteriaceae; g__Bifidobacterium; s__NA; u_471180	0.0013321	0	0.000130698	0.0001447	0.000687559	0.00205872	0.0017904	0	0	0.000349884	0.000929659	0	0.00246418	0.000146932	0.00614905	0.00153514	0.000646703	0.000126274	0.000116932	0.000456973	0.000874149	0.0162193	0.00624073	0.000631715	0.000382916	0.000516478	0.000277737	0	0.214319	0.00352519	0.0493116	0.000288518	0	0.00677801	0.00419452	0.000580974	0.000350085	0.00917821	0.000349303	0.000761008	0.00254017	0.000645983	0.000345239	0.0111004	0.00198237	0.00117248	0.00304679	0.0017507
193591	k__Bacteria; p__Bacteroidetes; c__Bacteroidia; o__Bacteroidales; f__Bacteroidaceae; g__Bacteroides; s__NA; u_193591	0.0182054	0.010722	0.000261397	0.00332809	0.0336904	0.00090069	0.000383656	0.00567298	0.0124303	0.0524827	0.0015107	0.133267	0.0552681	0.000881589	0.00131765	0.00195382	0.00194011	0.000631371	0.0254912	0.00034273	0.000249757	0.00129754	0.00312036	0.000631715	0.000382916	0.00361534	0.00097208	0.00110727	0	0	0.000670907	0.152337	0	0.0016945	0.000466058	0.000464779	0.000350085	0.00280445	0.00139721	0.00101468	0.0018474	0.00245474	0.000460318	0.0162417	0.000932878	0.0024622	0.0393739	0.00105042
denovo_3121575	k__Bacteria; p__Actinobacteria; c__Acidimicrobiia; o__Acidimicrobiales; f__ZA3409c; g__NA; s__NA; u__denovo_3121575	0.0142091	0	0.00130698	0.0112866	0.00767775	0.027278	0.00306925	0	0	0.00338222	0.00418346	0	0.00833128	0.00528954	0.33139	0.00628014	0.0082778	0.167313	0.00280637	0.00034273	0.00124878	0.04044	0.000924552	0.000126343	0.00114875	0.000903836	0.000833212	0.000861209	0	0	0	0	0	0.0121222	0	0	0	0.0146596	0	0	0	0.000258393	0	0	0	0	0	0
312490	k__Bacteria; p__Firmicutes; c__Clostridia; o__Clostridiales; f__NA; g__NA; s__NA; u_312490	0	0.326145	0	0.272903	0.00401076	0.00450345	0	0	0	0.00186605	0.00116207	0	0.00340292	0.00499567	0.0048314	0.00544278	0.00465626	0.00303058	0.00152012	0	0	0.000216257	0	0.000126343	0	0.00890924	0	0	0	0	0	0	0	0.000130346	0	0.000116195	0.000350085	0.000382425	0.000116434	0.000507339	0	0.00038759	0.0197937	0.000350539	0.00023322	0.000234495	0.000351552	0
355246	k__Bacteria; p__Bacteroidetes; c__Bacteroidia; o__Bacteroidales; f__[Odoribacteraceae]; g__Butyricimonas; s__NA; u_355246	0.00199815	0.0163755	0.00287537	0.0015917	0.00183349	0.00102936	0.0226357	0	0.000828689	0	0.000116207	0	0.0134943	0	0.000658827	0.000139559	0.000776044	0	0	0.00137092	0.00137366	0.00756899	0.0206868	0.000884401	0.0079136	0.00154943	0.0856819	0.00504422	0	0.000440649	0	0	0	0.00599593	0	0.00708788	0.00326746	0.0605507	0.00454094	0.00443921	0.000230925	0.00891457	0.00725001	0.00817925	0.012244	0.00680036	0.179643	0.00105042
296945	k__Bacteria; p__Proteobacteria; c__Betaproteobacteria; o__Burkholderiales; f__Alcaligenaceae; g__Sutterella; s__NA; u_296945	0.0117669	0	0.00143768	0.0108525	0.006761	0.00167271	0.00204617	0	0	0.00314896	0.000464829	0	0.0164279	0.00191011	0.000439218	0.0156306	0.00232813	0.00126274	0.000233864	0.000571216	0.0319689	0.0173006	0.00300479	0.000758058	0.0308886	0.0161399	0.0118038	0.0057824	0	0	0	0	0	0.0396253	0.00396149	0.000813363	0.00116695	0.0040792	0.00174652	0.00240986	0.0461849	0.0328159	0.00794049	0.00993195	0.00629693	0.000820733	0.000937473	0.00618579
denovo_87037	k__Bacteria; p__Firmicutes; c__Clostridia; o__Clostridiales; f__Lachnospiraceae; g__NA; s__NA; u__denovo_87037	0.00377428	0.0173502	0.00575073	0.0296634	0.00114593	0.0109369	0.164589	0.0321469	0	0.00198268	0.000116207	0	0.00164279	0.00161625	0.000219609	0.0156306	0.00271615	0.000631371	0.000233864	0.10876	0.00224781	0.000865028	0.00416048	0.0035376	0.00421208	0.00503566	0.00208303	0.00885815	0	0	0.000335453	0	0.00125334	0.00247658	0.000116514	0.0147567	0.00140034	0.000637375	0.00139721	0.0206741	0.00450303	0.000904376	0.0127738	0.000934772	0.00816268	0.000703486	0.00234368	0.0127217
195350	k__Bacteria; p__Firmicutes; c__Clostridia; o__Clostridiales; f__Ruminococcaceae; g__NA; s__NA; u_195350	0.0115449	0.00662817	0.0086261	0.00405159	0.00148971	0.0220026	0.00690581	0	0	0.00128291	0.00255656	0.000798008	0.00152545	0.00264477	0.010102	0.00446587	0.0143568	0.00252549	0.00116932	0.00434124	0.0533231	0.00583894	0.00624073	0.00164246	0.0159548	0.0158817	0.0097208	0.00270666	0	0.241916	0.0050318	0	0.00219334	0.0294583	0.0024468	0.00313726	0.0109693	0.005099	0.000931475	0.0136981	0.00681228	0.0192503	0.0108175	0.00537494	0.0172582	0.00398642	0.00351552	0.0113212
2122726	k__Bacteria; p__Firmicutes; c__Clostridia; o__Clostridiales; f__NA; g__NA; s__NA; u_2122726	0	0	0	0	0	0	0.000127885	0	0	0.000116628	0	0	0	0.000146932	0.000439218	0	0.000129341	0.000126274	0	0	0.000124878	0	0.000346707	0	0	0.000129119	0.000416606	0	0	0	0	0	0	0.000130346	0.000116514	0	0	0.000127475	0.000116434	0.000634173	0.000115462	0	0.00011508	0.000116846	0.000466439	0	0.000468736	0
214031	k__Bacteria; p__Bacteroidetes; c__Bacteroidia; o__Bacteroidales; f__Rikenellaceae; g__NA; s__NA; u_214031	0.00310823	0.0662817	0.000784191	0.0015917	0	0.00051468	0.000383656	0	0.072096	0.000466513	0.000697244	0	0.00105608	0.000881589	0.00878436	0.000558234	0.0137101	0.000505097	0	0.00034273	0.00074927	0.022707	0.000808983	0.000252686	0.0114875	0.00710157	0.00097208	0.00467513	0	0	0	0	0	0.0108187	0.00116514	0.00546115	0.00606815	0.212883	0.00384233	0.0637978	0.000692774	0.00581385	0.00529366	0.0065434	0.0059471	0.00680036	0.0112497	0.000350139
363794	k__Bacteria; p__Actinobacteria; c__Coriobacteriia; o__Coriobacteriales; f__Coriobacteriaceae; g__Collinsella; s__aerofaciens; u_363794	0.00621646	0.000389892	0.00927959	0.00506449	0.00401076	0.00488946	0.0227636	0.00378199	0.0223746	0.00174942	0.0898283	0.000798008	0.00762723	0.0105791	0.0024157	0.00641969	0.00388022	0.00303058	0.00105239	0.0110816	0.0199805	0.00605519	0.0153707	0.00530641	0.00433972	0.0123955	0.0445768	0.00295272	0.00468823	0.000440649	0.00972815	0.000288518	0.0203667	0.00664766	0.00431103	0.00267248	0.00175043	0.0025495	0.00430807	0.00202935	0.00254017	0.00155036	0.00678969	0.00362224	0.00349829	0.00726935	0.0147652	0.00431838
571111	k__Bacteria; p__Firmicutes; c__Clostridia; o__Clostridiales; f__Ruminococcaceae; g__Ruminococcus; s__flavefaciens; u_571111	0.0026642	0	0.00130698	0.0175086	0.00687559	0.0115803	0.0115097	0	0.00290041	0.00618129	0.00453209	0	0.00692318	0.00602419	0.0116393	0.217851	0.00504429	0.0039145	0.00245557	0.00628338	0.000874149	0.00756899	0.00115569	0.0114972	0.0266765	0.00981307	0.00166642	0.00135333	0	0	0	0	0	0.00404074	0	0.00499637	0.00315077	0.0103255	0.0160679	0.00481972	0	0.00348831	0.0588057	0.00455701	0.0059471	0.00293119	0.00503892	0.000933705
denovo_19889	k__Bacteria; p__Bacteroidetes; c__Bacteroidia; o__Bacteroidales; f__Bacteroidaceae; g__Bacteroides; s__NA; u__denovo_19889	0	0	0	0	0	0	0	0.0118187	0.0426775	0	0	0.531473	0	0	0	0	0	0	0	0	0	0	0	0	0	0	0	0	0	0	0.000335453	0.596366	0	0	0	0	0	0	0	0	0	0	0	0	0	0	0	0
295053	k__Bacteria; p__Proteobacteria; c__Gammaproteobacteria; o__Enterobacteriales; f__Enterobacteriaceae; g__NA; s__NA; u_295053	0.0013321	0.000974731	0.00444375	0.00781378	0.0213143	0.0025734	0.00959141	0.00567298	0.0406058	0.00408198	0.00302139	0.00518705	0.0200655	0.00631806	0.000878436	0.0307029	0.00129341	0.00189411	0.176918	0.00274184	0.00212293	0.000648771	0.00404491	0.00366395	0.000893471	0.00658509	0.022219	0.028666	0	0	0	0	0	0.00847251	0.00675784	0.00174292	0.012253	0.00140223	0.00197938	0.00101468	0.00207832	0.00529706	0.0342937	0.00701079	0.00303185	0.00199321	0.00457018	0.00140056
1078207	k__Bacteria; p__Firmicutes; c__Bacilli; o__Lactobacillales; f__Streptococcaceae; g__Streptococcus; s__NA; u_1078207	0.00865864	0.00389892	0.0210425	0.00231519	0.00401076	0.00115803	0.00140674	0.00709123	0.0207172	0.00256582	0.00255656	0.00877809	0.0022295	0.0141054	0.000878436	0.00195382	0.00439758	0.000757646	0.000935456	0.00377003	0.0118634	0.00908279	0.0166419	0.00631715	0.117555	0.008651	0.00527701	0.0456441	0	0.000440649	0.0231463	0.0372188	0.00501335	0.00495316	0.0168946	0.00302106	0.00326746	0.00892326	0.0130406	0.0102736	0.00265563	0.0434101	0.00863097	0.00630971	0.00338168	0.0096143	0.00316397	0.00233426
285041	k__Archaea; p__Euryarchaeota; c__Thermoplasmata; o__E2; f__Marine group II; g__NA; s__NA; u_285041	0.0039963	0	0.000130698	0.000434099	0	0.00025734	0	0	0	0	0.000581037	0	0	0	0.243546	0	0.000258681	0.363544	0	0	0	0.0201119	0	0	0.000127639	0	0	0	0	0	0	0	0	0	0	0	0	0.000382425	0	0	0	0	0	0	0	0	0	0
578207	k__Bacteria; p__Bacteroidetes; c__Bacteroidia; o__Bacteroidales; f__NA; g__NA; s__NA; u_578207	0.013099	0	0.323217	0	0.000458373	0.00077202	0.0375983	0	0	0	0.00534554	0	0	0	0	0	0	0	0	0.00594065	0.00449562	0.0248695	0.0102856	0.00656984	0.0112322	0.00735981	0.0686011	0.00479816	0	0	0	0	0	0	0.00920464	0.00023239	0	0.000382425	0	0	0	0	0	0.00140216	0	0.01278	0	0.000350139
369602	k__Bacteria; p__Firmicutes; c__Clostridia; o__Clostridiales; f__Ruminococcaceae; g__Ruminococcus; s__bromii; u_369602	0	0	0	0	0.000916746	0.00025734	0	0.0368744	1.60849	0.000116628	0	0.00159602	0	0	0	0	0.000129341	0	0	0	0	0.000216257	0.000115569	0	0.000382916	0	0.000694343	0.00024606	0	0	0	0	0.0282001	0	0	0.000116195	0	0	0	0	0	0	0	0.000116846	0.00023322	0	0	0
754778	k__Bacteria; p__Proteobacteria; c__Gammaproteobacteria; o__Enterobacteriales; f__Enterobacteriaceae; g__NA; s__NA; u_754778	0.0153191	0	0.00653492	0.0013023	0.00366698	0.00012867	0.00281348	0	0	0.000816397	0	0	0	0.0114607	0.000219609	0.000139559	0.00439758	0.000126274	0.000233864	0.00308457	0.0172332	0.0257346	0.0033515	0.00227417	0.237536	0.0102004	0.00791551	0.00492119	0	0	0	0	0	0.00430143	0.00128166	0.00104575	0.0317411	0.000892326	0.00151365	0.00748325	0.00346387	0.000904376	0.00149603	0.0286274	0.000932878	0.000937981	0.000820289	0.00245097
843569	k__Bacteria; p__Firmicutes; c__Clostridia; o__Clostridiales; f__Peptococcaceae; g__NA; s__NA; u_843569	0.00754856	0.0171553	0.0172522	0.0124442	0.000687559	0.00862089	0.0043481	0.00236374	0	0.00548152	0.00104587	0	0.00058671	0.00220397	0.00702748	0.0136767	0.000776044	0.00290431	0.000467728	0.0068546	0.00337172	0.00583894	0.00161797	0.0285535	0.00204222	0.00426094	0.00624909	0.00209151	0	0	0	0	0.000940003	0.0238534	0.00361195	0.0539144	0.0308075	0.0196312	0.00465737	0.013825	0.00311748	0.0175707	0.0105873	0.00362224	0.00466439	0.00504165	0.00374989	0.00945376
584137	k__Bacteria; p__Firmicutes; c__Clostridia; o__Clostridiales; f__Lachnospiraceae; g__NA; s__NA; u_584137	0.00310823	0.000194946	0.0117629	0.00361749	0.285566	0.00759153	0.00153462	0	0	0.00244919	0.00348622	0	0.00645381	0.00293863	0.00109804	0.0023725	0.00362154	0.00138902	0.00058466	0.0158798	0.00149854	0.00216257	0.00115569	0.000758058	0.00714777	0.00232415	0.00694343	0.000984239	0.000669748	0	0	0	0	0.000912424	0.000466058	0.00151053	0.0131865	0.00114728	0.00104791	0.0224497	0.000230925	0.00116277	0.0050635	0.00584232	0.00151593	0.00128972	0.00140621	0.00116713
4324245	k__Bacteria; p__Bacteroidetes; c__Bacteroidia; o__Bacteroidales; f__Prevotellaceae; g__Prevotella; s__stercorea; u_4324245	0.000666049	0	0.00784191	0.000723498	0.000687559	0.00398877	0.00473176	0	0	0.000699769	0.00383484	0	0.00105608	0.00455488	0	0.022748	0	0	0.000233864	0.0268472	0.00337172	0.000865028	0.0124815	0.00606447	0.00242514	0.00258239	0.012637	0.0200539	0	0.283778	0.00201272	0	0.000313334	0.00208554	0.00978721	0.00104575	0.00816866	0	0.000465737	0.000380504	0.0354469	0.00258393	0.0339485	0.000467386	0.00151593	0.00703486	0.00187495	0.00221755
denovo_67	k__Bacteria; p__Firmicutes; c__Clostridia; o__Clostridiales; f__Veillonellaceae; g__Mitsuokella; s__multacida; u__denovo_67	0	0	0	0	0	0	0	0	0	0	0	0	0	0	0	0	0	0	0	0	0	0	0	0	0	0	0	0	0	0	0	0.00115407	1.25835	0	0	0	0	0	0	0	0	0	0	0	0	0	0	0
182668	k__Bacteria; p__Firmicutes; c__Clostridia; o__Clostridiales; f__Ruminococcaceae; g__Ruminococcus; s__NA; u_182668	0.0162072	0	0.091881	0.00477509	0.0017189	0.00360276	0.00345291	0	0.00580082	0.00384873	0.00581037	0	0.00152545	0.00528954	0.0133961	0.0460543	0.00168143	0.00227294	0.00058466	0.00377003	0.0117386	0.0147055	0.0048539	0.0660774	0.00880708	0.00774716	0.00569361	0.00750482	0	0.000881298	0	0	0	0.0413198	0.00908812	0.00104575	0.00921891	0.0066287	0.00733536	0.00126835	0.0208987	0.000645983	0.00517858	0.000817925	0.00757964	0.0098488	0.000820289	0.0017507
337784	k__Bacteria; p__Firmicutes; c__Clostridia; o__Clostridiales; f__[Mogibacteriaceae]; g__NA; s__NA; u_337784	0.0106568	0.00350903	0.0135926	0.00911607	0.00114593	0.0407884	0.00882409	0	0	0.00256582	0.0132476	0	0.00281621	0.00323249	0.00175687	0.00474499	0.00646703	0.00113647	0.00128625	0.00982492	0.00324684	0.0101641	0.0151395	0.0104865	0.0467158	0.0246618	0.0129148	0.0168551	0	0	0	0	0	0.00951528	0.00512663	0.00429921	0.00151704	0.00446163	0.00244512	0.0124298	0.00831329	0.0413429	0.0155357	0.00233693	0.00722981	0.00340018	0.00339834	0.00396824
denovo_115209	k__Archaea; p__Crenarchaeota; c__Thaumarchaeota; o__Cenarchaeales; f__Cenarchaeaceae; g__NA; s__NA; u__denovo_115209	0.00732654	0	0	0.000434099	0	0.00038601	0.000127885	0	0	0.000116628	0	0	0	0	0.129569	0.000139559	0.000258681	0.420493	0.000467728	0	0	0.00475765	0	0	0	0	0	0	0	0	0	0	0	0.000782078	0	0	0	0.000382425	0	0	0	0	0	0	0	0	0	0
581474	k__Bacteria; p__Firmicutes; c__Bacilli; o__Lactobacillales; f__Lactobacillaceae; g__Lactobacillus; s__NA; u_581474	0.00155412	0	0.00300606	0.00477509	0.00126053	0.0110656	0.00115097	0	0	0.000233256	0.00185932	0.0478805	0.00164279	0.00102852	0.005051	0.0210733	0.00168143	0.000252549	0	0.000456973	0.104648	0.0177331	0.0128282	0.00581178	0.00242514	0.00322798	0.00138869	0.00147636	0	0	0	0	0	0.0089939	0.02808	0.00557735	0.00408433	0.097391	0.0596144	0.00507339	0.00138555	0.00322992	0.00678969	0.00385593	0.00396473	0.00621412	0.00433581	0.0026844
347875	k__Bacteria; p__Bacteroidetes; c__Bacteroidia; o__Bacteroidales; f__[Paraprevotellaceae]; g__[Prevotella]; s__NA; u_347875	0.00288621	0.000584839	0.00470514	0.000868197	0.000229186	0.00077202	0.00127885	0	0	0.00151617	0.000348622	0	0.000469368	0.0223336	0.00131765	0.0315402	0.000129341	0.000378823	0	0.00719733	0.00124878	0.00410888	0.00358264	0.00240052	0.0127639	0.00193679	0.00333285	0.0446598	0.0100462	0.150702	0	0	0	0.0404074	0.000233029	0.00255628	0.00758518	0.0226906	0.000465737	0.00431238	0.0271337	0.00167956	0.00771033	0.000934772	0.0235552	0.00046899	0.00105466	0.00548551
176306	k__Bacteria; p__Firmicutes; c__Clostridia; o__Clostridiales; f__Lachnospiraceae; g__NA; s__NA; u_176306	0.0026642	0	0.00692702	0.00376219	0.000802153	0.011709	0.00140674	0.00472748	0	0.00151617	0.000813451	0	0.00234684	0.00191011	0.00197648	0.00683837	0.0186251	0.00151529	0.000935456	0.004227	0.0131122	0.00432514	0.00312036	0.0108655	0.00216986	0.00296975	0.00194416	0.0408459	0.000669748	0	0	0.000288518	0.00438668	0.00599593	0.00862207	0.0159187	0.012253	0.00573638	0.0248005	0.0111615	0.0110844	0.0210591	0.00494842	0.00888033	0.0289192	0.00386917	0.010195	0.00875348
352852	k__Bacteria; p__Firmicutes; c__Clostridia; o__Clostridiales; f__Lachnospiraceae; g__NA; s__NA; u_352852	0.000666049	0	0.00156838	0.00376219	0.0115739	0.00476079	0	0	0	0.00338222	0.00209173	0	0.00387229	0.00308556	0.0160314	0.137047	0.00400956	0.00138902	0.000935456	0.000114243	0.000124878	0.00108128	0	0.00783327	0	0.000129119	0.0124982	0	0	0	0	0	0	0	0.00466058	0	0	0.000637375	0.00989692	0	0.00577312	0	0.000575398	0.0142553	0.000466439	0.000117248	0	0.00606908
denovo_105849	k__Bacteria; p__Firmicutes; c__Clostridia; o__Clostridiales; f__Veillonellaceae; g__Megasphaera; s__NA; u__denovo_105849	0.00510638	0	0.000261397	0	0.00252105	0.00012867	0.00127885	0	0	0	0.000232415	0	0	0	0	0	0	0.00290431	0	0.00068546	0	0	0	0	0	0	0.00277737	0	0	0	0	0	0	0.013165	0.00233029	0.00278867	0.00151704	0.000892326	0.00139721	0.00126835	0.000577312	0.00271313	0.00287699	0.182631	0.000932878	0.0764454	0.00164058	0.0311624
denovo_86518	k__Bacteria; p__Firmicutes; c__Clostridia; o__Clostridiales; f__Ruminococcaceae; g__Ruminococcus; s__albus; u__denovo_86518	0.00643848	0	0.00326746	0.00622208	0.00229186	0.00154404	0.00191828	0	0.000414345	0.0103799	0.000697244	0	0.00058671	0.0120484	0.0048314	0.00348896	0.00517363	0.00189411	0.000467728	0.00114243	0.00761758	0.00973156	0.00104012	0.0795961	0.0022975	0.00413182	0.00597135	0.00147636	0	0	0	0	0	0.0211161	0.00209726	0.0139434	0.0847206	0.0529022	0.00617102	0.00963943	0.00254017	0.00645983	0.00978176	0.0188123	0.00583049	0.00726935	0.00550765	0.00186741
299837	k__Bacteria; p__Firmicutes; c__Clostridia; o__Clostridiales; f__Ruminococcaceae; g__Faecalibacterium; s__prausnitzii; u_299837	0.00199815	0	0.00352886	0.0011576	0.00114593	0.0025734	0.00690581	0	0	0.00268245	0.000232415	0	0.00164279	0.00161625	0.00373335	0.00307029	0.0100886	0	0	0.00456973	0.00424587	0.00627145	0.0160641	0.00581178	0.00663722	0.00632685	0.00388832	0.00541331	0.00200924	0.000440649	0	0	0	0.00299797	0.00198074	0.00429921	0.0310409	0.0420668	0.0204924	0.0100199	0.00531127	0.00671822	0.00402778	0.00549178	0.00757964	0.00140697	0.00492173	0.0201914
denovo_87548	k__Bacteria; p__Firmicutes; c__Clostridia; o__Clostridiales; f__Lachnospiraceae; g__NA; s__NA; u__denovo_87548	0.00155412	0	0.000784191	0.00202579	0.104738	0.00090069	0.00294136	0	0	0.00641455	0.000464829	0.000798008	0.00234684	0.00132238	0.000658827	0.00181426	0.00543231	0.00126274	0.000350796	0.00068546	0.000499514	0.000432514	0.00265809	0.000631715	0.000638194	0.00103296	0.0022219	0.00233757	0.000669748	0	0	0.658398	0	0.00208554	0.00524315	0.0023239	0.000816866	0.00127475	0.000582172	0.000887843	0.00103916	0.000129197	0.00103572	0.00245378	0.00163254	0.000234495	0.00175776	0.00116713
denovo_19786	k__Bacteria; p__Bacteroidetes; c__Bacteroidia; o__Bacteroidales; f__[Paraprevotellaceae]; g__[Prevotella]; s__NA; u__denovo_19786	0.0039963	0.0148159	0.0956713	0.000868197	0.000802153	0.00077202	0.00204617	0	0.0356336	0.00174942	0.00127828	0	0.00281621	0.00146932	0.00263531	0.0880615	0.000388022	0.000378823	0.000467728	0.00228487	0.000874149	0.00583894	0.0123659	0.00505372	0.00255278	0.00593949	0.0165254	0.061884	0	0	0.0127472	0	0	0.019943	0.00151469	0.00104575	0.00105026	0.0363304	0.00256156	0.00240986	0.00404118	0.000904376	0.00874605	0.00116846	0.0527076	0.00363468	0.00398426	0.000116713
denovo_42	k__Bacteria; p__Firmicutes; c__Erysipelotrichi; o__Erysipelotrichales; f__Erysipelotrichaceae; g__NA; s__NA; u__denovo_42	0.00222016	0	0	0.00274929	0.000687559	0.00012867	0.00204617	0	0	0.000466513	0.000697244	0	0.000821394	0	0.00131765	0.000279117	0.296966	0.000631371	0.000116932	0.000114243	0.00124878	0.0218419	0.00115569	0.000631715	0.00268041	0.0298266	0.000277737	0.000615149	0	0	0	0	0.01034	0.0715601	0.000116514	0.000116195	0	0.000892326	0	0.000634173	0.0176657	0.000258393	0.00138095	0.0101656	0.000466439	0.00680036	0.000703105	0.000466852
denovo_1462817	k__Bacteria; p__Bacteroidetes; c__Bacteroidia; o__Bacteroidales; f__Bacteroidaceae; g__Bacteroides; s__plebeius; u__denovo_1462817	0	0	0	0	0.000458373	0	0	0	0	0	0.000348622	0	0.116051	0	0	0	0	0	0.000116932	0	0	0	0.000115569	0	0	0	0	0	0	0	0	0	0	0	0.149255	0.00964417	0	0	0.0540255	0	0.000115462	0	0	0	0.00011661	0.0402159	0.0250774	0.00140056
1017181	k__Bacteria; p__Actinobacteria; c__Actinobacteria; o__Actinomycetales; f__Micrococcaceae; g__Rothia; s__mucilaginosa; u_1017181	0.00577243	0	0.00627353	0.00202579	0.00160431	0.0038601	0.000639427	0.00709123	0.00704386	0.00186605	0.00185932	0.00478805	0.00105608	0.000440795	0.00153726	0.0104669	0.00362154	0.000252549	0.00058466	0.00171365	0.0164839	0.0157868	0.0151395	0.00379029	0.0774767	0.00606861	0.00388832	0.00504422	0	0.00969428	0.00167727	0.0106752	0.00156667	0.00521385	0.00838904	0.00185912	0.00221721	0.010453	0.00489024	0.0263816	0.0027711	0.098577	0.00460318	0.0032717	0.0419795	0.0286084	0.00480455	0.00315125
346938	k__Bacteria; p__Bacteroidetes; c__Bacteroidia; o__Bacteroidales; f__Prevotellaceae; g__Prevotella; s__copri; u_346938	0	0.000974731	0.00130698	0.000289399	0.000229186	0.0739852	0.000639427	0.115823	0	0	0.000464829	0	0.00117342	0.00822817	0.00219609	0.00307029	0.00530297	0.000126274	0.000233864	0.00388427	0.00149854	0.000648771	0.0108635	0.00985476	0.00293569	0.000903836	0.00152756	0.0201769	0.0187529	0.0136601	0.254945	0	0.0961936	0.00404074	0.000233029	0.0106899	0.0548467	0.0020396	0.000349303	0.00875159	0.00323295	0.00968975	0.00276191	0.00105162	0.00618032	0.00046899	0.00175776	0.000583565
denovo_1992	k__Bacteria; p__Firmicutes; c__Clostridia; o__Clostridiales; f__Veillonellaceae; g__Mitsuokella; s__NA; u__denovo_1992	0	0	0	0	0	0	0	0	0	0	0	0.00159602	0	0	0	0	0	0	0	0	0	0	0	0	0	0	0	0	0	0	1.29519	0	0	0	0	0	0	0	0	0	0	0	0	0	0	0	0	0
denovo_3543	k__Bacteria; p__Firmicutes; c__Clostridia; o__Clostridiales; f__Veillonellaceae; g__NA; s__NA; u__denovo_3543	0.00111008	0	0.000130698	0.0001447	0.000229186	0.0171131	0.00153462	0.0340379	0	0	0.000348622	0	0.00058671	0.000440795	0.000878436	0	0	0	0	0.00182789	0.000124878	0.00108128	0.000808983	0.00379029	0.000255278	0.00154943	0.000138869	0.000615149	0	0	0	0	0	0.0105581	0.00151469	0.00732027	0.00746849	0.00624628	0.000465737	0.00520022	0.0158183	0.00710581	0.00299207	0.00408963	0.00139932	0.00937981	0.00421863	0.199229
4308160	k__Bacteria; p__Proteobacteria; c__Alphaproteobacteria; o__NA; f__NA; g__NA; s__NA; u_4308160	0.00643848	0	0.00339816	0.00955017	0.00492751	0.0196865	0.0130443	0	0	0.0037321	0.0032538	0	0.00657115	0.0055834	0.00175687	0.174448	0.00491495	0.00479842	0.0025725	0.0904807	0.00374635	0.00367637	0.00762755	0.0193305	0.00497791	0.00774716	0.00555475	0.00504422	0	0	0	0	0	0.000130346	0	0.0170806	0	0	0.0136228	0.000253669	0	0.0176999	0.00103572	0.000116846	0	0.000234495	0.000234368	0.017507
4421998	k__Bacteria; p__Firmicutes; c__Clostridia; o__Clostridiales; f__Lachnospiraceae; g__NA; s__NA; u_4421998	0.0053284	0.000389892	0.00522794	0.00405159	0.00148971	0.0064335	0.00869621	0.000472748	0	0.00723094	0.000929659	0	0.00398963	0.00323249	0.00351374	0.0191195	0.0120287	0.00176784	0.000116932	0.025362	0.0248508	0.00886653	0.00508504	0.00808595	0.0121257	0.0103296	0.00680456	0.0294041	0	0.000440649	0	0	0	0.0152505	0.00955418	0.0102251	0.0215886	0.0117277	0.00267799	0.0134445	0.00565766	0.00413429	0.0157659	0.00771187	0.00816268	0.0024622	0.00667949	0.01669
denovo_16156	k__Bacteria; p__Firmicutes; c__Clostridia; o__Clostridiales; f__Veillonellaceae; g__Dialister; s__NA; u__denovo_16156	0.000444033	0	0.0433919	0.00795848	0	0.00012867	0.00255771	0	0	0	0.000116207	0	0.000821394	0.101824	0	0.0195382	0	0	0	0.00411276	0.0283474	0.0116779	0.00127126	0.0135187	0.00829652	0.0304722	0.0209692	0.00024606	0	0	0	0	0.000940003	0.00495316	0.000116514	0	0.0186712	0.0005099	0	0.0441385	0.0284037	0.0193795	0.00241667	0.00116846	0.000699659	0.00551064	0.0262492	0
509021	k__Bacteria; p__Proteobacteria; c__Alphaproteobacteria; o__Sphingomonadales; f__Sphingomonadaceae; g__Sphingobium; s__NA; u_509021	0.0313043	0	0.000653492	0.0134571	0.00687559	0.0158264	0.00511542	0	0	0.00571478	0.00278898	0	0.00645381	0.00602419	0.135059	0.00893175	0.00776044	0.194841	0.00280637	0.000228487	0.000374635	0.0482253	0.000693414	0.000758058	0.0016593	0.00129119	0.00097208	0.000369089	0	0	0	0	0	0.0212464	0.000116514	0	0	0.0192487	0	0.000126835	0	0.000258393	0	0	0	0	0	0.000116713
315429	k__Bacteria; p__Bacteroidetes; c__Bacteroidia; o__Bacteroidales; f__Bacteroidaceae; g__Bacteroides; s__NA; u_315429	0.000222016	0.000194946	0.000261397	0.00347279	0.00275024	0.00012867	0	0	0	0.0961016	0.00139449	0	0.0445899	0.00117545	0.00153726	0.00181426	0.00142275	0.000378823	0.0723809	0	0	0.00108128	0.00404491	0	0.000510555	0.00129119	0	0.0012303	0.0013395	0	0	0	0	0.000260693	0.000815601	0.000348584	0.00046678	0.00114728	0.00139721	0.00177569	0.00115462	0.00310072	0.000920637	0.00222008	0.00244881	0.00175871	0.132535	0
denovo_46	k__Bacteria; p__Bacteroidetes; c__Bacteroidia; o__Bacteroidales; f__Prevotellaceae; g__Prevotella; s__stercorea; u__denovo_46	0	0	0.000130698	0	0	0	0	0	0	0	0.000116207	0	0.000117342	0	0	0.000139559	0	0	0	0.000228487	0	0	0.000115569	0	0	0	0	0.000369089	0	0	0.00972815	0	0.0369734	0.000130346	0	0	0	0	0	0	0.000115462	0	0	0	0	0	0	0
329650	k__Bacteria; p__Bacteroidetes; c__Bacteroidia; o__Bacteroidales; f__Prevotellaceae; g__Prevotella; s__copri; u_329650	0.00111008	0.000194946	0.00379026	0.0011576	0.000572966	0.00102936	0.000767312	0.0860402	0	0.000466513	0.00104587	0.000798008	0.000352026	0.00602419	0.000219609	0.0117229	0.017849	0.000378823	0.000116932	0.00171365	0.000624392	0.00173006	0.00277366	0.00656984	0.00485027	0.00103296	0.00249964	0.00836603	0.0495613	0.0735884	0.046628	0	0.0542068	0.00716905	0.000699086	0.023239	0.0278901	0.0025495	0.000931475	0.00443921	0.0148946	0.00284233	0.00632938	0.00736133	0.00443117	0.00164147	0.00585921	0.000816992
denovo_740	k__Bacteria; p__Proteobacteria; c__Gammaproteobacteria; o__Enterobacteriales; f__Enterobacteriaceae; g__NA; s__NA; u__denovo_740	0	0	0	0	0	0	0	0.0274194	0.370424	0	0	0.301647	0	0	0	0	0	0	0	0	0	0	0	0	0	0	0	0	0	0	0	0.00259666	0.000940003	0	0	0	0	0	0	0	0	0	0	0	0	0	0	0
562244	k__Bacteria; p__Proteobacteria; c__Betaproteobacteria; o__Burkholderiales; f__Alcaligenaceae; g__Sutterella; s__NA; u_562244	0.00954671	0	0.0324132	0.0015917	0.00160431	0.0277927	0.0296694	0	0	0.00489838	0.00174311	0	0.00704052	0.00146932	0.000439218	0.0290282	0.000517363	0.000631371	0.000233864	0.00856825	0.060566	0.0095153	0.0651809	0.00884401	0.0159548	0.0113625	0.013748	0.0814457	0	0	0	0	0	0.000130346	0.00186423	0.000580974	0.000116695	0	0.000349303	0.000380504	0.00865968	0.000129197	0	0.000233693	0.0108447	0.0024622	0.00503892	0.000466852
300136	k__Bacteria; p__Firmicutes; c__Clostridia; o__Clostridiales; f__Lachnospiraceae; g__NA; s__NA; u_300136	0.0186494	0	0.00431305	0.000289399	0.00217727	0.00025734	0.00115097	0	0	0.000349884	0	0	0.00692318	0.00176318	0	0.000139559	0.00116407	0.000126274	0.000116932	0.00536943	0.00499514	0.00259508	0.217963	0.00656984	0.00714777	0.00555213	0.0456878	0.00553634	0.000669748	0	0	0	0	0.000782078	0.000815601	0.000697169	0.000350085	0.000382425	0.000116434	0.00279036	0.00831329	0.00245474	0.00632938	0.00560863	0.00163254	0.00046899	0.0125387	0.00233426
181432	k__Bacteria; p__Bacteroidetes; c__Bacteroidia; o__Bacteroidales; f__[Paraprevotellaceae]; g__Paraprevotella; s__NA; u_181432	0.00421831	0.0752492	0.00182978	0.0164958	0.00034378	0.00102936	0.0254492	0	0	0.000349884	0.00360243	0	0.0014081	0.000587726	0.0193256	0.015491	0.000646703	0.000126274	0.00175398	0.00148516	0.00124878	0.0577406	0.00127126	0.00404298	0.00982819	0.0160108	0.00097208	0.000492119	0	0	0	0	0	0.00612628	0.00291286	0.00429921	0.00350085	0.0369678	0.0597308	0.00342454	0.00127009	0.00917296	0.00529366	0.00257062	0.00244881	0.0247392	0.00328116	0.00116713
296442	k__Bacteria; p__Bacteroidetes; c__Bacteroidia; o__Bacteroidales; f__Prevotellaceae; g__Prevotella; s__copri; u_296442	0.000222016	0.000974731	0.00339816	0.00173639	0.000229186	0.00347409	0.00191828	0.000472748	0	0.000583141	0.00174311	0	0.000704052	0.0102852	0.00109804	0.0157701	0.030007	0.000378823	0.000350796	0.00411276	0.00074927	0.00173006	0.00508504	0.00795961	0.00829652	0.00219503	0.00416606	0.00922724	0.0977831	0.105315	0.00234817	0	0.00282001	0.0139471	0.000233029	0.0685549	0.0297573	0.0030594	0.00256156	0.00646857	0.0215915	0.00103357	0.0148453	0.00736133	0.00664676	0.00105523	0.00562484	0.00233426
314915	k__Bacteria; p__Bacteroidetes; c__Bacteroidia; o__Bacteroidales; f__Porphyromonadaceae; g__Parabacteroides; s__NA; u_314915	0.0119889	0	0.297731	0	0	0	0	0	0	0	0.0080183	0	0	0	0.000219609	0.00111647	0	0	0	0.00571216	0.00437074	0.0270321	0.0137527	0.0274164	0.0104664	0.0105878	0.00902646	0.00553634	0	0	0	0	0	0.000130346	0.0131661	0	0	0.000127475	0.000582172	0	0	0	0	0	0	0.013718	0	0
367217	k__Bacteria; p__Firmicutes; c__Clostridia; o__Clostridiales; f__Ruminococcaceae; g__NA; s__NA; u_367217	0.000444033	0.0612131	0.0165987	0.0368984	0.000916746	0.00051468	0.0346569	0	0.000414345	0.0264746	0.000581037	0	0	0.000293863	0.00131765	0.00628014	0.000258681	0	0	0.000571216	0.000624392	0.000432514	0.000462276	0.0112445	0.00255278	0.00142031	0.0119427	0.0541331	0	0	0	0	0	0.000260693	0.00128166	0.000348584	0.00105026	0.000892326	0.000698606	0.00177569	0.0608487	0.00077518	0.00391271	0.000701079	0.0783618	0.00175871	0	0.000466852
denovo_2798	k__Bacteria; p__Firmicutes; c__Clostridia; o__Clostridiales; f__Veillonellaceae; g__Megasphaera; s__NA; u__denovo_2798	0	0.00428882	0	0	0	0.00115803	0	0.075167	0	0	0	0	0	0.00102852	0	0	0	0	0	0	0	0.000432514	0.000115569	0.000126343	0	0.000903836	0	0	0	0	1.08318	0	0	0.00117312	0.00256332	0	0	0.00994306	0.00197938	0	0.000115462	0.000258393	0.00011508	0.000233693	0.000583049	0.000351743	0.000585921	0.00280111
332831	k__Bacteria; p__Firmicutes; c__Clostridia; o__Clostridiales; f__Ruminococcaceae; g__NA; s__NA; u_332831	0.00710453	0	0.00679632	0	0.0084799	0	0.000255771	0	0	0	0	0	0	0.000146932	0	0.000139559	0	0	0	0.00742581	0.00674343	0.00540642	0.00878324	0.00720155	0.00765833	0.0111043	0.368418	0.00922724	0	0	0	0	0	0	0	0	0.000116695	0	0	0	0	0	0	0.0168259	0	0	0	0
denovo_1460532	k__Bacteria; p__Bacteroidetes; c__Bacteroidia; o__Bacteroidales; f__[Paraprevotellaceae]; g__[Prevotella]; s__NA; u__denovo_1460532	0.000222016	0	0.00418235	0.000868197	0.000916746	0.00077202	0.00383656	0	0	0.00104965	0.00197552	0	0.00199481	0.0778737	0.00109804	0.0168866	0.000388022	0	0.000818524	0.0149659	0.00549465	0.00583894	0.0160641	0.00656984	0.00676485	0.00284063	0.00694343	0.065821	0	0	0	0	0	0.0276334	0.00279635	0.000697169	0.0156371	0.00025495	0.00116434	0.000887843	0.0592322	0.0206715	0.00218651	0.000701079	0.00186576	0.00164147	0.00363271	0.0211251
4374116	k__Bacteria; p__Firmicutes; c__Clostridia; o__Clostridiales; f__Ruminococcaceae; g__NA; s__NA; u_4374116	0.00111008	0	0.000914889	0.000289399	0.000916746	0.0012867	0.0397724	0	0	0	0	0	0	0	0	0	0.0151329	0	0	0.00182789	0.000499514	0.000432514	0.00104012	0.000505372	0.0136573	0.00206591	0.0344394	0.000861209	0	0	0	0	0	0.00651732	0	0.0115033	0.00606815	0.00369678	0.00570528	0.218156	0	0.00813939	0.0134643	0.00888033	0.00851251	0.00621412	0.00867162	0.000816992
365891	k__Bacteria; p__Firmicutes; c__Clostridia; o__Clostridiales; f__NA; g__NA; s__NA; u_365891	0.00754856	0	0.00182978	0.00752438	0.00114593	0.00270207	0.00281348	0	0.0223746	0.000349884	0.000464829	0	0.000469368	0.000293863	0.00219609	0.0138163	0.00206945	0.000252549	0.00187091	0.00799703	0.000624392	0.00324385	0.000924552	0.00290589	0.000382916	0.00348622	0.0022219	0.000615149	0	0	0	0	0	0.0469247	0.00302937	0.0233551	0.0023339	0.028172	0.00605459	0.0243523	0.00531127	0.0239014	0.0196786	0.0111004	0.00571388	0.0022277	0.00398426	0.00595237
1086889	k__Bacteria; p__Firmicutes; c__Clostridia; o__Clostridiales; f__[Tissierellaceae]; g__WAL_1855D; s__NA; u_1086889	0.00444033	0.000584839	0.000784191	0.000289399	0.000802153	0.00411744	0.00549907	0.00236374	0.0787255	0	0.000232415	0.000399004	0.00258152	0.00176318	0.00131765	0.000558234	0.000905385	0.00126274	0.000935456	0.00491246	0.00187318	0.00410888	0.00439162	0.00113709	0.00306333	0.00142031	0.0130537	0.00024606	0	0	0.000335453	0.000288518	0	0.0130346	0.00372846	0.008947	0.0023339	0.00497153	0.00186295	0.00761008	0.00496488	0.00891457	0.00287699	0.00397278	0.00303185	0.00105523	0.0233196	0.0665265
4369009	k__Archaea; p__Crenarchaeota; c__Thaumarchaeota; o__Cenarchaeales; f__Cenarchaeaceae; g__Nitrosopumilus; s__NA; u_4369009	0.00732654	0	0	0.0001447	0.000114593	0.00012867	0	0	0	0	0	0	0	0.000146932	0.130667	0	0	0.360134	0.00245557	0	0	0.00843402	0	0	0	0	0.000138869	0	0	0	0	0	0	0.000391039	0	0	0	0.000892326	0	0	0	0	0	0	0	0	0	0
3857426	k__Bacteria; p__Firmicutes; c__Clostridia; o__Clostridiales; f__Lachnospiraceae; g__NA; s__NA; u_3857426	0.00999074	0.000194946	0.0216959	0.0011576	0.000916746	0.0012867	0.00127885	0	0	0.00886374	0.000697244	0	0.00164279	0.000587726	0.000219609	0.00181426	0.0041389	0.000505097	0.000467728	0.130809	0.00599416	0.00562268	0.0181443	0.00745424	0.00957291	0.0114916	0.0101374	0.0116878	0	0	0	0	0	0.0036497	0.00361195	0.00569354	0.0172709	0.0025495	0.00617102	0.0104004	0.00404118	0.00206715	0.00368255	0.00455701	0.00396473	0.00340018	0.00890599	0.0053688
denovo_20324	k__Bacteria; p__Bacteroidetes; c__Bacteroidia; o__Bacteroidales; f__Bacteroidaceae; g__Bacteroides; s__NA; u__denovo_20324	0.00865864	0	0.00104559	0.00217049	0.0191371	0.00437478	0.0202059	0	0	0.306382	0.00185932	0.000798008	0.00117342	0.000146932	0	0.000837351	0.000129341	0.000757646	0.000701592	0.000456973	0.000249757	0.00259508	0.000577845	0	0.000638194	0.0320216	0.000555475	0.00172242	0	0.00132195	0	0	0	0.000521385	0.000466058	0.00151053	0	0.000127475	0.000116434	0	0.00381026	0	0.000920637	0.000350539	0.004781	0.000937981	0.00105466	0.000933705
178213	k__Bacteria; p__Firmicutes; c__Bacilli; o__Lactobacillales; f__Lactobacillaceae; g__Lactobacillus; s__ruminis; u_178213	0.000444033	0.00116968	0.000392095	0.000723498	0.00034378	0.00038601	0.000511542	0	0	0.000116628	0.000929659	0	0.000117342	0.00337943	0.000219609	0.000139559	0	0	0.000350796	0.000114243	0.00412099	0.000865028	0.000462276	0	0.000255278	0.000645597	0.000138869	0.00012303	0	0	0.19993	0.379978	0.347488	0.0016945	0.00128166	0.000348584	0.00840205	0.000637375	0.000698606	0.000507339	0.000692774	0.00142116	0.00149603	0.00105162	0.00443117	0.00164147	0.00128903	0.00338468
210647	k__Bacteria; p__Firmicutes; c__Clostridia; o__Clostridiales; f__Ruminococcaceae; g__Ruminococcus; s__NA; u_210647	0.00244218	0	0.000522794	0	0.000229186	0.00025734	0.000383656	0	0.000828689	0.000816397	0	0	0	0.000734658	0.0173491	0	0.000129341	0.000126274	0	0.000114243	0.00137366	0.0510366	0	0.00151612	0.000765833	0.000903836	0.00097208	0.00024606	0	0	0.00100636	0	0	0.00234623	0.00722389	0.000697169	0.00606815	0.0443613	0.000465737	0.000380504	0.00912153	0.000645983	0.000805557	0.001519	0.00023322	0.00046899	0.000703105	0.010154
276149	k__Bacteria; p__Bacteroidetes; c__Bacteroidia; o__Bacteroidales; f__Porphyromonadaceae; g__Parabacteroides; s__NA; u_276149	0.00621646	0.00175452	0.00222187	0.00173639	0.00401076	0.00051468	0.00575484	0.00661848	0.261866	0.00256582	0.000232415	0	0.0129076	0	0.000219609	0	0.000258681	0.000126274	0	0.00194214	0.00124878	0.0030276	0.0741953	0.00240052	0.00255278	0.0272442	0.00722117	0.00270666	0	0	0	0	0	0.00117312	0.00151469	0.00371823	0.00105026	0.0045891	0.00267799	0.00342454	0.00115462	0.0038759	0.00379763	0.00724448	0.00291524	0.00363468	0.0817945	0.00198412
denovo_3890783	k__Archaea; p__Crenarchaeota; c__Thaumarchaeota; o__Cenarchaeales; f__Cenarchaeaceae; g__Nitrosopumilus; s__NA; u__denovo_3890783	0.00821461	0	0	0.0001447	0.000114593	0.00038601	0	0	0	0	0.000116207	0	0	0	0.284613	0	0	0.261388	0.000233864	0	0	0.0173006	0	0	0	0	0.000277737	0	0	0	0	0	0	0.000782078	0	0	0	0.0005099	0	0	0	0.000129197	0	0	0	0	0	0
denovo_11480	k__Bacteria; p__Firmicutes; c__Clostridia; o__Clostridiales; f__Veillonellaceae; g__Megasphaera; s__NA; u__denovo_11480	0	0.0732998	0	0	0	0.00720552	0	0	0	0	0	0	0	0.00293863	0	0	0	0	0	0	0.000249757	0.00129754	0	0	0	0.000129119	0	0	0	0	0.00603816	0	0	0.00651732	0.0259827	0.00174292	0.00163373	0.237486	0.0328345	0.000253669	0.000923699	0.00155036	0.00322223	0.000467386	0.00443117	0.000703486	0.00386708	0.00852005
denovo_15472	k__Bacteria; p__Firmicutes; c__Clostridia; o__Clostridiales; f__Veillonellaceae; g__Dialister; s__NA; u__denovo_15472	0	0	0	0	0	0	0	0	0	0	0.103889	0	0.000117342	0	0	0.000139559	0	0	0.000116932	0	0	0	0	0	0	0	0	0	0	0	0	0.000577036	0	0.00104277	0.0278469	0.0474075	0.000350085	0.000127475	0.0435465	0.000126835	0.000346387	0.000129197	0.00310715	0.031198	0	0.000234495	0	0.0192577
327383	k__Bacteria; p__Firmicutes; c__Clostridia; o__Clostridiales; f__Ruminococcaceae; g__NA; s__NA; u_327383	0.00666049	0.000584839	0.0128084	0.00217049	0.00137512	0.00604749	0.00626639	0	0	0.00734757	0.000464829	0	0.00305089	0.00102852	0.000219609	0.0016747	0.00452692	0.000631371	0.000350796	0.112758	0.00362147	0.00389262	0.0183755	0.00555909	0.00893471	0.0134284	0.0093042	0.012426	0	0	0	0	0	0.00404074	0.0032624	0.013711	0.0135366	0.0035693	0.00547241	0.0224497	0.00265563	0.00258393	0.00414286	0.0050244	0.00536405	0.00187596	0.00480455	0.00957047
322895	k__Bacteria; p__Firmicutes; c__Clostridia; o__Clostridiales; f__Ruminococcaceae; g__NA; s__NA; u_322895	0.0026642	0.000584839	0.00666562	0.00332809	0.000114593	0.00463212	0.0722553	0	0	0.00699769	0	0	0.000117342	0.000734658	0.000878436	0.00153514	0.00168143	0.000126274	0.000350796	0.0260475	0.00237269	0.00259508	0.00242695	0.00404298	0.00421208	0.0046483	0.0048604	0.024606	0	0	0	0	0	0.00182485	0.00104863	0.00743646	0.00315077	0.00229455	0.00197938	0.0442653	0.0165111	0.00322992	0.00978176	0.00444017	0.0268202	0.00105523	0.00117184	0.00571894
denovo_73612	k__Bacteria; p__Bacteroidetes; c__Bacteroidia; o__Bacteroidales; f__Bacteroidaceae; g__Bacteroides; s__NA; u__denovo_73612	0.00111008	0	0.00182978	0.000868197	0.0126053	0.00025734	0.000511542	0	0	0.00851385	0.000232415	0	0.00469368	0.000293863	0	0.000697793	0.000646703	0.000126274	0	0.000571216	0.000624392	0.000865028	0.0822851	0.00214783	0.000765833	0.00154943	0.00277737	0.000738179	0	0	0	0.000577036	0	0.00104277	0.00139817	0.0045316	0.00350085	0.000892326	0.0104791	0.00253669	0.000692774	0.00258393	0.0011508	0.0231356	0.00268202	0.0146559	0.130777	0.00221755
515299	k__Bacteria; p__Firmicutes; c__Clostridia; o__Clostridiales; f__NA; g__NA; s__NA; u_515299	0.000444033	0	0.00326746	0.0227178	0	0	0	0	0	0	0	0	0	0	0	0.000418676	0	0.000126274	0	0	0	0.000432514	0.000231138	0.000126343	0.000638194	0.0219503	0.00138869	0.00024606	0	0	0	0	0	0.00742974	0.000699086	0.00824983	0.00968569	0.00420668	0.00838327	0.00976627	0	0.0074934	0.221183	0.00689394	0.0103783	0.00656587	0.00820289	0
2251904	k__Bacteria; p__Proteobacteria; c__Gammaproteobacteria; o__Enterobacteriales; f__Enterobacteriaceae; g__NA; s__NA; u_2251904	0.00199815	0.000389892	0.00300606	0.00709028	0.0173036	0.00218739	0.00575484	0	0	0.00478175	0.00278898	0	0.0183053	0.00617113	0.00175687	0.0195382	0.00142275	0.00151529	0.149673	0.00251335	0.00199805	0.00108128	0.00381378	0.00240052	0.00102111	0.00271151	0.0161088	0.0225145	0	0	0	0	0	0.00443177	0.00629178	0.00244009	0.01377	0.000764851	0.00139721	0.00164885	0.00161647	0.00465108	0.0308413	0.00572548	0.00221559	0.00117248	0.00503892	0.000816992
759751	k__Bacteria; p__Firmicutes; c__Clostridia; o__Clostridiales; f__Lachnospiraceae; g__NA; s__NA; u_759751	0.00865864	0	0.0871759	0.000868197	0.00148971	0.00064335	0.000255771	0.0647665	0.0406058	0.00128291	0.00278898	0.00798008	0.00211216	0.00661192	0.000878436	0.000558234	0.00116407	0.000252549	0	0.00571216	0.0122381	0.0114616	0.00496947	0.0035376	0.00650958	0.00903836	0.00430493	0.00492119	0	0	0.0536725	0.0291403	0.01504	0.00221589	0.00885509	0.00360204	0.0743348	0.0010198	0.00186295	0.00418554	0.000461849	0.00206715	0.0044881	0.00292116	0.00431456	0.00785559	0.00281242	0.00105042
358781	k__Bacteria; p__Firmicutes; c__Clostridia; o__Clostridiales; f__Ruminococcaceae; g__NA; s__NA; u_358781	0.0013321	0.000389892	0.00104559	0.000578798	0.000114593	0.00077202	0.000767312	0	0.00704386	0.000233256	0.000697244	0	0.000117342	0	0	0.00139559	0.000388022	0.000252549	0.000350796	0.00068546	0.000124878	0.00108128	0.000231138	0.000252686	0.00204222	0.00129119	0.00236077	0.000861209	0	0.00660973	0	0	0	0	0.000699086	0.000464779	0	0.000127475	0.000116434	0.000507339	0.00115462	0.00103357	0.000230159	0.00198639	0.000349829	0.000234495	0	0.00688607
572130	k__Bacteria; p__Firmicutes; c__Clostridia; o__Clostridiales; f__NA; g__NA; s__NA; u_572130	0.00466235	0	0.0083647	0.134426	0.00756315	0.00205872	0.00498753	0	0	0.000583141	0.00209173	0	0.00258152	0.00176318	0.00263531	0.00753616	0.00362154	0.00151529	0.000116932	0.00354154	0.00262245	0.00237883	0.00381378	0.00429566	0.00357389	0.00981307	0.140952	0.0024606	0	0	0	0	0	0.000651732	0.00186423	0.000697169	0.00023339	0.0005099	0.000931475	0.00608806	0.000461849	0.0211882	0.00828573	0.00689394	0.000349829	0.00140697	0.000234368	0.000933705
798164	k__Bacteria; p__Firmicutes; c__Clostridia; o__Clostridiales; f__NA; g__NA; s__NA; u_798164	0.00577243	0.00604333	0.0284923	0.0167852	0.00217727	0.00591882	0.0567811	0	0	0.00139954	0.00116207	0	0.00164279	0.00146932	0.00263531	0.00334941	0.00206945	0.000631371	0.000233864	0.0116528	0.00474538	0.00800151	0.0102856	0.0123816	0.00995582	0.0344749	0.0405496	0.0145175	0	0	0	0	0	0.00312831	0.00302937	0.00790124	0.00455111	0.00242203	0.00500668	0.0126835	0.00404118	0.00697662	0.0168016	0.0153069	0.00454778	0.00539339	0.00421863	0.00606908
350091	k__Bacteria; p__Firmicutes; c__Clostridia; o__Clostridiales; f__NA; g__NA; s__NA; u_350091	0.0117669	0.00526355	0.00575073	0.00202579	0.0017189	0.00926424	0.0194386	0	0	0.00116628	0.00894796	0	0.00516305	0.012783	0.0024157	0.00725705	0.0130634	0.0044196	0.00058466	0.0076543	0.0241015	0.00908279	0.00762755	0.00315858	0.00523319	0.037832	0.00902646	0.00233757	0.00334874	0.0017626	0	0	0	0.0109491	0.00174772	0.00151053	0.0127198	0.00497153	0.00139721	0.00710274	0.00404118	0.0352707	0.00356747	0.00245378	0.00338168	0.00551064	0.00761697	0.00221755
denovo_2455918	k__Bacteria; p__NA; c__NA; o__NA; f__NA; g__NA; s__NA; u__denovo_2455918	0.000666049	0	0.000653492	0.000723498	0.00148971	0.0012867	0.0340175	0	0	0	0	0	0	0	0	0	0.0111233	0	0	0.00182789	0.000499514	0.000432514	0.000808983	0.00101074	0.0122533	0.00142031	0.0352726	0.000861209	0	0	0	0	0	0.00834216	0.000116514	0.0118519	0.00840205	0.0040792	0.00861614	0.169451	0	0.00736421	0.0164564	0.01297	0.012244	0.00797284	0.0113669	0.000816992
703741	k__Bacteria; p__Firmicutes; c__Bacilli; o__Lactobacillales; f__Lactobacillaceae; g__Lactobacillus; s__NA; u_703741	0.000222016	0	0.015161	0.000723498	0	0	0.000127885	0	0	0	0.00976141	0.00119701	0	0.000146932	0	0.00153514	0	0	0	0	0.000249757	0.000432514	0	0	0	0	0	0.00012303	0	0	0	0	0	0.00104277	0.238505	0.000116195	0.000116695	0.00815841	0.000582172	0.000126835	0.00692774	0.000258393	0.000230159	0.000116846	0.000349829	0.0200493	0	0.00922033
339087	k__Bacteria; p__Firmicutes; c__Clostridia; o__Clostridiales; f__Ruminococcaceae; g__Faecalibacterium; s__prausnitzii; u_339087	0.00377428	0	0.00601213	0.00376219	0.00229186	0.00347409	0.0153462	0	0	0.00968014	0.000929659	0	0.0147851	0.00117545	0.00219609	0.00279117	0.00245747	0.00113647	0.000116932	0.0139377	0.00212293	0.00929905	0.00531617	0.00492738	0.0205498	0.00477742	0.00694343	0.00430604	0.00334874	0	0	0	0	0.0036497	0.00279635	0.0045316	0.00618484	0.0151695	0.00291086	0.00887843	0.00577312	0.00167956	0.00379763	0.00257062	0.00338168	0.00105523	0.0051561	0.00560223
denovo_1984	k__Bacteria; p__Firmicutes; c__Clostridia; o__Clostridiales; f__Veillonellaceae; g__Mitsuokella; s__multacida; u__denovo_1984	0	0	0	0	0	0	0	0	0	0	0	0	0	0	0	0	0	0	0	0	0	0	0.000115569	0	0	0	0	0	0	0	0	0.000288518	1.01771	0.000130346	0	0	0	0	0	0	0	0	0	0	0	0	0	0
4338624	k__Bacteria; p__Proteobacteria; c__Betaproteobacteria; o__Burkholderiales; f__Alcaligenaceae; g__Sutterella; s__NA; u_4338624	0.000666049	0.0908449	0.00104559	0	0.00229186	0.00244473	0.0407954	0	0	0.00186605	0.000116207	0.599703	0	0	0	0.000139559	0.000388022	0	0.000116932	0.00239911	0.000999027	0.00129754	0.00127126	0.00290589	0.00140403	0.00103296	0.0544365	0.00418301	0	0	0	0	0	0.000130346	0.00104863	0.000697169	0	0	0.000116434	0	0.0205523	0	0	0.00210324	0.00303185	0	0	0.00303454
2064265	k__Bacteria; p__Firmicutes; c__Clostridia; o__Clostridiales; f__Lachnospiraceae; g__NA; s__NA; u_2064265	0.00310823	0.000194946	0.00679632	0.00289399	0.000916746	0.00669084	0.00140674	0	0	0.00128291	0.00104587	0	0.00152545	0.000881589	0.00219609	0.0057219	0.0134514	0.000757646	0.000701592	0.00434124	0.00861661	0.00237883	0.00254252	0.0082123	0.00268041	0.00284063	0.00236077	0.0381392	0	0	0	0	0	0.00469247	0.0104863	0.0138272	0.0119029	0.0030594	0.0309715	0.0105273	0.0103916	0.0156328	0.00483334	0.0098151	0.021223	0.00422091	0.0151168	0.00852005
565357	k__Bacteria; p__Firmicutes; c__Clostridia; o__Clostridiales; f__NA; g__NA; s__NA; u_565357	0.00421831	0.00389892	0.0205197	0.0180874	0.00103134	0.00218739	0.00537119	0	0.010773	0.0137621	0.000464829	0	0.00105608	0.000881589	0.0105412	0.00418676	0.000517363	0.00151529	0.00175398	0.00319881	0.00237269	0.0265996	0.00104012	0.000758058	0.00204222	0.00813452	0.00138869	0.00258363	0	0	0	0	0	0.00612628	0.0032624	0.00476399	0.0112027	0.0191213	0.00151365	0.0117956	0.00219379	0.00956055	0.0414286	0.00268747	0.00408134	0.00234495	0.00234368	0.00385153
546557	k__Bacteria; p__Bacteroidetes; c__Bacteroidia; o__Bacteroidales; f__[Paraprevotellaceae]; g__[Prevotella]; s__NA; u_546557	0.0026642	0	0.00156838	0.000723498	0	0.00012867	0.00115097	0	0	0.00116628	0.000697244	0.000798008	0.00117342	0.0143993	0	0.00614058	0	0	0.000116932	0.00217062	0.00474538	0.00410888	0.00416048	0.00252686	0.00433972	0.000774716	0.00458267	0.00984239	0	0.00660973	0.720889	0.000577036	0	0.0100367	0.000932115	0.000580974	0.00385094	0.000637375	0.000232869	0.000507339	0.00658136	0.00723501	0.000460318	0.000233693	0.0023322	0.00046899	0.00164058	0.00525209
denovo_11747	k__Bacteria; p__Firmicutes; c__Bacilli; o__Lactobacillales; f__Lactobacillaceae; g__Lactobacillus; s__ruminis; u__denovo_11747	0.0026642	0.000194946	0.00182978	0.00202579	0.00137512	0.00077202	0.00511542	0	0	0.000233256	0.00848313	0	0.0014081	0.0398185	0.000219609	0.00223294	0.000905385	0.000378823	0.00058466	0.00102819	0.0114888	0.00173006	0.000115569	0.00101074	0.00127639	0.0052939	0.00111095	0.00110727	0	0	0.00134181	0	0	0.0104277	0.0178267	0.00569354	0.0716508	0.00331435	0.00826684	0.00558073	0.00554219	0.00503867	0.0062143	0.00397278	0.0150427	0.0143042	0.00820289	0.0387487
denovo_161724	k__Bacteria; p__Proteobacteria; c__Betaproteobacteria; o__Burkholderiales; f__Alcaligenaceae; g__Sutterella; s__NA; u__denovo_161724	0.00244218	0	0.00222187	0	0.00481292	0.0105509	0.189654	0	0	0.00198268	0	0	0	0	0	0	0	0	0	0.00571216	0.00149854	0.00216257	0.00323593	0.00240052	0.00344625	0.00258239	0.0931809	0.00615149	0	0	0	0	0	0.000130346	0.00174772	0.0023239	0	0.00025495	0.000116434	0	0.029212	0	0	0.00280431	0.00524744	0	0	0.00852005
1101669	k__Bacteria; p__Firmicutes; c__Bacilli; o__Gemellales; f__Gemellaceae; g__Gemella; s__NA; u_1101669	0.012877	0.00935742	0.236303	0.0010129	0.00320861	0.00051468	0.000255771	0	0	0.00186605	0.0063914	0	0.00152545	0.00382022	0	0.000558234	0.000646703	0.000378823	0.000116932	0.00319881	0.00836685	0.0185981	0.00936109	0.00391663	0.0150614	0.0121372	0.00555475	0.00848906	0	0	0	0	0	0.00143381	0.0139817	0.000464779	0.000700171	0.00025495	0.00104791	0.00279036	0.00230925	0.00167956	0.00172619	0.00128531	0.00186576	0.013249	0.00199213	0.000116713
denovo_251	k__Bacteria; p__Proteobacteria; c__Gammaproteobacteria; o__Enterobacteriales; f__Enterobacteriaceae; g__NA; s__NA; u__denovo_251	0.00155412	0.000389892	0.00196048	0.00318339	0.0115739	0.00051468	0.0115097	0.0189099	0.318631	0.00349884	0.00185932	0.313617	0.0337945	0.00146932	0.000658827	0.0122812	0.000517363	0.000126274	0.0554258	0.000114243	0.00074927	0	0.000693414	0.000505372	0.000382916	0.000903836	0.00402719	0.00529028	0	0	0	0.00144259	0	0.000521385	0.000699086	0.000348584	0.00291738	0	0	0	0	0.000516787	0.00241667	0.000701079	0.00011661	0.000117248	0.000468736	0
357930	k__Bacteria; p__Firmicutes; c__Clostridia; o__Clostridiales; f__Veillonellaceae; g__Dialister; s__NA; u_357930	0	0	0	0	0	0.0207159	0.00409233	0	0	0.000116628	0.000232415	0	0.000469368	0.000146932	0	0	0	0	0.000116932	0	0	0	0	0	0	0	0	0	0	0	0	0	0	0.00964563	0.00384498	0.00406682	0.00443441	0.0248576	0.00465737	0.00507339	0.00207832	0.00284233	0.00460318	0.0047907	0.0515415	0.173878	0.00621076	0.00210084
denovo_105209	k__Bacteria; p__Proteobacteria; c__Gammaproteobacteria; o__Aeromonadales; f__Succinivibrionaceae; g__Succinivibrio; s__NA; u__denovo_105209	0.000222016	0	0.00339816	0.0778484	0	0.00025734	0.00383656	0	0	0.000116628	0	0	0	0.0659723	0.00812553	0.00502411	0.000129341	0.000126274	0.000233864	0.093908	0.000124878	0.00281134	0.000115569	0.0500318	0.00510555	0.000258239	0	0.000492119	0	0	0	0	0	0	0.000116514	0.000116195	0	0	0	0.000380504	0.0613105	0.0133073	0.00310715	0	0.00023322	0	0.000468736	0.000233426
365634	k__Bacteria; p__Firmicutes; c__Clostridia; o__Clostridiales; f__Lachnospiraceae; g__Roseburia; s__NA; u_365634	0.0013321	0.000194946	0.00104559	0.000434099	0.000229186	0.00102936	0.00115097	0.000472748	0	0.00244919	0.000232415	0	0.00105608	0.00176318	0.000658827	0.0016747	0.000388022	0.000505097	0	0.00148516	0.00524489	0.00324385	0.00115569	0.000505372	0.00382916	0.00142031	0.000416606	0.00012303	0.000669748	0	0	0	0	0.00260693	0.0159625	0.00278867	0.0211218	0.00140223	0.0114106	0.00190252	0.00103916	0.00155036	0.00287699	0.00420647	0.00268202	0.00316568	0.00597639	0.00221755
denovo_3893135	k__Archaea; p__Crenarchaeota; c__Thaumarchaeota; o__Cenarchaeales; f__Cenarchaeaceae; g__Nitrosopumilus; s__pIVWA5; u__denovo_3893135	0.00754856	0	0	0.0001447	0	0.00012867	0.000127885	0	0	0	0	0	0	0	0.119248	0.000139559	0	0.311897	0.00304023	0	0	0.00713648	0	0	0	0	0	0	0	0	0	0	0	0	0	0	0	0	0	0	0	0	0	0	0	0.000117248	0	0
510295	k__Bacteria; p__Firmicutes; c__Clostridia; o__Clostridiales; f__Ruminococcaceae; g__NA; s__NA; u_510295	0	0	0.00679632	0.00332809	0.242021	0.00283074	0	0	0	0.00163279	0.00371863	0	0.00258152	0.00220397	0.000878436	0.00376808	0.0034922	0.00138902	0.000701592	0	0	0	0	0	0	0	0.00611022	0	0	0	0	0	0	0	0.0361195	0	0	0	0	0	0.00207832	0	0	0.00759502	0	0.00586238	0	0.00186741
denovo_79225	k__Bacteria; p__Firmicutes; c__Clostridia; o__Clostridiales; f__Lachnospiraceae; g__Roseburia; s__inulinivorans; u__denovo_79225	0.113006	0	0.00196048	0.00376219	0.000458373	0.00295941	0.000767312	0.00189099	0.00165738	0.00174942	0.000581037	0	0.00481102	0.00470181	0.00219609	0.0182822	0.000517363	0.000757646	0	0.0102819	0.00512001	0.00259508	0.00624073	0.00631715	0.00102111	0.00271151	0.00277737	0.00184545	0	0	0.0144245	0.00230814	0.00188001	0.0036497	0.00431103	0.00162673	0.0151704	0.00216708	0.00326016	0.00202935	0.00588858	0.00103357	0.00230159	0.00140216	0.0158589	0.000351743	0.00363271	0.00151727
52166	k__Bacteria; p__Firmicutes; c__Clostridia; o__Clostridiales; f__Veillonellaceae; g__Megasphaera; s__NA; u_52166	0.00199815	0.00311914	0.000261397	0.0015917	0.000229186	0.0330682	0.000767312	0.00189099	0	0.000116628	0.000232415	0	0.000234684	0.0154278	0.000439218	0.000558234	0.000129341	0	0	0.000228487	0.00362147	0.000216257	0.000115569	0.000505372	0	0.0052939	0	0.000492119	0.000669748	0	0.00570271	0	0	0.00951528	0.0318084	0.00104575	0.00595145	0.0142772	0.0335331	0.00266353	0.00438757	0.0267437	0.011508	0.00467386	0.021806	0.00996605	0.011484	0.0149393
580090	k__Bacteria; p__Firmicutes; c__Clostridia; o__Clostridiales; f__NA; g__NA; s__NA; u_580090	0.00244218	0.000194946	0.0083647	0.0015917	0.000802153	0.00231606	0.00166251	0	0.00497214	0.00104965	0.0015107	0	0.000704052	0.00102852	0.000878436	0.0184217	0.00168143	0.000505097	0.00105239	0.0445549	0.00187318	0.00324385	0.00450719	0.00303223	0.00561611	0.00710157	0.00249964	0.00184545	0	0	0	0	0	0.00625662	0.00815601	0.0103413	0.00548467	0.00331435	0.00593815	0.0214351	0.00404118	0.00904376	0.00667461	0.0050244	0.00489761	0.0673001	0.00433581	0.0044351
215670	k__Bacteria; p__Bacteroidetes; c__Bacteroidia; o__Bacteroidales; f__Prevotellaceae; g__Prevotella; s__copri; u_215670	0.00199815	0.00175452	0.00483584	0.0013023	0.000114593	0.00244473	0.00140674	0.0193827	0	0.00139954	0.00116207	0	0.00164279	0.0055834	0.00153726	0.00753616	0.0155209	0.000378823	0	0.0026276	0.00124878	0.00389262	0.006703	0.00669618	0.0126362	0.00219503	0.00388832	0.133856	0.0100462	0.0101349	0.0120763	0	0.0119067	0.00834216	0.000116514	0.0212636	0.0173876	0.00471658	0.000582172	0.00279036	0.0135091	0.000904376	0.00678969	0.00444017	0.00816268	0.000820733	0.00421863	0.000583565
denovo_104620	k__Archaea; p__Crenarchaeota; c__Thaumarchaeota; o__Cenarchaeales; f__Cenarchaeaceae; g__Nitrosopumilus; s__NA; u__denovo_104620	0.0026642	0	0	0.0001447	0	0	0	0	0	0	0.000116207	0	0	0.000146932	0.0959691	0	0.000129341	0.327429	0.000116932	0	0	0.00562268	0	0	0	0	0	0	0	0	0	0	0	0.000521385	0	0	0	0.000127475	0	0	0	0	0	0	0	0	0	0
299267	k__Bacteria; p__Proteobacteria; c__Gammaproteobacteria; o__Enterobacteriales; f__Enterobacteriaceae; g__NA; s__NA; u_299267	0.00466235	0.00175452	0.00352886	0.00636678	0.0151263	0.00411744	0.00907986	0.00283649	0.00165738	0.00314896	0.00348622	0	0.0165452	0.00396715	0.00175687	0.0217711	0.00168143	0.00164157	0.128859	0.00239911	0.00187318	0.000865028	0.00242695	0.00151612	0.00204222	0.00477742	0.0145812	0.0187005	0	0	0	0	0	0.00573524	0.00594223	0.00197531	0.0114361	0.00242203	0.00244512	0.00139518	0.00103916	0.00503867	0.0264683	0.00385593	0.00186576	0.00234495	0.00328116	0.00186741
361683	k__Bacteria; p__Firmicutes; c__Clostridia; o__Clostridiales; f__Ruminococcaceae; g__NA; s__NA; u_361683	0.00621646	0	0.0499268	0.00289399	0.00240646	0.00321675	0.00102308	0	0	0.00256582	0.0016269	0	0.00176013	0.0111668	0.00263531	0.00195382	0.000776044	0.000757646	0.000233864	0.00285608	0.0478284	0.0101641	0.0138683	0.00543275	0.004595	0.00942572	0.0093042	0.0270666	0	0	0	0	0	0.003389	0.0048936	0.00104575	0.00116695	0.000127475	0.00174652	0.00304403	0.00808237	0.00245474	0.00356747	0.00303801	0.019124	0.00480715	0.00374989	0.00245097
157377	k__Bacteria; p__Bacteroidetes; c__Bacteroidia; o__Bacteroidales; f__[Paraprevotellaceae]; g__NA; s__NA; u_157377	0	0.263957	0.000261397	0	0	0	0	0	0	0	0	0	0	0	0.000219609	0	0	0	0.0029233	0	0.000124878	0.00756899	0	0.000126343	0.000255278	0	0.000138869	0	0	0	0	0	0	0	0.00291286	0	0	0	0	0	0.00196286	0.00891457	0	0	0	0	0	0.0017507
denovo_87530	k__Bacteria; p__Firmicutes; c__Clostridia; o__Clostridiales; f__Lachnospiraceae; g__NA; s__NA; u__denovo_87530	0.00377428	0	0.00457445	0.00361749	0.00206268	0.00270207	0.00166251	0	0	0.00151617	0.0132476	0	0.036376	0.00220397	0.00131765	0.00711749	0.0103473	0.00227294	0.000818524	0.0139377	0.00187318	0.00216257	0.0211491	0.00429566	0.00421208	0.00193679	0.00472153	0.0159939	0.0127252	0.00264389	0	0.0424121	0	0.00260693	0.00314589	0.00871461	0.0141201	0.0035693	0.00163008	0.00887843	0.00450303	0.00193795	0.00748017	0.00245378	0.00746303	0.00199321	0.00374989	0.00350139
366068	k__Bacteria; p__Firmicutes; c__Clostridia; o__Clostridiales; f__Ruminococcaceae; g__Faecalibacterium; s__prausnitzii; u_366068	0.000444033	0.000194946	0.000914889	0.0011576	0.000802153	0.00193005	0.000767312	0	0	0.000933025	0.000116207	0	0.00152545	0.00191011	0.00263531	0.00153514	0.00530297	0	0.000233864	0.00354154	0.00162342	0.00324385	0.00288922	0.00252686	0.00957291	0.00193679	0.000555475	0.00147636	0.0013395	0.00352519	0	0	0	0.000912424	0.000582572	0.00325345	0.00921891	0.0117277	0.000698606	0.00469288	0.00230925	0.00426349	0.00368255	0.000116846	0.00256542	0.00304844	0.00210931	0.00163398
denovo_88877	k__Bacteria; p__Firmicutes; c__Clostridia; o__Clostridiales; f__Ruminococcaceae; g__Faecalibacterium; s__prausnitzii; u__denovo_88877	0.00199815	0	0.00326746	0.0011576	0.000458373	0.0051468	0.0191828	0.000472748	0.0074582	0.00816397	0.000116207	0.000399004	0.032269	0	0.00153726	0.00544278	0.00103473	0.000126274	0	0.0276469	0.00162342	0.00389262	0.0236916	0.00581178	0.0148061	0.00439006	0.0048604	0.00504422	0.0100462	0	0	0	0	0.000912424	0.000349543	0.00766885	0.00513458	0.00624628	0.00419164	0.00456605	0.00508034	0.00103357	0.00471826	0.000584232	0.00396473	0.000234495	0.00890599	0.00618579
4296764	k__Bacteria; p__Firmicutes; c__Clostridia; o__Clostridiales; f__Christensenellaceae; g__NA; s__NA; u_4296764	0.00355226	0	0.00235257	0.0214155	0.00286483	0.00836355	0.0342733	0.000945497	0.0368767	0.000116628	0	0	0.000352026	0.000146932	0.00527061	0.00195382	0.00103473	0.000126274	0	0.00445549	0.00187318	0.0118941	0.00231138	0.00391663	0.00306333	0.00490654	0.0979024	0.00147636	0	0	0	0	0	0.00625662	0.00151469	0.012549	0.00151704	0.0446163	0.00163008	0.0105273	0.000923699	0.0037467	0.0126588	0.00630971	0.00291524	0.00234495	0.00175776	0.00408496
223773	k__Bacteria; p__Firmicutes; c__Clostridia; o__Clostridiales; f__Veillonellaceae; g__Megamonas; s__NA; u_223773	0.000444033	0.00136462	0.000784191	0.00376219	0.115166	0.00115803	0	0	0	0.00104965	0.0110397	0.00279303	0.0231164	0.0146932	0.000878436	0.00195382	0.130505	0.000757646	0.000701592	0	0.000374635	0.000432514	0.00138683	0	0.004595	0.00348622	0.00166642	0.00012303	0	0	0.000335453	0	0	0.000260693	0.000699086	0	0.000350085	0.000382425	0	0.00799058	0.000346387	0.00077518	0.000345239	0.00362224	0.00746303	0.00046899	0.00140621	0
514523	k__Bacteria; p__Firmicutes; c__Clostridia; o__Clostridiales; f__Ruminococcaceae; g__Faecalibacterium; s__prausnitzii; u_514523	0.00421831	0	0.00522794	0.001447	0.00103134	0.00476079	0.00370868	0	0	0.0114296	0.000813451	0	0.0205348	0.0023509	0.00439218	0.00279117	0.00336286	0.00101019	0.000116932	0.0163368	0.00761758	0.00346011	0.0124815	0.00416932	0.012381	0.00387358	0.00569361	0.00381392	0	0.000440649	0	0	0	0.00312831	0.00349543	0.0045316	0.00653493	0.0103255	0.0040752	0.00405871	0.00531127	0.00490947	0.00414286	0.00467386	0.00746303	0.00257945	0.00656231	0.00548551
denovo_4010	k__Bacteria; p__Firmicutes; c__Clostridia; o__Clostridiales; f__Veillonellaceae; g__Mitsuokella; s__multacida; u__denovo_4010	0.000444033	0.000194946	0	0.0001447	0.000114593	0.00887823	0.0043481	0.00425474	0	0.000349884	0	0	0.000821394	0.000734658	0.00131765	0.00097691	0.000258681	0	0	0.0034273	0.000499514	0.00540642	0.00104012	0.0107392	0	0.00116207	0.000833212	0.00024606	0	0	0	0	0.00814669	0.00299797	0.000582572	0.0066231	0.00875213	0.00433415	0.000465737	0.000634173	0.0308285	0.00142116	0.00184127	0.00257062	0.00128271	0.00046899	0.0029296	0.159547
denovo_2364601	k__Bacteria; p__Actinobacteria; c__Coriobacteriia; o__Coriobacteriales; f__Coriobacteriaceae; g__NA; s__NA; u__denovo_2364601	0.0039963	0	0.00104559	0.00506449	0.00240646	0.00398877	0.0716158	0	0	0.00209931	0.00116207	0	0.00305089	0.12401	0.000878436	0.00418676	0.00168143	0.00239921	0.00058466	0.00205638	0.0224781	0.000648771	0.00196467	0.0314594	0.0103387	0.0033571	0.00583248	0.00110727	0	0	0	0	0	0.0245051	0.000815601	0.00290487	0.00175043	0.00127475	0.00197938	0.000761008	0.00127009	0.000258393	0.0050635	0.00245378	0.000816268	0.00140697	0.000820289	0.00233426
345111	k__Bacteria; p__Firmicutes; c__Clostridia; o__Clostridiales; f__Lachnospiraceae; g__NA; s__NA; u_345111	0.00621646	0	0.00209118	0.00202579	0.000687559	0.0012867	0.000767312	0	0	0.000699769	0.000232415	0	0.00152545	0.00205704	0.00109804	0.014235	0.000776044	0.000126274	0.000233864	0.00559792	0.00324684	0.00432514	0.00635629	0.0150348	0.00178694	0.00826364	0.00166642	0.00135333	0.000669748	0.000881298	0.000670907	0	0	0.00378004	0.00174772	0.00197531	0.0268399	0.00280445	0.0033766	0.013825	0.00658136	0.00271313	0.00276191	0.00233693	0.0159755	0.00152422	0.00421863	0.00385153
329729	k__Bacteria; p__Firmicutes; c__Clostridia; o__Clostridiales; f__Ruminococcaceae; g__NA; s__NA; u_329729	0.00288621	0	0.0582915	0.00217049	0.00366698	0.00579015	0.00844044	0	0	0.00151617	0.00232415	0	0.00176013	0.00132238	0.0177883	0.0552652	0.00194011	0.00126274	0.00128625	0.0162225	0.00187318	0.00908279	0.00369821	0.0114972	0.00370152	0.00632685	0.049715	0.00319878	0	0	0	0	0	0.000521385	0.00186423	0.00255628	0.00046678	0.00331435	0.00209582	0.0175032	0.00230925	0.00348831	0.00828573	0.00350539	0.00139932	0.0024622	0.000351552	0.00361811
362539	k__Bacteria; p__Firmicutes; c__Clostridia; o__Clostridiales; f__Lachnospiraceae; g__NA; s__NA; u_362539	0.00155412	0.000779785	0	0.00434099	0.00699019	0.00321675	0.0017904	0.00236374	0	0.0888706	0.000929659	0.0147632	0.0212389	0.00102852	0.0024157	0.00320985	0.0041389	0.00328313	0.000818524	0.000114243	0	0.0015138	0.0015024	0.000126343	0.000638194	0.000387358	0.00333285	0.00381392	0	0	0.000335453	0	0	0.00143381	0.00279635	0	0.000116695	0.00178465	0.000232869	0.000887843	0.00692774	0	0.00011508	0.0050244	0.00769625	0	0.00117184	0.00256769
359098	k__Bacteria; p__Actinobacteria; c__Actinobacteria; o__Bifidobacteriales; f__Bifidobacteriaceae; g__Bifidobacterium; s__adolescentis; u_359098	0.000222016	0	0.00104559	0.000289399	0.000114593	0	0	0	0	0.000116628	0.0130152	0	0.000352026	0.000440795	0	0.000139559	0.00116407	0	0.000233864	0	0	0.00108128	0.000231138	0.000126343	0.000255278	0.00284063	0.000138869	0.00012303	1.02672	0.0149821	0	0	0	0.00117312	0.00267983	0.000929558	0	0.000764851	0	0.000126835	0	0.00516787	0.000575398	0.000934772	0.00326507	0.00621412	0.000585921	0.000466852
265871	k__Bacteria; p__Firmicutes; c__Clostridia; o__Clostridiales; f__Ruminococcaceae; g__NA; s__NA; u_265871	0.00310823	0	0.00483584	0.0010129	0.00194808	0.00463212	0.00370868	0	0.000414345	0.0145785	0.000232415	0.000399004	0.0215909	0.00102852	0.00219609	0.00362852	0.00219879	0.00088392	0.000116932	0.0142804	0.00936588	0.00432514	0.0123659	0.00328492	0.00995582	0.00245327	0.00777664	0.00504422	0.00267899	0	0	0	0	0.00443177	0.00104863	0.0067393	0.00595145	0.00688365	0.00512311	0.00494655	0.00646589	0.00658903	0.00230159	0.00514124	0.0071132	0.00164147	0.00796852	0.00478524
513405	k__Bacteria; p__Firmicutes; c__Clostridia; o__Clostridiales; f__Lachnospiraceae; g__Dorea; s__NA; u_513405	0	0.000194946	0	0	0.000229186	0	0.000127885	0.000472748	0	0	0	0	0.000117342	0.000587726	0	0	0.000388022	0	0	0.000114243	0	0	0.000115569	0.000126343	0.000127639	0	0	0	0.00334874	0.920956	0.000335453	0	0.000626669	0.000260693	0	0.000116195	0.000116695	0	0.000582172	0	0.000115462	0.000258393	0	0	0.00023322	0.000117248	0	0.000116713
530854	k__Bacteria; p__Bacteroidetes; c__Bacteroidia; o__Bacteroidales; f__Prevotellaceae; g__Prevotella; s__NA; u_530854	0.000222016	0	0.000130698	0	0	0.00193005	0	0.000472748	0	0.000116628	0	0	0.000117342	0	0	0.00879219	0	0.000252549	0.000935456	0.000799703	0	0.000216257	0.000231138	0.000126343	0.0016593	0	0.00111095	0.00196848	0	0.501459	0	0	0	0	0.000233029	0	0	0	0.000116434	0.000380504	0.00265563	0.00478028	0.00218651	0	0.00023322	0	0	0.000116713
denovo_13644	k__Bacteria; p__Firmicutes; c__Bacilli; o__Lactobacillales; f__Lactobacillaceae; g__Lactobacillus; s__ruminis; u__denovo_13644	0.00111008	0	0.00182978	0.001447	0.000916746	0.00244473	0.00447599	0	0	0.00151617	0.00371863	0	0.00176013	0.0452549	0.000219609	0.00111647	0.000905385	0.00101019	0.000350796	0.00114243	0.0244762	0	0.000808983	0.000758058	0.000638194	0.00322798	0.00208303	0.00135333	0	0	0.000335453	0	0	0.0121222	0.012001	0.00592593	0.0694336	0.0015297	0.00605459	0.00355137	0.00381026	0.00633063	0.00345239	0.00408963	0.0163254	0.010904	0.00609357	0.0250933
185988	k__Bacteria; p__Firmicutes; c__Clostridia; o__Clostridiales; f__Lachnospiraceae; g__Dorea; s__NA; u_185988	0.00488436	0	0.00222187	0.0011576	0.000687559	0.00373143	0.00677793	0	0	0.000699769	0.000348622	0	0.00058671	0.000734658	0.00856475	0.00446587	0.000258681	0.000757646	0.000116932	0.0915089	0.00649368	0.00410888	0.00323593	0.0035376	0.00433972	0.00296975	0.00305511	0.0118109	0	0.0167447	0	0	0	0.00182485	0.000116514	0.00964417	0.000116695	0.000637375	0.00104791	0.0091321	0.0027711	0.00193795	0.00690477	0.00105162	0.00349829	0.00257945	0.00152339	0.00641922
4301298	k__Bacteria; p__Bacteroidetes; c__Bacteroidia; o__Bacteroidales; f__Bacteroidaceae; g__Bacteroides; s__NA; u_4301298	0.00910268	0	0.199315	0.000578798	0.000114593	0.0012867	0.000767312	0	0	0.000233256	0.0142935	0	0.000469368	0	0.000219609	0	0.000388022	0.000126274	0.00128625	0.00182789	0.0028722	0.0164355	0.00647186	0.00227417	0.004595	0.00516478	0.00333285	0.00319878	0	0	0	0	0	0.000391039	0.00838904	0.000697169	0	0.000127475	0.00139721	0.000380504	0.00115462	0.00348831	0.00011508	0.000116846	0.00186576	0.0073866	0.00140621	0.0205415
denovo_107666	k__Bacteria; p__Firmicutes; c__Clostridia; o__Clostridiales; f__Veillonellaceae; g__Megasphaera; s__NA; u__denovo_107666	0	0	0	0.0001447	0	0.00090069	0.000127885	0	0	0	0	0	0	0.000734658	0	0	0	0	0	0	0.000249757	0	0	0	0	0.000129119	0	0	0	0	0	0	0	0.00143381	0.00198074	0.000116195	0.000933561	0.0005099	0.00163008	0.0131908	0	0.0211882	0.00103572	0.0406626	0.00151593	0.187596	0.0425378	0.00210084
denovo_3123098	k__Bacteria; p__Actinobacteria; c__Acidimicrobiia; o__Acidimicrobiales; f__NA; g__NA; s__NA; u__denovo_3123098	0.00954671	0	0.000653492	0.00578798	0.00309402	0.0211019	0.00140674	0	0	0.00221593	0.00174311	0	0.00387229	0.0023509	0.251672	0.00181426	0.00491495	0.103671	0.00105239	0.000114243	0.00124878	0.0367637	0.000346707	0.000505372	0.000638194	0.000903836	0.000277737	0	0	0	0	0	0	0.00782078	0	0	0	0.010453	0	0	0	0.00038759	0	0	0	0	0.000117184	0
denovo_3890827	k__Archaea; p__Crenarchaeota; c__Thaumarchaeota; o__Cenarchaeales; f__Cenarchaeaceae; g__Nitrosopumilus; s__NA; u__denovo_3890827	0.00577243	0	0	0.000434099	0	0.00012867	0	0	0	0	0	0	0	0	0.094871	0	0.000129341	0.293335	0.00233864	0	0	0.0101641	0	0	0	0	0	0	0	0	0	0	0	0.000130346	0	0	0	0.000127475	0	0	0	0	0	0	0	0	0	0
denovo_78349	k__Bacteria; p__Firmicutes; c__Clostridia; o__Clostridiales; f__Ruminococcaceae; g__Ruminococcus; s__NA; u__denovo_78349	0	0	0	0	0	0	0	0	0	0	0	1.13876	0	0	0	0	0	0	0	0	0	0	0	0	0	0	0	0	0	0	0	0	0	0	0	0	0	0	0	0	0	0	0	0	0	0	0	0
denovo_3128584	k__Bacteria; p__Actinobacteria; c__Acidimicrobiia; o__Acidimicrobiales; f__ZA3409c; g__NA; s__NA; u__denovo_3128584	0.0102128	0	0.000261397	0.00665618	0.00275024	0.0178851	0.00217405	0	0	0.00186605	0.00267277	0	0.00234684	0.00293863	0.240033	0.00334941	0.00452692	0.0993778	0.00128625	0.00034273	0.000999027	0.046279	0.000231138	0	0.00127639	0.000903836	0.000277737	0	0	0	0	0	0	0.00834216	0	0	0	0.0132574	0	0	0	0.000258393	0	0	0	0	0	0
561312	k__Bacteria; p__Firmicutes; c__Clostridia; o__Clostridiales; f__NA; g__NA; s__NA; u_561312	0.00754856	0.000779785	0.0137233	0.00463039	0.0017189	0.00759153	0.0079289	0	0	0.0262413	0.00104587	0.000399004	0.00375494	0.00205704	0.0024157	0.00614058	0.00866583	0.00151529	0.000233864	0.0222774	0.0161093	0.00843402	0.00866767	0.00442201	0.0179971	0.00787628	0.0108318	0.0226375	0.000669748	0.000440649	0.000670907	0	0.000626669	0.00521385	0.000932115	0.00592593	0.0109693	0.00331435	0.00815041	0.0260011	0.0036948	0.00348831	0.0136945	0.00210324	0.00792947	0.00164147	0.00398426	0.00163398
213813	k__Bacteria; p__Bacteroidetes; c__Bacteroidia; o__Bacteroidales; f__Bacteroidaceae; g__Bacteroides; s__NA; u_213813	0	0	0.00104559	0.0010129	0.00137512	0.00102936	0.000255771	0	0	0.000816397	0.00104587	0	0.0576149	0.000293863	0.000439218	0.0016747	0.00310418	0.000505097	0.000935456	0.000114243	0	0.000865028	0.000924552	0.000505372	0.000255278	0	0	0.000369089	0.000669748	0.000881298	0	0	0	0.00117312	0.080628	0.00685549	0.000933561	0.00025495	0.0431971	0.00228302	0.00103916	0.00206715	0.00126588	0.00128531	0.00221559	0.0121937	0.00878881	0.00186741
367215	k__Bacteria; p__Firmicutes; c__Erysipelotrichi; o__Erysipelotrichales; f__Erysipelotrichaceae; g__Holdemania; s__NA; u_367215	0.0013321	0	0.00352886	0.00578798	0.00630263	0.00231606	0.000639427	0	0.000414345	0.00816397	0.00453209	0.00558606	0.00973938	0.00205704	0.00153726	0.00530323	0.00206945	0.00126274	0.000701592	0.000799703	0.00262245	0.00389262	0.00774312	0.0026532	0.00216986	0.0100713	0.0138869	0.00418301	0	0	0	0	0	0.00234623	0.00477709	0.0023239	0.0071184	0.005099	0.00326016	0.00684907	0.00692774	0.00284233	0.00701985	0.00607602	0.00501422	0.00527614	0.0162886	0.00571894
403701	k__Bacteria; p__Firmicutes; c__Clostridia; o__Clostridiales; f__Veillonellaceae; g__Dialister; s__NA; u_403701	0.000222016	0	0.00444375	0.011576	0.00802153	0.00926424	0	0	0.00497214	0.184039	0.00708865	0	0.00844862	0.00719965	0.00307452	0.00893175	0.00594967	0.00643999	0.00245557	0.000114243	0.000374635	0.000648771	0	0.000126343	0.00676485	0.000774716	0	0.0113187	0	0	0.000670907	0	0	0.000130346	0.000932115	0.000116195	0.00023339	0.00025495	0.000582172	0.000253669	0.0162802	0.00180875	0	0.000116846	0.0221559	0.000586238	0.000117184	0.000116713
denovo_37951	k__Bacteria; p__Bacteroidetes; c__Bacteroidia; o__Bacteroidales; f__Prevotellaceae; g__Prevotella; s__stercorea; u__denovo_37951	0	0	0	0	0	0	0	0	0	0	0	0	0	0	0	0	0	0	0	0	0	0	0	0	0	0	0	0	0	0	0	0	0.000626669	0	0	0	0	0	0	0	0.000115462	0	0	0	0	0	0	0
1065974	k__Bacteria; p__Firmicutes; c__Bacilli; o__Lactobacillales; f__Enterococcaceae; g__Vagococcus; s__NA; u_1065974	0.00333025	0.000584839	0.0133312	0.00593268	0.00916746	0.00167271	0.0052433	0	0	0.00116628	0.00569416	0	0.00211216	0.00191011	0.00131765	0.00111647	0.00142275	0.00113647	0.00409262	0.00114243	0.0139864	0.00670396	0.00762755	0.00138977	0.0325479	0.0139449	0.00472153	0.0094733	0	0	0	0	0	0.00469247	0.0151469	0.00185912	0.0023339	0.027917	0.00395877	0.00570756	0.00150101	0.00684742	0.0485636	0.00864664	0.00314846	0.0155939	0.00281242	0.000583565
denovo_20179	k__Bacteria; p__Bacteroidetes; c__Bacteroidia; o__Bacteroidales; f__Prevotellaceae; g__Prevotella; s__copri; u__denovo_20179	0	0	0	0	0	0.00012867	0	0.0122915	0	0	0.000116207	0	0.000117342	0	0	0	0	0	0	0	0	0	0.000577845	0.000126343	0.000510555	0	0	0.00012303	0.10716	0.00264389	0.00603816	0	0.00344668	0	0	0	0.00023339	0	0	0	0.000346387	0	0	0	0	0	0	0
303213	k__Bacteria; p__Firmicutes; c__Clostridia; o__Clostridiales; f__Ruminococcaceae; g__NA; s__NA; u_303213	0	0	0	0.0225731	0	0	0	0	0	0	0	0	0	0	0	0	0	0	0	0	0	0	0	0	0	0.022725	0	0	0	0	0	0	0	0.0087332	0	0.00871461	0.00793527	0.00369678	0.00849971	0.0114151	0	0.00943135	0.156278	0.00946456	0.0104949	0.00703486	0.010195	0
338222	k__Bacteria; p__Firmicutes; c__Clostridia; o__Clostridiales; f__Clostridiaceae; g__NA; s__NA; u_338222	0.00555041	0	0.00954099	0.0015917	0.00137512	0.012095	0.000511542	0.00283649	0	0.00116628	0.00104587	0	0.00398963	0.00940362	0.00395296	0.00223294	0.00155209	0.000252549	0.000233864	0.00194214	0.0158596	0.00843402	0.0272743	0.00593812	0.00319097	0.0201426	0.0129148	0.00405998	0	0	0	0	0	0.00573524	0.00734041	0.00197531	0.000933561	0.00114728	0.00477381	0.0147128	0.00900607	0.00555546	0.0062143	0.0130868	0.0146928	0.00281394	0.00878881	0.00338468
667570	k__Bacteria; p__Proteobacteria; c__Gammaproteobacteria; o__Enterobacteriales; f__Enterobacteriaceae; g__Cronobacter; s__dublinensis; u_667570	0.00510638	0.0384044	0.00222187	0.0015917	0.00378158	0.00012867	0.00281348	0	0	0.000466513	0	0.000798008	0	0.0051426	0.000658827	0	0.00323352	0	0	0.00319881	0.00761758	0.0105966	0.00462276	0.00707521	0.100324	0.00555213	0.00694343	0.00258363	0	0	0.000335453	0	0	0.00612628	0.000932115	0.000464779	0.0232223	0.000382425	0.000815041	0.00558073	0.00496488	0.00103357	0.00425794	0.0171764	0.00174915	0.00164147	0.000585921	0.00338468
denovo_20824	k__Bacteria; p__Bacteroidetes; c__Bacteroidia; o__Bacteroidales; f__Prevotellaceae; g__Prevotella; s__copri; u__denovo_20824	0	0	0	0	0	0	0	0.00283649	0	0	0	0	0	0	0	0	0	0	0	0	0	0	0	0	0	0	0	0	0.163418	0.074029	0.176448	0	0.00407335	0	0	0	0	0	0	0	0	0	0	0	0	0	0	0
798097	k__Bacteria; p__Proteobacteria; c__Alphaproteobacteria; o__Rhizobiales; f__Hyphomicrobiaceae; g__Devosia; s__NA; u_798097	0.0173173	0.00292419	0.000522794	0.0131677	0.00699019	0.0221312	0.00460387	0	0	0.00396536	0.00395105	0	0.00621912	0.0051426	0.148016	0.00711749	0.0076311	0.0885183	0.00233864	0.000228487	0.0017483	0.0384937	0.000577845	0.000126343	0.00140403	0.00129119	0.00097208	0.000369089	0	0	0	0	0	0.0122526	0	0	0	0.010453	0	0	0.000115462	0.000129197	0.00011508	0	0	0	0	0.000116713
166637	k__Bacteria; p__Firmicutes; c__Clostridia; o__Clostridiales; f__Lachnospiraceae; g__Dorea; s__NA; u_166637	0.00444033	0	0.000784191	0.0001447	0.020856	0.0012867	0.0430974	0	0	0	0	0	0	0.000293863	0.0340394	0.00223294	0	0.000378823	0.000116932	0	0.00187318	0.108128	0	0.00101074	0.00153167	0.00103296	0.000277737	0	0	0	0	0	0	0.00273727	0	0.00104575	0.000816866	0.0664145	0.0363275	0.00126835	0	0.000258393	0.00103572	0.00140216	0.0011661	0.00105523	0.000585921	0
520081	k__Bacteria; p__Firmicutes; c__Clostridia; o__Clostridiales; f__Lachnospiraceae; g__NA; s__NA; u_520081	0.000888066	0	0.000261397	0.0001447	0	0	0	0	0	0	0	0	0	0.000146932	0	0.00600102	0.000129341	0	0	0.00034273	0.000249757	0	0	0.0073279	0	0	0.000277737	0.000492119	0	0	0	0	0	0	0.00174772	0.000116195	0	0.000382425	0.00663676	0.000126835	0.00346387	0.000258393	0.000230159	0.000934772	0.000699659	0	0.000117184	0.00221755
725212	k__Bacteria; p__Firmicutes; c__Clostridia; o__Clostridiales; f__NA; g__NA; s__NA; u_725212	0	0	0.00483584	0.000289399	0.00126053	0.00205872	0.0533282	0	0	0.00104965	0.000116207	0	0.00539773	0	0.00285492	0.00125603	0	0	0.000350796	0.00102819	0.000499514	0.00648771	0.00993893	0.00101074	0.000893471	0.00193679	0.0311066	0.00221454	0	0	0	0	0	0.00417108	0.00174772	0.00429921	0.00303407	0.0118552	0.00291086	0.00393187	0.00381026	0.00529706	0.00897621	0.00444017	0.00664676	0.00316568	0.0712479	0.00198412
196604	k__Bacteria; p__Firmicutes; c__Erysipelotrichi; o__Erysipelotrichales; f__Erysipelotrichaceae; g__Catenibacterium; s__NA; u_196604	0.00222016	0.00116968	0.00222187	0.0010129	0.000458373	0.00334542	0.0126607	0.0420746	0	0.00174942	0.00220794	0	0.00152545	0.0146932	0.00131765	0.0016747	0.00116407	0.000505097	0.000233864	0.004227	0.0128625	0.0030276	0.00959223	0.00391663	0.0016593	0.00245327	0.00236077	0.00233757	0	0	0.157328	0.000577036	0.200847	0.00195519	0.00198074	0.00197531	0.00816866	0.00178465	0.00384233	0.00317087	0.0113153	0.00594304	0.00207143	0.00303801	0.00338168	0.00316568	0.00749978	0.00221755
4377144	k__Bacteria; p__Firmicutes; c__Clostridia; o__Clostridiales; f__Ruminococcaceae; g__NA; s__NA; u_4377144	0	0	0.000261397	0.0131677	0	0.00295941	0.0507705	0	0	0.000816397	0	0	0	0	0	0.00279117	0.000129341	0.000126274	0	0.000571216	0	0.000216257	0	0.000252686	0	0.0142031	0	0.00221454	0	0	0	0	0	0.00495316	0	0.00743646	0.00361755	0.00178465	0.00465737	0.00735641	0.00219379	0.0040051	0.150064	0.00514124	0.00967861	0.00515889	0.00421863	0.00151727
300613	k__Bacteria; p__Firmicutes; c__Clostridia; o__Clostridiales; f__Ruminococcaceae; g__NA; s__NA; u_300613	0.000888066	0	0.000784191	0.0013023	0.00229186	0.0100363	0.177505	0	0	0	0	0	0	0	0	0	0.000905385	0.000126274	0	0.00662611	0.000874149	0.00129754	0.00208024	0.00897035	0.00153167	0.00387358	0.0679068	0.000984239	0	0	0	0	0	0.00130346	0	0.00720408	0.000700171	0.0005099	0.00151365	0.0106541	0	0.00232554	0.0126588	0.0047907	0.00128271	0.000703486	0.000937473	0.00361811
denovo_1594	k__Bacteria; p__Firmicutes; c__Bacilli; o__Lactobacillales; f__Streptococcaceae; g__Streptococcus; s__NA; u__denovo_1594	0.00621646	0.000779785	0.00588143	0.011576	0.0112301	0.0213592	0.00166251	0.0118187	0	0.00151617	0.00302139	0.00119701	0.000938736	0.0027917	0.00329413	0.0177239	0.0047856	0.00126274	0.00058466	0.00034273	0.0119883	0.0101641	0.00381378	0.00467469	0.0265489	0.00193679	0.00152756	0.0012303	0	0	0.017779	0.00577036	0.000626669	0.022941	0.0235359	0.00511257	0.00268399	0.0262599	0.0165337	0.00481972	0.00150101	0.015762	0.00460318	0.00292116	0.00641354	0.00914531	0.00199213	0.0044351
denovo_19914	k__Bacteria; p__Bacteroidetes; c__Bacteroidia; o__Bacteroidales; f__Prevotellaceae; g__Prevotella; s__NA; u__denovo_19914	0.000444033	0	0	0.0001447	0.000114593	0.00180138	0.000127885	0.0208009	0	0.000233256	0	0	0.000117342	0.000146932	0	0.0300051	0.000258681	0	0	0.00331306	0.000499514	0.000432514	0.000231138	0.00151612	0.00880708	0.000516478	0.000833212	0.00738179	0	0.545523	0.00134181	0	0	0.000130346	0.000349543	0	0.000116695	0	0.000116434	0.000380504	0.0116617	0.00103357	0.00805557	0.000116846	0.000466439	0	0	0.000466852
4406684	k__Bacteria; p__Bacteroidetes; c__Bacteroidia; o__Bacteroidales; f__Prevotellaceae; g__Prevotella; s__copri; u_4406684	0.000222016	0.000389892	0.00209118	0.0001447	0.000229186	0.00115803	0.00115097	0.186263	0	0.000233256	0.000697244	0	0.000352026	0.00587726	0.000658827	0.00837351	0.0148742	0.000252549	0	0.00251335	0.000624392	0.000865028	0.00196467	0.00492738	0.004595	0.000774716	0.00277737	0.00541331	0.00200924	0.0141008	0.0982878	0	0.000940003	0.00729939	0.000699086	0.0413653	0.0203049	0.00216708	0.000232869	0.00380504	0.0116617	0.00116277	0.00575398	0.0050244	0.00524744	0.00046899	0.00328116	0.0017507
566899	k__Bacteria; p__Firmicutes; c__Clostridia; o__Clostridiales; f__Ruminococcaceae; g__NA; s__NA; u_566899	0.00355226	0.00311914	0.00575073	0.00231519	0.0034378	0.00527547	0.00319714	0	0	0.00128291	0.00116207	0	0.000234684	0.000587726	0.000439218	0.00962954	0.00439758	0.00101019	0.00280637	0.00525519	0.0017483	0.00324385	0.00254252	0.00303223	0.0163378	0.0179476	0.0238854	0.00405998	0	0	0	0	0	0.00286762	0.00116514	0.00395062	0.000700171	0.00025495	0.00128078	0.00279036	0.00738959	0.0118861	0.00356747	0.0125026	0.00384812	0.000820733	0.000117184	0.0348972
100497	k__Bacteria; p__Proteobacteria; c__Gammaproteobacteria; o__Enterobacteriales; f__Enterobacteriaceae; g__Erwinia; s__NA; u_100497	0.00377428	0	0.000261397	0	0.00148971	0.00604749	0.0079289	0	0	0.000933025	0.000116207	0	0.000352026	0.00132238	0.000439218	0.000279117	0.000129341	0.000378823	0	0.00674035	0.00337172	0.00432514	0.00208024	0.000252686	0.00268041	0.000903836	0.00180529	0.00209151	0	0	0	0	0	0.00625662	0.00116514	0.0044154	0.0178544	0.00242203	0.00186295	0.00114151	0.00427211	0.00116277	0.00368255	0.0318991	0.00303185	0.00175871	0.00128903	0.148809
denovo_11895	k__Bacteria; p__Firmicutes; c__Clostridia; o__Clostridiales; f__Veillonellaceae; g__Dialister; s__NA; u__denovo_11895	0.000666049	0	0.0333281	0.00491979	0.000114593	0.00090069	0.00332502	0	0	0.000116628	0.000348622	0	0.000117342	0.0737596	0.000219609	0.00530323	0.000258681	0	0	0.000571216	0.0108644	0.0114616	0.00104012	0.00669618	0.00880708	0.0169146	0.0140257	0.000861209	0	0	0	0	0.00407335	0.00130346	0.000116514	0.000580974	0.0186712	0.000382425	0.000582172	0.0220692	0.0181276	0.00684742	0.00161111	0.000116846	0.00023322	0.00105523	0.0249602	0
denovo_20312	k__Bacteria; p__Bacteroidetes; c__Bacteroidia; o__Bacteroidales; f__Prevotellaceae; g__Prevotella; s__copri; u__denovo_20312	0	0	0.000914889	0	0.000114593	0	0.000127885	1.06699	0.000414345	0	0	0	0	0.00161625	0	0.00474499	0.0106059	0	0	0.000228487	0	0.000216257	0.000577845	0.000758058	0.000382916	0.000258239	0.000416606	0.0045521	0	0	0.00402544	0	0.00282001	0.00156416	0	0.00209151	0.00151704	0.000637375	0	0.00202935	0.000923699	0	0.00345239	0.000116846	0.0011661	0	0.000117184	0
772972	k__Bacteria; p__Firmicutes; c__Clostridia; o__Clostridiales; f__NA; g__NA; s__NA; u_772972	0	0.000584839	0	0.0218496	0	0	0.00447599	0	0	0.00478175	0	0	0	0	0	0	0.000129341	0	0	0	0	0	0.000115569	0.000126343	0	0.0182058	0	0.00910421	0	0	0	0	0	0.00521385	0	0.00708788	0.00525128	0.00191213	0.00663676	0.00697591	0.0098143	0.00633063	0.135679	0.00747817	0.0243714	0.00597963	0.00773415	0
denovo_2453296	k__Bacteria; p__Proteobacteria; c__Gammaproteobacteria; o__Aeromonadales; f__Succinivibrionaceae; g__Succinivibrio; s__NA; u__denovo_2453296	0.00288621	0	0.00143768	0.0355961	0	0.00012867	0.0127885	0	0	0	0.000232415	0	0.000234684	0.0123423	0.000219609	0.0181426	0	0	0	0.0913946	0.000999027	0.000216257	0.00104012	0.0654457	0	0.00129119	0	0.00602846	0	0	0	0	0	0	0.000116514	0.000116195	0	0	0	0	0.0370634	0.00103357	0.0154207	0	0	0	0	0
19611	k__Bacteria; p__Firmicutes; c__Clostridia; o__Clostridiales; f__Ruminococcaceae; g__NA; s__NA; u_19611	0.00155412	0.00740796	0.00535864	0.0164958	0.00034378	0.0458065	0.00562696	0.000472748	0	0.000583141	0.000697244	0	0.0014081	0.00293863	0.00878436	0.00418676	0.00271615	0.000378823	0.000116932	0.00354154	0.00299708	0.00821776	0.00161797	0.00252686	0.00331861	0.00258239	0.00124982	0.00184545	0	0	0.00268363	0	0.000313334	0.00573524	0.00221377	0.0145243	0.0172709	0.00930568	0.00186295	0.029933	0.0036948	0.0253225	0.00667461	0.00186954	0.00757964	0.00398642	0.00421863	0.00326797
denovo_3891075	k__Archaea; p__Crenarchaeota; c__Thaumarchaeota; o__Cenarchaeales; f__Cenarchaeaceae; g__Nitrosopumilus; s__NA; u__denovo_3891075	0.0104348	0	0	0.000434099	0.000114593	0.00012867	0	0	0	0.000116628	0	0	0	0.000146932	0.132644	0	0.000129341	0.235375	0.000350796	0	0	0.0127592	0	0	0	0	0	0	0	0	0	0	0	0.000391039	0	0	0	0.000127475	0	0	0	0	0	0	0	0	0	0
197649	k__Bacteria; p__Firmicutes; c__Clostridia; o__Clostridiales; f__Lachnospiraceae; g__Lachnospira; s__NA; u_197649	0.000444033	0	0.00117629	0.00419629	0.00114593	0.00154404	0.000383656	0	0.00952993	0.00104965	0.0158042	0	0.00105608	0.000734658	0.00175687	0.00111647	0.00258681	0.00088392	0.000818524	0.000799703	0	0.00324385	0	0.000884401	0.00331861	0.000516478	0.00111095	0	0	0	0	0	0	0.00312831	0.00640829	0.0106899	0.00198382	0.0112178	0.00139721	0.011542	0.00357933	0.00142116	0.00759525	0.0107499	0.00373151	0.00410367	0.00199213	0.00455181
denovo_199779	k__Bacteria; p__Firmicutes; c__Clostridia; o__Clostridiales; f__Veillonellaceae; g__Megasphaera; s__NA; u__denovo_199779	0	0	0	0	0	0.00373143	0.00230194	0	0	0.00116628	0.000116207	0	0	0.152221	0	0.00320985	0	0.000378823	0	0.00148516	0.000124878	0	0	0	0	0	0	0.00012303	0	0	0	0	0	0	0	0.0684387	0.00793527	0.00688365	0.0213075	0.00963943	0.000461849	0.00219634	0.00184127	0	0.0151593	0.00304844	0.00257805	0.00140056
193895	k__Bacteria; p__Firmicutes; c__Clostridia; o__Clostridiales; f__Ruminococcaceae; g__NA; s__NA; u_193895	0.00865864	0.00818774	0.00182978	0.00419629	0.00183349	0.0025734	0.0107424	0	0	0.00163279	0.00116207	0	0.00176013	0.00102852	0.00834514	0.047729	0.00142275	0.00126274	0.000350796	0.00228487	0.000624392	0.00562268	0.00127126	0.0598866	0.00114875	0.00374446	0.00652683	0.00209151	0	0	0	0	0	0.0367577	0.000233029	0.00278867	0.00163373	0.0276621	0.00838327	0.00481972	0.00115462	0.0122737	0.0125437	0.00303801	0.00291524	0.00175871	0.00210931	0.000700278
denovo_2246	k__Bacteria; p__Firmicutes; c__Bacilli; o__Lactobacillales; f__Lactobacillaceae; g__Lactobacillus; s__ruminis; u__denovo_2246	0.00111008	0.000194946	0.000522794	0.000723498	0.000229186	0.00604749	0.00626639	0	0	0.000466513	0.00139449	0	0.000352026	0.00910976	0	0.000558234	0.000129341	0.000631371	0	0.00274184	0.00499514	0.00173006	0.000231138	0.000126343	0.00153167	0.000258239	0.000138869	0.000492119	0	0	0.000670907	0	0	0.0036497	0.00501012	0.00824983	0.0134199	0.000127475	0.000465737	0.000761008	0.0018474	0.000516787	0.000920637	0.000350539	0.00256542	0.0022277	0.00164058	0.186391
denovo_103324	k__Bacteria; p__Firmicutes; c__Clostridia; o__Clostridiales; f__Ruminococcaceae; g__Faecalibacterium; s__prausnitzii; u__denovo_103324	0	0	0.00169908	0	0	0	0.00115097	0	0	0.0261247	0	0	0.0362587	0.00367329	0	0.000837351	0.000129341	0	0	0.00582641	0.000499514	0.000216257	0.0233449	0	0.00127639	0.000516478	0.00152756	0.00479816	0	0	0.000670907	0	0	0	0.00116514	0.00197531	0.00140034	0.00165718	0.000815041	0.000253669	0.00150101	0.00219634	0.000460318	0.00198639	0.00104949	0.000117248	0.00539047	0.00105042
176297	k__Bacteria; p__Firmicutes; c__Clostridia; o__Clostridiales; f__Lachnospiraceae; g__NA; s__NA; u_176297	0.00199815	0	0.00365956	0.00419629	0.000687559	0.00411744	0.00153462	0	0	0.00303233	0.000116207	0	0.000938736	0.0023509	0.00527061	0.00446587	0.00633769	0.00088392	0.000116932	0.0161083	0.00387123	0.00410888	0.00265809	0.0381556	0.00331861	0.00581037	0.00138869	0.0462592	0	0	0	0	0	0.00404074	0.00174772	0.00325345	0.0047845	0.0025495	0.0122256	0.00405871	0.0372943	0.00801019	0.00494842	0.000934772	0.00967861	0.00128972	0.00386708	0.0044351
2689396	k__Bacteria; p__Proteobacteria; c__Gammaproteobacteria; o__Enterobacteriales; f__Enterobacteriaceae; g__NA; s__NA; u_2689396	0.000444033	0.00194946	0.000392095	0.00245989	0.00653181	0.00051468	0.00127885	0.0382926	0.263523	0.00139954	0.00104587	0.0642397	0.00457634	0.00161625	0.000439218	0.00683837	0.000129341	0.000252549	0.0603369	0.000799703	0.000874149	0.000216257	0.0015024	0.00126343	0.000382916	0.00142031	0.00555475	0.008243	0	0	0.000335453	0.000288518	0.000313334	0.00182485	0.00186423	0.000464779	0.00431772	0.000382425	0.000349303	0.000126835	0.000461849	0.00077518	0.0105873	0.00222008	0.000932878	0.000820733	0.00210931	0.000116713
denovo_2275534	k__Bacteria; p__Proteobacteria; c__Gammaproteobacteria; o__Aeromonadales; f__Succinivibrionaceae; g__Succinivibrio; s__NA; u__denovo_2275534	0.0013321	0	0.00562003	0.0609185	0.000114593	0.0025734	0.0218684	0	0	0.00151617	0.000464829	0	0.000469368	0.0521607	0.00175687	0.00655925	0.00116407	0.000378823	0.000233864	0.0156513	0.0017483	0.00497391	0.000808983	0.0477577	0.0140403	0.00284063	0.000555475	0.00209151	0	0.000440649	0	0	0	0.000782078	0.000815601	0.0022077	0.00198382	0	0.00163008	0.00152202	0.0151256	0.00581385	0.00932144	0.000233693	0.00268202	0.000117248	0.000585921	0.00315125
denovo_114758	k__Archaea; p__Crenarchaeota; c__Thaumarchaeota; o__Cenarchaeales; f__Cenarchaeaceae; g__Nitrosopumilus; s__NA; u__denovo_114758	0.00466235	0	0	0	0	0.00012867	0	0	0	0	0	0	0	0	0.0810357	0	0.000129341	0.259494	0	0	0	0.00367637	0	0	0	0	0	0	0	0	0	0	0	0	0	0	0	0.000127475	0	0	0	0	0	0	0	0	0	0
360508	k__Bacteria; p__Proteobacteria; c__Betaproteobacteria; o__Burkholderiales; f__Oxalobacteraceae; g__Oxalobacter; s__formigenes; u_360508	0.00466235	0.198065	0.0232643	0.00680088	0.000687559	0.00012867	0.000895198	0.000472748	0.00331476	0.000349884	0.00139449	0.00837909	0.000117342	0	0	0.00125603	0	0.000126274	0	0.000913946	0.00149854	0.00519017	0.00196467	0.0113709	0.00268041	0.00968395	0.00736004	0.00172242	0	0	0	0	0	0.00299797	0.0024468	0.00371823	0.00140034	0.00127475	0.00384233	0.00304403	0.000461849	0.00245474	0.044766	0.00303801	0.00454778	0.00445541	0.00410144	0.000233426
579608	k__Bacteria; p__Firmicutes; c__Bacilli; o__Lactobacillales; f__Streptococcaceae; g__Streptococcus; s__NA; u_579608	0.000222016	0.000194946	0.000522794	0.0010129	0.000802153	0.00102936	0	0.221246	0.00455779	0	0	0.00837909	0	0.000146932	0.000219609	0.000837351	0.000517363	0.000126274	0	0	0.00137366	0.00129754	0.000577845	0.000631715	0.00216986	0	0.000138869	0	0	0	0.442463	0.0481825	0.0636069	0.00286762	0.00186423	0.000697169	0.000350085	0.00497153	0.00209582	0.000507339	0.000115462	0.00129197	0	0.000233693	0.000932878	0.00117248	0.000117184	0.000233426
367142	k__Bacteria; p__Firmicutes; c__Clostridia; o__Clostridiales; f__Lachnospiraceae; g__NA; s__NA; u_367142	0.00155412	0.000779785	0.00509724	0.0011576	0.000687559	0.00874956	0.000639427	0	0	0.00116628	0.000581037	0	0.00234684	0.00102852	0.00175687	0.00293073	0.0131927	0.000126274	0.00058466	0.00239911	0.0151103	0.00194631	0.00265809	0.00454835	0.00204222	0.00284063	0.00194416	0.0339562	0	0	0	0	0	0.003389	0.00512663	0.00685549	0.00571806	0.00293193	0.0144379	0.00761008	0.00946791	0.0173123	0.00230159	0.00759502	0.0247213	0.00211046	0.00773415	0.00501866
929836	k__Bacteria; p__Firmicutes; c__Erysipelotrichi; o__Erysipelotrichales; f__Erysipelotrichaceae; g__Coprobacillus; s__cateniformis; u_929836	0.000444033	0	0	0.00535388	0.0169598	0.00913557	0.0882409	0	0	0.00536489	0.0031376	0.00159602	0.106194	0.00470181	0.00153726	0.0040472	0.00336286	0.00252549	0.00128625	0.0034273	0	0	0.00832097	0.000126343	0.000127639	0	0.000277737	0.00024606	0	0	0	0	0	0.000260693	0.000116514	0.00371823	0	0	0	0	0.000577312	0	0	0.000350539	0.00023322	0	0.00703105	0.0120214
denovo_6304	k__Bacteria; p__Firmicutes; c__Clostridia; o__Clostridiales; f__Veillonellaceae; g__Veillonella; s__dispar; u__denovo_6304	0	0	0	0	0	0	0	0.00141825	0	0	0	0.0107731	0	0	0	0	0	0	0	0	0	0	0	0	0	0	0	0	0	0	0.00134181	0.0109637	0	0	0	0	0	0	0	0	0	0	0	0	0	0	0	0
188700	k__Bacteria; p__Firmicutes; c__Clostridia; o__Clostridiales; f__Lachnospiraceae; g__NA; s__NA; u_188700	0.000666049	0.000389892	0.00470514	0.000578798	0.00103134	0.00579015	0.00115097	0.000472748	0	0.00338222	0.000813451	0	0.00152545	0.00132238	0.00153726	0.00390764	0.0100886	0.000126274	0.00116932	0.00297033	0.0112391	0.00173006	0.00231138	0.00404298	0.00204222	0.00129119	0.00124982	0.0445368	0	0	0	0	0.00125334	0.00273727	0.00652481	0.0088308	0.00408433	0.0005099	0.0160679	0.00697591	0.0101607	0.0184751	0.00149603	0.00514124	0.0342833	0.000703486	0.00644513	0.00571894
denovo_6689	k__Bacteria; p__Proteobacteria; c__Gammaproteobacteria; o__Enterobacteriales; f__Enterobacteriaceae; g__NA; s__NA; u__denovo_6689	0	0	0.000130698	0.0013023	0.023377	0	0.0017904	0	0	0.000116628	0.000116207	0.000399004	0.0211216	0.00132238	0	0.0203756	0	0	0.166043	0.000114243	0	0	0.000346707	0.000126343	0	0	0.00680456	0.00553634	0	0	0	0	0	0.00130346	0.000466058	0	0.00396763	0	0.000232869	0	0	0.000258393	0.0348691	0	0	0	0.000351552	0.000116713
310633	k__Bacteria; p__Firmicutes; c__Clostridia; o__Clostridiales; f__Ruminococcaceae; g__NA; s__NA; u_310633	0.000222016	0	0.000392095	0.000578798	0.000114593	0.00012867	0.000383656	0	0	0	0.00127828	0	0.000117342	0.00146932	0.000219609	0.00265161	0.00788978	0.000252549	0	0.000114243	0.00187318	0.000216257	0.000462276	0.000505372	0.00778597	0.000516478	0	0.00012303	0.00334874	0.000440649	0	0	0	0.00130346	0	0.00197531	0.016454	0.0010198	0.00128078	0.21638	0.000577312	0.00193795	0.00149603	0.00128531	0.00256542	0.00164147	0.00246087	0.000116713
194395	k__Bacteria; p__Bacteroidetes; c__Bacteroidia; o__Bacteroidales; f__[Barnesiellaceae]; g__NA; s__NA; u_194395	0.00222016	0	0.00352886	0.000289399	0.00148971	0.00038601	0.000255771	0.00898222	0.279268	0.000233256	0.0016269	0	0.000234684	0	0.000658827	0	0.000646703	0.000505097	0	0.000114243	0.000249757	0.000865028	0.000231138	0.000126343	0.000382916	0.000258239	0.00208303	0.000492119	0	0	0	0	0	0.0145988	0.00174772	0.00104575	0.000816866	0.00140223	0.000582172	0.00228302	0.00115462	0.00271313	0.00207143	0.0643824	0.00699659	0.022277	0.0029296	0.00186741
321743	k__Bacteria; p__Bacteroidetes; c__Bacteroidia; o__Bacteroidales; f__Prevotellaceae; g__Prevotella; s__copri; u_321743	0.000888066	0.000194946	0.00222187	0.0011576	0.000802153	0.00141537	0.00102308	0.000472748	0	0.000116628	0.00174311	0	0.00117342	0.00308556	0.00109804	0.0135372	0.0126754	0.000126274	0.000350796	0.00559792	0.000249757	0.00194631	0.0033515	0.00606447	0.00663722	0.00103296	0.000694343	0.00898118	0.191548	0.12867	0.00100636	0	0.00125334	0.00521385	0.00128166	0.0180102	0.0124864	0.00446163	0.000815041	0.00202935	0.00727413	0.00284233	0.0163413	0.00268747	0.00279863	0.00175871	0.00761697	0.000350139
294270	k__Bacteria; p__Bacteroidetes; c__Bacteroidia; o__Bacteroidales; f__Prevotellaceae; g__Prevotella; s__copri; u_294270	0.000666049	0.000194946	0.00248327	0.000723498	0.000229186	0.00193005	0.00255771	0.000472748	0	0.000349884	0.00139449	0	0.00058671	0.00881589	0.00109804	0.0132581	0.0284549	0.000126274	0.000116932	0.00297033	0.00074927	0.00173006	0.00381378	0.00783327	0.00957291	0.00142031	0.00333285	0.00811997	0.0154042	0.00616909	0	0	0.000313334	0.0136864	0.000466058	0.0436892	0.0239225	0.00650123	0.000465737	0.00456605	0.0132782	0.00129197	0.013004	0.00560863	0.00676337	0.000937981	0.00339834	0.0017507
denovo_20246	k__Bacteria; p__Bacteroidetes; c__Bacteroidia; o__Bacteroidales; f__Prevotellaceae; g__Prevotella; s__copri; u__denovo_20246	0	0	0	0	0	0	0	0.493077	0.000414345	0	0	0	0	0	0	0	0	0	0	0	0	0	0	0	0	0	0	0	0	0	0.0526662	0.000288518	0.381014	0	0	0	0	0	0	0	0	0	0	0	0	0	0	0
denovo_188924	k__Bacteria; p__Proteobacteria; c__Betaproteobacteria; o__Burkholderiales; f__Comamonadaceae; g__NA; s__NA; u__denovo_188924	0.000666049	0.000779785	0	0.00651148	0.00286483	0.00617616	0.104994	0	0	0.000816397	0.00127828	0	0.100445	0.00117545	0.00153726	0.0023725	0.00232813	0.00126274	0.000350796	0.00205638	0	0.000432514	0.00265809	0.000505372	0.000127639	0.00206591	0.0143035	0.00024606	0	0	0	0	0	0.000260693	0.000466058	0.0022077	0	0.000127475	0	0	0.000115462	0	0.00161111	0.00105162	0	0	0.00351552	0.00256769
270094	k__Bacteria; p__Bacteroidetes; c__Bacteroidia; o__Bacteroidales; f__Bacteroidaceae; g__Bacteroides; s__NA; u_270094	0.013543	0.00409387	0.000392095	0.0015917	0.016616	0.00115803	0.000511542	0	0	0.0190104	0.000813451	0.000399004	0.11699	0.000587726	0.000439218	0.00209338	0.00168143	0.00088392	0.00724978	0.000456973	0	0.00173006	0.00265809	0.000126343	0.000382916	0.00232415	0.000555475	0.00024606	0	0	0	0	0	0.00130346	0.000466058	0.00023239	0.000116695	0.00178465	0.000815041	0.00101468	0.00115462	0.00193795	0.000575398	0.00549178	0.000816268	0.00187596	0.0260149	0.000816992
296900	k__Bacteria; p__Firmicutes; c__Clostridia; o__Clostridiales; f__Clostridiaceae; g__Clostridium; s__NA; u_296900	0.013099	0	0.201537	0.0001447	0	0.00077202	0.00869621	0	0	0	0.00337001	0	0	0	0.000219609	0	0	0	0	0.00514095	0.00624392	0.0175168	0.00681857	0.00429566	0.00867944	0.00890924	0.00624909	0.00369089	0	0	0	0	0	0.000130346	0.0121175	0.00023239	0	0.000127475	0	0	0	0	0.00011508	0	0	0.0121937	0	0.000583565
denovo_3891820	k__Archaea; p__Crenarchaeota; c__Thaumarchaeota; o__Cenarchaeales; f__Cenarchaeaceae; g__Nitrosopumilus; s__NA; u__denovo_3891820	0.00821461	0	0	0.0001447	0	0.00025734	0	0	0	0.000116628	0.000116207	0	0	0	0.139671	0	0	0.21012	0.000701592	0	0	0.00908279	0	0	0	0	0	0	0	0	0	0	0	0.000391039	0	0	0	0.00025495	0	0	0	0	0	0	0	0	0	0
195646	k__Bacteria; p__Firmicutes; c__Clostridia; o__Clostridiales; f__Lachnospiraceae; g__NA; s__NA; u_195646	0.00199815	0.000194946	0.00379026	0.0010129	0.00137512	0.00617616	0.00115097	0.000472748	0	0.000933025	0.000813451	0	0.00164279	0.00117545	0.00131765	0.00418676	0.0116407	0.00101019	0.000116932	0.00559792	0.00799222	0.00129754	0.00208024	0.00480104	0.00216986	0.00180767	0.0026385	0.0323568	0	0	0	0	0	0.0036497	0.00629178	0.0110385	0.00968569	0.00280445	0.0214239	0.00684907	0.0106225	0.0129197	0.00379763	0.00642655	0.023322	0.00363468	0.00164058	0.00630251
592065	k__Bacteria; p__Firmicutes; c__Clostridia; o__Clostridiales; f__Ruminococcaceae; g__NA; s__NA; u_592065	0.00288621	0.0584839	0.0134619	0.00318339	0.00240646	0.00218739	0.0217405	0	0	0.000116628	0.000697244	0	0.000234684	0.000146932	0	0.00320985	0.00181077	0.000505097	0.00058466	0.00319881	0.00162342	0.00692022	0.00254252	0.0425776	0.00472263	0.00413182	0.0474931	0.00319878	0	0	0	0	0	0.00378004	0.00174772	0.00848222	0.00128365	0.00191213	0.00279442	0.0262548	0.00103916	0.00465108	0.00483334	0.00292116	0.00163254	0.00281394	0.00140621	0.0026844
denovo_41	k__Bacteria; p__Bacteroidetes; c__Bacteroidia; o__Bacteroidales; f__Bacteroidaceae; g__Bacteroides; s__NA; u__denovo_41	0.000222016	0	0.00365956	0.000868197	0.000572966	0.00051468	0.000383656	0	0	0.111846	0.00557795	0	0.00293355	0.000146932	0.000658827	0.00097691	0.000776044	0.000126274	0.0657158	0	0	0.00194631	0.00196467	0	0	0.000258239	0	0.000369089	0	0	0	0.0395269	0	0.000391039	0.0293616	0.000580974	0	0.00140223	0.00221225	0.000761008	0.000230925	0.00116277	0	0	0.000699659	0.0098488	0.00703105	0.000816992
denovo_7582	k__Bacteria; p__Firmicutes; c__Clostridia; o__Clostridiales; f__Veillonellaceae; g__Dialister; s__NA; u__denovo_7582	0.0026642	0	0.0165987	0.0127336	0	0.00051468	0.00294136	0	0	0	0.000697244	0	0.00105608	0.0141054	0.000439218	0.0182822	0.00245747	0.00088392	0	0.00411276	0.0106147	0.00670396	0.00369821	0.0181934	0.0158272	0.0206591	0.00305511	0.00270666	0	0	0	0	0	0.0070387	0.000582572	0.000813363	0.0214719	0.00140223	0.0037259	0.0309477	0.0143173	0.00529706	0.0044881	0.000350539	0.00221559	0.0024622	0.00785134	0.000233426
denovo_109053	k__Archaea; p__Crenarchaeota; c__Thaumarchaeota; o__Cenarchaeales; f__Cenarchaeaceae; g__Nitrosopumilus; s__NA; u__denovo_109053	0.00377428	0	0	0.000289399	0	0.00012867	0	0	0	0	0	0	0	0.000146932	0.0944318	0	0	0.240679	0.000350796	0	0	0.00237883	0	0	0	0	0	0	0	0	0	0	0	0.000391039	0	0	0	0.00025495	0	0	0	0	0	0	0.00011661	0	0	0
190220	k__Bacteria; p__Firmicutes; c__Clostridia; o__Clostridiales; f__Ruminococcaceae; g__NA; s__NA; u_190220	0.00244218	0.000194946	0.0330667	0.00810318	0.000802153	0.00180138	0.0422022	0	0	0.000233256	0.00104587	0	0.00105608	0.000734658	0.000658827	0.0177239	0.00142275	0.000252549	0.000467728	0.00548368	0.00324684	0.00692022	0.00312036	0.0219837	0.019784	0.00852188	0.0309677	0.00479816	0	0	0	0	0	0.00260693	0.00104863	0.00580974	0.00863544	0.0025495	0.00139721	0.0102736	0.00161647	0.00503867	0.00759525	0.00268747	0.00244881	0.00257945	0.00281242	0.00151727
197334	k__Bacteria; p__Firmicutes; c__Clostridia; o__Clostridiales; f__Lachnospiraceae; g__NA; s__NA; u_197334	0.000222016	0.000389892	0.000522794	0	0	0.00205872	0	0	0	0	0	0	0.00058671	0.000293863	0.000219609	0.000558234	0.00232813	0.000252549	0	0.000228487	0.00274732	0.00108128	0.000115569	0.0017688	0.000255278	0.000774716	0	0.00504422	0.00200924	0.00132195	0	0	0	0.00182485	0.000349543	0.00139434	0.00175043	0.000892326	0.0033766	0.00177569	0.0018474	0.00129197	0.0011508	0.000233693	0.00314846	0.000820733	0.00117184	0.000700278
113397	k__Bacteria; p__Firmicutes; c__Clostridia; o__Clostridiales; f__NA; g__NA; s__NA; u_113397	0.00355226	0.141336	0.0321518	0.00260459	0.000458373	0.00244473	0.000383656	0	0	0.00104965	0.00290518	0	0.000821394	0.000440795	0.00570983	0.0217711	0.00181077	0.000631371	0.00058466	0.00159941	0.00362147	0.0131917	0.00242695	0.0035376	0.00306333	0.00361534	0.0022219	0.00221454	0	0	0	0	0	0.00378004	0.00559269	0.00104575	0.000933561	0.010198	0.00221225	0.00418554	0.00357933	0.000904376	0.00333731	0.000584232	0.00139932	0.00363468	0.000703105	0.00163398
206574	k__Bacteria; p__Firmicutes; c__Clostridia; o__Clostridiales; f__Ruminococcaceae; g__NA; s__NA; u_206574	0.0013321	0	0.00169908	0.000723498	0.000572966	0.00334542	0.00230194	0	0	0.00629792	0.000116207	0	0.00973938	0.00132238	0.00109804	0.0023725	0.000905385	0.000252549	0.000116932	0.0108531	0.00312196	0.00129754	0.0110946	0.00277955	0.00574374	0.00116207	0.00305511	0.00332181	0	0	0	0	0	0.00156416	0.000699086	0.00139434	0.00175043	0.00484405	0.00128078	0.00380504	0.00254017	0.00542626	0.00126588	0.00163585	0.00583049	0.000703486	0.00234368	0.00256769
212698	k__Bacteria; p__Firmicutes; c__Clostridia; o__Clostridiales; f__Ruminococcaceae; g__Faecalibacterium; s__prausnitzii; u_212698	0.000666049	0	0.00287537	0.000289399	0.000687559	0.0012867	0.00102308	0	0	0.00443187	0	0	0.00903533	0.0023509	0.00307452	0.00111647	0.00646703	0.000378823	0.000233864	0.00377003	0.0028722	0.00432514	0.0104012	0.00138977	0.00765833	0.00142031	0.00194416	0.00639755	0.00334874	0	0	0	0	0.00130346	0.00116514	0.00778505	0.0193714	0.0240928	0.010712	0.0029172	0.00762052	0.00413429	0.00253175	0.00140216	0.00641354	0.00164147	0.00667949	0.00548551
315223	k__Bacteria; p__Firmicutes; c__Clostridia; o__Clostridiales; f__Ruminococcaceae; g__Anaerotruncus; s__NA; u_315223	0.00111008	0	0.000261397	0.00260459	0.201226	0.00205872	0.0017904	0	0	0.00104965	0.0015107	0	0.00187747	0.00191011	0.00153726	0.00251205	0.00181077	0.00164157	0.000467728	0.000114243	0.000624392	0.00367637	0.00716528	0.000252686	0.00140403	0.000774716	0.00541588	0.000861209	0	0	0	0	0	0.000260693	0.000466058	0	0.000700171	0.00216708	0	0.000253669	0	0.000129197	0.00011508	0.00619286	0.000466439	0	0.000937473	0.00140056
denovo_20132	k__Bacteria; p__Bacteroidetes; c__Bacteroidia; o__Bacteroidales; f__Prevotellaceae; g__Prevotella; s__copri; u__denovo_20132	0	0	0	0	0	0	0	0.446747	0.000414345	0	0	0	0	0	0	0	0	0	0	0	0	0	0	0	0	0	0	0	0.00200924	0	0.131833	0	0.315214	0	0	0	0	0	0	0	0	0	0	0	0	0	0	0
denovo_15782	k__Bacteria; p__Firmicutes; c__Clostridia; o__Clostridiales; f__Veillonellaceae; g__Dialister; s__NA; u__denovo_15782	0.00222016	0	0.0278388	0.00839258	0	0	0.00115097	0	0	0	0	0	0	0.0555401	0	0.00139559	0	0	0	0.00171365	0.0183571	0.014273	0.000231138	0.0104865	0.0112322	0.0103296	0.00902646	0	0	0	0	0	0.000313334	0.00860286	0	0	0.0175043	0	0	0.0229571	0.0207832	0.00878537	0.00287699	0.000350539	0.000466439	0.00304844	0.0160542	0.000116713
4315788	k__Bacteria; p__Firmicutes; c__Clostridia; o__Clostridiales; f__Ruminococcaceae; g__NA; s__NA; u_4315788	0.00111008	0.000974731	0.0267932	0.00824788	0	0.00012867	0	0	0	0.000233256	0.000929659	0	0	0.00205704	0.000878436	0	0.00543231	0.000126274	0.000350796	0.000913946	0.00324684	0.00324385	0.000808983	0.000505372	0.00548847	0.00116207	0.000694343	0.00418301	0	0	0	0	0.000313334	0.00456212	0.00198074	0.00534496	0.0242726	0.00637375	0.00302729	0.113517	0.000808237	0.00723501	0.00713493	0.00490755	0.00571388	0.00410367	0.00421863	0.000350139
denovo_20065	k__Bacteria; p__Bacteroidetes; c__Bacteroidia; o__Bacteroidales; f__[Paraprevotellaceae]; g__[Prevotella]; s__NA; u__denovo_20065	0	0	0	0	0	0	0	0	0	0	0	0	0	0	0	0	0	0	0	0	0	0	0	0	0	0	0	0	0	0	0	0	0.266334	0	0	0	0	0	0	0	0	0	0	0	0	0	0	0
583656	k__Bacteria; p__Bacteroidetes; c__Bacteroidia; o__Bacteroidales; f__Bacteroidaceae; g__Bacteroides; s__NA; u_583656	0.000888066	0	0.000784191	0.0102737	0.00126053	0.00064335	0.000767312	0	0	0.000699769	0.000348622	0.000399004	0.00187747	0.000146932	0.000878436	0.0016747	0.00271615	0.000252549	0.000233864	0.000456973	0.000249757	0.00108128	0.0231138	0.00138977	0.000255278	0.00116207	0.000833212	0.000615149	0	0.00132195	0	0	0	0.000260693	0.00116514	0.00592593	0.000116695	0.0035693	0.000465737	0.000887843	0.000692774	0.000258393	0.000575398	0.00257062	0.00128271	0.00257945	0.00527329	0.00128384
291725	k__Bacteria; p__Bacteroidetes; c__Bacteroidia; o__Bacteroidales; f__Prevotellaceae; g__Prevotella; s__copri; u_291725	0.000222016	0	0.00143768	0	0	0.00090069	0.00166251	0	0	0.000116628	0	0	0.000821394	0	0	0.0016747	0	0	0	0.0243338	0.000249757	0.000432514	0.00843654	0.000505372	0	0.00103296	0.000277737	0.000984239	0	0.000881298	0	0	0	0.000130346	0.000349543	0.00104575	0.00303407	0	0	0.000380504	0.0240162	0.000129197	0.00529366	0	0.000466439	0.000234495	0.000703105	0.00116713
4111715	k__Bacteria; p__Proteobacteria; c__Gammaproteobacteria; o__Enterobacteriales; f__Enterobacteriaceae; g__NA; s__NA; u_4111715	0.000222016	0.000389892	0.00182978	0.00506449	0.0113447	0.00038601	0.00332502	0.00283649	0.0157451	0.00174942	0.00197552	0.00518705	0.0131423	0.00264477	0	0.0185613	0.000517363	0.000631371	0.0934287	0.00148516	0.00124878	0.000865028	0.00231138	0.00214783	0.000638194	0.00271151	0.0123593	0.0157478	0	0	0	0	0	0.00378004	0.00384498	0.00023239	0.00875213	0.00025495	0.000815041	0.000761008	0.00115462	0.00284233	0.0214048	0.00373909	0.00128271	0.00234495	0.00246087	0.000700278
561171	k__Bacteria; p__Firmicutes; c__Clostridia; o__Clostridiales; f__Lachnospiraceae; g__NA; s__NA; u_561171	0.00244218	0.00428882	0.00548934	0.00318339	0.00263564	0.00398877	0.00447599	0.00520023	0	0.0082806	0.00116207	0.00159602	0.00539773	0.00146932	0.00263531	0.00334941	0.0386729	0.00202039	0.000701592	0.00616914	0.00836685	0.00648771	0.0652965	0.00581178	0.00433972	0.00994219	0.00722117	0.0057824	0.000669748	0.000440649	0.00100636	0	0.00344668	0.00143381	0.00104863	0.000348584	0.00431772	0.00280445	0.00139721	0.00634173	0.00115462	0.00335911	0.00517858	0.00245378	0.00209898	0.00211046	0.00761697	0.00128384
183496	k__Bacteria; p__Bacteroidetes; c__Bacteroidia; o__Bacteroidales; f__Bacteroidaceae; g__Bacteroides; s__NA; u_183496	0.000666049	0	0	0.0001447	0	0	0	0.0118187	0.223746	0	0	0.168779	0	0	0	0	0	0	0.000116932	0	0	0	0.00115569	0	0	0.000129119	0.000138869	0	0.000669748	0.000440649	0.000670907	0.26082	0	0	0.000116514	0.000116195	0	0	0	0	0	0	0	0	0	0	0.000234368	0
denovo_20605	k__Bacteria; p__Bacteroidetes; c__Bacteroidia; o__Bacteroidales; f__Bacteroidaceae; g__Bacteroides; s__plebeius; u__denovo_20605	0.000444033	0	0.000653492	0.000723498	0.000687559	0.00090069	0.00102308	0	0	0.000233256	0.000929659	0	0.0435339	0.000146932	0.000219609	0.000558234	0.00336286	0.00088392	0.000350796	0.000228487	0	0	0.00161797	0.000126343	0.000255278	0	0	0.00012303	0.0281294	0	0	0.235142	0	0.000130346	0.0140982	0.0108061	0.000350085	0	0.00489024	0.00114151	0	0.000904376	0	0	0.000349829	0.00386917	0.0073826	0.000933705
denovo_201661	k__Bacteria; p__Firmicutes; c__Clostridia; o__Clostridiales; f__Veillonellaceae; g__Dialister; s__NA; u__denovo_201661	0	0	0.0275774	0.0141806	0	0	0.000383656	0	0	0	0.000232415	0	0.000117342	0.0401123	0.00175687	0.000697793	0	0	0.000350796	0.00491246	0.0111142	0.00605519	0.000808983	0.0120026	0.00842416	0.00516478	0.000138869	0.000492119	0	0	0	0	0	0.0106884	0.000582572	0.000348584	0.0219387	0.00127475	0	0.0210546	0.0293274	0.0122737	0	0	0.0023322	0.00386917	0.0246087	0
3946926	k__Bacteria; p__Firmicutes; c__Bacilli; o__Lactobacillales; f__Lactobacillaceae; g__Lactobacillus; s__NA; u_3946926	0.000222016	0	0	0	0	0	0	0	0	0	0	0.915714	0	0	0	0.000279117	0	0	0.000116932	0	0	0	0	0.000126343	0	0	0	0	0	0	0	0	0	0	0	0	0	0	0	0	0	0	0	0	0	0	0	0
denovo_105303	k__Archaea; p__Crenarchaeota; c__Thaumarchaeota; o__Cenarchaeales; f__Cenarchaeaceae; g__Nitrosopumilus; s__NA; u__denovo_105303	0.00488436	0	0	0	0	0.00025734	0.000127885	0	0	0	0	0	0	0.000146932	0.0748866	0	0	0.239795	0.000701592	0	0.000124878	0.00389262	0	0	0	0	0	0	0	0	0	0	0	0.000260693	0	0	0	0.00025495	0	0	0	0	0	0	0	0	0	0
denovo_20125	k__Bacteria; p__Bacteroidetes; c__Bacteroidia; o__Bacteroidales; f__Prevotellaceae; g__Prevotella; s__copri; u__denovo_20125	0	0	0	0	0	0	0	0.260012	0.000414345	0	0	0	0	0	0	0	0	0	0	0	0	0	0	0	0	0	0	0	0	0	0.0519953	0	0.500708	0	0	0	0	0	0	0	0	0	0	0	0	0	0	0
176057	k__Bacteria; p__Firmicutes; c__Clostridia; o__Clostridiales; f__Ruminococcaceae; g__NA; s__NA; u_176057	0.0026642	0	0.000261397	0.0010129	0.000229186	0.00038601	0.000383656	0	0	0.000466513	0.000116207	0	0.000704052	0.00528954	0	0.00669881	0.000646703	0.00214666	0	0	0.000499514	0.000648771	0.00196467	0.00884401	0.000382916	0.000516478	0.00124982	0.000492119	0	0	0.000335453	0	0	0.00299797	0.00291286	0.000348584	0.00023339	0	0.00954762	0.000380504	0.00450303	0.000645983	0.000460318	0.00630971	0.00163254	0	0.000351552	0.00525209
denovo_20533	k__Bacteria; p__Bacteroidetes; c__Bacteroidia; o__Bacteroidales; f__Prevotellaceae; g__Prevotella; s__copri; u__denovo_20533	0.000444033	0.000194946	0.000784191	0.000289399	0.000229186	0.00064335	0.000639427	0.0496386	0	0.000233256	0.000232415	0	0.00058671	0.00499567	0.000439218	0.0140954	0.000129341	0	0.000233864	0.0076543	0.000999027	0.00108128	0.00600959	0.00631715	0.0062543	0.000903836	0.000833212	0.0243599	0.0408546	0.0700632	0.021469	0	0.0307068	0.00104277	0.000233029	0.000116195	0.00816866	0.00446163	0.000465737	0.00114151	0.0157029	0.000645983	0.0108175	0.000116846	0.000816268	0.000117248	0.000468736	0.000466852
1036749	k__Bacteria; p__Firmicutes; c__Bacilli; o__Gemellales; f__Gemellaceae; g__NA; s__NA; u_1036749	0.00843663	0.00389892	0.193434	0.0001447	0.000114593	0.00012867	0.000127885	0.000945497	0.00290041	0.00116628	0.00348622	0.00399004	0.00340292	0.000146932	0	0.000139559	0.000129341	0.000252549	0	0.00354154	0.00399611	0.00973156	0.00543174	0.00505372	0.00714777	0.00684333	0.00472153	0.0045521	0	0	0	0.00750146	0.000626669	0.000912424	0.00792298	0	0.000350085	0.0005099	0.000349303	0.000126835	0.000808237	0.000258393	0	0	0.000349829	0.00973155	0.000234368	0
520775	k__Bacteria; p__Firmicutes; c__Clostridia; o__Clostridiales; f__Lachnospiraceae; g__NA; s__NA; u_520775	0.00310823	0	0.00392095	0.00491979	0.00275024	0.00321675	0.00396445	0	0	0.0145785	0.0016269	0	0.00422431	0.00337943	0.00197648	0.00516367	0.0289723	0.00227294	0.00058466	0.00354154	0.00112391	0.0030276	0.00219581	0.0102338	0.00140403	0.00284063	0.00277737	0.0126721	0	0.000881298	0	0	0	0.0036497	0.00139817	0.00174292	0.00291738	0.0020396	0.00291086	0.00228302	0.00750505	0.00142116	0.00379763	0.00105162	0.00932878	0.00046899	0.00140621	0.0053688
denovo_12566	k__Bacteria; p__Firmicutes; c__Clostridia; o__Clostridiales; f__Veillonellaceae; g__Dialister; s__NA; u__denovo_12566	0	0	0	0.0001447	0	0.00012867	0.000127885	0	0	0	0.0628682	0	0	0	0	0	0	0	0	0	0	0	0	0	0	0	0	0	0	0	0	0.0432777	0	0	0.0217882	0.0280029	0	0	0.0293415	0	0	0	0.00195635	0.0204481	0	0	0.000351552	0.0241596
denovo_3244960	k__Bacteria; p__Firmicutes; c__Clostridia; o__Clostridiales; f__Ruminococcaceae; g__NA; s__NA; u__denovo_3244960	0.00865864	0	0.00784191	0	0.000114593	0.0182711	0.0195665	0	0	0	0	0	0	0	0	0	0	0	0	0.112073	0.00674343	0.00389262	0.00959223	0.00581178	0.00548847	0.0104587	0.00916533	0.00492119	0	0	0	0	0	0	0	0.0244009	0	0	0	0	0	0	0.00011508	0	0	0	0	0.024393
denovo_19829	k__Bacteria; p__Bacteroidetes; c__Bacteroidia; o__Bacteroidales; f__Prevotellaceae; g__Prevotella; s__copri; u__denovo_19829	0	0.000194946	0.00130698	0.0001447	0.000229186	0.00038601	0.000383656	0.0921859	0	0	0.000348622	0.000399004	0	0.00719965	0	0.00948998	0.0252214	0	0	0.000799703	0	0	0.00115569	0.00442201	0.00344625	0.000129119	0.00124982	0.00553634	0.0154042	0.00572844	0.187854	0	0.01504	0.00508351	0	0.027422	0.026023	0.00140223	0	0.0032977	0.00854422	0	0.00828573	0.00198639	0.00279863	0.000117248	0.0029296	0.000233426
denovo_76821	k__Bacteria; p__Firmicutes; c__Clostridia; o__Clostridiales; f__Lachnospiraceae; g__NA; s__NA; u__denovo_76821	0.0159852	0	0.00901819	0.00347279	0.0397638	0.00244473	0.00153462	0	0	0.0626293	0.0106911	0.193916	0.00117342	0.00102852	0.00219609	0.00251205	0.00400956	0.00126274	0.000116932	0.000571216	0.00074927	0.000648771	0.00762755	0.000505372	0.000510555	0.000645597	0.00291624	0.0045521	0	0	0	0.0251011	0	0.000260693	0.00570921	0.000116195	0.00128365	0	0.00151365	0.000380504	0.00161647	0	0.00011508	0.000701079	0.00279863	0.00363468	0.000117184	0.000116713
533298	k__Bacteria; p__Proteobacteria; c__Gammaproteobacteria; o__Aeromonadales; f__Succinivibrionaceae; g__Succinivibrio; s__NA; u_533298	0.00199815	0	0.00771121	0.0418182	0.000229186	0.00205872	0.0079289	0	0	0.000583141	0	0	0.00058671	0.0311495	0.0133961	0.00893175	0.000646703	0.000252549	0.000116932	0.0432982	0.00137366	0.0125429	0.00277366	0.0425776	0.00523319	0.00167855	0.000694343	0.00147636	0	0	0	0	0	0.000130346	0	0.000813363	0.00046678	0.0010198	0.000349303	0.000761008	0.0165111	0.0108525	0.0056389	0.000233693	0.00104949	0.00046899	0.000468736	0.00116713
292041	k__Bacteria; p__Bacteroidetes; c__Bacteroidia; o__Bacteroidales; f__Prevotellaceae; g__Prevotella; s__copri; u_292041	0	0.000194946	0.000784191	0.0001447	0	0.00012867	0	0.00520023	0	0	0.000116207	0	0	0.000587726	0	0.000837351	0.00142275	0	0	0.000228487	0.000124878	0	0.000115569	0.000758058	0.000510555	0.000258239	0.000138869	0.000369089	0.0308084	0.0396584	0.193557	0.000288518	0.330254	0.000651732	0	0.00104575	0.00163373	0.00025495	0.000349303	0.000126835	0.000923699	0.000129197	0.000460318	0.000116846	0	0	0.000585921	0.000466852
1132942	k__Bacteria; p__Firmicutes; c__Clostridia; o__Clostridiales; f__Ruminococcaceae; g__Butyricicoccus; s__pullicaecorum; u_1132942	0	0	0.0105866	0.000434099	0.088466	0.0012867	0	0	0	0.00104965	0.0080183	0	0.000938736	0.00102852	0	0.000837351	0.000646703	0.000505097	0.000467728	0	0	0	0	0	0	0	0.00194416	0	0	0	0	0	0	0	0.0662967	0	0	0	0	0	0.00692774	0	0	0.0017527	0	0.014187	0	0.00361811
denovo_26300	k__Bacteria; p__Bacteroidetes; c__Bacteroidia; o__Bacteroidales; f__Prevotellaceae; g__Prevotella; s__copri; u__denovo_26300	0	0	0	0	0	0	0	0.00992772	0	0.000116628	0	0	0	0.000146932	0.000439218	0.00139559	0	0	0	0.000228487	0.000124878	0	0.000346707	0.000126343	0.000255278	0	0	0.00221454	0.000669748	0.0471494	0.00603816	0	0.0100267	0	0.000116514	0	0.00210051	0	0	0.000126835	0.00173194	0.000129197	0.00011508	0	0.00011661	0	0.000117184	0
562376	k__Bacteria; p__Firmicutes; c__Clostridia; o__Clostridiales; f__NA; g__NA; s__NA; u_562376	0.0013321	0.00175452	0.00104559	0.00188109	0.00744856	0.0038601	0.00383656	0	0	0.000933025	0.00127828	0	0.00152545	0.00661192	0.000439218	0.00767572	0.0138395	0.000505097	0.000467728	0.00491246	0.00274732	0.000865028	0.00312036	0.00871767	0.00599902	0.00206591	0.00763778	0.00110727	0.00200924	0.00484714	0	0	0	0.00221589	0.000466058	0.00383443	0.00385094	0.00267698	0.0961748	0.00507339	0.00161647	0.00529706	0.00414286	0.00280431	0.004781	0.00257945	0.00398426	0.00105042
denovo_807	k__Bacteria; p__Proteobacteria; c__Gammaproteobacteria; o__Enterobacteriales; f__Enterobacteriaceae; g__NA; s__NA; u__denovo_807	0	0	0	0	0	0	0	0.0118187	0.895813	0	0	0	0	0	0	0	0	0	0.00058466	0	0	0	0	0	0	0	0	0.00024606	0	0	0.000335453	0	0.000626669	0	0	0	0	0	0	0	0	0	0.00011508	0	0	0	0	0
712142	k__Bacteria; p__Firmicutes; c__Clostridia; o__Clostridiales; f__Ruminococcaceae; g__NA; s__NA; u_712142	0.00688251	0	0.00588143	0.00202579	0.000114593	0.00977892	0.0127885	0	0	0.000233256	0	0	0	0	0	0.00279117	0.000129341	0	0	0.117556	0.00324684	0.00346011	0.00681857	0.00606447	0.00485027	0.00955484	0.0119427	0.00541331	0	0	0	0	0	0.000521385	0	0.0199855	0.00023339	0	0.000116434	0.000887843	0	0.000645983	0.00978176	0.000934772	0.000583049	0.000117248	0.000468736	0.0172735
688701	k__Bacteria; p__Firmicutes; c__Clostridia; o__Clostridiales; f__Lachnospiraceae; g__NA; s__NA; u_688701	0.00932469	0.0148159	0.00548934	0.00955017	0.000916746	0.00167271	0.00549907	0	0	0.000466513	0.000464829	0	0.000234684	0.000293863	0.000219609	0.00195382	0.000517363	0.00353568	0.00105239	0.008454	0.0017483	0.00583894	0.00196467	0.00379029	0.00255278	0.017302	0.0118038	0.000861209	0	0	0	0	0	0.00716905	0.00291286	0.00604213	0	0.00586385	0.000582172	0.00253669	0.00300202	0.00478028	0.00725001	0.00245378	0.000932878	0.000820733	0.000585921	0.00595237
212532	k__Bacteria; p__Firmicutes; c__Clostridia; o__Clostridiales; f__Ruminococcaceae; g__NA; s__NA; u_212532	0.00222016	0.0159856	0.0126777	0.00477509	0.000802153	0.00077202	0.00767312	0	0.00952993	0.000583141	0.000348622	0	0.000938736	0.00117545	0.00197648	0.000418676	0.00388022	0.000378823	0.00409262	0.00125668	0.00162342	0.00583894	0.00161797	0.000505372	0.00127639	0.00387358	0.00236077	0.00110727	0	0	0	0	0	0.00351935	0.00361195	0.00127814	0.00431772	0.017719	0.00116434	0.00596123	0.00427211	0.0171832	0.00310715	0.00911402	0.00209898	0.00340018	0.00152339	0.00373482
denovo_164052	k__Bacteria; p__Firmicutes; c__Clostridia; o__Clostridiales; f__Veillonellaceae; g__Dialister; s__NA; u__denovo_164052	0	0	0	0	0	0	0	0	0	0.000233256	0	0	0	0	0	0	0	0	0	0	0	0.0015138	0	0	0	0	0	0.0012303	0	0	0	0	0	0.00208554	0.00466058	0.00185912	0.00210051	0.00229455	0.00221225	0.00177569	0.00265563	0.00129197	0.00253175	0.000467386	0.14413	0.00621412	0.00398426	0.00315125
denovo_2065	k__Bacteria; p__Firmicutes; c__Clostridia; o__Clostridiales; f__Veillonellaceae; g__Mitsuokella; s__NA; u__denovo_2065	0	0	0.00169908	0	0	0	0	0	0	0	0.000464829	0	0.000117342	0	0	0	0	0	0	0	0	0	0	0	0	0	0	0	0	0	0.510225	0	0.000313334	0.00104277	0.0016312	0.000929558	0.000350085	0	0.000232869	0.000126835	0	0.000516787	0.000230159	0.000584232	0.000349829	0.0665966	0.00246087	0
1127079	k__Bacteria; p__Proteobacteria; c__Deltaproteobacteria; o__Sva0853; f__SAR324; g__NA; s__NA; u_1127079	0.0226457	0	0.000522794	0.00810318	0.00538588	0.00977892	0.00358079	0	0	0.00419861	0.00278898	0	0.0058671	0.00455488	0.05051	0.00586146	0.00776044	0.0982414	0.0025725	0.000799703	0.000624392	0.024437	0.000808983	0.000758058	0.00114875	0.00103296	0.000833212	0.000738179	0	0	0	0	0	0.0213768	0	0	0	0.00726608	0	0.000126835	0	0.000129197	0	0	0	0	0	0.000116713
4330423	k__Bacteria; p__Bacteroidetes; c__Bacteroidia; o__Bacteroidales; f__Prevotellaceae; g__Prevotella; s__NA; u_4330423	0.00888066	0	0.00104559	0.0001447	0.00034378	0.00051468	0.000767312	0	0	0	0	0	0	0	0.000219609	0	0	0.000631371	0	0.0209065	0.00974052	0.000432514	0.00208024	0.0082123	0.000127639	0.000645597	0.0261073	0.00012303	0	0.0304048	0.0422671	0	0	0.111837	0	0.00139434	0.00046678	0.0066287	0.00116434	0.000887843	0	0.0131781	0.0200238	0.000467386	0.000699659	0.000351743	0.000820289	0.000233426
918242	k__Bacteria; p__Cyanobacteria; c__4C0d-2; o__YS2; f__NA; g__NA; s__NA; u_918242	0.012877	0	0.0265318	0.000723498	0.000687559	0	0.00127885	0	0	0.000466513	0.000348622	0	0.00164279	0	0	0.0073966	0.000129341	0.00239921	0	0.000913946	0.00074927	0.00432514	0.00439162	0.000758058	0.00587138	0.00232415	0.00138869	0.00356787	0	0	0	0	0	0.104668	0.00209726	0.000464779	0.00046678	0.00586385	0.00104791	0.00139518	0.00288656	0.000645983	0.00701985	0.00140216	0.00384812	0.00211046	0.00386708	0.000583565
denovo_2425313	k__Bacteria; p__NA; c__NA; o__NA; f__NA; g__NA; s__NA; u__denovo_2425313	0.000444033	0	0.000130698	0.00578798	0	0.00733419	0.137221	0	0	0	0	0	0	0	0	0	0	0	0	0.00274184	0	0.000216257	0	0	0	0.00490654	0	0	0	0	0	0	0	0.00104277	0.000233029	0.00499637	0.00151704	0.00140223	0.00197938	0.00164885	0	0.00167956	0.0322223	0.0017527	0.00256542	0.00140697	0.00175776	0.00385153
denovo_115717	k__Archaea; p__Euryarchaeota; c__Thermoplasmata; o__E2; f__Marine_group_II; g__NA; s__NA; u__denovo_115717	0.000444033	0	0	0	0	0	0	0	0	0	0	0	0	0	0.0990436	0	0	0.215676	0	0	0	0.00173006	0	0	0	0	0	0	0	0	0	0	0	0	0	0	0	0	0	0	0	0	0	0	0	0	0	0
denovo_106125	k__Bacteria; p__Proteobacteria; c__Gammaproteobacteria; o__NA; f__NA; g__NA; s__NA; u__denovo_106125	0.00111008	0	0.00300606	0.0418182	0.000114593	0.00501813	0.0116376	0	0	0.000583141	0	0	0.000704052	0.0133708	0.00461179	0.00655925	0.00129341	0.000505097	0.000233864	0.0626053	0.00124878	0.00562268	0.00242695	0.0333546	0.00918999	0.00296975	0.00111095	0.00221454	0	0	0	0	0	0.000260693	0.000582572	0.00476399	0.000583476	0.00165718	0.00186295	0.00215619	0.0130472	0.00310072	0.00575398	0	0.00128271	0.00046899	0.000351552	0.00420167
denovo_19753	k__Bacteria; p__Firmicutes; c__Erysipelotrichi; o__Erysipelotrichales; f__Erysipelotrichaceae; g__Asteroleplasma; s__anaerobium; u__denovo_19753	0.000444033	0	0.000261397	0.0011576	0.00034378	0.00090069	0.000639427	0	0	0.000349884	0.000116207	0	0.00058671	0.000293863	0.000658827	0.000697793	0.118605	0.000252549	0	0.00068546	0.00149854	0.016868	0.000346707	0.000758058	0.00268041	0.0214338	0.000416606	0.000369089	0	0	0	0	0.000940003	0.0496619	0.000466058	0.000697169	0.000116695	0.00114728	0	0.000380504	0.0185894	0	0.00172619	0.00619286	0.00023322	0.00375192	0.000351552	0.00105042
544859	k__Bacteria; p__Firmicutes; c__Clostridia; o__Clostridiales; f__Ruminococcaceae; g__NA; s__NA; u_544859	0.00310823	0.0294369	0.000392095	0.00188109	0	0.0234179	0.00869621	0	0	0.000699769	0	0.0227432	0.00105608	0.00323249	0.00307452	0.000697793	0	0.00088392	0.00116932	0.000913946	0.00312196	0.0114616	0.00196467	0.00644349	0.000510555	0.00258239	0.00152756	0.0107036	0.000669748	0	0	0	0	0.00221589	0.000699086	0.00185912	0.0277734	0.00981558	0.00267799	0.00101468	0.00300202	0.00607224	0.00494842	0.00140216	0.0153925	0.00199321	0.00597639	0.00210084
3531225	k__Bacteria; p__Proteobacteria; c__Gammaproteobacteria; o__Enterobacteriales; f__Enterobacteriaceae; g__NA; s__NA; u_3531225	0.00177613	0.000974731	0.00300606	0.00564328	0.0174182	0.00141537	0.00690581	0.00236374	0.013259	0.000816397	0.00127828	0.00558606	0.00445899	0.00323249	0.000878436	0.0198173	0.000646703	0.00113647	0.0506315	0.00182789	0.00124878	0.000648771	0.00473833	0.00240052	0.000638194	0.00426094	0.0162476	0.0234987	0	0	0	0	0	0.00391039	0.00221377	0.000116195	0.00408433	0.0015297	0.000465737	0.000634173	0.000577312	0.00503867	0.027504	0.00140216	0.0023322	0.00128972	0.00164058	0.000233426
366986	k__Bacteria; p__Firmicutes; c__Clostridia; o__Clostridiales; f__NA; g__NA; s__NA; u_366986	0.0026642	0.000389892	0.00954099	0.00361749	0.00183349	0.00424611	0.0131722	0	0	0.00338222	0.00418346	0	0.0354373	0.00764044	0.0074667	0.00460543	0.00607901	0.000757646	0.000818524	0.00582641	0.0183571	0.0205444	0.00473833	0.00429566	0.00676485	0.00284063	0.00402719	0.000984239	0	0.000440649	0	0	0	0.00104277	0.0101368	0.00197531	0.00583476	0.0123651	0.000465737	0.00215619	0.00242471	0.00413429	0.00287699	0.00222008	0.00198237	0.00726935	0.00621076	0.00105042
denovo_20788	k__Bacteria; p__Bacteroidetes; c__Bacteroidia; o__Bacteroidales; f__Prevotellaceae; g__Prevotella; s__copri; u__denovo_20788	0	0.000194946	0	0	0	0	0	0	0	0	0	0	0	0	0	0	0	0	0	0	0	0	0	0	0	0	0.000138869	0	0.000669748	0.485155	0.0201272	0	0.00626669	0	0	0	0	0	0	0	0	0	0	0	0	0	0	0
291315	k__Bacteria; p__Firmicutes; c__Clostridia; o__Clostridiales; f__Veillonellaceae; g__Phascolarctobacterium; s__NA; u_291315	0.00466235	0	0.0356807	0.000578798	0.000802153	0.00154404	0.00358079	0	0	0.00139954	0.00174311	0	0.00058671	0.000440795	0	0.0122812	0.00129341	0.000378823	0.000116932	0.0219347	0.00374635	0.00324385	0.0279677	0.00480104	0.0248896	0.0040027	0.0449934	0.037278	0	0	0.0204627	0	0	0.000130346	0.00174772	0.00139434	0.00105026	0.00025495	0.000698606	0.00114151	0.00254017	0	0.00103572	0.00128531	0.00221559	0.00105523	0.00128903	0.00186741
4296080	k__Bacteria; p__Proteobacteria; c__Gammaproteobacteria; o__Pasteurellales; f__Pasteurellaceae; g__Haemophilus; s__parainfluenzae; u_4296080	0	0	0	0	0	0	0	0.99419	0	0	0	0.000399004	0	0	0	0	0	0	0	0	0.000124878	0.000216257	0	0	0	0.000129119	0	0	0	0	0.00301908	0.00115407	0.000626669	0	0.000116514	0	0	0.000637375	0.000116434	0.000126835	0	0	0.00011508	0.000233693	0.00011661	0.000117248	0.000117184	0
275237	k__Bacteria; p__Firmicutes; c__Clostridia; o__Clostridiales; f__Veillonellaceae; g__Phascolarctobacterium; s__NA; u_275237	0	0	0.00352886	0	0.000114593	0.00051468	0.000383656	0	0	0.000116628	0.000116207	0	0.000234684	0.000293863	0	0.00097691	0	0.000126274	0	0.00171365	0.000624392	0.000216257	0.00346707	0.000379029	0.00255278	0.00103296	0.00513814	0.00529028	0	0	0.633336	0	0.000313334	0	0.000466058	0.000116195	0	0	0	0	0.000115462	0	0.00011508	0.000233693	0.000349829	0.000234495	0.000234368	0.000116713
denovo_105611	k__Bacteria; p__Firmicutes; c__Clostridia; o__Clostridiales; f__Veillonellaceae; g__Dialister; s__NA; u__denovo_105611	0	0	0.0101945	0.00188109	0.000114593	0.00025734	0.000767312	0	0	0	0	0	0	0.0605358	0	0.00655925	0	0	0.000116932	0.00491246	0.01536	0.000432514	0.000577845	0.0145294	0.0150614	0.0131702	0.0104151	0.00012303	0	0	0	0	0	0.0114705	0	0.000116195	0.0023339	0.000127475	0.00116434	0.0102736	0.0270182	0.0130489	0.00264683	0	0.00011661	0.000117248	0.00867162	0
denovo_87487	k__Bacteria; p__Firmicutes; c__Clostridia; o__Clostridiales; f__Lachnospiraceae; g__NA; s__NA; u__denovo_87487	0	0	0	0	0.00126053	0.00051468	0	0.00472748	0	0.000583141	0	0.0610476	0.00352026	0.000293863	0	0	0	0	0	0.000913946	0.000874149	0	0.000693414	0	0.000255278	0.000129119	0	0.00110727	0	0	0.000335453	0.530584	0.00125334	0	0.000116514	0	0.000350085	0	0	0.000507339	0	0	0	0	0.00011661	0.000117248	0.000585921	0
187443	k__Bacteria; p__Bacteroidetes; c__Bacteroidia; o__Bacteroidales; f__Bacteroidaceae; g__Bacteroides; s__ovatus; u_187443	0	0.000584839	0.00104559	0.0015917	0.123646	0.00115803	0	0	0.000414345	0.000933025	0.0016269	0	0.0745122	0.000440795	0.000878436	0.00125603	0.00310418	0.000252549	0.00058466	0	0	0	0.00462276	0	0	0	0.00111095	0	0.0013395	0	0	0	0	0	0.00897161	0.000116195	0	0.000637375	0.000116434	0	0.000346387	0.000516787	0	0.0017527	0	0.00187596	0.00339834	0.000350139
denovo_20786	k__Bacteria; p__Bacteroidetes; c__Bacteroidia; o__Bacteroidales; f__Prevotellaceae; g__Prevotella; s__copri; u__denovo_20786	0	0	0.000130698	0	0	0	0	0	0	0.000116628	0	0	0.000117342	0	0.000219609	0.00125603	0	0	0	0.00068546	0	0	0.000231138	0.00530641	0.00178694	0.000129119	0	0.00332181	0	0.146736	0.00402544	0.000288518	0.196774	0	0.000116514	0.000116195	0.00140034	0.00025495	0	0	0.00138555	0	0.00218651	0	0	0	0.000117184	0
581201	k__Bacteria; p__Firmicutes; c__Clostridia; o__Clostridiales; f__Ruminococcaceae; g__NA; s__NA; u_581201	0.00666049	0.00214441	0.00744981	0.00188109	0.00320861	0.00102936	0.000639427	0	0	0.00116628	0.000929659	0	0.00105608	0.00220397	0.00153726	0.023725	0.00194011	0.000252549	0.00116932	0.00331306	0.0034966	0.00259508	0.00104012	0.0189515	0.00293569	0.00361534	0.0516591	0.0024606	0	0	0	0	0	0.0217678	0.000582572	0.00522876	0.0130699	0.0025495	0.00395877	0.00494655	0.000577312	0.0244182	0.00575398	0.00373909	0.00326507	0.00164147	0.00281242	0.00140056
165179	k__Bacteria; p__TM7; c__TM7-3; o__I025; f__Rs-045; g__NA; s__NA; u_165179	0.0142091	0.000194946	0	0	0	0	0	0	0	0	0	0	0	0	0.000219609	0.000558234	0.00129341	0.00328313	0	0	0	0.000216257	0	0.000379029	0.00319097	0.000258239	0	0	0	0	0	0	0	0.163845	0	0.00116195	0.00291738	0.0130025	0.00628746	0.0395724	0	0.00232554	0.00345239	0.00186954	0.00279863	0.00316568	0.00234368	0
4335402	k__Bacteria; p__Firmicutes; c__Clostridia; o__Clostridiales; f__Lachnospiraceae; g__Coprococcus; s__NA; u_4335402	0.00355226	0	0.00470514	0.0010129	0.00137512	0.00193005	0.00204617	0	0	0.00104965	0.00546174	0	0.0111475	0.00249784	0.000219609	0.00390764	0.00426824	0.00113647	0.00058466	0.00662611	0.00312196	0.0015138	0.015024	0.00290589	0.0022975	0.00232415	0.0140257	0.00725876	0	0	0	0	0	0.00312831	0.00535966	0.00615832	0.0103859	0.0010198	0.00209582	0.00456605	0.00554219	0.0038759	0.00310715	0.00268747	0.00687998	0.00726935	0.00527329	0.00466852
839363	k__Bacteria; p__Actinobacteria; c__Acidimicrobiia; o__Acidimicrobiales; f__ZA3409c; g__NA; s__NA; u_839363	0.0104348	0	0.000784191	0.00477509	0.00423995	0.0122236	0.00153462	0	0	0.00209931	0.00209173	0	0.00258152	0.00293863	0.15153	0.00320985	0.0034922	0.0887708	0.000467728	0.000456973	0.000499514	0.0240045	0.000462276	0.000126343	0.000510555	0.000774716	0.000138869	0.000369089	0	0	0	0	0	0.0053442	0	0	0	0.00650123	0	0	0	0	0	0	0	0	0	0
586290	k__Bacteria; p__Firmicutes; c__Clostridia; o__Clostridiales; f__Lachnospiraceae; g__NA; s__NA; u_586290	0.00333025	0.000194946	0.00614283	0.00188109	0.00114593	0.00205872	0.00115097	0	0	0.00349884	0.00139449	0	0.0173666	0.0023509	0.000878436	0.00279117	0.00776044	0.00101019	0.000467728	0.0285608	0.00324684	0.00259508	0.00450719	0.00454835	0.00497791	0.00309887	0.0026385	0.0236217	0	0	0	0	0	0.00104277	0.000233029	0.00197531	0.00700171	0.000637375	0.00360947	0.0139518	0.0018474	0.000645983	0.00184127	0.000350539	0.00151593	0.000937981	0.0029296	0.00128384
denovo_20634	k__Bacteria; p__Bacteroidetes; c__Bacteroidia; o__Bacteroidales; f__Bacteroidaceae; g__Bacteroides; s__NA; u__denovo_20634	0	0	0	0.000289399	0	0	0	0	0	0	0.000116207	0	0.0292182	0	0	0	0.000258681	0	0.000116932	0	0	0	0.000346707	0.000126343	0	0	0	0	0.0013395	0	0	0.51587	0	0	0	0	0	0	0.000349303	0.000126835	0	0	0	0	0.00011661	0.000351743	0.000820289	0
denovo_13166	k__Bacteria; p__Firmicutes; c__Clostridia; o__Clostridiales; f__Veillonellaceae; g__Megasphaera; s__NA; u__denovo_13166	0	0	0.000130698	0	0	0.0211019	0	0	0	0	0	0	0	0.00352636	0	0	0	0	0	0	0.00137366	0.000648771	0	0.000379029	0	0.000258239	0	0	0	0	0.000670907	0	0	0.00286762	0.0361195	0	0.00210051	0.00114728	0.0500668	0	0.000230925	0.0077518	0.0044881	0.000233693	0.0131769	0.00504165	0.000703105	0.0204248
denovo_11258	k__Bacteria; p__Firmicutes; c__Clostridia; o__Clostridiales; f__Veillonellaceae; g__Dialister; s__NA; u__denovo_11258	0	0	0	0	0	0	0	0	0	0	0.0710027	0	0.000117342	0.000146932	0	0	0	0	0	0	0	0	0	0	0	0	0	0	0	0	0	0.127236	0	0.000130346	0.016545	0.0159187	0	0	0.00675319	0.000126835	0.000115462	0	0.00184127	0.0143721	0	0.000117248	0.000117184	0.00875348
287608	k__Bacteria; p__Firmicutes; c__Clostridia; o__Clostridiales; f__Ruminococcaceae; g__Ruminococcus; s__NA; u_287608	0.00222016	0.000389892	0.00326746	0.00448569	0.0115739	0.00180138	0.00153462	0	0.000414345	0.014112	0.000697244	0	0.0072752	0.00146932	0.000219609	0.00432632	0.00336286	0.000757646	0.00140318	0.000913946	0.000999027	0.00237883	0.00392935	0.00126343	0.0085518	0.00154943	0.0233299	0.00369089	0	0	0	0	0	0.000782078	0.00302937	0.00348584	0.00023339	0.000637375	0.00116434	0.0029172	0.00508034	0.00077518	0.00138095	0.00292116	0.00303185	0.00199321	0.0022265	0.00326797
4375894	k__Bacteria; p__Firmicutes; c__Clostridia; o__Clostridiales; f__Lachnospiraceae; g__Roseburia; s__NA; u_4375894	0.040185	0	0.00209118	0.000868197	0.000229186	0.00218739	0.000895198	0	0	0.000699769	0.000232415	0	0.00246418	0.00323249	0.00197648	0.00823396	0.000258681	0.000757646	0.000116932	0.00114243	0.00312196	0.00346011	0.0048539	0.00555909	0.00153167	0.00322798	0.00236077	0.00196848	0	0	0	0	0	0.003389	0.00501012	0.000580974	0.012253	0.00191213	0.00186295	0.00456605	0.0070432	0.00155036	0.00241667	0.00105162	0.0205233	0.000703486	0.00281242	0.0026844
130864	k__Bacteria; p__Firmicutes; c__Bacilli; o__Lactobacillales; f__Lactobacillaceae; g__Lactobacillus; s__iners; u_130864	0.00555041	0	0	0	0	0	0	0	0.0306615	0	0	0	0	0	0	0	0	0.00227294	0.000350796	0	0	0	0	0.000126343	0	0	0	0	0	0	0	0	0	0.00795113	0.00256332	0	0	0	0.000232869	0	0.00254017	0.00077518	0	0	0	0	0	0.00338468
295074	k__Bacteria; p__Firmicutes; c__Clostridia; o__Clostridiales; f__NA; g__NA; s__NA; u_295074	0	0	0	0.00998427	0	0	0	0	0	0	0	0	0	0	0	0.000139559	0	0	0	0	0	0	0	0	0	0.0105878	0	0	0	0	0	0	0	0.00482281	0	0.00639071	0.00338416	0.00191213	0.00465737	0.00773691	0	0.00594304	0.145345	0.00666025	0.0083959	0.00457266	0.00527329	0
364563	k__Bacteria; p__Firmicutes; c__Clostridia; o__Clostridiales; f__Ruminococcaceae; g__Faecalibacterium; s__prausnitzii; u_364563	0.00466235	0	0.00313676	0.0013023	0.000802153	0.00398877	0.00383656	0.000472748	0	0.00466513	0.000697244	0.000399004	0.0156065	0.0023509	0.00219609	0.00279117	0.00168143	0.000631371	0.000467728	0.0233056	0.0081171	0.00324385	0.0115569	0.00252686	0.00970055	0.00451918	0.00402719	0.00356787	0.00468823	0	0	0	0.000626669	0.00104277	0.00139817	0.00383443	0.00291738	0.00739356	0.0037259	0.00304403	0.00404118	0.00335911	0.00310715	0.00186954	0.00349829	0.000351743	0.00328116	0.00455181
583245	k__Bacteria; p__Proteobacteria; c__Gammaproteobacteria; o__Oceanospirillales; f__Halomonadaceae; g__Halomonas; s__NA; u_583245	0.00754856	0	0.00705772	0.00506449	0.0159285	0.00193005	0.00537119	0	0	0.00139954	0.00557795	0	0.00152545	0.00484874	0.00834514	0.000837351	0.00206945	0.00757646	0.00713285	0.00137092	0.0297211	0.00562268	0.00392935	0.00151612	0.00255278	0.00916748	0.00916533	0.00282969	0	0	0	0	0	0.0122526	0.0127001	0.000697169	0.00280068	0.00395173	0.00209582	0.00114151	0.00334841	0.00155036	0.00218651	0.00911402	0.00186576	0.00785559	0.00234368	0.00256769
1082059	k__Bacteria; p__Proteobacteria; c__Alphaproteobacteria; o__Sphingomonadales; f__Erythrobacteraceae; g__Erythrobacter; s__nanhaisediminis; u_1082059	0.0148751	0.000584839	0.00104559	0.00853728	0.00309402	0.0106796	0.00281348	0	0	0.00198268	0.00267277	0	0.00398963	0.00323249	0.068518	0.00516367	0.0047856	0.0998829	0.00175398	0.00034273	0.000874149	0.0281134	0.000231138	0.000379029	0.000638194	0.00154943	0.00138869	0.000861209	0	0	0	0	0	0.0100367	0	0	0	0.00803093	0	0	0	0	0	0	0	0	0	0
264585	k__Bacteria; p__Firmicutes; c__Clostridia; o__Clostridiales; f__Ruminococcaceae; g__Oscillospira; s__NA; u_264585	0.00333025	0	0.00640422	0.00274929	0.000229186	0.00283074	0.0017904	0	0	0.0029157	0.000232415	0	0.00387229	0	0.0129569	0.000837351	0.000388022	0.000126274	0	0.00594065	0.00299708	0.00497391	0.0649498	0.00682252	0.00676485	0.00748892	0.00611022	0.0500731	0	0	0	0	0	0.000782078	0	0.00139434	0.00023339	0.0010198	0.000698606	0.000126835	0.0070432	0.000904376	0.0159961	0.000350539	0.012244	0.000234495	0.00632794	0.000116713
148729	k__Archaea; p__Crenarchaeota; c__Thaumarchaeota; o__Cenarchaeales; f__Cenarchaeaceae; g__Nitrosopumilus; s__pIVWA5; u_148729	0.00288621	0	0	0.0001447	0	0.00012867	0	0	0	0	0	0	0	0	0.140769	0	0	0.165293	0.00210478	0	0	0.00908279	0	0	0	0	0	0	0	0	0	0	0	0.000130346	0	0	0	0.00025495	0	0	0	0	0	0	0	0	0	0
102049	k__Bacteria; p__Actinobacteria; c__Actinobacteria; o__Bifidobacteriales; f__Bifidobacteriaceae; g__Bifidobacterium; s__NA; u_102049	0	0	0	0.0001447	0	0.00334542	0.000383656	0	0	0	0.000232415	0	0.000117342	0	0	0	0.00129341	0	0	0	0.000249757	0.000216257	0.000924552	0.000758058	0.000382916	0.000129119	0.000138869	0	0	0	0	0	0	0.000260693	0.000233029	0	0.000116695	0	0.000116434	0.00228302	0.000115462	0.00038759	0.00011508	0	0.00023322	0.000937981	0.000234368	0.000233426
184287	k__Bacteria; p__Firmicutes; c__Clostridia; o__Clostridiales; f__Ruminococcaceae; g__NA; s__NA; u_184287	0.0157632	0	0.0137233	0.0259012	0.000229186	0.00244473	0.00204617	0	0	0.00128291	0.000581037	0	0.000117342	0.00293863	0	0.00223294	0.000905385	0.00265176	0	0.0108531	0.00412099	0.00129754	0.00288922	0.00214783	0.00306333	0.00439006	0.00541588	0.0094733	0	0	0	0	0	0.0517475	0.000582572	0.00604213	0.0113194	0.00650123	0.00267799	0.0091321	0.00127009	0.00180875	0.0145	0.00268747	0.00571388	0.00281394	0.00328116	0.00151727
denovo_7427	k__Bacteria; p__Proteobacteria; c__Gammaproteobacteria; o__Enterobacteriales; f__Enterobacteriaceae; g__Shigella; s__NA; u__denovo_7427	0.0013321	0.00116968	0.00392095	0.00564328	0.0181057	0.00115803	0.00422022	0.000472748	0	0.00303233	0.00302139	0	0.0172493	0.0027917	0.000658827	0.023725	0.000646703	0.000378823	0.0126287	0.00159941	0.000874149	0	0.00369821	0.00252686	0.000382916	0.0046483	0.0156922	0.0210381	0	0	0	0	0	0.00443177	0.00710738	0.00127814	0.0148203	0.00025495	0.00151365	0.000507339	0.00127009	0.0037467	0.0323374	0	0.00151593	0.0022277	0.000585921	0.00128384
548032	k__Bacteria; p__Firmicutes; c__Clostridia; o__Clostridiales; f__Ruminococcaceae; g__Oscillospira; s__NA; u_548032	0.0026642	0.00233935	0.000522794	0.00680088	0.0017189	0.00373143	0.000511542	0	0.00290041	0.00198268	0.00244035	0.00678307	0.0492836	0.00191011	0.00263531	0.00390764	0.00388022	0.00189411	0.00105239	0.00068546	0.000999027	0.00821776	0.00681857	0.00252686	0.000638194	0.0196261	0.00111095	0.00184545	0	0	0	0	0	0.00221589	0.0016312	0.000813363	0.00385094	0.00331435	0.00116434	0.00646857	0.00103916	0.00452188	0.00460318	0.000467386	0.00524744	0.000586238	0.00937473	0.000816992
denovo_1266548	k__Bacteria; p__Proteobacteria; c__Gammaproteobacteria; o__Aeromonadales; f__Succinivibrionaceae; g__Succinivibrio; s__NA; u__denovo_1266548	0.00155412	0	0.0109787	0.0457251	0.000572966	0.00347409	0.0219963	0	0	0.00116628	0.000581037	0	0.00117342	0.00852203	0.00417257	0.00628014	0.00142275	0.00088392	0.000350796	0.0341587	0.0028722	0.00605519	0.00300479	0.0395454	0.0121257	0.00477742	0.00277737	0.00221454	0	0	0	0	0	0.000260693	0.00128166	0.000464779	0.00023339	0	0.000465737	0.000253669	0.00992976	0.00180875	0.00517858	0.000350539	0.000466439	0.000117248	0.000117184	0.00233426
denovo_84218	k__Bacteria; p__Firmicutes; c__NA; o__NA; f__NA; g__NA; s__NA; u__denovo_84218	0.00444033	0.00467871	0.0148996	0.0494873	0.000572966	0.00205872	0.0388772	0	0.00124303	0.00104965	0.000697244	0	0.000352026	0.00146932	0.00131765	0.00586146	0.00116407	0.000757646	0.000233864	0.00194214	0.00224781	0.014273	0.0015024	0.00922304	0.00204222	0.00361534	0.0179141	0.00147636	0	0	0	0	0	0.00351935	0.00139817	0.00499637	0.00361755	0.0225631	0.00186295	0.00418554	0.000923699	0.00516787	0.0050635	0.0017527	0.00128271	0.00164147	0.00152339	0.00198412
591439	k__Bacteria; p__Firmicutes; c__Clostridia; o__Clostridiales; f__[Mogibacteriaceae]; g__NA; s__NA; u_591439	0.0039963	0.00350903	0.0087568	0.00564328	0.00252105	0.00540414	0.0163693	0	0	0.00186605	0.0158042	0.00119701	0.0147851	0.00367329	0.000878436	0.00418676	0.00362154	0.00164157	0.00128625	0.00377003	0.00362147	0.0116779	0.00751198	0.0142768	0.00906235	0.0130411	0.0161088	0.00258363	0.000669748	0	0	0	0	0.00351935	0.0016312	0.00151053	0.00186712	0.00127475	0.00395877	0.00634173	0.000923699	0.00529706	0.00575398	0.00923087	0.00186576	0.00351743	0.00796852	0.00105042
366716	k__Bacteria; p__Firmicutes; c__Clostridia; o__Clostridiales; f__NA; g__NA; s__NA; u_366716	0.00155412	0.00565344	0.00300606	0.00347279	0.00756315	0.00334542	0.011126	0	0	0.00758083	0.000697244	0	0.000704052	0.00455488	0.00856475	0.00418676	0.0269029	0.00113647	0.00058466	0.021135	0.00824197	0.00410888	0.00392935	0.00404298	0.00433972	0.00180767	0.0022219	0.0140254	0	0	0	0	0	0.0016945	0.000466058	0.00580974	0.00256729	0.000892326	0.00232869	0.00837109	0.00323295	0.00297152	0.0168016	0.00280431	0.00489761	0.000703486	0.00304679	0.00186741
denovo_47	k__Bacteria; p__Bacteroidetes; c__Bacteroidia; o__Bacteroidales; f__Prevotellaceae; g__Prevotella; s__stercorea; u__denovo_47	0.000222016	0	0.00326746	0.000578798	0.000114593	0.00141537	0.00191828	0	0	0.000233256	0.00104587	0	0.000234684	0.000587726	0	0.0114438	0	0	0.000116932	0.0151944	0.000499514	0	0.00531617	0.00126343	0.000765833	0.000774716	0.00319398	0.0100884	0	0	0.000335453	0	0.000313334	0.000391039	0.00186423	0.000464779	0.00210051	0.00025495	0.000465737	0.000380504	0.018474	0.000904376	0.0398175	0.000116846	0.000699659	0.00164147	0.000820289	0.000350139
300650	k__Bacteria; p__Bacteroidetes; c__Bacteroidia; o__Bacteroidales; f__Prevotellaceae; g__Prevotella; s__copri; u_300650	0	0.000194946	0.000261397	0	0	0	0.000127885	0.329506	0	0	0	0	0.000117342	0.000440795	0	0.000139559	0.000905385	0	0	0	0.000249757	0.000216257	0	0	0.000255278	0.000129119	0.000138869	0.000369089	0.0113857	0.0312861	0.265679	0	0.0432401	0.000130346	0	0.00104575	0.00128365	0.00025495	0.000116434	0.000507339	0.000577312	0	0.000345239	0.000233693	0.00011661	0.000117248	0.000585921	0.000116713
denovo_6669	k__Bacteria; p__Proteobacteria; c__Gammaproteobacteria; o__Enterobacteriales; f__Enterobacteriaceae; g__NA; s__NA; u__denovo_6669	0	0	0.000130698	0.000434099	0.0034378	0.00012867	0.000255771	0	0.000414345	0.000349884	0	0.000399004	0.00750989	0.000587726	0	0.00558234	0	0	0.195627	0.00034273	0.000124878	0	0	0	0.000127639	0	0.00166642	0.00750482	0	0	0	0	0	0.000391039	0.000233029	0	0.00595145	0	0	0	0	0	0.00437302	0.000116846	0	0	0.000234368	0
345275	k__Bacteria; p__Proteobacteria; c__Gammaproteobacteria; o__Alteromonadales; f__HTCC2188; g__HTCC; s__NA; u_345275	0.013765	0	0.000522794	0.00651148	0.00355239	0.0142824	0.00294136	0	0	0.00303233	0.00232415	0	0.00481102	0.00191011	0.12364	0.00516367	0.0041389	0.0761434	0.00128625	0.000114243	0.00074927	0.022707	0	0.000379029	0.000510555	0.000387358	0.000416606	0.00012303	0	0	0	0	0	0.00990632	0	0	0	0.00841336	0	0	0	0.000129197	0	0	0	0	0	0
559632	k__Bacteria; p__Proteobacteria; c__Gammaproteobacteria; o__Vibrionales; f__Vibrionaceae; g__Vibrio; s__NA; u_559632	0.0188714	0.00662817	0.000261397	0.00882667	0.00527129	0.0077202	0.00306925	0	0	0.00303233	0.0015107	0	0.00481102	0.00308556	0.0667611	0.00418676	0.00310418	0.0949582	0.00058466	0.000456973	0.000874149	0.0242208	0.000346707	0.000252686	0.000255278	0.000903836	0.000555475	0.000492119	0	0	0	0	0	0.0160326	0	0	0	0.00586385	0	0	0.000115462	0.000129197	0	0	0	0	0	0
569244	k__Bacteria; p__Tenericutes; c__Mollicutes; o__RF39; f__NA; g__NA; s__NA; u_569244	0.00155412	0	0.000392095	0.001447	0.000458373	0	0.000255771	0	0.0161594	0	0	0	0	0.00705271	0.00197648	0.000139559	0	0	0	0.000114243	0.00686831	0.00432514	0.000462276	0.000252686	0.000765833	0.00180767	0.0188861	0.00233757	0	0	0	0	0	0.0036497	0.000815601	0.00151053	0.0921891	0.0158069	0.00151365	0.00722958	0.000808237	0.00258393	0.0100119	0.0017527	0.00373151	0.00175871	0.00304679	0.000583565
3439403	k__Bacteria; p__Bacteroidetes; c__Bacteroidia; o__Bacteroidales; f__Bacteroidaceae; g__Bacteroides; s__NA; u_3439403	0.00777058	0.00116968	0.000914889	0.00274929	0.0294505	0.0012867	0.00255771	0	0.000828689	0.0474677	0.0031376	0.0131671	0.0289835	0.000587726	0.000439218	0.00139559	0.00155209	0.00126274	0.00947149	0.000228487	0.000249757	0	0.00115569	0	0.000255278	0.00348622	0.000694343	0.00024606	0	0	0	0.0129833	0	0.000651732	0.00151469	0.000697169	0.000350085	0.00178465	0.000815041	0.000634173	0.000692774	0.000129197	0.000575398	0.00736133	0.00128271	0.000820733	0.0181635	0.000700278
denovo_751	k__Bacteria; p__Firmicutes; c__Clostridia; o__Clostridiales; f__Veillonellaceae; g__Megasphaera; s__NA; u__denovo_751	0	0	0.000653492	0.0001447	0	0.00115803	0	0.0137097	0	0	0	0	0.00129076	0.000440795	0	0	0	0	0	0	0.000249757	0	0.000115569	0.00341126	0.000127639	0.000387358	0	0	0	0	0	0	0	0.00117312	0.0016312	0.000580974	0.000816866	0.0005099	0.00128078	0.000887843	0.000115462	0.0516787	0.000230159	0.0108667	0.00104949	0.0538166	0.0624591	0.00116713
denovo_9203	k__Bacteria; p__Firmicutes; c__Clostridia; o__Clostridiales; f__Veillonellaceae; g__Megasphaera; s__NA; u__denovo_9203	0	0	0	0	0	0.0150544	0	0.000472748	0	0	0	0	0	0.00382022	0	0	0	0	0	0	0	0	0	0	0	0	0	0	0	0	0	0	0	0.000651732	0.0381002	0	0.00291738	0.00637375	0.0386562	0.000253669	0.000461849	0.0174415	0.00402778	0.000116846	0.00291524	0.000820733	0.0124215	0.015873
340261	k__Bacteria; p__Firmicutes; c__Clostridia; o__Clostridiales; f__Ruminococcaceae; g__NA; s__NA; u_340261	0	0	0.000522794	0.0625102	0.00206268	0.00090069	0	0	0	0.00104965	0.000348622	0	0.00058671	0.00411408	0.000439218	0.00139559	0.00465626	0.00101019	0.000233864	0.000228487	0.00536977	0.000216257	0.000231138	0.000505372	0.00574374	0.00245327	0.0131925	0.00012303	0	0	0	0	0	0.00195519	0	0.00360204	0.0298739	0.0015297	0.00302729	0.0627832	0	0.0037467	0.00897621	0.00572548	0.00466439	0.00211046	0.00351552	0
355291	k__Bacteria; p__Bacteroidetes; c__Bacteroidia; o__Bacteroidales; f__Bacteroidaceae; g__Bacteroides; s__NA; u_355291	0	0.0573142	0.000130698	0.00564328	0.00148971	0.00025734	0.00370868	0.00141825	0.173196	0.00489838	0.000232415	0.000798008	0.0014081	0.00426102	0.000439218	0.000139559	0.000388022	0	0.0109916	0.000114243	0.00162342	0.000648771	0.00127126	0.000126343	0	0.000129119	0.000694343	0.00332181	0	0	0	0	0	0.000391039	0	0.00127814	0.0217053	0.0035693	0.00186295	0.00126835	0.00542673	0.00258393	0.00138095	0.0200976	0.00862912	0.00152422	0.0187495	0.000116713
denovo_107575	k__Bacteria; p__Firmicutes; c__Clostridia; o__Clostridiales; f__NA; g__NA; s__NA; u__denovo_107575	0	0	0	0.0149041	0	0	0	0	0	0	0	0	0	0	0	0	0	0	0	0	0	0	0	0.000126343	0	0.0206591	0	0	0	0	0	0	0	0.00469247	0	0.0044154	0.00490119	0.00267698	0.00395877	0.00558073	0	0.00439269	0.12348	0.00397278	0.0071132	0.00363468	0.00480455	0
denovo_2408854	k__Bacteria; p__Actinobacteria; c__Acidimicrobiia; o__Acidimicrobiales; f__ZA3409c; g__NA; s__NA; u__denovo_2408854	0.00688251	0	0	0.00390689	0.00194808	0.0225172	0.000767312	0	0	0.00279908	0.00244035	0	0.00457634	0.00146932	0.214338	0.00432632	0.00245747	0.0732391	0.000116932	0	0	0.0015138	0	0	0.000127639	0.000129119	0.000138869	0.00012303	0	0	0	0	0	0	0	0	0	0.000382425	0	0	0	0	0	0	0	0	0	0
denovo_85208	k__Bacteria; p__Firmicutes; c__Clostridia; o__Clostridiales; f__Lachnospiraceae; g__Roseburia; s__inulinivorans; u__denovo_85208	0.00865864	0	0.00235257	0.0011576	0.000458373	0.00090069	0.000511542	0	0	0.000466513	0.000232415	0	0.00352026	0.000587726	0.000658827	0.00655925	0.000388022	0	0.000233864	0.00605489	0.00137366	0.00432514	0.0048539	0.00492738	0.00319097	0.0125246	0.00097208	0.000984239	0	0	0	0	0.000313334	0.00351935	0.00337892	0.000813363	0.019138	0.0025495	0.00139721	0.0116688	0.00531127	0.000516787	0.00195635	0.00116846	0.00466439	0.000937981	0.00234368	0.00326797
844006	k__Bacteria; p__Firmicutes; c__Clostridia; o__Clostridiales; f__Ruminococcaceae; g__NA; s__NA; u_844006	0.00199815	0.0167654	0.000261397	0.010129	0.000229186	0.00115803	0.0180318	0.00236374	0.0037291	0	0	0	0	0.00132238	0.000439218	0.000697793	0.000388022	0.00113647	0.000350796	0.00102819	0.00362147	0.00475765	0.000231138	0.0103601	0.000510555	0.00296975	0.00291624	0.000738179	0	0	0	0	0.000313334	0.0036497	0.00221377	0.00464779	0.0198382	0.0112178	0.00163008	0.00849792	0.00173194	0.0074934	0.00909129	0.0017527	0.00209898	0.00117248	0.00316397	0.00315125
338177	k__Bacteria; p__Firmicutes; c__Clostridia; o__Clostridiales; f__Lachnospiraceae; g__Roseburia; s__faecis; u_338177	0	0	0.000261397	0	0.000114593	0.00025734	0.000127885	0.00330924	0.000414345	0	0	0	0	0	0	0.000418676	0.000646703	0	0	0	0.000249757	0	0	0.000126343	0	0	0	0.000984239	0.00401849	0.00440649	0.000670907	0.00403925	0	0	0	0.000116195	0.00046678	0	0.000116434	0.000126835	0.000346387	0.000516787	0	0.000116846	0.000699659	0.000117248	0	0.000233426
813479	k__Bacteria; p__Actinobacteria; c__Actinobacteria; o__Bifidobacteriales; f__Bifidobacteriaceae; g__Bifidobacterium; s__NA; u_813479	0.000222016	0	0	0	0	0.00115803	0	0	0	0	0.000348622	0	0	0	0	0	0	0	0	0	0	0.000648771	0.000231138	0	0	0.000774716	0	0	0.0341571	0.000881298	0	0	0	0	0	0	0	0.000382425	0	0	0	0.000258393	0	0	0.00011661	0	0	0
denovo_105797	k__Bacteria; p__Firmicutes; c__Clostridia; o__Clostridiales; f__Veillonellaceae; g__Dialister; s__NA; u__denovo_105797	0	0	0.000130698	0	0	0.00012867	0	0	0	0.00151617	0	0	0	0	0	0	0	0	0	0	0.000124878	0.00367637	0	0	0.000127639	0	0	0.000984239	0	0	0	0	0	0.00325866	0.00279635	0.0044154	0.00338416	0.0035693	0.000116434	0.000634173	0.00161647	0.00038759	0.00172619	0.000701079	0.144596	0.0022277	0.00398426	0.00291783
denovo_19987	k__Bacteria; p__Bacteroidetes; c__Bacteroidia; o__Bacteroidales; f__Bacteroidaceae; g__Bacteroides; s__NA; u__denovo_19987	0.00111008	0	0.000392095	0.000434099	0.00710478	0.00025734	0.000255771	0	0	0.00443187	0.000232415	0.0790028	0.0126729	0.000440795	0	0.00125603	0.000388022	0.000631371	0.000116932	0	0.000124878	0.000216257	0.0596336	0.000379029	0.000127639	0.000129119	0.000138869	0.00024606	0	0.000440649	0	0.0118292	0	0.000391039	0.000116514	0.00023239	0.000350085	0.00025495	0.00465737	0.000253669	0.000115462	0.000129197	0.000230159	0.00210324	0.00011661	0.00187596	0.0632794	0.000466852
4359258	k__Bacteria; p__Cyanobacteria; c__4C0d-2; o__YS2; f__NA; g__NA; s__NA; u_4359258	0	0	0	0.00752438	0.000916746	0.00051468	0	0	0	0.000583141	0.000348622	0	0.000352026	0.000587726	0.000878436	0.0203756	0.000517363	0.000505097	0.000116932	0.000114243	0.000124878	0	0.000231138	0.00138977	0	0.00697245	0.00458267	0	0	0	0	0	0	0.00260693	0.000116514	0.00197531	0.00221721	0.00140223	0.00326016	0.00380504	0.000230925	0.00167956	0.0858494	0.00140216	0.00268202	0.00140697	0.00140621	0
99414	k__Bacteria; p__Firmicutes; c__Clostridia; o__Clostridiales; f__Christensenellaceae; g__NA; s__NA; u_99414	0.00688251	0.0296318	0.0209118	0.0306763	0.00148971	0.00102936	0.00242982	0	0	0.000816397	0.000581037	0	0.000938736	0.000146932	0.000219609	0.0073966	0.00181077	0.000378823	0.000116932	0.00159941	0.00362147	0.0123266	0.00254252	0.0017688	0.0510555	0.00916748	0.0176363	0.00565937	0	0	0	0	0	0.000260693	0.000932115	0.000580974	0.00046678	0.00025495	0.000698606	0.0101468	0.00173194	0.00490947	0.00655954	0.000817925	0.0023322	0.00140697	0.000937473	0.000700278
denovo_87499	k__Bacteria; p__Firmicutes; c__Clostridia; o__Clostridiales; f__Lachnospiraceae; g__Lachnospira; s__NA; u__denovo_87499	0	0	0	0	0.000114593	0	0	0	0	0	0	0	0	0.000146932	0	0	0	0	0	0	0	0	0	0.000126343	0	0	0	0	0	0	0	0.552223	0	0	0.000582572	0	0	0	0	0	0	0.000129197	0	0	0	0	0	0
denovo_87512	k__Bacteria; p__Firmicutes; c__Clostridia; o__Clostridiales; f__Lachnospiraceae; g__Dorea; s__longicatena; u__denovo_87512	0.00177613	0	0.00562003	0.00188109	0.000687559	0.00193005	0.00242982	0.000945497	0	0.00104965	0.0106911	0	0.00750989	0.00220397	0	0.00334941	0.00297484	0.000505097	0.000701592	0.00297033	0.00162342	0.0015138	0.00751198	0.000884401	0.00702013	0.00180767	0.0106929	0.00442907	0.058268	0.00132195	0.0174436	0.000288518	0	0.00234623	0.00279635	0.00639071	0.0072351	0.00178465	0.000465737	0.0144592	0.00300202	0.00258393	0.00253175	0.001519	0.00489761	0.00691761	0.00468736	0.00478524
[truncated: 1,357 more rows]
[truncated: 11 more columns]
