# Supplementary material for: Alterations in the gut bacterial microbiome in fungal Keratitis patients
Source: PLoS One. 2018 Jun 22;13(6):e0199640. doi: 10.1371/journal.pone.0199640 (PMC6014669; doi:10.1371/journal.pone.0199640)
Supplement: S8 Table — (XLSX) [file pone.0199640.s008.xlsx]

## Sheet: Reads_Summary
S8 Table. Details of sequencing reads for 63 bacterial microbiomes
Sample	Total High Quality Reads (Q>=25)	Total Reads Assigned to OTUs	% Reads Assigned to OTUs
FK003	450417	389642	86.5069
FK004	512962	460688	89.8094
FK006	765120	566660	74.0616
FK010	691087	499675	72.3028
FK011	872652	719784	82.4824
FK012	777182	683554	87.9529
FK013	781950	511795	65.4511
FK015	211529	141924	67.0943
FK018	241345	160985	66.7033
FK024	857426	669191	78.0465
FK025	336818	148120	43.9763
FK026	860531	497875	57.8567
FK030	250624	189678	75.6823
FK031	852210	606713	71.1929
FK034	680589	547045	80.3782
FK036	455355	379578	83.3587
FK039	716545	542781	75.7497
FK040	773152	640329	82.8206
FK043	791927	607470	76.7078
FK044	855198	696468	81.4394
FK048	875325	627366	71.6724
FK050	800779	718535	89.7295
FK051	462413	398762	86.235
FK053	865284	646380	74.7015
FK055	791496	604101	76.3239
FK056	783461	617063	78.7612
FK058	774477	601701	77.6913
FK059	720105	596149	82.7864
FK061	812811	616165	75.8067
FK065	149310	104781	70.1768
FK066	226938	162384	71.5543
FK076	253564	120611	47.5663
HC001	298104	192367	64.5302
HC002	346599	240206	69.3037
HC003	319148	226927	71.104
HC005	767187	638142	83.1795
HC006	858263	644453	75.0881
HC007	860624	546771	63.5319
HC009	856934	659658	76.9789
HC010	784467	664862	84.7533
HC011	858853	571988	66.5991
HC012	788428	592953	75.207
HC013	866083	671748	77.5616
HC014	774014	657230	84.9119
HC015	868964	620214	71.374
HC016	855824	656653	76.7276
HC017	857561	701649	81.8191
HC018	852896	686361	80.4742
HC019	853358	642248	75.2613
HC020	856802	552271	64.4572
HC021	777315	652408	83.931
HC022	789225	641147	81.2375
HC024	849588	619698	72.941
HC025	859998	656900	76.3839
HC026	779853	567091	72.7177
HC027	781136	562707	72.037
HC028	856636	662892	77.3832
HC029	861577	653941	75.9005
HC031	862972	662089	76.722
HC033	378155	157296	41.5956
HC034	117666	71234	60.5392
HC035	292611	150492	51.4307
HC036	490047	163850	33.4356
