# Supplementary material for: Alterations in the gut bacterial microbiome in fungal Keratitis patients
Source: PLoS One. 2018 Jun 22;13(6):e0199640. doi: 10.1371/journal.pone.0199640 (PMC6014669; doi:10.1371/journal.pone.0199640)
Supplement: S9 Table — Only those phyla having mean abundance > 1% are included in the table. (XLSX) [file pone.0199640.s009.xlsx]

## Sheet: Family.Matrix.Complete(%abun)
Family	FK003	K_004_F	FK006	FK010	FK011	FK012	FK013	FK015	FK018	FK024	FK026	FK030	FK031	FK034	FK036	FK039	FK040	FK043	FK044	FK048	FK050	FK051	FK053	FK055	FK056	FK058	FK059	FK061	K.065.F	K.066.F	HC001	HC002	HC003	HC005	HC006	HC007	HC009	HC010	HC011	HC012	HC013	HC014	HC015	HC016	HC017	HC018	HC019	HC020	HC021
f__Ruminococcaceae	6.86586	16.061	20.1068	12.1601	10.5719	12.9163	22.3386	1.59978	8.15803	9.67477	3.02976	21.8407	11.0677	4.06809	4.50813	11.0008	7.20246	1.30265	0.867986	11.2411	21.214	18.1993	14.4283	17.0655	24.4165	14.4211	25.6943	7.02992	2.11372	0.580775	0.772214	0.255338	0.546768	10.0768	3.18212	8.27086	14.8709	24.6124	8.98221	16.9272	6.39511	16.9435	10.7399	20.2635	10.4927	5.46057	9.33149	11.9113	22.2913
f__Veillonellaceae	6.33679	10.2622	12.2606	6.62536	8.30858	41.7897	2.56091	6.25446	0.686155	1.44899	4.71163	2.96779	3.54455	34.1735	3.03478	5.63579	7.17233	0.927863	0.388916	2.06438	17.7869	12.3238	2.50034	8.47004	8.64817	13.4798	5.81776	2.06789	0.0267899	0.00484714	17.7244	3.86354	10.5647	13.8088	23.3587	4.08982	11.7799	21.7665	25.7134	20.7202	17.0285	24.5027	11.6055	11.7292	17.8346	36.3952	16.3195	28.2684	36.4412
f__Lachnospiraceae	19.4691	1.91398	7.53555	4.18876	9.52453	8.8606	6.03274	3.6274	8.43647	8.25342	2.48405	5.05418	4.28028	4.02372	5.22911	7.72959	13.074	1.33295	0.602901	13.2362	24.2599	11.3957	9.6069	9.90984	11.8179	10.1428	6.44309	15.86	0.601433	3.86669	2.21735	19.6908	2.13913	8.20817	14.3841	7.58473	14.3048	8.28932	10.1894	20.6491	8.31675	10.3169	10.5023	10.3048	20.4411	3.9224	7.03855	6.63339	8.78614
f__Prevotellaceae	0.945568	5.44192	3.68661	0.72509	0.326247	3.74738	1.61033	44.7333	0.353436	0.271277	1.0153	0.0199502	0.671431	5.50362	1.8401	9.88884	18.3668	0.172112	0.182882	4.0369	2.00992	4.49663	6.75385	8.46031	10.7517	1.89212	3.37645	7.32015	61.8579	62.4629	34.0492	0.0236585	44.3534	11.8417	0.823291	26.9779	17.3416	6.81342	0.703264	4.21548	14.7085	1.79906	8.12335	4.0208	4.14886	0.793414	3.1035	1.23564	1.16426
f__Bacteroidaceae	11.8344	8.04835	6.59635	2.8801	24.3999	0.878816	4.52932	0.602754	26.741	22.8898	1.33441	29.2989	28.9649	0.544088	0.800914	1.55105	2.2081	0.483757	10.4674	0.366264	0.259622	2.28584	9.7739	0.577767	0.771832	2.61273	2.83181	1.1582	1.40111	1.57444	0.0479698	43.4926	0.0144134	1.16139	20.0717	2.66318	0.889567	2.66793	8.0094	1.2393	0.904994	1.91883	0.808319	10.1565	2.60903	11.4815	25.301	1.72619	0.610435
f__Enterobacteriaceae	1.97839	1.25623	1.6319	3.04868	7.50861	1.21516	4.40885	3.63591	16.9504	1.4231	1.16498	6.06007	6.31675	2.1881	0.461398	9.22036	0.537799	0.661425	57.1634	1.23257	3.27918	2.89287	10.4322	1.59874	2.56031	2.35656	7.34851	9.63385	0.00736722	0.137482	0.0486407	0.0351992	0.174841	6.24098	2.63707	0.934671	7.73724	1.54309	1.92908	0.717377	1.33405	2.0749	12.984	5.04858	1.33996	1.11116	2.44294	6.51667	4.31743
f__NA	25.4879	2.57232	7.60377	4.35372	6.81727	3.59954	5.64473	0.606063	0.813773	1.08651	0.620779	0.282096	1.02416	0.988262	3.73708	5.33756	1.38873	1.7816	0.404234	3.78534	3.39507	6.1404	2.12878	4.18789	5.88619	3.3287	10.8456	2.53405	0.160739	0.124263	0.383088	0.0937683	0.124394	5.24227	0.866984	2.63228	3.50622	6.52379	1.23875	4.84128	1.08662	5.03789	6.46989	3.74434	2.94288	1.15325	1.23993	1.27206	1.9377
f__Succinivibrionaceae	1.08011	0.000194946	3.15911	30.2031	0.221509	1.34473	5.6033	0	0	0.336939	0.138287	0	0.262259	20.2733	7.07646	3.46315	0.419193	0.278687	0.061974	30.8523	0.636131	4.8913	1.06601	20.3854	3.7573	1.2256	0.625603	1.12708	0.0127252	0.0211512	0	0	0.000313334	0.208815	0.193414	0.610487	0.176443	0.234044	0.242882	0.381519	16.8707	7.31653	3.84492	0.128648	0.409767	0.117834	0.174487	0.850255	0.495037
f__Bifidobacteriaceae	2.95926	0.137437	0.922862	0.89352	2.02188	6.83958	1.1566	0.00141825	0.0397771	0.325742	34.6221	0.0135661	2.0678	0.312817	0.531673	0.950394	1.69139	0.565456	0.160314	0.192271	0.914235	2.63358	1.70476	1.06419	0.872794	9.49428	0.497705	0.347067	3.64744	0.0519966	0.0935915	0.00115407	0.00156667	2.06442	3.61917	0.712158	0.235724	1.09973	1.37835	0.709133	0.578005	7.7779	1.02294	1.54085	14.0341	10.644	2.07381	0.77124	1.88289
f__Erysipelotrichaceae	0.929805	0.108585	1.70052	0.376364	0.15768	0.483413	1.81968	0.313905	0.00994427	0.155349	0.193718	0.00798008	0.417268	0.99649	0.391343	0.347361	25.2968	0.18878	0.0316886	0.558193	2.70199	7.03959	3.13377	0.557173	1.20108	7.97893	1.915	0.414118	0	0	0.247565	0.00577036	3.238	15.4721	0.253069	0.289906	0.379959	0.506841	0.552481	0.474235	3.65796	0.835127	0.606354	1.89724	0.355543	1.59492	2.04791	0.470587	1.8187
f__Cenarchaeaceae	1.65713	0	0.00182978	0.0276376	0.00618803	0.0442625	0.0070337	0	0	0.00606466	0.00813451	0	0.00668849	0.00602419	40.4179	0.00418676	0.0135808	56.1899	0.196446	0.000228487	0.00149854	2.20409	0.000577845	0.000126343	0.00216986	0.00103296	0.00305511	0	0	0	0	0	0	0.0736457	0.000116514	0.000116195	0	0.0762301	0.000116434	0.000126835	0	0.00193795	0.00011508	0.00350539	0.000349829	0.00328293	0	0.000116713	0
f__Clostridiaceae	1.21421	0.0848016	1.74156	0.945178	5.64165	1.56231	0.452459	0.126697	0.0389484	0.256115	0.239155	0.0554616	0.565588	0.976948	1.44327	0.359224	1.60706	0.255453	0.0644295	0.537972	4.80744	1.37085	4.70632	0.627293	0.639853	1.48526	2.04067	0.484122	0.00669747	0.00969428	0.106003	0.286787	0.302994	0.692921	0.515809	0.379841	0.185779	0.47204	0.231937	0.83064	0.571885	0.441723	0.517858	1.65723	1.08109	0.931767	0.865287	0.62955	1.50943
f__[Paraprevotellaceae]	0.338575	1.36716	1.46918	0.121548	0.0684122	0.443139	0.334292	0.00472748	0.123889	0.126775	0.179424	0.00359104	0.134826	2.30021	0.17964	1.86436	0.0327232	0.0348517	0.0370674	1.67275	0.793602	1.00732	0.823776	0.404803	0.744262	0.30356	2.40284	4.29792	0.0221017	2.66681	5.93652	0.00288518	6.13508	1.99247	0.299792	0.447466	0.503189	1.63334	0.161145	0.4131	3.95389	0.878666	0.833176	0.109018	1.38999	0.61215	0.212338	0.753733	0.426468
f__Streptococcaceae	0.393857	0.128275	0.47535	0.23832	0.5112	0.538613	0.172773	0.251029	0.036048	0.198384	2.14321	0.0303243	0.140458	0.389075	0.110902	1.76165	0.45709	0.0632634	0.0362489	0.131723	1.09643	0.768577	0.391894	0.430451	2.7376	0.29039	0.236771	21.2228	0	0.000440649	0.594088	0.287941	0.0786469	0.743886	0.645956	0.14443	0.211568	1.71225	1.84665	0.596757	0.258405	1.86521	0.212897	0.256127	0.702807	0.774186	0.140504	0.0819326	0.271962
f__Porphyromonadaceae	0.169177	0.639619	0.671529	0.652161	3.2352	0.254895	0.89328	0.127642	0.491827	0.125142	0.311668	6.25239	0.706399	0.16618	0.226856	0.380158	0.158701	0.080563	10.3716	0.0984777	0.083169	0.527018	1.53915	0.130386	0.250427	1.63995	0.38786	0.129796	0.0100462	0.00308454	0.0107345	0.781306	0.00250667	0.191609	0.80826	0.35788	0.685	0.555154	0.383768	0.183403	0.061426	0.386298	0.206798	1.80528	0.148794	0.628564	0.46194	0.20915	0.134437
f__Fusobacteriaceae	1.73239	0.000779785	0.036857	0.162787	0.119406	0.146426	0.0120212	0	0.000414345	27.1092	0.0825072	0.0514715	7.73976	0.0927138	0.053365	0.153933	0.152881	0.164662	0.049813	0.118242	0.0288469	0.0845564	0.816379	0.0414405	0.0508002	0.0491945	0.138869	0.278047	0	0.00132195	0	0	0	0.0804237	0.0212056	0.00964417	0.000700171	0.00114728	0.00675319	0.00837109	0.233234	0.00219634	0.00103572	0.00210324	0.272983	0.00457266	0.0793336	0.0549719	0.00630375
f__Coriobacteriaceae	0.653173	1.16519	1.09551	0.407329	0.230676	0.428986	1.50214	0.0146552	0.0567652	0.119777	3.86459	0.00119701	0.460685	0.813413	0.204017	0.435004	0.2667	0.186002	0.0527363	0.587325	2.03065	0.699807	1.11016	0.497539	0.838714	1.45427	2.69475	0.261931	0.203603	0.0193886	0.0587043	0.00230814	2.35847	1.46887	0.375642	0.252956	0.220904	0.514362	0.355358	0.403334	0.206216	0.222735	0.522806	0.55467	0.377816	2.74195	1.06919	0.20238	0.292931
f__Verrucomicrobiaceae	0.00888066	30.8652	0.158799	0.590085	0.0551193	0.0252193	0.0102308	0.000472748	0.00290041	3.42968	0.0165014	0.0323193	0.177773	0.0168971	0.0742278	0.0228876	0.0203065	0.0275278	0.0128625	0.00319881	0.00249757	0.0149217	0.018491	0.0026532	0.00446736	0.00852188	0.0417995	0.0529028	0.00468823	0.00616909	0	0	0	0.00886355	0.0234194	0.0375309	0.00420102	0.00866831	0.00395877	0.0209277	0.0974502	0.0100773	0.0132342	0.0407794	0.0794113	0.00867632	0.156558	0.0208916	0.0194258
f__Alcaligenaceae	0.401184	0.413676	0.165464	0.270154	0.189652	1.00414	0.745316	0	0.0111873	0.109281	0.107376	1.05896	0.86129	0.653405	0.337319	0.47729	1.84466	0.116299	0.0501638	0.178562	0.464423	0.729435	0.600265	0.239546	0.214178	0.155202	0.702814	0.222192	0.000669748	0	1.44245	0.0170226	0.183927	0.340465	1.16293	1.43745	0.0947564	0.475355	0.15707	0.201794	0.528702	0.431388	0.152826	0.248182	0.588879	0.138938	0.280422	0.811623	0.329339
f__Lactobacillaceae	0.151859	0.0300217	0.145075	0.188254	0.897494	0.145397	0.125328	0	0.0306615	0.061463	1.08596	1.79033	0.0952817	1.28918	0.0592944	1.26314	0.0741122	0.0779112	0.0410431	0.0394139	2.29676	0.373692	0.188609	0.204676	0.0529701	0.367216	0.0759611	0.0397386	0.000669748	0.000440649	0.217709	0.42239	0.358141	0.511479	0.903569	0.217981	1.93154	0.378474	2.62233	0.17592	0.16742	0.245344	0.279758	0.207169	0.591328	0.5146	0.287921	1.02906	0.475483
f__S24-7	0.218908	0.113459	0.511031	0.0652595	0.0868617	0.188888	0.267792	0.323833	0.000414345	0.0356882	0.0455533	0	0.0518652	0.088012	0.0489728	2.1051	0.0346633	0.0301795	0.0133302	0.206438	0.314694	1.46449	0.365198	0.620976	0.733029	0.800669	3.73209	0.474526	0.0013395	0.00484714	0.0405899	0	0.105907	0.556057	0.0615196	4.61921	1.23837	1.28648	0.156022	0.122269	0.0526508	0.483583	0.154667	0.1734	0.675404	0.170478	0.169214	0.159663	0.200305
f__Desulfovibrionaceae	0.312599	1.22933	1.01252	0.315879	0.0966021	0.168172	3.02961	0.0174917	0.448735	0.0622794	0.062752	0.00877809	0.128372	0.0781676	0.0748866	1.4228	0.150035	0.0463427	0.0231525	0.196498	0.160344	0.508204	0.222124	0.241947	0.521021	1.94247	1.76669	0.422361	0	0	0	0	0.000313334	0.186265	0.0880849	0.16244	0.293838	0.659939	0.109681	0.434536	0.125277	0.608904	0.575628	0.299945	0.207099	0.294878	0.106872	0.198996	0.0867087
f__Rikenellaceae	0.0563922	0.56047	0.0761972	1.51414	0.043087	0.162382	0.0774986	0.060039	1.15726	0.0674111	0.0744889	0.501947	0.143157	0.0908037	0.0882828	0.103692	0.164263	0.017047	0.0111085	0.0329021	0.0228527	0.273565	0.105746	0.0795961	0.0786255	0.827526	0.0787385	0.0317417	0.0415243	0.00264389	0.00536725	0.000288518	0.00250667	0.102583	0.0538297	0.278519	0.0535631	1.61791	0.236711	0.134698	0.0464159	0.0620144	0.120373	0.728654	0.202085	0.106578	0.658223	0.209033	0.047857
f__Spirochaetaceae	0.0188714	0	0.110832	0.0309657	0.0493897	0.0252193	0.148091	0	0	0.0144619	0.0194066	0	0.0161932	0.0139585	0.010102	9.75654	0.0172023	0.0141427	0.00502808	0.0219347	0.00874149	0.00865028	0.0191845	0.0697414	0.0102111	0.0188514	2.04429	0.0130412	0	0	0	0	0	0	0	0.0022077	0	0	0.0451765	0	0	0.00697662	0	0.0222008	0	0	0.00187495	0.00245097	0
f__Pasteurellaceae	0.113006	0.000779785	0.156707	0.0166405	0.0168452	0.0294654	0.0221242	2.41622	0.000414345	0.222293	0.0300977	0.00239402	0.032269	0.0330596	0.0340394	0.0671277	0.0412597	0.00997567	0.00198784	0.102133	0.299708	1.36653	0.730858	0.0899562	0.593393	0.0782464	0.0583248	0.0943639	0	0	0.428039	0.00346221	0.00846002	0.210249	0.531189	0.131416	0.0347751	0.279043	1.17517	0.124171	0.223304	0.168472	0.0764128	0.22306	0.419212	0.193576	0.0745291	0.180905	0.0535176
f__Marine group II	0.104348	0	0.000392095	0.00231519	0.00160431	0.00720552	0.000383656	0	0	0.000466513	0.00197552	0	0.0014081	0.000881589	4.21407	0.000837352	0.00194011	5.74889	0.0084191	0.000456973	0.000374635	0.424945	0.000115569	0.000252686	0.000893471	0.000129119	0.000833212	0.00012303	0	0	0	0	0	0.00860286	0	0	0	0.00548143	0	0	0	0.000129197	0	0	0	0	0	0	0
f__[Barnesiellaceae]	0.0439593	0.0140361	0.0543706	0.0140359	0.0258981	0.0290794	0.00409233	0.00898222	0.313245	0.00174942	0.0228928	0	0.0972765	0.000293863	0.0197648	0.000837352	0.00607901	0.014269	0.00198784	0.00137092	0.00199805	0.0540642	0.10251	0.00277955	0.00816888	0.00284063	0.0302734	0.00516725	0.00401848	0.000440649	0	0	0	0.321564	0.0370516	0.0599565	0.0336082	0.222062	0.0443615	0.111107	0.0187049	0.0842362	0.0577699	1.26054	0.160921	0.388559	1.06298	0.0231092	0.0144086
f__Methanobacteriaceae	0.00199815	5.02318	0	0.000289399	0.000229186	0.00398877	0.114074	0.00992772	0.181897	0	0	0	0	0	0.000658827	0	0.00232813	0.00101019	0	0.000228487	0.000124878	0.000216257	0	0.0154138	0.000382916	0.000129119	0.022219	0.00012303	0	0	0	0	0	0.00391039	0	0.000813363	0.00653493	0.0005099	0.00605459	0.260138	0	0.000129197	0.000230159	0	0.00023322	0	0.000234368	0	0.000514592
f__Turicibacteraceae	0.0830342	0	0.0867838	0.00289399	0.00595885	0.00167271	0.00485965	2.2933	0.00621517	0.00594804	0.00383484	0	0.0294528	0.0173379	0.00900396	0.0108856	0.000258681	0.00315686	0.00514501	0.021135	0.583557	0.286324	0.898202	0.0675935	0.0352283	0.042222	0.0849876	0.0222684	0	0	0.079167	0	0	0.0357149	0.015846	0.00255628	0.0047845	0.0175916	0.00547241	0.0065954	0.00865968	0.0250641	0.00391271	0.0583064	0.00548066	0.0249737	0.0476939	0.0108543	0.029975
f__ZA3409c	0.115671	0	0.00522794	0.0750991	0.0456081	0.208831	0.0195665	0	0	0.0283406	0.0288194	0	0.0469368	0.0399654	2.54812	0.0470312	0.0490201	1.28105	0.0153181	0.00331306	0.00824197	0.377585	0.00462276	0.00240052	0.0117428	0.0100713	0.00472153	0.00319878	0	0	0	0	0	0.0847251	0.000233029	0	0	0.10147	0	0.000126835	0	0.00271313	0	0	0	0.000117248	0	0	0.000128648
f__TK06	0.108344	0	0.00535864	0.0681535	0.0402222	0.169973	0.0150905	0	0	0.0275242	0.0260304	0	0.0380188	0.0302679	1.96067	0.0434027	0.0504429	1.16172	0.0175398	0.0026276	0.0046205	0.299516	0.00277366	0.00315858	0.00867944	0.00981307	0.0026385	0.00282969	0	0	0	0	0	0.0799023	0.000349543	0.000116195	0	0.0903798	0	0.000253669	0.000115462	0.00193795	0	0	0	0	0	0.000116713	0
f__Christensenellaceae	0.0204255	1.54436	0.0662641	0.639138	0.0151263	0.0239326	0.213313	0.0118187	0.354679	0.0169111	0.00569416	0	0.00891799	0.0168971	0.0138354	0.0561025	0.0116407	0.00593489	0.00339103	0.0154228	0.0206049	0.0369799	0.0107479	0.0331019	0.0642023	0.0449335	0.21844	0.0424453	0	0	0	0.000288518	0	0.0215071	0.00780646	0.0340451	0.10876	0.059021	0.0146707	0.0664614	0.0293274	0.0288108	0.12325	0.0210324	0.049909	0.0139525	0.0125387	0.0140056	0.0351209
f__Peptostreptococcaceae	0.0246438	0.000779785	0.113185	0.0260459	1.01575	0.0189145	0.0159857	0.000472748	0.00331476	0.0130624	0.0154556	0.113716	0.0434165	0.0191011	0.0114197	0.0185613	0.0433291	0.0103545	0.00467728	0.0139377	0.0312196	0.0289784	0.167344	0.0214783	0.0219539	0.0451918	0.0937363	0.0136563	0.0013395	0.000440649	0.000335453	0	0	0.00729939	0.0150304	0.00418301	0.00513458	0.00484405	0.00733536	0.0149665	0.00611951	0.00310072	0.0108175	0.0515293	0.00862912	0.0235668	0.0423035	0.00490195	0.0214842
f__Comamonadaceae	0.00466235	0.0124766	0.00222187	0.0636678	0.0223457	0.0784887	1.31632	0	0.0157451	0.00851385	0.00848313	0	0.770937	0.0121953	0.00878436	0.0184217	0.0162969	0.0083341	0.00514501	0.0212493	0.00162342	0.00540642	0.0254252	0.00391663	0.00268041	0.0206591	0.158866	0.00319878	0	0	0	0	0.00250667	0.003389	0.00384498	0.0231228	0.00046678	0.000382425	0.00104791	0.000761008	0.00692774	0.000904376	0.0192183	0.00666025	0.00023322	0.000351743	0.0227337	0.0313958	0.0093913
f__[Odoribacteraceae]	0.013765	0.101762	0.0601213	0.0441334	0.0084799	0.00990759	0.0640706	0.00330924	0.26228	0.0198268	0.00743727	0.109726	0.0566762	0.00308556	0.00724709	0.00669881	0.047468	0.00290431	0.0032741	0.0177077	0.00574441	0.0322223	0.108288	0.012508	0.0219539	0.0504857	0.128037	0.0275587	0	0.00132195	0.00167727	0	0.000626668	0.0200733	0.0101368	0.0474075	0.0276567	0.15399	0.0147872	0.0218156	0.00738959	0.0239014	0.0237064	0.0750154	0.0323009	0.0418574	0.275383	0.0186741	0.00797617
f__OCS155	0.0464014	0	0.00143768	0.0306763	0.0167306	0.0763013	0.00767312	0	0	0.0113129	0.00894796	0	0.0194788	0.0163094	0.912475	0.0205151	0.0215999	0.420367	0.00900376	0.00102819	0.00237269	0.152245	0.00138683	0.000884401	0.00280805	0.00296975	0.00124982	0.000738179	0	0	0	0	0	0.0381915	0.000116514	0	0	0.0406646	0	0	0.000115462	0.00103357	0	0	0	0	0	0	0.000257296
f__Enterococcaceae	0.0479556	0.000974731	0.0389481	0.0325574	0.0248667	0.00450345	0.00971929	0	0.00124303	0.00198268	0.009529	0.092968	0.0343812	0.0027917	0.00285492	0.00655925	0.00362154	0.00189411	0.00713285	0.00902522	0.036964	0.0730948	0.0277366	0.0145294	0.0773491	0.856707	0.0219412	0.028789	0	0	0.00469635	0	0.000313334	0.0089939	0.0215552	0.00360204	0.00443441	0.0381151	0.00512311	0.00900526	0.00219379	0.00801019	0.117957	0.0108667	0.00641354	0.0245047	0.0244915	0.00140056	0.00257296
f__[Mogibacteriaceae]	0.0426272	0.0118917	0.0416928	0.0318339	0.00710478	0.189788	0.0469339	0	0	0.0082806	0.0413698	0.00119701	0.0217083	0.0120484	0.00702748	0.0258183	0.0188837	0.00745018	0.00561274	0.0278754	0.0164839	0.0469277	0.0454186	0.0514216	0.132489	0.0834111	0.0501316	0.0473665	0.000669748	0	0	0	0	0.0406681	0.012001	0.0127814	0.0198382	0.0217982	0.0101298	0.0396992	0.0235543	0.110592	0.0484485	0.0153069	0.0251877	0.0124282	0.0181635	0.0119047	0.0310042
f__Marine_group_II	0.00910268	0	0	0.0001447	0	0	0	0	0	0.000233256	0	0	0	0.000146932	0.417476	0	0.000388022	0.843512	0.00140318	0	0	0.0313572	0	0	0	0	0	0	0	0	0	0	0	0.000391039	0	0	0	0.000382425	0	0	0	0	0	0	0	0	0	0	0
f__[Tissierellaceae]	0.0148751	0.00409387	0.0291458	0.00260459	0.00160431	0.00579015	0.0162414	0.0193827	0.121817	0.00139954	0.00104587	0.00239402	0.00680583	0.00822817	0.00219609	0.00125603	0.00245747	0.00378823	0.00128625	0.00879673	0.00624392	0.0131917	0.0124815	0.00416932	0.00829652	0.00774716	0.0202748	0.00172242	0.000669748	0.000440649	0.000670907	0.00173111	0.000313334	0.0393646	0.00873858	0.0139434	0.00653493	0.00981558	0.00489024	0.0185179	0.00819783	0.013824	0.00759525	0.00712763	0.00722981	0.00562788	0.0548422	0.0896356	0.128777
f__Leptotrichiaceae	0.00244218	0	0	0.00173639	0	0	0	0.011346	0.748721	0.000116628	0	0	0	0	0	0.000697793	0.000258681	0.000126274	0	0	0	0	0	0.00151612	0.000127639	0.000129119	0	0	0.0488916	0	0	0	0	0.0070387	0.000466058	0	0	0.000764851	0.00116434	0.000634173	0.000692774	0.000129197	0	0	0	0	0.000234368	0.000233426	0.000128648
f__Sphingomonadaceae	0.0475115	0.000194946	0.00196048	0.0188109	0.0100842	0.0235466	0.0079289	0	0	0.00804734	0.00511312	0	0.00915267	0.00778737	0.186887	0.0125603	0.0129341	0.28639	0.00432648	0.00068546	0.000499514	0.0687697	0.00127126	0.000884401	0.00242514	0.00219503	0.00111095	0.000492119	0	0	0	0	0	0.0327169	0.000116514	0	0	0.0242203	0	0.000253669	0	0.00038759	0	0	0	0	0	0.000116713	0
f__Rhodobacteraceae	0.0337465	0.0403539	0.00104559	0.0182321	0.00939664	0.0267634	0.0079289	0	0	0.00641455	0.00371863	0	0.00973938	0.0079343	0.220707	0.0097691	0.0124167	0.227925	0.0029233	0.000571216	0.00137366	0.0612007	0.000346707	0.000505372	0.00204222	0.00129119	0.00111095	0.000492119	0	0	0	0	0	0.0246355	0	0	0	0.0197586	0	0	0	0.000129197	0	0	0	0	0	0	0
f__Pelagibacteraceae	0.040407	0.00974731	0.00248327	0.0222837	0.0122615	0.0189145	0.00984718	0	0	0.00559815	0.00546174	0	0.0132596	0.00822817	0.120126	0.0117229	0.0140981	0.344981	0.00467728	0.00102819	0.00249757	0.0601194	0.00219581	0.00113709	0.00255278	0.00271151	0.0026385	0.00110727	0	0	0	0	0	0.0235927	0	0	0	0.0116002	0	0	0	0.000258393	0	0	0	0	0	0	0
f__Pseudoalteromonadaceae	0.0333025	0.000584839	0.000914889	0.0173639	0.0122615	0.0352556	0.00294136	0	0	0.00769746	0.0047645	0	0.0109128	0.0104321	0.26946	0.00935042	0.00892451	0.181961	0.00397569	0.000456973	0.000874149	0.0536317	0.000693414	0.000379029	0.00204222	0.00129119	0.00166642	0.000738179	0	0	0	0	0	0.0221589	0.000116514	0	0	0.0131299	0	0	0	0.000258393	0	0	0	0.000234495	0	0	0.000128648
f__Leuconostocaceae	0.0162072	0.00994226	0.00666562	0.00520918	0.00148971	0.00115803	0.00626639	0	0	0.00594804	0.00174311	0.00518705	0.00305089	0.0117545	0.00175687	0.00153514	0.0213412	0.00202039	0.00058466	0.00297033	0.0173581	0.0153542	0.00427605	0.00543275	0.0458223	0.0333128	0.00555475	0.0231296	0	0	0.00771543	0.000865554	0.0197401	0.0311528	0.00314589	0.00336965	0.0211218	0.00650123	0.00535598	0.0095126	0.0174348	0.110722	0.017377	0.00432332	0.0941041	0.0372847	0.0051561	0.0107376	0.0223847
f__Rs-045	0.0179833	0.000194946	0	0	0	0	0	0	0	0	0	0	0	0	0.000219609	0.000697793	0.00362154	0.0039145	0	0	0	0.000216257	0	0.000631715	0.00446736	0.000258239	0	0	0	0	0	0	0.379448	0.217418	0	0.00290487	0.00408433	0.0142772	0.00756823	0.0478167	0	0.00335911	0.00425794	0.00210324	0.00349829	0.00375192	0.00386708	0	0
f__Gemellaceae	0.0213136	0.0132563	0.429737	0.0011576	0.0033232	0.00064335	0.000383656	0.000945497	0.00290041	0.00303233	0.00987762	0.00399004	0.00492836	0.00396715	0	0.000697793	0.000776044	0.000631371	0.000116932	0.00674035	0.012363	0.0283297	0.0147928	0.00897035	0.0222091	0.0189806	0.0102763	0.0130412	0	0	0	0.00750146	0.000626668	0.00234623	0.0219047	0.000464779	0.00105026	0.000764851	0.00139721	0.0029172	0.00311748	0.00193795	0.00172619	0.00128531	0.00221559	0.0229805	0.0022265	0.000116713	0.00192972
f__Elusimicrobiaceae	0.0561702	0	0.000653492	0.00810318	0.000687559	0.00115803	0.000127885	0	0	0.00151617	0.000348622	0	0.000352026	0.000293863	0.00109804	0.00655925	0.000388022	0.0145215	0.000116932	0.00171365	0.00112391	0.0015138	0.000462276	0.00126343	0.000765833	0.00942572	0.00097208	0.0100884	0.000669748	0	0	0	0	0.415805	0.00139817	0.00406682	0.00443441	0.0313589	0.00523955	0.00634173	0.0036948	0.00361751	0.0214048	0.00432332	0.00827929	0.0049244	0.00550765	0.00186741	0.00192972
f__Aeromonadaceae	0.00222016	0.0138412	0.00156838	0.0240201	0.00183349	0	0.000255771	0	0	0.000349884	0	0	0.000117342	0	0	0	0	0	0	0.000913946	0.00262245	0.000648771	0.00231138	0.0017688	0.00485027	0.0242744	0.0716562	0.00307575	0	0	0	0	0	0.00625662	0	0.00871461	0.00630154	0.00242203	0.00640389	0.00710274	0.000230925	0.00426349	0.406346	0.0098151	0.00862912	0.00586238	0.00667949	0	0.000257296
f__Halomonadaceae	0.0224237	0.000194946	0.00771121	0.0124442	0.0190225	0.0126097	0.0070337	0	0	0.00396536	0.00848313	0	0.00551507	0.00881589	0.0900396	0.00488455	0.00646703	0.0726077	0.00795138	0.00159941	0.0305952	0.0263833	0.00427605	0.0017688	0.00319097	0.0100713	0.00999854	0.00295272	0	0	0	0	0	0.0217678	0.0127001	0.000697169	0.00280068	0.00943316	0.00209582	0.00114151	0.00334841	0.00180875	0.00218651	0.00911402	0.00186576	0.00785559	0.00234368	0.00256769	0.00270161
f__Peptococcaceae	0.00754856	0.0171553	0.0172522	0.0124442	0.000687559	0.00862089	0.0043481	0.00236374	0	0.00548152	0.00104587	0	0.00058671	0.00220397	0.00702748	0.0136767	0.000776044	0.00290431	0.000467728	0.0068546	0.00337172	0.00583894	0.00161797	0.0285535	0.00204222	0.00426094	0.00624909	0.00209151	0	0	0	0	0.000940003	0.0238534	0.00361195	0.0539144	0.0308075	0.0196312	0.00465737	0.013825	0.00311748	0.0175707	0.0105873	0.00362224	0.00466439	0.00504165	0.00374989	0.00945376	0.00630375
f__Micrococcaceae	0.00577243	0	0.00627353	0.00202579	0.00160431	0.0038601	0.000639427	0.00709123	0.00704386	0.00186605	0.00185932	0.00478805	0.00105608	0.000440795	0.00153726	0.0104669	0.00362154	0.000252549	0.00058466	0.00171365	0.0164839	0.0157868	0.0151395	0.00379029	0.0774767	0.00606861	0.00388832	0.00504422	0	0.00969428	0.00167727	0.0106752	0.00156667	0.00521385	0.00838904	0.00185912	0.00221721	0.010453	0.00489024	0.0263816	0.0027711	0.098577	0.00460318	0.0032717	0.0419795	0.0286084	0.00480455	0.00315125	0.00218702
f__Marine_group_III	0.00355226	0	0	0.000434099	0.000114593	0.00051468	0.000127885	0	0	0.000233256	0	0	0	0.000146932	0.276268	0.000418676	0.000517363	0.200524	0.000233864	0	0.000124878	0.0205444	0	0	0	0	0	0	0	0	0	0	0	0.00117312	0	0	0	0.000382425	0	0	0	0	0	0	0	0	0	0	0
f__SAR324	0.0337465	0	0.00104559	0.0146147	0.00802153	0.0173704	0.00549907	0	0	0.00594804	0.00569416	0	0.00973938	0.0079343	0.084769	0.00865263	0.0122874	0.145594	0.00385876	0.000913946	0.000874149	0.0449814	0.00115569	0.00101074	0.0016593	0.00206591	0.00124982	0.00159939	0	0	0	0	0	0.0319348	0	0	0	0.0130025	0	0.000126835	0	0.00038759	0	0	0	0	0	0.000116713	0
f__Hyphomicrobiaceae	0.0173173	0.00292419	0.000522794	0.0131677	0.00699019	0.0221312	0.00460387	0	0	0.00396536	0.00395105	0	0.00621912	0.0051426	0.148016	0.00711749	0.0076311	0.0885183	0.00233864	0.000228487	0.0017483	0.0384937	0.000577845	0.000126343	0.00140403	0.00129119	0.000972081	0.00036909	0	0	0	0	0	0.0122526	0	0	0	0.010453	0	0	0.000115462	0.000129197	0.00011508	0	0	0	0	0.000116713	0
f__Planococcaceae	0	0.234715	0.00379026	0.0010129	0.00034378	0.00038601	0.000511542	0.00567298	0.0439205	0.000349884	0.000464829	0.00558606	0.000352026	0.00146932	0	0.000418676	0.000776044	0	0.00058466	0.00068546	0.00649368	0.000865028	0.00508504	0.000884401	0.00216986	0.000903836	0.000555474	0.00836603	0	0	0.00972815	0.0164455	0.00313334	0.000912424	0.00594223	0.000464779	0.000933561	0.00127475	0.00314373	0.00380504	0.00115462	0.00232554	0.000690477	0.00362224	0.000816269	0.00175871	0.000351552	0.000583565	0.00180107
f__HTCC2188	0.0195375	0	0.000784191	0.00897137	0.00481292	0.0159551	0.00332502	0	0	0.00419861	0.00302139	0	0.00621912	0.00337943	0.145601	0.00725705	0.00607901	0.0978626	0.00198784	0.000228487	0.000874149	0.0281134	0	0.000505372	0.000638194	0.000645597	0.000694343	0.00012303	0	0	0	0	0	0.0125132	0	0	0	0.00994306	0	0	0	0.000129197	0	0	0	0	0	0	0
f__Oxalobacteraceae	0.00466235	0.198065	0.0232643	0.00680088	0.000687559	0.00012867	0.000895198	0.000472748	0.00331476	0.000349884	0.00139449	0.00837909	0.000117342	0	0	0.00125603	0	0.000126274	0	0.000913946	0.00149854	0.00519017	0.00196467	0.0113709	0.00268041	0.00968395	0.00736004	0.00172242	0	0	0	0	0	0.00299797	0.0024468	0.00371823	0.00140034	0.00127475	0.00384233	0.00304403	0.00046185	0.00245474	0.044766	0.00303801	0.00454778	0.00445541	0.00410144	0.000233426	0.000257296
f__A714017	0.0164292	0	0.000653492	0.010129	0.00366698	0.0142824	0.00230194	0	0	0.00338222	0.00244035	0	0.00516305	0.00440795	0.0955299	0.0073966	0.00465626	0.0733653	0.00245557	0.000228487	0.00124878	0.0341686	0.000577845	0.000505372	0.00114875	0.00103296	0.000416606	0.00024606	0	0	0	0	0	0.00951528	0	0	0	0.00637375	0	0	0	0	0.00011508	0.000116846	0	0	0	0	0
f__Erythrobacteraceae	0.0148751	0.000584839	0.00104559	0.00853728	0.00309402	0.0106796	0.00281348	0	0	0.00198268	0.00267277	0	0.00398963	0.00323249	0.068518	0.00516367	0.0047856	0.0998829	0.00175398	0.00034273	0.000874149	0.0281134	0.000231138	0.000379029	0.000638194	0.00154943	0.00138869	0.000861209	0	0	0	0	0	0.0100367	0	0	0	0.00803093	0	0	0	0	0	0	0	0	0	0	0
f__Vibrionaceae	0.0188714	0.00662817	0.000261397	0.00882667	0.00527129	0.0077202	0.00306925	0	0	0.00303233	0.0015107	0	0.00481102	0.00308556	0.0667611	0.00418676	0.00310418	0.0949582	0.00058466	0.000456973	0.000874149	0.0242208	0.000346707	0.000252686	0.000255277	0.000903836	0.000555474	0.000492119	0	0	0	0	0	0.0160326	0	0	0	0.00586385	0	0	0.000115462	0.000129197	0	0	0	0	0	0	0
f__Campylobacteraceae	0.0013321	0	0.000653492	0.00491979	0.000114593	0.00025734	0.0079289	0.00141825	0.0472353	0	0.000116207	0	0.0112648	0.00308556	0.000439218	0.000558234	0	0	0.000116932	0.00194214	0.000874149	0.000648771	0.0278521	0.000505372	0.000382916	0.00774716	0.00319398	0.000984239	0	0	0	0	0	0.00469247	0.000815601	0.0022077	0.00151704	0.00140223	0.00163008	0.00215619	0.00173194	0.00206715	0.0532818	0.00198639	0.00198237	0.00187596	0.0126559	0.0163398	0.0029589
f__Rhizobiaceae	0.0115449	0.00116968	0.000392095	0.00824788	0.0017189	0.0090069	0.00191828	0	0	0.00209931	0.00290518	0	0.00328558	0.0023509	0.0845494	0.00293073	0.00452692	0.0566971	0.00128625	0.000114243	0.000874149	0.0209769	0.000231138	0.00290589	0.000382916	0.000774716	0.000138869	0	0	0	0	0	0	0.00769043	0	0	0	0.00688365	0	0.000380504	0	0	0	0	0	0	0	0	0
f__Piscirickettsiaceae	0.00732654	0	0.000392095	0.00448569	0.0034378	0.0108083	0.00115097	0	0	0.0029157	0.00267277	0	0.00352026	0.00249784	0.0698356	0.00223294	0.00388022	0.0291694	0.000818524	0.00034273	0.000374635	0.0134079	0.000115569	0.000252686	0.000127639	0.000645597	0.000138869	0.00012303	0	0	0	0	0	0.0070387	0	0	0.000116695	0.0061188	0	0	0	0	0	0	0	0	0	0	0
f__Actinomycetaceae	0.00377428	0.00682312	0.00548933	0.000578798	0.00607344	0.00090069	0.00217405	0	0	0.000816397	0.00929659	0	0.00058671	0.00382022	0.000878435	0.000279117	0.00129341	0.000252549	0.000233864	0.000799703	0.0126127	0.00627145	0.006703	0.00202149	0.0162101	0.00206591	0.00166642	0.00172242	0	0.00264389	0	0	0	0.00182485	0.00396149	0.00023239	0.000583476	0.0015297	0.000931475	0.000887843	0.00161647	0.00322992	0.000230159	0.000934772	0.000816269	0.00128972	0.00105466	0.00140056	0.00115783
f__Shewanellaceae	0.00310823	0	0.00379026	0.00318339	0.0105426	0.00141537	0.00345291	0	0	0.000583141	0.0016269	0	0.000938736	0.00249784	0.00417257	0.00111647	0.000776044	0.0044196	0.00187091	0.00034273	0.0126127	0.0030276	0.00277366	0.000505372	0.0016593	0.00374446	0.00722117	0.00196848	0	0	0	0	0	0.00417108	0.00768995	0.000580974	0.00151704	0.0010198	0.00128078	0.000507339	0.00127009	0.000904376	0.000690477	0.00560863	0.000816269	0.00211046	0.00117184	0.000700278	0.00167242
f__Methylobacteriaceae	0.00621646	0	0.000392095	0.00245989	0.00275024	0.00630483	0.000511542	0	0	0.00174942	0.000813451	0	0.00305089	0.00102852	0.0448002	0.0023725	0.00310418	0.0214666	0.00058466	0.000228487	0.000249757	0.0136242	0.000231138	0.000631715	0.000382916	0.000258239	0	0.00036909	0	0	0	0	0	0.00117312	0	0	0	0.00344183	0	0.000126835	0	0	0	0	0	0	0	0	0
f__Cyclobacteriaceae	0.00244218	0	0	0.0013023	0.0017189	0.0051468	0.000511542	0	0	0.00128291	0.0016269	0	0.00281621	0.00132238	0.0610513	0.00181426	0.00219879	0.0140164	0.00058466	0	0.000124878	0.0101641	0.000231138	0	0.000255277	0.000516478	0	0.00012303	0	0	0	0	0	0.00312831	0	0	0	0.0025495	0	0	0	0.000129197	0	0	0	0	0	0	0
f__Brachyspiraceae	0.00155412	0	0.00235257	0.00318339	0.000114593	0.00218739	0.00422022	0	0	0.000699769	0	0	0.00797925	0.000587726	0.0182275	0.000279117	0.000258681	0.000505097	0	0.00068546	0.000249757	0.000648771	0.0272743	0.000758058	0.000255277	0.00271151	0.000416606	0.0070127	0	0	0	0	0	0.000130346	0	0.000348584	0.000700171	0.000892326	0.000232869	0.000507339	0.000577312	0.000516787	0.0133492	0.000233693	0.000816269	0.00046899	0.00539047	0	0
f__[Cerasicoccaceae]	0	0.103711	0	0	0	0.00012867	0.000127885	0	0	0	0	0	0	0	0	0	0	0	0	0.000228487	0	0	0	0	0	0	0	0	0	0	0	0	0	0	0	0	0	0	0	0.000126835	0	0	0.00011508	0	0	0	0	0	0
f__Bacillaceae	0.00288621	0.00175452	0.000392095	0.00303869	0.00034378	0.00437478	0	0	0	0.00186605	0.00116207	0	0.00152545	0.00146932	0.0456786	0.00279117	0.00168143	0.0127537	0.00058466	0	0.000124878	0.00692022	0	0	0.000127639	0	0.000138869	0	0	0	0	0	0	0.003389	0	0	0	0.00331435	0	0	0	0	0	0	0	0	0.000117184	0	0
f__Intrasporangiaceae	0.000888066	0.000779785	0.000522794	0.00217049	0.00515669	0.00244473	0.00255771	0	0	0.00104965	0.00174311	0	0.0014081	0.00132238	0.00395296	0.000558234	0.00129341	0.00164157	0.00350796	0.000114243	0.00774246	0.00173006	0.00161797	0.000631715	0.00204222	0.000774716	0.00319398	0.00012303	0	0	0	0	0	0.000391039	0.00139817	0.000464779	0.000700171	0.00114728	0.000349303	0.00126835	0.00115462	0.00607224	0.00138095	0.00186954	0.00104949	0.00680036	0.00269523	0.00338468	0.00411674
f__Anaeroplasmataceae	0.000444033	0	0.000130699	0.00245989	0.00137512	0.00334542	0.000127885	0	0.000828689	0.00116628	0.000813451	0	0.00187747	0.00220397	0.0158118	0.0431236	0.000776044	0.00113647	0.000233864	0	0.000124878	0.00259508	0.00115569	0.00189515	0.004595	0.000258239	0.000833212	0	0	0	0	0	0	0	0	0	0.000116695	0.00114728	0.00349303	0.000126835	0	0	0.00011508	0	0	0	0.000351552	0	0
f__Alteromonadaceae	0.00688251	0.00409387	0.000130699	0.00332809	0.00148971	0.00295941	0.000255771	0	0	0.000933025	0.000464829	0	0.00164279	0.00205704	0.0256942	0.0016747	0.00116407	0.0238658	0.000701592	0.000114243	0.000124878	0.00843402	0.000231138	0.000252686	0.000510555	0.000129119	0.000138869	0	0	0	0	0	0	0.00325866	0	0	0	0.00165718	0	0	0	0.000129197	0	0	0	0	0	0	0
f__wb1_P06	0.00222016	0.000389892	0	0.0015917	0.000572966	0.00321675	0.000127885	0	0	0.000583141	0.000464829	0	0.000821394	0.000734658	0.0355766	0.00111647	0.000776044	0.0152792	0.000467728	0	0.000124878	0.00497391	0.000115569	0	0.000127639	0.000129119	0.000138869	0	0	0	0	0	0	0.00143381	0	0	0	0.00165718	0	0	0	0	0	0	0	0	0	0	0
f__Dehalobacteriaceae	0.00177613	0.0245632	0.00156838	0.00303869	0	0.00025734	0.000511542	0	0.000414345	0.000233256	0.000464829	0	0.000117342	0.000587726	0	0.000837352	0	0.000126274	0	0.00068546	0.000624392	0.000865028	0.000924552	0.00290589	0.000382916	0.00671421	0.000416606	0.000615149	0	0	0.000335453	0	0.000313334	0.000391039	0.000233029	0.000348584	0.000116695	0.000764851	0.000349303	0.00240986	0.000115462	0.00620144	0.00264683	0.000116846	0.000466439	0.00445541	0.000117184	0	0.000128648
f__Hyphomonadaceae	0.00355226	0	0	0.00332809	0.00194808	0.00193005	0.000511542	0	0	0.000466513	0.000697244	0	0.00164279	0.00146932	0.0182275	0.000558234	0.00103473	0.0171733	0.000116932	0	0.000124878	0.00540642	0	0	0.000382916	0	0	0.00012303	0	0	0	0	0	0.00351935	0	0	0	0.00178465	0	0	0	0	0	0	0	0	0	0	0
f__Phyllobacteriaceae	0.00244218	0.000194946	0	0.0010129	0.000572966	0.00295941	0.000383656	0	0	0.000583141	0.000348622	0	0.0014081	0.000146932	0.0197648	0.00195382	0.00129341	0.0204564	0.000233864	0	0	0.00692022	0.000115569	0	0	0.000129119	0	0.00024606	0	0	0	0	0	0.00312831	0	0	0	0.00178465	0	0	0	0.000129197	0	0	0	0	0	0	0
f__Rhodospirillaceae	0.00288621	0.000389892	0.000130699	0.0013023	0.00137512	0.00244473	0.000383656	0	0	0.000583141	0.000581037	0	0.00058671	0.000734658	0.0155922	0.00209338	0.00129341	0.0241184	0.000467728	0	0	0.00216257	0	0.000252686	0.000127639	0	0.000694343	0.00012303	0	0	0	0	0	0.00182485	0	0	0	0.0010198	0	0	0	0.000129197	0	0	0	0	0	0	0
f__Pseudomonadaceae	0.000444033	0.0025343	0	0.00202579	0	0	0	0	0	0	0	0	0	0	0.000439218	0	0.00116407	0.00164157	0	0	0	0	0	0.0471259	0.000255277	0	0	0.00012303	0	0	0	0	0	0.00143381	0.000116514	0	0	0.000382425	0.000116434	0.00126835	0.000115462	0.000645983	0	0	0.00023322	0.000117248	0	0	0
[truncated: 10 more columns]

## Sheet: Phylum_>1%_avg_abun
S9 Table. Relative abundances of bacterial phyla in the studied cohort. Only those phyla having mean abundance > 1% are included in the table
Phylum	FK003	FK004	FK006	FK010	FK011	FK012	FK013	FK015	FK018	FK024	FK026	FK030	FK031	FK034	FK036	FK039	FK040	FK043	FK044	FK048	FK050	FK051	FK053	FK055	FK056	FK058	FK059	FK061	FK065	FK066	HC001	HC002	HC003	HC005	HC006	HC007	HC009	HC010	HC011	HC012	HC013	HC014	HC015	HC016	HC017	HC018	HC019	HC020	HC021
Firmicutes	60.5315	32.7264	50.5876	29.3672	43.3679	69.7851	38.5144	15.0485	18.5121	21.1064	14.4815	32.2383	21.1003	46.7973	16.2464	32.8635	56.1807	4.78731	2.37945	30.3887	76.8408	57.1152	37.9828	40.6521	53.4943	52.1873	48.5574	49.1368	2.85982	4.52767	22.1949	24.9253	17.3556	52.421	44.097	23.3445	46.7612	64.0277	51.2728	64.6341	37.423	59.4696	38.4879	50.0344	54.4224	50.7229	37.3004	50.2974	73.3499
Bacteroidetes	13.8168	16.2874	14.6786	6.03093	28.2461	5.75991	8.27112	45.8646	29.4442	23.5674	3.02441	36.1865	30.8302	8.70187	3.27591	15.9164	21.0454	0.852983	21.1073	7.49664	4.8263	10.703	19.7685	11.0943	15.2393	8.30806	17.8507	14.1054	63.3889	66.7759	40.0998	44.3008	50.6336	16.2097	22.2367	35.5127	20.7918	14.9657	9.72972	6.88382	19.8208	6.42766	10.4054	18.4171	9.44469	14.2976	31.2655	4.39775	2.82331
Proteobacteria	4.46697	3.19419	6.19916	34.3931	8.21301	4.1828	15.4089	6.07151	17.4771	2.25197	1.58925	7.13858	8.59729	23.3755	10.2485	15.0038	3.16367	3.50651	57.3598	32.783	4.91509	11.0987	13.1505	22.7049	7.72623	5.9719	10.7904	11.5413	0.0207622	0.158634	1.91913	0.0556839	0.370361	9.4866	4.64263	3.38696	8.38349	3.5076	3.68282	1.92776	19.1403	10.6808	20.3347	6.02495	3.03407	1.91641	3.17674	8.63513	5.30261
Actinobacteria	3.96122	1.31082	2.04569	1.51645	2.38721	7.836	2.7159	0.0231647	0.103586	0.531824	38.6052	0.0195512	2.65862	1.23525	7.28267	1.52803	2.11511	4.25292	0.26871	0.790335	2.99995	4.33682	2.8497	1.57575	1.83366	10.986	3.21203	0.623761	3.85172	0.0837233	0.153973	0.0141374	2.3616	3.7893	4.01287	0.968483	0.460129	1.9069	1.74267	1.14189	0.790109	8.116	1.55242	2.10172	14.4562	13.425	3.15284	0.982374	2.18406
Crenarchaeota	1.65713	0	0.00182978	0.0276376	0.00618803	0.0442625	0.0070337	0	0	0.00606466	0.00813451	0	0.00668849	0.00602419	40.4179	0.00418676	0.0135808	56.1899	0.196446	0.000228487	0.00149854	2.20409	0.000577845	0.000126343	0.00216986	0.00103296	0.00305511	0	0	0	0	0	0	0.0736457	0.000116514	0.000116195	0	0.0762301	0.000116434	0.000126835	0	0.00193795	0.00011508	0.00350539	0.000349829	0.00328293	0	0.000116713	0
[truncated: 10 more columns]
