# Supplementary material for: Alterations in the gut bacterial microbiome in fungal Keratitis patients
Source: PLoS One. 2018 Jun 22;13(6):e0199640. doi: 10.1371/journal.pone.0199640 (PMC6014669; doi:10.1371/journal.pone.0199640)
Supplement: S10 Table — Only those families having mean abundance > 1% are included in the table. (XLSX) [file pone.0199640.s010.xlsx]

## Sheet: Family_>1%_avg_abun
S10 Table. Relative abundances of bacterial families in the studied cohort. Only those families having mean abundance > 1% are included in the table
Family	FK003	FK004	FK006	FK010	FK011	FK012	FK013	FK015	FK018	FK024	FK026	FK030	FK031	FK034	FK036	FK039	FK040	FK043	FK044	FK048	FK050	FK051	FK053	FK055	FK056	FK058	FK059	FK061	FK065	FK066	HC001	HC002	HC003	HC005	HC006	HC007	HC009	HC010	HC011	HC012	HC013	HC014	HC015	HC016	HC017	HC018	HC019	HC020	HC021
Ruminococcaceae	6.86586	16.061	20.1068	12.1601	10.5719	12.9163	22.3386	1.59978	8.15803	9.67477	3.02976	21.8407	11.0677	4.06809	4.50813	11.0008	7.20246	1.30265	0.867986	11.2411	21.214	18.1993	14.4283	17.0655	24.4165	14.4211	25.6943	7.02992	2.11372	0.580775	0.772214	0.255338	0.546768	10.0768	3.18212	8.27086	14.8709	24.6124	8.98221	16.9272	6.39511	16.9435	10.7399	20.2635	10.4927	5.46057	9.33149	11.9113	22.2913
Veillonellaceae	6.33679	10.2622	12.2606	6.62536	8.30858	41.7897	2.56091	6.25446	0.686155	1.44899	4.71163	2.96779	3.54455	34.1735	3.03478	5.63579	7.17233	0.927863	0.388916	2.06438	17.7869	12.3238	2.50034	8.47004	8.64817	13.4798	5.81776	2.06789	0.0267899	0.00484714	17.7244	3.86354	10.5647	13.8088	23.3587	4.08982	11.7799	21.7665	25.7134	20.7202	17.0285	24.5027	11.6055	11.7292	17.8346	36.3952	16.3195	28.2684	36.4412
Lachnospiraceae	19.4691	1.91398	7.53555	4.18876	9.52453	8.8606	6.03274	3.6274	8.43647	8.25342	2.48405	5.05418	4.28028	4.02372	5.22911	7.72959	13.074	1.33295	0.602901	13.2362	24.2599	11.3957	9.6069	9.90984	11.8179	10.1428	6.44309	15.86	0.601433	3.86669	2.21735	19.6908	2.13913	8.20817	14.3841	7.58473	14.3048	8.28932	10.1894	20.6491	8.31675	10.3169	10.5023	10.3048	20.4411	3.9224	7.03855	6.63339	8.78614
Prevotellaceae	0.945568	5.44192	3.68661	0.72509	0.326247	3.74738	1.61033	44.7333	0.353436	0.271277	1.0153	0.0199502	0.671431	5.50362	1.8401	9.88884	18.3668	0.172112	0.182882	4.0369	2.00992	4.49663	6.75385	8.46031	10.7517	1.89212	3.37645	7.32015	61.8579	62.4629	34.0492	0.0236585	44.3534	11.8417	0.823291	26.9779	17.3416	6.81342	0.703264	4.21548	14.7085	1.79906	8.12335	4.0208	4.14886	0.793414	3.1035	1.23564	1.16426
Bacteroidaceae	11.8344	8.04835	6.59635	2.8801	24.3999	0.878816	4.52932	0.602754	26.741	22.8898	1.33441	29.2989	28.9649	0.544088	0.800914	1.55105	2.2081	0.483757	10.4674	0.366264	0.259622	2.28584	9.7739	0.577767	0.771832	2.61273	2.83181	1.1582	1.40111	1.57444	0.0479698	43.4926	0.0144134	1.16139	20.0717	2.66318	0.889567	2.66793	8.0094	1.2393	0.904994	1.91883	0.808319	10.1565	2.60903	11.4815	25.301	1.72619	0.610435
Enterobacteriaceae	1.97839	1.25623	1.6319	3.04868	7.50861	1.21516	4.40885	3.63591	16.9504	1.4231	1.16498	6.06007	6.31675	2.1881	0.461398	9.22036	0.537799	0.661425	57.1634	1.23257	3.27918	2.89287	10.4322	1.59874	2.56031	2.35656	7.34851	9.63385	0.00736722	0.137482	0.0486407	0.0351992	0.174841	6.24098	2.63707	0.934671	7.73724	1.54309	1.92908	0.717377	1.33405	2.0749	12.984	5.04858	1.33996	1.11116	2.44294	6.51667	4.31743
Succinivibrionaceae	1.08011	0.000194946	3.15911	30.2031	0.221509	1.34473	5.6033	0	0	0.336939	0.138287	0	0.262259	20.2733	7.07646	3.46315	0.419193	0.278687	0.061974	30.8523	0.636131	4.8913	1.06601	20.3854	3.7573	1.2256	0.625603	1.12708	0.0127252	0.0211512	0	0	0.000313334	0.208815	0.193414	0.610487	0.176443	0.234044	0.242882	0.381519	16.8707	7.31653	3.84492	0.128648	0.409767	0.117834	0.174487	0.850255	0.495037
Bifidobacteriaceae	2.95926	0.137437	0.922862	0.89352	2.02188	6.83958	1.1566	0.00141825	0.0397771	0.325742	34.6221	0.0135661	2.0678	0.312817	0.531673	0.950394	1.69139	0.565456	0.160314	0.192271	0.914235	2.63358	1.70476	1.06419	0.872794	9.49428	0.497705	0.347067	3.64744	0.0519966	0.0935915	0.00115407	0.00156667	2.06442	3.61917	0.712158	0.235724	1.09973	1.37835	0.709133	0.578005	7.7779	1.02294	1.54085	14.0341	10.644	2.07381	0.77124	1.88289
Erysipelotrichaceae	0.929805	0.108585	1.70052	0.376364	0.15768	0.483413	1.81968	0.313905	0.00994427	0.155349	0.193718	0.00798008	0.417268	0.99649	0.391343	0.347361	25.2968	0.18878	0.0316886	0.558193	2.70199	7.03959	3.13377	0.557173	1.20108	7.97893	1.915	0.414118	0	0	0.247565	0.00577036	3.238	15.4721	0.253069	0.289906	0.379959	0.506841	0.552481	0.474235	3.65796	0.835127	0.606354	1.89724	0.355543	1.59492	2.04791	0.470587	1.8187
Cenarchaeaceae	1.65713	0	0.00182978	0.0276376	0.00618803	0.0442625	0.0070337	0	0	0.00606466	0.00813451	0	0.00668849	0.00602419	40.4179	0.00418676	0.0135808	56.1899	0.196446	0.000228487	0.00149854	2.20409	0.000577845	0.000126343	0.00216986	0.00103296	0.00305511	0	0	0	0	0	0	0.0736457	0.000116514	0.000116195	0	0.0762301	0.000116434	0.000126835	0	0.00193795	0.00011508	0.00350539	0.000349829	0.00328293	0	0.000116713	0
Clostridiaceae	1.21421	0.0848016	1.74156	0.945178	5.64165	1.56231	0.452459	0.126697	0.0389484	0.256115	0.239155	0.0554616	0.565588	0.976948	1.44327	0.359224	1.60706	0.255453	0.0644295	0.537972	4.80744	1.37085	4.70632	0.627293	0.639853	1.48526	2.04067	0.484122	0.00669747	0.00969428	0.106003	0.286787	0.302994	0.692921	0.515809	0.379841	0.185779	0.47204	0.231937	0.83064	0.571885	0.441723	0.517858	1.65723	1.08109	0.931767	0.865287	0.62955	1.50943
Paraprevotellaceae	0.338575	1.36716	1.46918	0.121548	0.0684122	0.443139	0.334292	0.00472748	0.123889	0.126775	0.179424	0.00359104	0.134826	2.30021	0.17964	1.86436	0.0327232	0.0348517	0.0370674	1.67275	0.793602	1.00732	0.823776	0.404803	0.744262	0.30356	2.40284	4.29792	0.0221017	2.66681	5.93652	0.00288518	6.13508	1.99247	0.299792	0.447466	0.503189	1.63334	0.161145	0.4131	3.95389	0.878666	0.833176	0.109018	1.38999	0.61215	0.212338	0.753733	0.426468
[truncated: 10 more columns]
