# Supplementary material for: Alterations in the gut bacterial microbiome in fungal Keratitis patients
Source: PLoS One. 2018 Jun 22;13(6):e0199640. doi: 10.1371/journal.pone.0199640 (PMC6014669; doi:10.1371/journal.pone.0199640)
Supplement: S15 Table — (XLSX) [file pone.0199640.s015.xlsx]

## Sheet: Pathways_Normalized
S15 Table. Relative abundances of KEGG pathways inferred from respective 16S taxonomic profiles of the studied cohort
ID	pathways	FK003	FK004	FK006	FK010	FK011	FK012	FK013	FK015	FK018	FK024	FK026	FK030	FK031	FK034	FK036	FK039	FK040	FK043	FK044	FK048	FK050	FK051	FK053	FK055	FK056	FK058	FK059	FK061	FK065	FK066	HC001	HC002	HC003	HC005	HC006	HC007	HC009	HC010	HC011	HC012	HC013	HC014	HC015	HC016	HC017	HC018	HC019	HC020
1,1,1-Trichloro-2,2-bis(4-chlorophenyl)ethane (DDT) degradation	P1	0.00012409	0.000130611	8.73424e-05	0.000185213	8.16569e-05	0.000455389	0.000334361	1.60255e-06	5.79397e-05	5.17007e-05	8.38033e-05	0.00045844	0.000576558	0.000399818	0.000307052	0.000201732	0.000913488	0.000232279	3.35801e-05	9.809e-05	0.000148825	0.000303616	0.000265553	0.000109002	9.61903e-05	8.16202e-05	0.000272934	9.13114e-05	0	0	0.00144367	1.51261e-05	0.00017733	0.000151325	0.000699004	0.000954039	3.70747e-05	0.00021002	8.26543e-05	9.46548e-05	0.000284209	0.000208839	0.000212769	0.00012607	0.000209396	8.47099e-05	0.00016135	0.000452116
ABC transporters	P2	3.60315	2.90958	3.45579	3.41748	3.33474	3.49693	3.47362	2.85818	2.42873	3.21368	3.63221	2.53425	2.91933	3.77662	3.45931	3.42495	3.15288	3.11186	2.98688	3.73106	3.75897	3.65019	3.34756	3.5021	3.4141	3.67648	3.32068	3.41672	1.38014	1.58923	2.22453	2.96907	2.1849	3.42349	3.12561	2.67677	3.51675	3.39775	3.28808	3.80787	3.33908	3.43122	3.38344	3.424	3.54529	3.45281	2.98612	3.865
Adherens junction	P3	0	0	0	0	0	0	0	0	0	0	0	0	0	0	0	0	0	0	0	0	0	0	0	0	0	0	0	0	0	0	0	0	0	0	0	0	0	0	0	0	0	0	0	0	0	0	0	0
Adipocytokine signaling pathway	P4	0.0454178	0.05521	0.0758445	0.0660714	0.076578	0.0601337	0.0749051	0.0714722	0.0981367	0.0740727	0.15417	0.0885794	0.100236	0.0537273	0.0844978	0.0786364	0.0541186	0.0825965	0.0755927	0.0569739	0.049459	0.060761	0.0697591	0.0654594	0.0619244	0.0720719	0.0736039	0.0456752	0.133403	0.103254	0.0860531	0.0814569	0.0901136	0.0502771	0.0619653	0.0841886	0.0590639	0.0700065	0.0459037	0.0559412	0.0622174	0.0679195	0.0595985	0.0612695	0.074241	0.0735518	0.0832503	0.0441453
African trypanosomiasis	P5	0.00230931	0.0200911	0.00290861	0.00353172	0.00360894	0.00516294	0.00418028	0.00404965	0.00725695	0.00409919	0.0367681	0.00204459	0.00483228	0.00226794	0.00393943	0.00404103	0.00156923	0.00638098	0.0181855	0.00121015	0.00332095	0.00474026	0.00516768	0.0019476	0.00241481	0.00840559	0.0037926	0.00342249	0.00446049	9.33746e-05	0.000432793	3.83194e-05	0.000708112	0.00645761	0.00425267	0.00168238	0.00398533	0.00196586	0.00269018	0.00138131	0.00186241	0.00593735	0.00651103	0.00499069	0.0080798	0.00935955	0.00305762	0.0067595
Alanine, aspartate and glutamate metabolism	P6	1.10904	0.972737	1.02903	1.01243	1.11656	1.05772	1.0318	1.0079	1.10134	1.13673	1.17996	1.17298	1.19118	0.964443	1.07146	1.05539	1.01565	1.09579	0.991887	1.0254	1.00146	0.993281	1.08329	1.03183	1.04247	1.03935	1.06048	1.00196	1.18918	1.16037	1.08957	1.15637	1.15296	0.978661	1.08646	1.10265	1.01204	1.06023	1.04497	0.993392	1.02527	1.04764	0.984353	1.03537	1.08949	1.08806	1.15577	0.945756
Aldosterone-regulated sodium reabsorption	P7	0	0	0	0	0	0	0	0	0	0	0	0	0	0	0	0	0	0	0	0	0	0	0	0	0	0	0	0	0	0	0	0	0	0	0	0	0	0	0	0	0	0	0	0	0	0	0	0
Alzheimer's disease	P8	0.0487292	0.0607066	0.051677	0.0524305	0.0440657	0.0499211	0.04939	0.0546759	0.042882	0.0447519	0.0548393	0.0511908	0.0444331	0.0528097	0.0572666	0.0526907	0.0508652	0.070408	0.030499	0.0479618	0.0487249	0.0531656	0.0457626	0.050328	0.0506864	0.0519502	0.0508374	0.0474177	0.063248	0.0605661	0.0566587	0.0402152	0.0605128	0.0678861	0.0462457	0.0536463	0.0507496	0.0531316	0.0484117	0.0500659	0.0516047	0.0502962	0.066278	0.0481403	0.0502206	0.0523861	0.0489857	0.0486263
Amino acid metabolism	P9	0.193584	0.233806	0.202079	0.18622	0.186634	0.207023	0.185939	0.188824	0.17593	0.257331	0.141782	0.199955	0.202622	0.257141	0.175773	0.190235	0.158017	0.184016	0.201768	0.163085	0.185894	0.197244	0.192814	0.165154	0.16802	0.201504	0.196229	0.158359	0.135536	0.144203	0.195342	0.228489	0.154167	0.190393	0.207888	0.164716	0.188064	0.201617	0.191133	0.209749	0.181412	0.184928	0.191875	0.198982	0.160562	0.236756	0.213176	0.217753
Amino acid related enzymes	P10	1.5121	1.48483	1.5707	1.542	1.42965	1.6625	1.49109	1.53491	1.39046	1.39605	1.63756	1.48285	1.44766	1.72483	1.53713	1.53	1.54519	1.62058	1.18022	1.50964	1.5149	1.52049	1.47184	1.5672	1.56308	1.56452	1.52375	1.46187	1.80114	1.76736	1.76598	1.37545	1.77877	1.55848	1.57932	1.59281	1.52057	1.62692	1.58105	1.57151	1.62274	1.60402	1.51845	1.45658	1.59542	1.72432	1.59275	1.4436
Amino sugar and nucleotide sugar metabolism	P11	1.44677	1.30323	1.40241	1.28597	1.52927	1.28682	1.37521	1.50049	1.54355	1.48314	1.62417	1.409	1.56294	1.28547	1.14409	1.33655	1.7294	1.02358	1.32316	1.37163	1.33661	1.38635	1.44069	1.32323	1.32621	1.50945	1.37241	1.38017	1.72894	1.63772	1.50751	1.81492	1.69439	1.53228	1.45738	1.4577	1.32948	1.34416	1.35822	1.32099	1.39418	1.33151	1.29109	1.44836	1.34663	1.44666	1.51423	1.3117
Aminoacyl-tRNA biosynthesis	P12	1.20344	1.19994	1.30989	1.27646	1.09309	1.3213	1.21896	1.18051	1.03544	1.05672	1.43344	1.26565	1.06176	1.40054	1.27407	1.25915	1.3043	1.38339	0.73041	1.19517	1.25281	1.25386	1.14105	1.28539	1.27092	1.29582	1.26185	1.19598	1.42352	1.38364	1.3766	1.00339	1.40323	1.27587	1.2144	1.27933	1.20756	1.31347	1.24011	1.32382	1.30092	1.30849	1.22527	1.12544	1.30483	1.37222	1.22476	1.06785
Aminobenzoate degradation	P13	0.0782812	0.182655	0.0909704	0.101764	0.103135	0.117047	0.0974478	0.142499	0.132644	0.117726	0.082678	0.130194	0.130326	0.099159	0.263187	0.102043	0.106687	0.295178	0.151538	0.0827633	0.0917588	0.121711	0.110715	0.0848866	0.100105	0.107726	0.097872	0.102456	0.122944	0.114729	0.144432	0.135684	0.129404	0.11844	0.123721	0.105495	0.104193	0.108479	0.119083	0.0984928	0.0926504	0.0950339	0.112325	0.122668	0.08102	0.120347	0.103608	0.13856
Amoebiasis	P14	0.00269602	0.0251077	0.00896743	0.00637624	0.00870802	0.00626102	0.0159167	0.00100801	0.00395438	0.00925159	0.00438107	0.00996391	0.00371208	0.00229905	0.0171305	0.0050854	0.00228474	0.0334443	0.0106542	0.0045633	0.00399852	0.00555276	0.00694023	0.00741106	0.00644681	0.00702553	0.00781279	0.00206902	0.000752343	0.000850274	0.00106189	0.0105217	0.000601956	0.00264727	0.00388376	0.00365098	0.00310857	0.00540531	0.00241619	0.00489978	0.00194535	0.004202	0.00575742	0.00686128	0.00211634	0.00485492	0.00541068	0.00195874
Amyotrophic lateral sclerosis (ALS)	P15	0.00494569	0.00413616	0.0101452	0.00782962	0.0204551	0.00483265	0.0171115	0.0153621	0.0304842	0.0116069	0.00724846	0.0117217	0.0163579	0.0065991	0.0129867	0.0129428	0.0043309	0.0176331	0.0411729	0.00715689	0.00877304	0.0115994	0.0147696	0.00481981	0.00706622	0.00953509	0.0162211	0.00968805	0.00159234	0.00157322	0.00575923	0.0201842	0.00227633	0.0147219	0.0129091	0.0101968	0.0113952	0.00768348	0.00796919	0.00566862	0.0054034	0.00566217	0.0188578	0.0144087	0.0044401	0.00763127	0.00804625	0.0174457
Antigen processing and presentation	P16	0.0440285	0.0383676	0.0429526	0.0423966	0.0405343	0.0395411	0.0450166	0.0472432	0.0535271	0.0429563	0.0182448	0.0524893	0.0403758	0.0324079	0.0248944	0.0439544	0.0477188	0.0116335	0.0298279	0.0447491	0.0397092	0.0379274	0.0429083	0.0436775	0.0426132	0.036681	0.0459111	0.0374417	0.0591089	0.061398	0.05315	0.0402828	0.0571605	0.0423996	0.0411329	0.0507774	0.0422114	0.0431653	0.0424424	0.040226	0.04301	0.0392711	0.0417825	0.042914	0.0387076	0.0345642	0.0450616	0.0379846
Apoptosis	P17	0.000570708	0.000148886	0.000307098	0.00193896	0.000322713	0.000627843	0.000265766	0.000187499	0.00081774	0.000212475	0.00151785	0.000929137	0.000468822	0.000394441	0.00338221	0.00171777	0.000444994	0.00666072	8.66152e-05	0.000323386	0.000473844	0.00107941	0.000286543	0.000352622	0.0011127	0.000439096	0.000148096	0.00710293	4.86954e-06	1.41477e-06	0.000670828	0.000418488	0.000300375	0.00411876	0.000397675	0.000331598	0.000200244	0.00132224	0.00182573	0.000352172	0.000166669	0.000912968	0.00446762	0.000541729	0.00037926	0.000504189	0.000439693	0.000207529
Arachidonic acid metabolism	P18	0.0236622	0.0575466	0.0294293	0.019359	0.0185669	0.0382599	0.0266683	0.101627	0.0239818	0.0245048	0.00778327	0.0134533	0.0221293	0.0442162	0.0323327	0.0310964	0.0458159	0.0287909	0.0392194	0.0154643	0.0180212	0.0311478	0.0295559	0.0266189	0.0305657	0.0251183	0.0235312	0.0271102	0.163254	0.140741	0.125807	0.00809043	0.125312	0.0484501	0.0271841	0.0628875	0.0411813	0.0353771	0.0294806	0.0247947	0.0428399	0.0256985	0.0391194	0.0316119	0.0189832	0.0399971	0.0294192	0.0400397
Arginine and proline metabolism	P19	1.21767	1.31038	1.19564	1.14645	1.23365	1.2649	1.17377	0.976475	1.1947	1.23082	1.20009	1.27735	1.25603	1.155	1.24278	1.13411	1.10819	1.25992	1.00639	1.14403	1.24307	1.18015	1.20577	1.16924	1.18557	1.19436	1.22033	1.15046	0.824838	0.85597	0.98245	1.24932	0.854599	1.09752	1.25706	1.11918	1.17143	1.24368	1.2688	1.21672	1.13392	1.2457	1.11241	1.20529	1.24847	1.23444	1.28292	1.21169
Arrhythmogenic right ventricular cardiomyopathy (ARVC)	P20	0	0	0	0	0	0	0	0	0	0	0	0	0	0	0	0	0	0	0	0	0	0	0	0	0	0	0	0	0	0	0	0	0	0	0	0	0	0	0	0	0	0	0	0	0	0	0	0
Ascorbate and aldarate metabolism	P21	0.116511	0.119207	0.0818353	0.0986875	0.137491	0.0806262	0.089421	0.140677	0.104299	0.124206	0.0981521	0.0978944	0.0996492	0.104095	0.10734	0.0932212	0.121295	0.11524	0.132582	0.104079	0.0764441	0.118726	0.111064	0.0769962	0.0803909	0.114611	0.0963184	0.114005	0.065225	0.0565242	0.0989967	0.131206	0.094723	0.15326	0.10836	0.0789889	0.106134	0.0834054	0.0958811	0.0885477	0.0966111	0.0719592	0.11681	0.145442	0.088857	0.113746	0.0917085	0.170405
Atrazine degradation	P22	0.00550463	0.104794	0.020771	0.0177547	0.0176101	0.0105067	0.0181293	0.0138733	0.00329598	0.0281806	0.00247341	0.00236002	0.0075086	0.0247092	0.0182275	0.00953512	0.00638624	0.0214272	0.00102979	0.0120622	0.0181885	0.0208686	0.00918281	0.0125639	0.0156203	0.0155114	0.0145149	0.00713175	0.00124173	0.00170196	0.0049292	0.00917245	0.00477946	0.0186086	0.00638878	0.00956139	0.0171124	0.014658	0.00725917	0.0210614	0.0126058	0.00960024	0.0153982	0.0178873	0.00843036	0.0138965	0.0124328	0.0227062
Bacterial chemotaxis	P23	0.468065	0.345051	0.545718	0.482252	0.481144	0.509391	0.664756	0.368552	0.269663	0.252064	0.170871	0.433013	0.26632	0.26723	0.450572	0.546364	0.496581	0.391353	0.368691	0.505585	0.739456	0.491433	0.397075	0.571524	0.621123	0.436355	0.514281	0.750601	0.0943229	0.13879	0.152255	0.380322	0.195868	0.397914	0.398819	0.496397	0.553668	0.434571	0.564961	0.64449	0.450933	0.555171	0.509782	0.444276	0.567286	0.22159	0.36119	0.5344
Bacterial invasion of epithelial cells	P24	0.00066966	0.000223695	0.00148566	0.0119267	0.00196983	0.000706991	0.00341528	0.00107211	0.00720559	0.000518534	0.000584189	0.00177737	0.00253226	0.00824446	0.0028604	0.00380969	0.000279462	0.000655519	0.0189522	0.0108399	0.00111191	0.00289041	0.00339677	0.00664887	0.00177187	0.00120545	0.00207976	0.00274039	1.21738e-05	4.95168e-05	1.70026e-05	2.42017e-05	5.54909e-05	0.00254577	0.00105367	0.000692836	0.00240619	0.000609847	0.00097062	0.0003241	0.00605105	0.00259886	0.00569666	0.00237788	0.000475112	0.00051411	0.000939827	0.00395071
Bacterial motility proteins	P25	0.897642	0.956135	1.21722	1.13796	1.05553	1.13818	1.50255	0.758759	0.828493	0.498235	0.499509	1.22914	0.620215	0.582776	0.984792	1.21738	1.08996	0.915898	1.41838	0.996055	1.64225	1.11415	0.845645	1.24508	1.36934	0.914107	1.17159	1.69319	0.143069	0.139608	0.262969	0.638435	0.393929	0.91876	0.85226	1.0823	1.23121	0.958415	1.27234	1.4007	0.959566	1.27491	1.21918	1.01504	1.19266	0.538985	0.781484	1.25552
Bacterial secretion system	P26	0.538358	0.85876	0.615824	0.77126	0.587705	0.584171	0.640139	0.667905	0.68876	0.653042	0.569634	0.617833	0.663788	0.751936	0.559778	0.695762	0.531653	0.511045	0.984361	0.705202	0.564055	0.61994	0.621065	0.663519	0.602678	0.59793	0.656335	0.596835	0.587312	0.587077	0.598926	0.514262	0.606132	0.657677	0.593175	0.594665	0.642057	0.625536	0.588643	0.570465	0.676161	0.615383	0.74527	0.631445	0.559703	0.625157	0.596608	0.709293
Bacterial toxins	P27	0.147786	0.128359	0.112886	0.079242	0.122102	0.107081	0.102096	0.0673264	0.117685	0.141489	0.169627	0.0997086	0.126324	0.0946546	0.0741283	0.091967	0.126352	0.0527727	0.0513253	0.0797426	0.105945	0.103302	0.113751	0.0904989	0.0988252	0.131275	0.106694	0.0958184	0.0806079	0.0786044	0.083988	0.137629	0.105191	0.106179	0.111993	0.0941476	0.0850343	0.101851	0.0979421	0.103979	0.0918075	0.104502	0.0789653	0.104748	0.125138	0.131097	0.123033	0.0771845
Basal transcription factors	P28	0.00225181	0.0120371	0.00104307	0.000692033	0.000291019	0.00180508	0.00175301	0.000584932	0.000376608	0.00234486	0.000257669	0.000294186	0.00463947	0.000681342	0.098877	0.000730881	0.000907102	0.213611	0.00039843	0.00331188	0.00193052	0.00622413	0.00330857	0.00104342	0.00304702	0.000674141	0.00140098	0.000823906	0.000876516	3.11249e-05	0.00031532	1.41177e-05	0.000123045	0.00105512	0.000405774	0.00131744	0.00184966	0.00575041	0.00171754	0.00196293	0.00137746	0.00219098	0.000789027	0.00105973	0.00160928	0.000397093	0.00169937	0.00246478
Base excision repair	P29	0.436775	0.498151	0.451227	0.457684	0.418996	0.443582	0.421429	0.420566	0.418198	0.412817	0.39629	0.454649	0.414512	0.498074	0.489628	0.43123	0.462004	0.510064	0.381667	0.434247	0.424743	0.449707	0.426527	0.438887	0.436695	0.451453	0.438322	0.411092	0.449794	0.443964	0.459681	0.406914	0.436288	0.44566	0.431628	0.427697	0.424392	0.453777	0.420635	0.449842	0.456125	0.433025	0.427495	0.410577	0.425203	0.451313	0.436033	0.405075
Benzoate degradation	P30	0.249232	0.16901	0.221752	0.216755	0.207553	0.272622	0.211323	0.195559	0.179096	0.194809	0.26652	0.232787	0.208405	0.247247	0.402258	0.217138	0.218971	0.436665	0.191568	0.203524	0.238417	0.26056	0.215845	0.211335	0.238389	0.24395	0.223639	0.21713	0.101505	0.11333	0.180029	0.157106	0.155601	0.248004	0.223144	0.176481	0.231888	0.252448	0.251206	0.258129	0.206768	0.252609	0.228049	0.24136	0.224745	0.283207	0.211784	0.277192
Betalain biosynthesis	P31	2.32669e-05	2.75354e-05	3.91921e-06	3.31669e-05	1.06266e-05	3.7601e-05	5.16767e-05	0	0	7.85327e-06	1.04319e-05	0	1.61449e-05	1.34425e-05	0.00035755	1.6545e-05	1.40497e-05	0.000422123	5.86319e-06	2.26144e-06	2.6437e-06	6.84206e-05	1.8867e-06	1.82579e-05	9.82466e-06	4.13267e-06	1.30534e-05	4.41829e-06	0	0	0	0	0	2.32985e-05	2.79267e-07	1.54375e-06	0	2.41572e-05	0	9.27989e-07	5.28269e-07	4.89658e-07	1.29264e-06	1.62821e-06	7.22055e-07	2.54384e-07	2.59406e-07	5.11154e-07
Bile secretion	P32	0.000239355	0.0030038	5.29093e-05	0.000134904	0.00021365	0.000147619	0.000302063	6.41021e-06	1.31681e-05	8.0496e-05	3.26868e-05	4.16763e-05	7.20309e-05	0.000142874	0.000760373	0.000120749	4.57255e-05	0.00122505	2.37192e-05	0.000109963	0.00051801	0.00143077	9.292e-05	9.83745e-05	0.000304793	0.000266557	0.000155691	0.00029855	0	0	8.03758e-05	0	0.000227995	0.00130241	6.75825e-05	0.000200379	0.000796088	0.000207062	0.00044234	0.000285588	0.00031432	0.000106746	0.000541616	0.00121651	0.000136468	0.000186718	0.000145008	0.00221585
Biosynthesis and biodegradation of secondary metabolites	P33	0.0390283	0.0898664	0.0611215	0.0606123	0.0695492	0.0427987	0.0681124	0.0634178	0.0958889	0.0765637	0.0318306	0.0687586	0.0726407	0.0573541	0.0422901	0.0554117	0.0243155	0.0330496	0.128062	0.0583726	0.0530573	0.0660469	0.0705761	0.0493742	0.0587147	0.0582122	0.0680873	0.042477	0.00812238	0.00705827	0.0261839	0.0621299	0.0115566	0.0577268	0.0511044	0.0374724	0.068863	0.0646694	0.051343	0.0544569	0.0456538	0.0454077	0.0713654	0.0832238	0.0395302	0.0491615	0.0610143	0.0946461
Biosynthesis of 12-, 14- and 16-membered macrolides	P34	5.34872e-07	0	8.3983e-07	7.45323e-07	1.86431e-06	2.32105e-07	9.22798e-07	0	0	2.18146e-07	6.95463e-07	0	3.10478e-07	7.68142e-07	1.16088e-06	2.90262e-07	2.5545e-07	2.23346e-06	5.33017e-07	0	1.71063e-06	7.12714e-07	7.07513e-07	0	2.28481e-07	7.74875e-07	1.424e-06	4.2079e-07	0	0	0	0	0	9.22714e-07	1.95487e-06	3.08751e-07	2.03707e-07	2.46503e-07	2.52766e-07	0	2.64134e-07	2.44829e-07	2.58528e-07	1.16301e-06	1.80514e-07	5.08768e-07	2.59406e-07	2.55577e-07
Biosynthesis of ansamycins	P35	0.138045	0.0896403	0.12769	0.115104	0.122222	0.154522	0.11716	0.111635	0.0791311	0.126415	0.0967632	0.102743	0.113581	0.133273	0.107127	0.110807	0.138677	0.10503	0.0601928	0.134028	0.159441	0.129755	0.119601	0.131217	0.130169	0.138002	0.1202	0.141496	0.0715432	0.0776608	0.116087	0.149588	0.0993215	0.134131	0.147934	0.117909	0.13454	0.136351	0.164767	0.149403	0.127964	0.145385	0.121095	0.145523	0.140449	0.14307	0.129932	0.137083
Biosynthesis of siderophore group nonribosomal peptides	P36	0.0118835	0.024731	0.0164229	0.0140833	0.0259869	0.0178716	0.0211007	0.0772382	0.0333193	0.0187994	0.00848499	0.0192659	0.0341936	0.015326	0.0401599	0.0274423	0.0220392	0.0573473	0.0993842	0.0170385	0.0322421	0.0323929	0.0258518	0.0191291	0.0237325	0.0172304	0.0206575	0.0415071	0.0563527	0.0485392	0.0358878	0.0210898	0.0509563	0.0425237	0.0205934	0.0370121	0.0466416	0.0250429	0.0318156	0.014877	0.0260349	0.022479	0.0442644	0.0461272	0.0206136	0.0189542	0.028324	0.0635919
Biosynthesis of type II polyketide backbone	P37	0	0	0	0	0	0	0	0	0	0	0	0	0	0	0	0	0	0	0	0	0	0	0	0	0	0	0	0	0	0	0	0	0	0	0	0	0	0	0	0	0	0	0	0	0	0	0	0
Biosynthesis of type II polyketide products	P38	0	4.87353e-07	0	7.45323e-07	0	0	0	0	0	0	0	0	0	0	0	0	5.109e-07	1.11673e-06	0	0	0	0	0	1.68954e-05	0	0	0	0	0	0	0	0	0	4.61357e-07	0	0	0	0	0	4.63994e-07	0	2.44829e-07	0	0	0	0	0	0
Biosynthesis of unsaturated fatty acids	P39	0.107132	0.288629	0.121038	0.150562	0.12318	0.0975947	0.129129	0.147037	0.151356	0.138081	0.141884	0.11998	0.119296	0.130385	0.195488	0.130486	0.0966849	0.231705	0.268704	0.130223	0.117436	0.136116	0.132967	0.127864	0.121271	0.119925	0.126277	0.129041	0.130172	0.123884	0.110376	0.0965387	0.12145	0.132664	0.0957479	0.11489	0.139583	0.111672	0.101355	0.11587	0.124525	0.113053	0.15444	0.127784	0.112038	0.105314	0.104731	0.152906
Biosynthesis of vancomycin group antibiotics	P40	0.0546219	0.0731967	0.0615453	0.0568004	0.0597647	0.0581956	0.0570969	0.081017	0.0733622	0.0721511	0.0859018	0.0753663	0.0639852	0.0570783	0.0492014	0.0528106	0.0632473	0.0444586	0.0476669	0.0526853	0.0509892	0.0549171	0.0584099	0.0564763	0.0569764	0.0599474	0.0575478	0.0525794	0.12179	0.108148	0.0929468	0.0664378	0.10938	0.0552842	0.0551987	0.077442	0.0581328	0.0612751	0.0530022	0.0554357	0.062369	0.0594595	0.0505298	0.0600723	0.0588993	0.0683209	0.0705677	0.0491518
Biotin metabolism	P41	0.135587	0.185786	0.169671	0.17293	0.146127	0.168257	0.148316	0.138759	0.184282	0.179088	0.0861692	0.164572	0.173355	0.230502	0.141177	0.158411	0.129298	0.131657	0.186076	0.153543	0.150562	0.152155	0.143779	0.16392	0.15019	0.147062	0.152966	0.133453	0.126019	0.137602	0.156113	0.186214	0.138083	0.1466	0.179597	0.149713	0.153914	0.161439	0.164548	0.158684	0.177201	0.160372	0.15542	0.143564	0.145895	0.189348	0.190247	0.158152
Bisphenol degradation	P42	0.0639643	0.0899831	0.0681433	0.0774823	0.0820404	0.0856596	0.0670364	0.0321392	0.0480715	0.0889165	0.0659709	0.077044	0.0899182	0.0786074	0.0931997	0.0567106	0.0819307	0.0735416	0.0464972	0.0842745	0.0840964	0.0711959	0.0785335	0.0729607	0.061146	0.0780475	0.0660353	0.0639377	0.0137077	0.046202	0.0630007	0.130508	0.0580809	0.0708845	0.101136	0.0598195	0.0600134	0.0741524	0.0966876	0.0836937	0.0709597	0.0820854	0.0659957	0.0740963	0.0746479	0.0957379	0.0848348	0.0653017
Bladder cancer	P43	0.0010307	0.000962278	0.000796999	0.00186815	0.00216484	0.0113314	0.0020157	0.00501599	0.00707259	0.000606447	0.00081091	0.00198249	0.00277847	0.00606486	0.0128201	0.00308084	0.000379598	0.0205394	0.0180845	0.000723378	0.00226114	0.0035903	0.0033654	0.00104451	0.0012475	0.00255321	0.00212865	0.0029916	1.70434e-05	1.41477e-05	0.00898354	2.62185e-05	0.000330533	0.00611529	0.0104842	0.00162773	0.00458891	0.00578813	0.0112898	0.00236359	0.0025555	0.00641453	0.00767932	0.00704108	0.00310755	0.0101186	0.00419096	0.0112904
Butanoate metabolism	P44	0.63528	0.628497	0.588513	0.646249	0.621586	0.748709	0.640461	0.553579	0.599244	0.714634	0.568087	0.579761	0.691402	0.637919	0.944377	0.592605	0.597227	1.08101	0.76028	0.639381	0.616586	0.663394	0.646366	0.602973	0.666396	0.614782	0.630944	0.608242	0.382181	0.400331	0.636802	0.550784	0.473041	0.668153	0.693483	0.569192	0.609675	0.661137	0.700933	0.617727	0.597594	0.668428	0.681509	0.654046	0.598715	0.689676	0.587571	0.789301
Butirosin and neomycin biosynthesis	P45	0.0539608	0.0922147	0.0648595	0.0567594	0.0681056	0.0741101	0.0628229	0.0614322	0.0728592	0.065986	0.040382	0.103124	0.0641119	0.0391211	0.0585685	0.057409	0.0674377	0.0544589	0.0327776	0.0587361	0.0711594	0.0591182	0.0624963	0.0588094	0.0607843	0.0659168	0.0712087	0.069639	0.0644142	0.0632358	0.0666841	0.0762021	0.0713601	0.0558895	0.0759951	0.0754345	0.0641118	0.0740513	0.0820459	0.0745873	0.055012	0.0677854	0.0515595	0.071798	0.0714739	0.0639272	0.0718022	0.0585685
C5-Branched dibasic acid metabolism	P46	0.287948	0.332172	0.295528	0.328812	0.322205	0.364347	0.324513	0.240058	0.327671	0.342159	0.383234	0.356444	0.312668	0.277941	0.408051	0.314505	0.286464	0.523702	0.291686	0.31245	0.311235	0.308087	0.301384	0.311527	0.302133	0.314034	0.31133	0.306167	0.17487	0.217352	0.254885	0.307012	0.147308	0.29325	0.353309	0.277742	0.300678	0.316016	0.349762	0.318064	0.298164	0.349362	0.320031	0.327591	0.344665	0.317486	0.299362	0.37465
CAM ligands	P47	7.00682e-05	0	0	2.23597e-06	3.72863e-07	3.01736e-06	1.2304e-06	0	0	0	6.95463e-07	0	3.10478e-07	1.15221e-06	0.00315178	0	1.0218e-06	0.00805998	8.52827e-06	0	1.55512e-07	0.000136128	0	0	0	0	2.37334e-07	0	0	0	0	0	0	3.92153e-06	0	0	0	6.40907e-06	0	0	0	4.89658e-07	0	4.41943e-06	0	0	0	0
Caffeine metabolism	P48	3.36969e-05	0.0192904	0.000171605	0.000798614	5.81666e-05	9.12171e-05	2.1532e-05	0	5.26725e-06	0.0032181	3.82505e-05	3.26873e-05	0.000261733	4.30159e-05	0.00127116	4.6442e-05	4.18938e-05	0.000999472	2.45188e-05	5.08824e-06	3.11024e-06	0.000135772	2.0282e-05	3.81508e-06	6.39746e-06	1.13648e-05	3.67868e-05	4.60765e-05	9.73907e-06	9.90336e-06	0	0	0	4.24448e-05	2.82059e-05	5.00176e-05	3.66673e-06	4.73285e-05	4.29701e-06	1.90238e-05	0.000111465	1.07725e-05	1.49946e-05	4.04726e-05	6.13747e-05	9.41221e-06	0.000173283	2.30019e-05
Calcium signaling pathway	P49	1.06974e-06	2.43676e-06	5.59887e-07	2.3105e-05	2.61004e-06	2.32105e-07	2.1532e-06	0	0	2.18146e-07	6.95463e-07	0	6.20956e-07	7.68142e-07	0	5.80525e-07	2.5545e-07	1.11673e-06	0	5.6536e-07	9.33071e-07	1.42543e-06	4.71675e-07	5.45011e-07	9.59618e-06	1.03317e-06	4.74668e-07	1.05197e-06	0	0	0	0	0	1.84543e-06	1.11707e-06	9.26252e-07	4.07415e-07	2.46503e-07	2.52766e-06	9.27989e-07	2.64134e-06	2.44829e-07	1.55117e-06	1.39561e-06	5.41542e-07	4.57891e-06	1.03762e-06	0
Caprolactam degradation	P50	0.0156541	0.0891256	0.0228244	0.0488105	0.0297612	0.0304651	0.0318895	0.03891	0.0452825	0.0268698	0.0200332	0.0155518	0.0305545	0.054003	0.146386	0.0365141	0.0110349	0.163	0.145117	0.0350029	0.0264297	0.0477551	0.0371664	0.0286357	0.0300701	0.0275605	0.0270463	0.0352409	0.000839995	0.000891303	0.0155743	0.00533446	0.0162854	0.0446109	0.0235251	0.0126202	0.0373888	0.0269494	0.027281	0.0222536	0.0305778	0.0234453	0.0563658	0.0384876	0.0138539	0.033495	0.0217545	0.059415
Carbohydrate digestion and absorption	P51	0.00493286	0.0115939	0.0159831	0.0142126	0.015369	0.0281931	0.0136239	0.0402978	0.0433652	0.0114442	0.00599315	0.0434676	0.00802679	0.017226	0.00493894	0.0264917	0.0137376	0.00335186	0.0245422	0.0062608	0.00576498	0.0128884	0.00938327	0.010222	0.0102862	0.00935558	0.019549	0.0177519	0.0549527	0.0494249	0.0556185	0.0063106	0.0506391	0.0198162	0.026329	0.0245447	0.0200112	0.0211849	0.0278808	0.0163266	0.0189997	0.017482	0.0206626	0.0201931	0.0112193	0.0285047	0.0143047	0.0289691
Carbohydrate metabolism	P52	0.163327	0.197447	0.154227	0.146283	0.210347	0.151429	0.162409	0.134459	0.149457	0.207534	0.22433	0.252825	0.180924	0.103299	0.132008	0.146005	0.140642	0.108219	0.110572	0.142874	0.160499	0.158785	0.161261	0.151317	0.139078	0.162234	0.154586	0.163439	0.0914888	0.124345	0.0959254	0.21425	0.0900364	0.139325	0.168245	0.135262	0.16194	0.151253	0.165964	0.174118	0.131579	0.155673	0.138369	0.171183	0.17254	0.15542	0.173489	0.161235
Carbon fixation in photosynthetic organisms	P53	0.639683	0.596231	0.645092	0.630537	0.655072	0.671335	0.611392	0.713411	0.648655	0.654913	0.639651	0.671415	0.670212	0.642311	0.646769	0.603096	0.726614	0.703767	0.5541	0.674381	0.66375	0.640087	0.655739	0.647645	0.6477	0.655773	0.640744	0.651933	0.819443	0.792809	0.774872	0.747877	0.832365	0.688967	0.691215	0.712643	0.66588	0.670545	0.683617	0.671635	0.679211	0.660769	0.651286	0.677507	0.669281	0.696431	0.687335	0.634864
Carbon fixation pathways in prokaryotes	P54	0.949265	1.09589	0.986793	1.022	0.960119	0.894229	1.00842	1.08807	1.13482	1.12574	0.85209	1.11761	1.09464	0.971947	1.14307	0.959494	0.897154	1.3294	1.02309	0.922583	0.80525	0.936572	0.94965	0.961371	0.965861	0.899049	1.01931	0.812616	1.34632	1.28036	1.23701	0.962136	1.18008	0.922384	0.943717	1.07158	0.932169	0.956434	0.844041	0.888715	0.961457	0.875624	0.967781	0.894206	0.847107	0.927768	0.978648	0.899641
Cardiac muscle contraction	P55	0.00129787	0.000355524	0.000187842	0.0013986	0.000274054	0.000713954	0.000353432	4.80766e-06	0.000161968	0.000194805	0.000274012	1.71608e-05	0.000802276	0.00033875	0.0179407	0.00140777	0.000364016	0.0393155	0.000177495	0.000727336	7.51122e-05	0.00179034	0.000176407	0.000251795	9.43625e-05	0.000640047	0.000155216	5.76482e-05	0	0	0	0	0	0.0109538	3.7701e-05	0.000470845	0.000147891	0.00102077	0.00030433	0.000248237	1.1886e-05	0.000307506	0.0129763	0.000242371	0.000209577	0.000238103	0.000316734	0.000156158
Carotenoid biosynthesis	P56	0.00185761	0.0199193	0.0022737	0.0029131	0.0043679	0.00306309	0.00112151	0.00045192	0.00627197	0.0122016	0.00159678	0.00154856	0.00518871	0.00112418	0.0374336	0.00199265	0.00191817	0.0609845	0.000429612	0.000920406	0.00151655	0.00445767	0.00202136	0.000886188	0.00170127	0.00331672	0.00339554	0.00091627	0.00015826	6.08349e-05	0.000148386	0.000395295	0.000412563	0.00183482	0.000790883	0.00129089	0.000736402	0.00206816	0.0013207	0.0012906	0.00123139	0.00166435	0.00106229	0.00493696	0.000986508	0.00137596	0.00168147	0.00137475
Cell cycle	P57	0.000233739	0.00299966	5.59887e-07	7.8259e-06	2.05075e-06	1.62473e-05	0.000132575	0	1.31681e-05	8.72586e-07	6.25917e-06	0	2.48383e-06	2.6885e-06	0.0141041	2.3221e-06	7.15259e-06	0.0308306	4.18418e-05	8.4804e-07	4.66535e-07	0.000698104	0	1.63503e-05	9.13922e-07	2.58292e-07	1.9224e-05	2.10395e-07	0	0	0	0	0	1.98383e-05	0	1.235e-06	5.09268e-06	1.79947e-05	6.5719e-06	0.000226429	0	9.79317e-07	0	4.41943e-06	1.80514e-07	0	0	0
Cell cycle - Caulobacter	P58	0.538542	0.452032	0.532524	0.516272	0.502619	0.51367	0.505105	0.537006	0.467095	0.475012	0.528453	0.505221	0.482729	0.573465	0.43132	0.553046	0.510859	0.363783	0.359668	0.513446	0.469901	0.502184	0.499579	0.526785	0.525813	0.521379	0.523301	0.450219	0.68602	0.69865	0.63422	0.495756	0.643518	0.515617	0.518653	0.549244	0.506678	0.533293	0.484169	0.530213	0.546276	0.500453	0.514161	0.471906	0.519967	0.542699	0.514783	0.454754
Cell cycle - yeast	P59	0	0	0	0	0	0	0	0	0	0	0	0	0	0	0	0	0	0	0	0	0	0	0	0	0	0	0	0	0	0	0	0	0	0	0	0	0	0	0	0	0	0	0	0	0	0	0	0
Cell division	P60	0.0687837	0.0498708	0.059315	0.0783342	0.070574	0.06371	0.0631769	0.0937766	0.0874073	0.0763159	0.0591571	0.0765243	0.0813155	0.064295	0.0523119	0.0645636	0.0666039	0.0357448	0.0861126	0.0802291	0.0507045	0.0615179	0.0706433	0.0705937	0.0602919	0.0580911	0.0676513	0.0542998	0.118878	0.109063	0.105198	0.0832781	0.0989705	0.0667164	0.0809136	0.0885216	0.0690998	0.0646608	0.0684719	0.0513797	0.0749191	0.0624207	0.0675673	0.0710969	0.0654334	0.0656535	0.0757997	0.0678434
Cell motility and secretion	P61	0.130829	0.3949	0.176173	0.217095	0.175879	0.183694	0.170559	0.183603	0.202717	0.212832	0.139805	0.145051	0.198657	0.253249	0.140165	0.197074	0.15901	0.107425	0.253814	0.198368	0.165825	0.166906	0.166718	0.185731	0.150263	0.170048	0.166445	0.156036	0.185624	0.175234	0.207342	0.196781	0.175608	0.17721	0.184205	0.174744	0.170495	0.168442	0.170352	0.164473	0.207972	0.17783	0.197854	0.171123	0.148502	0.192834	0.185343	0.216441
Cellular antigens	P62	0.0166	0.0361277	0.0258004	0.0164661	0.0418945	0.0264421	0.0260543	0.100228	0.0580411	0.0421592	0.0427807	0.0448609	0.064568	0.0217157	0.0293986	0.0325701	0.0362958	0.0280047	0.0649055	0.0153769	0.00975696	0.0235573	0.0416784	0.0193226	0.0243501	0.0280311	0.0291833	0.0218102	0.170366	0.145254	0.122783	0.0719144	0.118096	0.0321227	0.0443548	0.0728935	0.0355602	0.0293269	0.0274605	0.0146089	0.0343237	0.022362	0.0330918	0.0386283	0.0231143	0.037789	0.0550072	0.0273733
Chagas disease (American trypanosomiasis)	P63	0.00197822	0.0196004	0.00142323	0.00296378	0.00324875	0.00485029	0.0027484	0.0040208	0.00712658	0.00395478	0.0342272	0.00202334	0.00454478	0.00148136	0.00396903	0.0036306	0.00142745	0.00681818	0.0181532	0.000798006	0.00175262	0.00422461	0.00443398	0.00146417	0.0017529	0.00735511	0.00240965	0.0031858	0.00432902	8.77155e-05	0.000241127	3.83194e-05	0.000331739	0.00485716	0.00396866	0.00143415	0.00363903	0.00172601	0.00247053	0.000804334	0.00156869	0.00574639	0.00594718	0.00463435	0.0078825	0.00837585	0.00272791	0.00661766
Chaperones and folding catalysts	P64	0.920109	1.01875	0.979799	1.05314	0.962833	0.932639	0.968131	1.26395	1.11197	0.974137	0.823035	1.07257	1.05691	1.02389	0.856813	1.02677	1.02171	0.735535	1.08353	1.05389	0.940464	0.966979	1.03621	1.03475	1.01354	0.914284	0.99562	0.986135	1.56525	1.52158	1.33133	1.06327	1.38503	1.00472	1.00299	1.19599	1.03601	1.01119	0.982736	0.928128	1.08207	0.960689	1.03265	0.998525	0.956933	0.935884	1.06087	0.939857
Chloroalkane and chloroalkene degradation	P65	0.175182	0.190745	0.17942	0.185568	0.186031	0.179106	0.206336	0.0885474	0.125915	0.241507	0.270661	0.193993	0.186119	0.155784	0.224462	0.146769	0.165855	0.243911	0.126363	0.161878	0.152128	0.181441	0.166482	0.168406	0.151013	0.197238	0.18991	0.124788	0.0405267	0.0729453	0.101541	0.189789	0.0912452	0.178822	0.179862	0.121895	0.143409	0.166042	0.166897	0.177952	0.137853	0.1759	0.169427	0.181176	0.169244	0.206997	0.159855	0.160893
Chlorocyclohexane and chlorobenzene degradation	P66	0.00450897	0.0407605	0.00480439	0.00692219	0.00841029	0.00899545	0.005857	0.00723232	0.0016289	0.0202804	0.0311891	0.00267954	0.0108161	0.00455047	0.041694	0.00705947	0.0177446	0.0564093	0.0193458	0.00675323	0.00569857	0.0131122	0.00517805	0.00366629	0.00413184	0.0126565	0.00455729	0.00527292	0.00381285	0.00102853	0.00381476	0.00504808	0.00163457	0.0156458	0.00581265	0.00458001	0.00666958	0.00555863	0.00543825	0.00725803	0.00497814	0.00855996	0.00909346	0.0124267	0.00462206	0.0102491	0.0061007	0.0098438
Cholinergic synapse	P67	0	0	0	0	0	0	0	0	0	0	0	0	0	0	0	0	0	0	0	0	0	0	0	0	0	0	0	0	0	0	0	0	0	0	0	0	0	0	0	0	0	0	0	0	0	0	0	0
Chromosome	P68	1.60569	1.33063	1.69618	1.77009	1.54638	1.59162	1.616	1.79927	1.61685	1.48199	1.44074	1.64622	1.55056	1.80736	1.32408	1.67917	1.6958	1.04451	1.45767	1.73602	1.64126	1.62269	1.6182	1.76557	1.70648	1.58871	1.6492	1.63845	2.10193	2.07078	1.88193	1.52198	1.97528	1.60226	1.56085	1.7947	1.6698	1.65781	1.58549	1.65229	1.79823	1.63659	1.61977	1.55051	1.64233	1.56645	1.62061	1.51064
Chronic myeloid leukemia	P69	0	0	0	0	0	0	0	0	0	0	0	0	0	0	0	0	0	0	0	0	0	0	0	0	0	0	0	0	0	0	0	0	0	0	0	0	0	0	0	0	0	0	0	0	0	0	0	0
Circadian rhythm - plant	P70	0.000138264	0.0192914	0.000180284	0.000935381	0.000112977	0.000335623	5.35223e-05	0	5.26725e-06	0.00325933	0.000103624	3.26873e-05	0.000338421	0.00010754	0.00545379	0.000112622	0.000118018	0.00518943	5.54338e-05	1.07418e-05	1.25965e-05	0.000499256	2.66497e-05	9.26519e-06	2.01063e-05	2.6604e-05	4.41441e-05	5.0074e-05	9.73907e-06	9.90336e-06	0	0	0	0.000144405	3.01608e-05	5.06351e-05	4.27785e-06	0.000172059	4.80255e-06	2.08797e-05	0.000113049	1.88519e-05	1.65458e-05	4.23334e-05	6.24578e-05	1.67893e-05	0.000176396	2.68356e-05
Citrate cycle (TCA cycle)	P71	0.484466	0.792617	0.545007	0.621924	0.582022	0.451575	0.599918	0.765248	0.777995	0.793587	0.504862	0.641015	0.728046	0.517911	0.821731	0.559851	0.491003	1.051	0.694423	0.577621	0.395242	0.531185	0.559764	0.550247	0.545383	0.500675	0.59257	0.470591	0.957151	0.884949	0.826781	0.606387	0.782305	0.543731	0.512341	0.682068	0.52985	0.516394	0.432664	0.455582	0.563418	0.462556	0.597395	0.540764	0.429878	0.466397	0.556659	0.549895
Clavulanic acid biosynthesis	P72	0	0	0	0	0	0	0	0	0	0	0	0	0	0	0	0	0	0	0	0	0	0	0	0	0	0	0	0	0	0	0	0	0	0	0	0	0	0	0	0	0	0	0	0	0	0	0	0
Colorectal cancer	P73	0.000444478	5.19031e-05	4.81503e-05	0.0005657	0.000121553	0.000344675	0.000141496	0	0	9.29304e-05	0.000121011	0	0.000276326	0.00015286	0.00328528	0.000519279	0.000177282	0.00654738	5.94314e-05	0.000243387	1.89724e-05	0.000679573	4.31583e-05	5.66812e-05	3.60999e-05	0.000200434	3.20401e-05	1.87251e-05	0	0	0	0	0	0.00374137	1.95487e-06	0.000148818	4.5223e-05	0.000419547	9.47871e-05	7.7719e-05	7.92403e-07	9.86662e-05	0.00415972	6.7687e-05	6.44434e-05	6.97012e-05	9.13108e-05	3.88477e-05
Complement and coagulation cascades	P74	0	0	0	0	0	0	0	0	0	0	0	0	0	0	0	0	0	0	0	0	0	0	0	0	0	0	0	0	0	0	0	0	0	0	0	0	0	0	0	0	0	0	0	0	0	0	0	0
Cyanoamino acid metabolism	P75	0.284419	0.180199	0.251847	0.20298	0.302805	0.285394	0.243912	0.306491	0.258777	0.249905	0.296201	0.284513	0.314689	0.191961	0.230348	0.253636	0.300027	0.190372	0.204383	0.24441	0.295818	0.25677	0.273645	0.252115	0.268345	0.25881	0.243435	0.29762	0.277581	0.279413	0.250183	0.422458	0.269792	0.255857	0.338792	0.298444	0.272099	0.245542	0.30286	0.255784	0.246276	0.271487	0.220154	0.297872	0.287556	0.280372	0.314957	0.234551
Cysteine and methionine metabolism	P76	0.986477	0.909052	0.977653	0.906912	0.935146	1.06079	0.953103	1.04423	0.950873	0.984396	1.09643	0.855201	0.948432	1.00262	0.934287	0.980394	0.983359	0.988931	0.793953	0.924225	0.986778	0.963352	0.973739	0.967197	0.999273	1.00291	0.959724	0.967342	1.1631	1.14821	1.12088	0.929099	1.06782	0.962463	1.03487	1.03106	0.974824	1.00718	1.03772	0.973501	0.983642	1.02864	0.937132	0.986705	1.02618	1.06736	0.994185	0.982586
Cytochrome P450	P77	0	0	0	0	0	0	0	0	0	0	0	0	0	0	0	0	0	0	0	0	0	0	0	0	0	0	0	0	0	0	0	0	0	0	0	0	0	0	0	0	0	0	0	0	0	0	0	0
Cytokine receptors	P78	0	0	0	0	0	0	0	0	0	0	0	0	0	0	0	0	0	0	0	0	0	0	0	0	0	0	0	0	0	0	0	0	0	0	0	0	0	0	0	0	0	0	0	0	0	0	0	0
Cytokine-cytokine receptor interaction	P79	0	0	0	0	0	0	0	0	0	0	0	0	0	0	0	0	0	0	0	0	0	0	0	0	0	0	0	0	0	0	0	0	0	0	0	0	0	0	0	0	0	0	0	0	0	0	0	0
Cytoskeleton proteins	P80	0.408454	0.290879	0.416107	0.388302	0.367065	0.392585	0.388179	0.328759	0.343291	0.364236	0.327867	0.478868	0.358266	0.348142	0.313108	0.367928	0.407412	0.259372	0.163092	0.383377	0.432425	0.384806	0.384653	0.406375	0.417409	0.378796	0.407068	0.379992	0.338214	0.366662	0.332063	0.346146	0.35135	0.346931	0.357452	0.392187	0.391014	0.422652	0.398067	0.434162	0.383814	0.409611	0.342385	0.369228	0.412892	0.348351	0.377858	0.333227
Cytosolic DNA-sensing pathway	P81	7.00682e-05	0	0	2.23597e-06	3.72863e-07	3.01736e-06	1.2304e-06	0	0	0	6.95463e-07	0	3.10478e-07	1.15221e-06	0.00315178	0	1.0218e-06	0.00805998	8.52827e-06	0	1.55512e-07	0.000136128	0	0	0	0	2.37334e-07	0	0	0	0	0	0	3.92153e-06	0	0	0	6.40907e-06	0	0	0	4.89658e-07	0	4.41943e-06	0	0	0	0
D-Alanine metabolism	P82	0.112009	0.0893176	0.114298	0.111234	0.105645	0.110537	0.105588	0.106735	0.0824113	0.0834443	0.119634	0.102855	0.0993673	0.129354	0.0892783	0.118519	0.108372	0.0682354	0.113387	0.103971	0.111235	0.11225	0.110455	0.111032	0.112197	0.117595	0.112813	0.116188	0.128405	0.120938	0.116908	0.0855218	0.142601	0.115924	0.0990949	0.111426	0.109799	0.11624	0.104054	0.117138	0.11333	0.111937	0.115686	0.105462	0.107975	0.12524	0.108835	0.0993597
D-Arginine and D-ornithine metabolism	P83	0.00254546	0.00348189	0.00900774	0.00548111	0.00675236	0.0066621	0.00348572	0.00099839	0.000364757	0.00170351	0.00181029	0.000694605	0.00337117	0.020045	0.00369739	0.00450807	0.00362636	0.00344957	0.000255848	0.0056372	0.00781649	0.00759611	0.00351658	0.00578284	0.00534782	0.0106938	0.0039236	0.00157354	0.000165564	0.000431504	0.00191202	0.00447934	0.00326552	0.00453329	0.00219503	0.00214273	0.00580586	0.00668835	0.00251047	0.0137918	0.00884005	0.00472692	0.00544848	0.00260839	0.0041881	0.010181	0.0077264	0.00699719
D-Glutamine and D-glutamate metabolism	P84	0.159659	0.137403	0.158773	0.14735	0.141553	0.150468	0.141092	0.157448	0.146327	0.149258	0.164662	0.14216	0.152711	0.174316	0.126046	0.156062	0.153534	0.107691	0.119644	0.143347	0.149143	0.149378	0.149835	0.151983	0.155476	0.154556	0.153879	0.142504	0.190849	0.182686	0.173646	0.136092	0.183163	0.150132	0.141089	0.162515	0.146945	0.156744	0.142195	0.15098	0.158792	0.152503	0.141659	0.141009	0.153222	0.165122	0.164163	0.130469
DNA repair and recombination proteins	P85	2.8812	2.71387	2.94273	2.97776	2.73863	2.91656	2.79204	2.97694	2.83453	2.71496	3.09652	2.79138	2.78864	3.16094	2.52381	2.96158	2.93038	2.20226	2.49193	2.91381	2.7309	2.83698	2.85954	2.9654	2.90863	2.93478	2.90075	2.70549	3.61943	3.52125	3.37271	2.61916	3.38667	2.89238	2.84527	3.03734	2.82603	2.97152	2.77655	2.87054	3.04871	2.9093	2.87498	2.72957	2.91176	3.02332	2.89356	2.65689
DNA replication	P86	0.674014	0.584649	0.690823	0.694097	0.643836	0.666098	0.659116	0.694843	0.677116	0.612317	0.762175	0.663117	0.646683	0.727308	0.598637	0.695259	0.691219	0.564988	0.564167	0.660831	0.617066	0.65323	0.664881	0.690406	0.669954	0.68447	0.680797	0.625858	0.884709	0.871674	0.788676	0.647258	0.817934	0.676008	0.669106	0.715636	0.638421	0.671787	0.632046	0.64888	0.702205	0.667815	0.661914	0.616171	0.65639	0.710103	0.676339	0.580851
DNA replication proteins	P87	1.24631	1.09868	1.24544	1.2768	1.19373	1.1604	1.22761	1.33352	1.27901	1.14982	1.26967	1.22956	1.21413	1.22658	1.18975	1.31303	1.28573	1.26006	1.06689	1.26581	1.14578	1.19607	1.25962	1.27675	1.24732	1.23117	1.25628	1.17946	1.68917	1.66351	1.46228	1.23376	1.52821	1.2166	1.2026	1.35779	1.19711	1.22254	1.14612	1.17622	1.28665	1.1991	1.2024	1.16851	1.20838	1.17868	1.22109	1.06764
Dilated cardiomyopathy (DCM)	P88	0	0	0	0	0	0	0	0	0	0	0	0	0	0	0	0	0	0	0	0	0	0	0	0	0	0	0	0	0	0	0	0	0	0	0	0	0	0	0	0	0	0	0	0	0	0	0	0
Dioxin degradation	P89	0.0789532	0.0361024	0.0564047	0.0685243	0.0673726	0.0432281	0.0680275	0.0430125	0.0550546	0.0581234	0.0957882	0.107876	0.0510373	0.0343179	0.0438828	0.0591633	0.0447009	0.0380871	0.0477794	0.0576401	0.0505382	0.0600989	0.0503266	0.0561476	0.0512397	0.0571581	0.0686802	0.06615	0.0133912	0.0144575	0.0155357	0.0368895	0.0283776	0.0544747	0.038224	0.0381273	0.0590171	0.0481491	0.0449066	0.0640876	0.0454134	0.0508013	0.052847	0.0566487	0.062821	0.0476337	0.0421532	0.0610645
Drug metabolism - cytochrome P450	P90	0.0145608	0.0753033	0.0176577	0.0392551	0.029793	0.0312355	0.0270654	0.0321905	0.0421445	0.0366076	0.0710015	0.0490236	0.0404842	0.0242506	0.0827333	0.0281897	0.0119711	0.114977	0.0936353	0.0218102	0.0154834	0.0376848	0.0303783	0.0204257	0.015061	0.0281881	0.0278995	0.0208434	0.00884064	0.000751241	0.0124969	0.0297338	0.00366119	0.0380176	0.0342691	0.0146317	0.0293974	0.0228698	0.0279056	0.0181795	0.0191695	0.0284391	0.0476938	0.0420106	0.0203269	0.0358954	0.0225657	0.0513045
Drug metabolism - other enzymes	P91	0.339636	0.238687	0.333061	0.290911	0.325528	0.332555	0.29942	0.384239	0.318633	0.312669	0.29672	0.357491	0.338075	0.337256	0.306654	0.319038	0.347763	0.317969	0.257167	0.28777	0.328344	0.325442	0.333496	0.309487	0.338632	0.32355	0.318335	0.312878	0.492205	0.475356	0.432921	0.363687	0.443377	0.325822	0.337797	0.371355	0.33533	0.356136	0.332419	0.335223	0.329644	0.324718	0.3041	0.338019	0.324842	0.351074	0.350484	0.291902
ECM-receptor interaction	P92	7.00682e-05	0	0	2.23597e-06	3.72863e-07	3.01736e-06	1.2304e-06	0	0	0	6.95463e-07	0	3.10478e-07	1.15221e-06	0.00315178	0	1.0218e-06	0.00805998	8.52827e-06	0	1.55512e-07	0.000136128	0	0	0	0	2.37334e-07	0	0	0	0	0	0	3.92153e-06	0	0	0	6.40907e-06	0	0	0	4.89658e-07	0	4.41943e-06	0	0	0	0
Electron transfer carriers	P93	0.0271135	0.0187182	0.0407699	0.0388552	0.0336906	0.0204818	0.0535122	0.0316744	0.03969	0.0152138	0.0569716	0.012279	0.0306197	0.0482612	0.0272173	0.0378717	0.013357	0.0299495	0.127573	0.0330883	0.0430884	0.0408378	0.047443	0.0298631	0.0327271	0.0381086	0.0502369	0.0304378	0.00394189	0.00153078	0.0136886	0.0249711	0.0131031	0.0382347	0.0225438	0.0184988	0.0385039	0.0194089	0.018303	0.0291813	0.0302806	0.0191263	0.0536451	0.0443317	0.0156767	0.0340974	0.0230199	0.0590577
Endocrine and other factor-regulated calcium reabsorption	P94	0	0	0	0	0	0	0	0	0	0	0	0	0	0	0	0	0	0	0	0	0	0	0	0	0	0	0	0	0	0	0	0	0	0	0	0	0	0	0	0	0	0	0	0	0	0	0	0
Endocytosis	P95	1.043e-05	1.21838e-06	8.3983e-07	1.19252e-05	2.79647e-06	1.18373e-05	3.38359e-06	0	0	3.05405e-06	2.43412e-06	0	5.89908e-06	6.14513e-06	0.000144529	4.35394e-06	4.85355e-06	0.000217762	1.86556e-06	2.8268e-07	1.55512e-07	2.38759e-05	2.35838e-07	2.72506e-07	6.85442e-07	5.16583e-07	4.74668e-07	2.10395e-07	0	0	0	0	0	1.06112e-05	0	0	0	8.62759e-06	0	0	0	2.44829e-07	0	0	0	0	0	0
Energy metabolism	P96	0.881106	0.838021	0.881863	0.896634	0.863713	0.819183	0.935705	0.976839	1.01463	0.940745	0.635592	1.03301	0.93458	0.76779	0.80964	0.892357	0.808998	0.795511	1.02225	0.866874	0.810967	0.848209	0.955158	0.862262	0.873178	0.80118	0.963202	0.78716	1.04934	1.02708	1.0197	0.898531	0.948067	0.816853	0.881685	0.964134	0.880006	0.898424	0.855896	0.8302	0.830915	0.820189	0.892952	0.904076	0.77328	0.787147	0.8843	0.859305
Epithelial cell signaling in Helicobacter pylori infection	P97	0.0893025	0.0887196	0.0873099	0.0804569	0.0874591	0.0887708	0.0841503	0.100369	0.0842838	0.088862	0.0655435	0.0999415	0.0828377	0.0763337	0.0474682	0.0905079	0.0985283	0.0234195	0.0606696	0.0816843	0.0852813	0.0848903	0.0858393	0.0867004	0.0915181	0.0830929	0.0911702	0.0842989	0.12176	0.121567	0.109484	0.0758855	0.108259	0.0856585	0.0857795	0.101696	0.0923784	0.0931555	0.0883719	0.0901759	0.0906596	0.0872398	0.080395	0.0884111	0.0878142	0.0804105	0.0881507	0.0907104
ErbB signaling pathway	P98	0	0	0	0	0	0	0	0	0	0	0	0	0	0	0	0	0	0	0	0	0	0	0	0	0	0	0	0	0	0	0	0	0	0	0	0	0	0	0	0	0	0	0	0	0	0	0	0
Ether lipid metabolism	P99	0.000990315	0.000350894	0.00115953	0.000924574	0.00194858	0.00192229	0.00115319	0.000727559	0.000364757	0.00773765	0.00189514	0.000474783	0.00369407	0.00134694	0.00742902	0.00194592	0.00162083	0.00679473	0.000170832	0.00191601	0.00282503	0.00211783	0.00192161	0.000937147	0.00137134	0.00199401	0.000962152	0.00763481	0.000126608	0.000356521	0.000995423	0.00443295	0.000347421	0.00108811	0.000932192	0.000816645	0.00093135	0.00164614	0.00194806	0.000888317	0.000773385	0.00223774	0.000786442	0.00452945	0.000910512	0.00106078	0.00117044	0.00110946
Ethylbenzene degradation	P100	0.0308447	0.0373436	0.0333695	0.0440762	0.0377708	0.0225884	0.0340353	0.047575	0.0586995	0.0397637	0.0413866	0.0588878	0.04899	0.0255818	0.0546703	0.0408385	0.0415645	0.0524594	0.0545127	0.0307299	0.0220254	0.0382496	0.0396389	0.033589	0.0335371	0.033636	0.0411924	0.0263017	0.0617116	0.0510773	0.0428851	0.0586609	0.0510987	0.0368017	0.0320615	0.0400122	0.030925	0.0284089	0.0239963	0.0289911	0.0317421	0.0272426	0.0359346	0.0390554	0.0172781	0.0308692	0.0304047	0.0383739
Fat digestion and absorption	P101	0	0	0	0	0	0	0	0	0	0	0	0	0	0	0	0	0	0	0	0	0	0	0	0	0	0	0	0	0	0	0	0	0	0	0	0	0	0	0	0	0	0	0	0	0	0	0	0
Fatty acid biosynthesis	P102	0.500102	0.50568	0.482628	0.535087	0.470898	0.376041	0.485029	0.397848	0.528198	0.494769	0.341594	0.607186	0.46366	0.461346	0.469221	0.451932	0.44924	0.426608	0.463693	0.48252	0.429088	0.469418	0.462466	0.488841	0.455077	0.431741	0.489989	0.451706	0.388815	0.438378	0.381766	0.439022	0.430842	0.458942	0.389479	0.423876	0.447799	0.444337	0.386218	0.467422	0.459854	0.40508	0.457354	0.396391	0.413183	0.383236	0.42456	0.405292
Fatty acid elongation in mitochondria	P103	5.34872e-06	0.01942	0.000170206	0.000759857	4.47435e-05	2.29784e-05	1.26116e-05	0	5.26725e-06	0.00320763	2.46889e-05	3.26873e-05	0.000235342	2.22761e-05	9.8094e-05	2.38015e-05	1.99251e-05	6.08617e-05	1.4658e-05	4.52288e-06	1.55512e-06	1.21161e-05	1.8867e-05	2.72506e-06	4.11265e-06	8.52362e-06	3.56001e-05	4.52349e-05	9.73907e-06	9.90336e-06	0	0	0	7.84307e-06	2.79267e-05	5.00176e-05	3.66673e-06	8.38109e-06	4.29701e-06	1.94878e-05	0.000111465	9.54834e-06	1.49946e-05	4.04726e-05	6.13747e-05	9.41221e-06	0.000173283	2.30019e-05
Fatty acid metabolism	P104	0.235259	0.258278	0.225741	0.264702	0.228784	0.292281	0.245657	0.22109	0.250286	0.275805	0.364612	0.207578	0.286175	0.269203	0.546549	0.242264	0.209007	0.623609	0.431977	0.239513	0.233988	0.284195	0.263235	0.230193	0.247946	0.260851	0.240068	0.225479	0.167877	0.142983	0.214733	0.195369	0.158008	0.276037	0.265919	0.202891	0.245462	0.264635	0.262719	0.222384	0.226521	0.268762	0.293702	0.263452	0.255786	0.293305	0.240214	0.295629
Fc epsilon RI signaling pathway	P105	0	0	0	0	0	0	0	0	0	0	0	0	0	0	0	0	0	0	0	0	0	0	0	0	0	0	0	0	0	0	0	0	0	0	0	0	0	0	0	0	0	0	0	0	0	0	0	0
Fc gamma R-mediated phagocytosis	P106	1.043e-05	1.21838e-06	8.3983e-07	1.19252e-05	2.79647e-06	1.18373e-05	3.38359e-06	0	0	3.05405e-06	2.43412e-06	0	5.89908e-06	6.14513e-06	0.000144529	4.35394e-06	4.85355e-06	0.000217762	1.86556e-06	2.8268e-07	1.55512e-07	2.38759e-05	2.35838e-07	2.72506e-07	6.85442e-07	5.16583e-07	4.74668e-07	2.10395e-07	0	0	0	0	0	1.06112e-05	0	0	0	8.62759e-06	0	0	0	2.44829e-07	0	0	0	0	0	0
Flagellar assembly	P107	0.353666	0.269738	0.506174	0.471564	0.492176	0.490984	0.640377	0.327055	0.395762	0.147127	0.110004	0.608669	0.264246	0.218415	0.338948	0.585669	0.48084	0.236326	0.69433	0.409883	0.735575	0.470112	0.353367	0.515593	0.614201	0.367923	0.507918	0.774154	0.0781366	0.0775957	0.117665	0.254464	0.17484	0.37947	0.348332	0.486742	0.544536	0.405378	0.566088	0.626858	0.40454	0.542674	0.535197	0.427596	0.515133	0.18082	0.329452	0.532768
Flavone and flavonol biosynthesis	P108	0.00209322	0.000781226	0.00233137	0.00280577	0.00662297	0.00598041	0.00398741	0.00509932	0.0015354	0.00506798	0.00238926	0.00674748	0.00733225	0.00134578	0.0021453	0.00316212	0.00221194	0.00131941	0.00223707	0.00544526	0.00294446	0.00312276	0.00565704	0.0026106	0.00483785	0.00221175	0.00221338	0.0100297	0.00171164	0.000140062	0.00186101	0.00455698	0.000592305	0.00220275	0.00415325	0.00301433	0.00387085	0.00737067	0.00530732	0.00382934	0.00258218	0.00382203	0.00334354	0.00530727	0.00325791	0.00305541	0.00603196	0.00377717
Flavonoid biosynthesis	P109	0.00143961	0.019855	0.00304579	0.00295558	0.00709241	0.00328173	0.00355677	0.000801276	0.00860931	0.0125757	0.00164929	0.00138431	0.00527968	0.00119523	0.0136751	0.00280422	0.00200375	0.0129931	0.000319277	0.00287853	0.00225523	0.00385329	0.00354252	0.00278746	0.00200263	0.00555637	0.00448276	0.00124722	0.000279998	0.000230607	0.000261221	0.000391261	0.000334152	0.00204058	0.000939173	0.00223813	0.00162579	0.00428273	0.00187754	0.00262296	0.00159511	0.00271197	0.00308889	0.00659751	0.00141721	0.00211419	0.0032558	0.00187824
Fluorobenzoate degradation	P110	0.00131365	0.0394117	0.00125471	0.00368153	0.00267529	0.00180392	0.00223502	0.00907045	0.000724246	0.00722741	0.000928095	0.000857225	0.00359006	0.00177172	0.0186808	0.00353975	0.000649609	0.0189336	0.0188643	0.000860195	0.00170301	0.00478766	0.00100019	0.00116006	0.0016197	0.00136016	0.00243766	0.00380183	1.70434e-05	2.82953e-05	0.000282861	3.02522e-05	0.000548877	0.00550099	0.00134215	0.00132176	0.00510287	0.00196512	0.00245284	0.000572569	0.00175147	0.00107676	0.0063934	0.00555545	0.000989577	0.0012274	0.00163893	0.00929023
Focal adhesion	P111	7.00682e-05	0	0	2.23597e-06	3.72863e-07	3.01736e-06	1.2304e-06	0	0	0	6.95463e-07	0	3.10478e-07	1.15221e-06	0.00315178	0	1.0218e-06	0.00805998	8.52827e-06	0	1.55512e-07	0.000136128	0	0	0	0	2.37334e-07	0	0	0	0	0	0	3.92153e-06	0	0	0	6.40907e-06	0	0	0	4.89658e-07	0	4.41943e-06	0	0	0	0
Folate biosynthesis	P112	0.373366	0.462213	0.360096	0.375146	0.365817	0.388924	0.348547	0.457373	0.426194	0.394621	0.411951	0.344728	0.403833	0.441018	0.400812	0.366326	0.314109	0.422188	0.444118	0.351701	0.294735	0.34936	0.367891	0.365238	0.354566	0.350362	0.354792	0.329584	0.610287	0.611756	0.553957	0.405808	0.545149	0.355561	0.422847	0.425301	0.36419	0.37403	0.362792	0.326014	0.400968	0.356887	0.380569	0.358648	0.36308	0.444203	0.410147	0.370556
Fructose and mannose metabolism	P113	0.93666	0.821133	0.856856	0.829011	0.972264	0.72534	0.845077	0.876321	0.88434	1.02008	0.73878	1.0955	0.981279	0.731363	0.683763	0.808665	1.18892	0.595767	0.811422	0.885142	0.811319	0.899155	0.924404	0.79411	0.771411	0.9207	0.900221	0.83652	0.835607	0.90712	0.843248	1.38325	1.00299	1.01896	0.938556	0.839337	0.83818	0.828749	0.826185	0.876992	0.842849	0.745194	0.839138	0.937439	0.771123	0.838427	0.902774	0.872819
Function unknown	P114	1.12939	1.61937	1.25751	1.38989	1.3262	1.23569	1.33971	1.39693	1.49965	1.32876	1.35032	1.31284	1.33954	1.38319	1.47792	1.38992	1.15946	1.81058	2.04946	1.28919	1.24869	1.33783	1.31667	1.28455	1.21685	1.24837	1.30462	1.32902	1.08106	1.03826	1.12762	1.2287	1.20208	1.34223	1.25122	1.18998	1.31883	1.18235	1.26216	1.19456	1.30208	1.26054	1.43004	1.36653	1.18013	1.32919	1.26432	1.52544
G protein-coupled receptors	P115	2.48715e-05	0	4.64706e-05	1.86331e-06	2.42361e-06	6.96314e-07	2.7684e-06	0.00171473	5.26725e-06	2.8359e-06	2.78185e-06	0	1.95601e-05	1.15221e-05	5.80438e-06	5.80525e-06	0	3.35018e-06	2.93159e-06	1.30033e-05	0.000181482	0.000117954	0.000454931	3.62433e-05	1.55367e-05	2.11799e-05	3.63121e-05	9.46777e-06	0	0	9.11956e-05	0	0	1.56861e-05	9.49506e-06	1.8525e-06	2.03707e-06	8.38109e-06	3.03319e-06	3.01596e-06	5.01855e-06	1.17518e-05	2.06822e-06	2.90752e-05	2.16617e-06	1.34824e-05	2.64594e-05	5.87827e-06
GTP-binding proteins	P116	0	0	0	0	0	0	0	0	0	0	0	0	0	0	0	0	0	0	0	0	0	0	0	0	0	0	0	0	0	0	0	0	0	0	0	0	0	0	0	0	0	0	0	0	0	0	0	0
Galactose metabolism	P117	0.772728	0.579046	0.673076	0.582642	0.845209	0.673572	0.659077	0.644321	0.777532	0.797804	0.962603	0.895648	0.871618	0.514187	0.508086	0.66432	0.783092	0.410831	0.631562	0.662574	0.723595	0.666679	0.756991	0.630047	0.656752	0.728705	0.712479	0.815541	0.65335	0.669373	0.56762	1.04626	0.644301	0.66322	0.794221	0.716432	0.681258	0.680841	0.741159	0.685035	0.634365	0.697303	0.604342	0.751077	0.77557	0.706208	0.811287	0.660685
Gastric acid secretion	P118	0	0	0	0	0	0	0	0	0	0	0	0	0	0	0	0	0	0	0	0	0	0	0	0	0	0	0	0	0	0	0	0	0	0	0	0	0	0	0	0	0	0	0	0	0	0	0	0
General function prediction only	P119	3.65785	3.69618	3.57937	3.40915	3.59041	3.57314	3.54951	3.71248	3.81657	3.64192	3.1362	3.77984	3.66694	3.51597	3.78515	3.72938	3.5512	4.16118	3.76466	3.3952	3.44762	3.52771	3.67499	3.45409	3.52972	3.54998	3.60614	3.4929	3.9937	3.94946	3.9441	3.67423	3.93284	3.50802	3.65075	3.64411	3.58789	3.66334	3.5815	3.54769	3.51337	3.48261	3.48879	3.59661	3.50285	3.61134	3.70644	3.48578
Geraniol degradation	P120	0.0248146	0.0959485	0.0402142	0.0723806	0.0497529	0.0493596	0.048044	0.0772286	0.0860339	0.0410733	0.0205774	0.040225	0.0665581	0.0737151	0.215117	0.0526246	0.0244831	0.231167	0.195606	0.0510034	0.0325085	0.0669706	0.0562935	0.0456951	0.0532901	0.0361849	0.0439668	0.0469572	0.0567715	0.0502299	0.0625014	0.0478922	0.0483808	0.0626027	0.0517481	0.0413513	0.0551493	0.0447646	0.0462687	0.03039	0.0496866	0.0375828	0.0779263	0.0619208	0.0217344	0.050759	0.0523605	0.078996
Germination	P121	0.042157	0.0250261	0.0616917	0.0420743	0.0497013	0.0300176	0.0700336	0.037277	0.0224661	0.0317143	0.0116073	0.0339384	0.022156	0.0191528	0.0218668	0.0354402	0.0262166	0.00981883	0.00277142	0.0434742	0.0463871	0.0401294	0.0388729	0.0506141	0.0627629	0.0334229	0.0552848	0.0351551	0.00436554	0.0132252	0.0121043	0.0326532	0.0082983	0.0271956	0.0290789	0.0344584	0.0436524	0.0410121	0.0324071	0.0551429	0.0285511	0.0345476	0.0357945	0.0357264	0.0431982	0.0176827	0.0280405	0.0219019
Glioma	P122	0	0	0	0	0	0	0	0	0	0	0	0	0	0	0	0	0	0	0	0	0	0	0	0	0	0	0	0	0	0	0	0	0	0	0	0	0	0	0	0	0	0	0	0	0	0	0	0
Glutamatergic synapse	P123	0.11319	0.110844	0.0995451	0.0911311	0.112312	0.0854916	0.0993971	0.0978807	0.116473	0.110477	0.10844	0.128484	0.110305	0.0759008	0.105753	0.102947	0.101986	0.110397	0.0819194	0.0875172	0.0921161	0.0952956	0.105458	0.0956285	0.0956031	0.102092	0.101213	0.085511	0.128027	0.12121	0.0976705	0.107469	0.112595	0.0946727	0.0877673	0.105959	0.0973309	0.0970128	0.0865606	0.0935364	0.0898025	0.0908794	0.0908871	0.0991177	0.103155	0.0901901	0.112479	0.073724
Glutathione metabolism	P124	0.190222	0.234166	0.212511	0.276946	0.200839	0.230935	0.19307	0.292778	0.269127	0.221629	0.27298	0.193202	0.233588	0.330617	0.25194	0.214003	0.181849	0.249949	0.390326	0.242512	0.186148	0.234312	0.224738	0.233968	0.203929	0.211295	0.186567	0.208579	0.311417	0.258798	0.284437	0.16663	0.286623	0.253338	0.218484	0.215162	0.229543	0.218196	0.217464	0.189144	0.259768	0.226859	0.270981	0.218345	0.202256	0.276865	0.234739	0.253001
Glycan bindng proteins	P125	0	0	0	0	0	0	0	0	0	0	0	0	0	0	0	0	0	0	0	0	0	0	0	0	0	0	0	0	0	0	0	0	0	0	0	0	0	0	0	0	0	0	0	0	0	0	0	0
Glycan biosynthesis and metabolism	P126	0.0289783	0.0226176	0.0444094	0.089466	0.0356496	0.0335951	0.0554959	0.0628393	0.0726524	0.0259529	0.0145971	0.0600123	0.0460874	0.0780962	0.032533	0.0472567	0.0239729	0.0209386	0.120571	0.0714477	0.0268337	0.0495016	0.04517	0.0574099	0.0387853	0.0333529	0.049645	0.0314195	0.0565743	0.0487896	0.0561981	0.0226286	0.0558781	0.0466642	0.0342721	0.0438364	0.0478209	0.0428816	0.0335895	0.0312556	0.0602871	0.039419	0.0612815	0.0501786	0.0215447	0.0401822	0.0377887	0.0665129
Glycerolipid metabolism	P127	0.428561	0.388161	0.369749	0.375497	0.416281	0.433026	0.369258	0.301538	0.348912	0.481784	0.333604	0.428591	0.35612	0.348499	0.326816	0.339653	0.407748	0.257597	0.293949	0.383113	0.418351	0.382071	0.36851	0.372051	0.361595	0.377755	0.387956	0.430683	0.165058	0.229294	0.283159	0.363834	0.256554	0.388699	0.404995	0.33751	0.374473	0.383363	0.433501	0.415371	0.361256	0.401334	0.374644	0.40597	0.396641	0.3876	0.354131	0.415828
Glycerophospholipid metabolism	P128	0.609112	0.623417	0.555339	0.597565	0.548607	0.554564	0.566518	0.526955	0.539345	0.575386	0.456979	0.525512	0.534593	0.539293	0.481448	0.573347	0.568007	0.363861	0.585544	0.627063	0.635892	0.563289	0.589137	0.60941	0.592092	0.530753	0.5654	0.636848	0.417241	0.464251	0.441703	0.504697	0.477686	0.558645	0.55397	0.563079	0.590711	0.575537	0.606168	0.558517	0.587221	0.595568	0.57457	0.561056	0.611214	0.503433	0.550214	0.558752
Glycine, serine and threonine metabolism	P129	0.788965	0.850465	0.788189	0.796259	0.817453	0.837848	0.773335	0.880862	0.850785	0.836771	0.924311	0.697877	0.861005	0.863198	0.93361	0.818221	0.785852	1.03897	0.84149	0.821335	0.780173	0.8025	0.831731	0.799542	0.791473	0.835643	0.796163	0.769622	0.975655	0.971817	0.934962	0.860908	0.894822	0.800752	0.85062	0.850391	0.812718	0.818674	0.811892	0.77979	0.842689	0.826117	0.80742	0.81352	0.833977	0.866743	0.852246	0.827111
Glycolysis / Gluconeogenesis	P130	1.09289	1.15094	1.07711	1.07568	1.09878	1.0891	1.09731	1.03393	1.07033	1.17242	1.26484	1.19285	1.14366	1.00375	1.20157	1.02037	1.18701	1.2998	0.987074	1.07172	1.08425	1.11138	1.08662	1.06207	1.06389	1.13439	1.11219	1.12147	0.975762	0.962921	1.00437	1.18752	0.995303	1.14647	1.12725	1.04941	1.06391	1.1038	1.125	1.08343	1.05339	1.10805	1.06487	1.1249	1.11853	1.11693	1.09053	1.07994
Glycosaminoglycan biosynthesis - chondroitin sulfate	P131	0	0	0	0	0	0	0	0	0	0	0	0	0	0	0	0	0	0	0	0	0	0	0	0	0	0	0	0	0	0	0	0	0	0	0	0	0	0	0	0	0	0	0	0	0	0	0	0
Glycosaminoglycan degradation	P132	0.048105	0.180761	0.0552404	0.0359742	0.0780484	0.0177906	0.0446019	0.0954785	0.180727	0.116539	0.0142048	0.134557	0.132431	0.0217154	0.0146067	0.0381849	0.0628922	0.00902819	0.0774953	0.0266969	0.0152795	0.0346532	0.0756195	0.0246073	0.0337781	0.0364927	0.0528588	0.0308498	0.171914	0.151892	0.106999	0.183977	0.119656	0.0439387	0.0686808	0.0945972	0.0382483	0.0438885	0.0363507	0.018899	0.0394601	0.020148	0.0279678	0.0632243	0.0241874	0.0440725	0.114753	0.0180826
Glycosphingolipid biosynthesis - ganglio series	P133	0.0248558	0.0780615	0.042674	0.0229388	0.0566763	0.00945223	0.0319611	0.0865154	0.147033	0.0775306	0.00958522	0.0948545	0.0990667	0.0157934	0.00940251	0.0299214	0.0459005	0.00575171	0.0641139	0.0166925	0.0081017	0.0235477	0.0521675	0.0191727	0.0253961	0.0252702	0.040774	0.0176446	0.16843	0.149429	0.100958	0.145967	0.113232	0.0311439	0.0544718	0.0833321	0.0315504	0.0291795	0.0244101	0.0127005	0.0306134	0.0126871	0.0221664	0.0435146	0.0154453	0.0320102	0.0802479	0.0117021
Glycosphingolipid biosynthesis - globo series	P134	0.0807857	0.130069	0.100892	0.0729448	0.133288	0.0710742	0.0908917	0.147874	0.224354	0.13746	0.0939522	0.192951	0.152997	0.043271	0.0446635	0.0784739	0.103258	0.0273984	0.0867887	0.0626108	0.0717144	0.0762248	0.106595	0.0743368	0.0773681	0.0772902	0.0983317	0.0910448	0.236635	0.233459	0.146704	0.236952	0.163792	0.0718833	0.11916	0.153635	0.0887094	0.07945	0.0848655	0.0748799	0.0770126	0.0730073	0.0697203	0.109492	0.0799664	0.0784487	0.139317	0.0563335
Glycosphingolipid biosynthesis - lacto and neolacto series	P135	0.00015538	0.000211755	0.000145011	1.93784e-05	3.31848e-05	6.96314e-06	2.21472e-05	8.01276e-06	3.95043e-05	0.000978605	2.99049e-05	0.00169565	0.000120776	4.30159e-05	2.08958e-05	1.13202e-05	1.17507e-05	1.73093e-05	5.06366e-06	1.38513e-05	1.01083e-05	5.95116e-05	0.000510353	1.96204e-05	2.39905e-05	2.06633e-05	4.91281e-05	0.000160321	3.89563e-05	1.98067e-05	1.85483e-05	0.000172437	1.20632e-06	1.24566e-05	3.37912e-05	7.10126e-06	2.44449e-06	2.36642e-05	6.31914e-06	4.17595e-06	3.46016e-05	8.56902e-06	3.36086e-06	1.62821e-05	2.09396e-05	0.000144745	1.99742e-05	2.09573e-05
Glycosylphosphatidylinositol(GPI)-anchor biosynthesis	P136	0	0	0	0	0	0	0	0	0	0	0	0	0	0	0	0	0	0	0	0	0	0	0	0	0	0	0	0	0	0	0	0	0	0	0	0	0	0	0	0	0	0	0	0	0	0	0	0
Glycosyltransferases	P137	0.280731	0.465821	0.34973	0.381021	0.335818	0.391317	0.311455	0.456913	0.391999	0.351757	0.192561	0.312931	0.344315	0.473196	0.303822	0.364486	0.317251	0.27022	0.510166	0.346525	0.338951	0.338985	0.336742	0.368085	0.343771	0.30152	0.312646	0.397439	0.52068	0.50858	0.504336	0.32382	0.478999	0.346955	0.360892	0.39552	0.371281	0.346722	0.38221	0.336076	0.414085	0.357475	0.382484	0.359152	0.312684	0.372114	0.384257	0.386235
Glyoxylate and dicarboxylate metabolism	P138	0.506421	0.576058	0.470777	0.494579	0.536018	0.610871	0.479121	0.478344	0.577754	0.588601	0.415224	0.502165	0.586815	0.524131	0.683613	0.491925	0.48577	0.773895	0.699681	0.526378	0.507461	0.514685	0.539777	0.471055	0.522784	0.515322	0.49278	0.512545	0.300996	0.33876	0.502628	0.555273	0.370597	0.52523	0.625821	0.450823	0.51335	0.557933	0.619861	0.5063	0.501106	0.555774	0.54701	0.578706	0.512305	0.586516	0.562442	0.626685
GnRH signaling pathway	P139	1.043e-05	1.21838e-06	8.3983e-07	1.19252e-05	2.79647e-06	1.18373e-05	3.38359e-06	0	0	3.05405e-06	2.43412e-06	0	5.89908e-06	6.14513e-06	0.000144529	4.35394e-06	4.85355e-06	0.000217762	1.86556e-06	2.8268e-07	1.55512e-07	2.38759e-05	2.35838e-07	2.72506e-07	6.85442e-07	5.16583e-07	4.74668e-07	2.10395e-07	0	0	0	0	0	1.06112e-05	0	0	0	8.62759e-06	0	0	0	2.44829e-07	0	0	0	0	0	0
Hedgehog signaling pathway	P140	0	0	0	0	0	0	0	0	0	0	0	0	0	0	0	0	0	0	0	0	0	0	0	0	0	0	0	0	0	0	0	0	0	0	0	0	0	0	0	0	0	0	0	0	0	0	0	0
Hematopoietic cell lineage	P141	0	0	0	0	0	0	0	0	0	0	0	0	0	0	0	0	0	0	0	0	0	0	0	0	0	0	0	0	0	0	0	0	0	0	0	0	0	0	0	0	0	0	0	0	0	0	0	0
Hepatitis C	P142	0.000233739	0.00299966	5.59887e-07	7.8259e-06	2.05075e-06	1.62473e-05	0.000132575	0	1.31681e-05	8.72586e-07	6.25917e-06	0	2.48383e-06	2.6885e-06	0.0141041	2.3221e-06	7.15259e-06	0.0308306	4.18418e-05	8.4804e-07	4.66535e-07	0.000698104	0	1.63503e-05	9.13922e-07	2.58292e-07	1.9224e-05	2.10395e-07	0	0	0	0	0	1.98383e-05	0	1.235e-06	5.09268e-06	1.79947e-05	6.5719e-06	0.000226429	0	9.79317e-07	0	4.41943e-06	1.80514e-07	0	0	0
Histidine metabolism	P143	0.678162	0.59652	0.603281	0.585905	0.64053	0.605025	0.600099	0.459245	0.694193	0.623228	0.646813	0.782666	0.651121	0.474662	0.588929	0.556525	0.678372	0.570102	0.521076	0.562024	0.601031	0.595385	0.636861	0.575448	0.577645	0.619839	0.63389	0.636599	0.387598	0.430396	0.483936	0.652572	0.455208	0.585066	0.635205	0.568317	0.559096	0.611394	0.63244	0.579882	0.554457	0.626622	0.522489	0.609551	0.629284	0.597711	0.651299	0.552448
Homologous recombination	P144	0.965248	0.791539	1.00081	1.03375	0.912188	0.978839	0.947447	1.00535	0.947302	0.848782	1.06394	0.999178	0.924203	1.07202	0.720295	1.00767	0.986282	0.490456	0.775203	0.976496	0.904812	0.941551	0.940612	1.01832	0.975544	0.979397	0.989451	0.901093	1.26046	1.2319	1.15193	0.883425	1.18685	0.967789	0.960287	1.03731	0.937132	0.992889	0.932337	0.959022	1.03019	0.980337	0.959926	0.896499	0.978319	1.03167	0.975165	0.853356
Huntington's disease	P145	0.0262018	0.0504683	0.0232795	0.0320832	0.0277253	0.012847	0.0223326	0.023479	0.0411411	0.0249378	0.00880282	0.0210514	0.0305259	0.0355496	0.0753141	0.0251489	0.00912262	0.148122	0.0636974	0.0255011	0.0194603	0.0274958	0.0300773	0.0191299	0.0163537	0.0210348	0.0240199	0.0231542	0.00201355	0.00457535	0.0143579	0.0336706	0.010308	0.0381095	0.0189569	0.0162199	0.0201931	0.0182343	0.0133314	0.0196543	0.0215549	0.0151131	0.0471646	0.0229692	0.0119271	0.0203988	0.0260731	0.0244958
Hypertrophic cardiomyopathy (HCM)	P146	3.23597e-05	1.46206e-06	3.35932e-06	3.39122e-05	1.19316e-05	2.69241e-05	1.13812e-05	0	0	7.85327e-06	1.11274e-05	0	1.67658e-05	1.45947e-05	0.000294282	1.56742e-05	1.48161e-05	0.000704097	6.12969e-06	1.13072e-06	2.6437e-06	6.87769e-05	1.8867e-06	1.36253e-06	2.97025e-06	3.87437e-06	3.32267e-06	1.47276e-06	0	0	0	0	0	3.32177e-05	2.23413e-06	3.08751e-07	2.03707e-07	2.58828e-05	2.52766e-07	2.31997e-07	2.64134e-07	4.89658e-07	2.58528e-07	1.16301e-06	1.80514e-07	5.08768e-07	2.59406e-07	2.55577e-07
Indole alkaloid biosynthesis	P147	2.32669e-05	2.70481e-05	3.91921e-06	3.24216e-05	1.06266e-05	3.7601e-05	5.16767e-05	0	0	7.85327e-06	1.04319e-05	0	1.61449e-05	1.34425e-05	0.00035755	1.6545e-05	1.35388e-05	0.000421006	5.86319e-06	2.26144e-06	2.6437e-06	6.84206e-05	1.8867e-06	1.36253e-06	9.82466e-06	4.13267e-06	1.30534e-05	4.41829e-06	0	0	0	0	0	2.28372e-05	2.79267e-07	1.54375e-06	0	2.41572e-05	0	4.63994e-07	5.28269e-07	2.44829e-07	1.29264e-06	1.62821e-06	7.22055e-07	2.54384e-07	2.59406e-07	5.11154e-07
Influenza A	P148	0.000678217	0.00305156	4.87102e-05	0.000573526	0.000123604	0.000360923	0.000274071	0	1.31681e-05	9.3803e-05	0.00012727	0	0.000278809	0.000155549	0.0173893	0.000521602	0.000184435	0.037378	0.000101273	0.000244236	1.9439e-05	0.00137768	4.31583e-05	7.30315e-05	3.70139e-05	0.000200693	5.12641e-05	1.89355e-05	0	0	0	0	0	0.00376121	1.95487e-06	0.000150053	5.03157e-05	0.000437542	0.000101359	0.000304148	7.92403e-07	9.96455e-05	0.00415972	7.21064e-05	6.4624e-05	6.97012e-05	9.13108e-05	3.88477e-05
Inorganic ion transport and metabolism	P149	0.155595	0.36562	0.172248	0.162861	0.21981	0.174762	0.188757	0.242905	0.313309	0.233009	0.188279	0.183797	0.228012	0.162568	0.209241	0.193466	0.166968	0.238995	0.451752	0.16976	0.21162	0.194586	0.211982	0.160598	0.177486	0.170799	0.185529	0.241125	0.194331	0.180336	0.169137	0.209013	0.182342	0.209689	0.189386	0.200929	0.217227	0.168452	0.206805	0.151312	0.176423	0.18501	0.222307	0.228532	0.189008	0.177344	0.199438	0.26035
Inositol phosphate metabolism	P150	0.07232	0.121134	0.0789309	0.0980775	0.107617	0.075671	0.0951697	0.112318	0.080311	0.127378	0.129861	0.0859717	0.119024	0.0840535	0.169548	0.0792997	0.0718327	0.213453	0.10828	0.0938385	0.0722374	0.0996606	0.0829403	0.0793269	0.076708	0.0873362	0.0831176	0.0790306	0.0747741	0.0669156	0.0723042	0.119417	0.0667158	0.098213	0.0889916	0.0797685	0.0846589	0.0792727	0.0786268	0.0708201	0.0810578	0.0814875	0.102704	0.110605	0.0760413	0.0910087	0.0883357	0.110834
Insulin signaling pathway	P151	0.0799537	0.109042	0.0852932	0.0917583	0.0884266	0.104319	0.0859455	0.0773408	0.114715	0.100488	0.0707741	0.169166	0.0840328	0.0610707	0.0804876	0.092592	0.086597	0.0794524	0.0625514	0.0799377	0.0961383	0.0850443	0.0849992	0.0883109	0.0814529	0.0805247	0.0941978	0.0959666	0.0672361	0.0750491	0.0789367	0.0847333	0.0849192	0.0780048	0.0979097	0.0891715	0.0931753	0.09904	0.112053	0.0990663	0.082777	0.101366	0.0828339	0.0992433	0.0968385	0.0888037	0.0880506	0.0963612
Ion channels	P152	0.0222384	0.0443486	0.00838711	0.0196598	0.0155933	0.0202068	0.0100416	0.0210223	0.01047	0.0397356	0.0458376	0.0129352	0.0218816	0.0181255	0.0249762	0.0109728	0.006785	0.0371898	0.0252495	0.0155757	0.0111567	0.0150172	0.0140988	0.0116493	0.0256408	0.016666	0.00866411	0.0222968	0.00567057	0.000514975	0.0131492	0.0102736	0.011635	0.0150543	0.0201427	0.00718926	0.00997412	0.0126803	0.0226445	0.00780717	0.0137432	0.0175623	0.0148036	0.0191812	0.0157255	0.0297141	0.0206762	0.0245057
Isoflavonoid biosynthesis	P153	2.67436e-07	2.43676e-07	0	7.45323e-07	0	6.96314e-07	0	0	0	4.36293e-07	3.47731e-07	0	3.10478e-07	3.84071e-07	1.21892e-05	5.80525e-07	2.5545e-07	5.58364e-06	0	0	0	1.06907e-06	0	0	0	0	0	0	0	0	0	0	0	6.92035e-07	0	0	0	7.39508e-07	0	0	0	0	0	0	0	0	0	0
Isoquinoline alkaloid biosynthesis	P154	0.0518122	0.0671214	0.0496113	0.0462604	0.0540414	0.0711447	0.0500529	0.0870811	0.0544041	0.0658235	0.0546735	0.0350874	0.067135	0.0655102	0.0626966	0.0488358	0.0622909	0.0871863	0.0581226	0.0511416	0.0495513	0.0504523	0.0571411	0.0509804	0.0540295	0.0536046	0.0461562	0.0460336	0.118834	0.108913	0.11066	0.0617255	0.0963551	0.0629817	0.0735376	0.0723992	0.0581757	0.0583055	0.0688895	0.0487322	0.0641865	0.0599535	0.0591486	0.0587393	0.056542	0.0746757	0.0673889	0.0690206
Leishmaniasis	P155	0	0	0	0	0	0	0	0	0	0	0	0	0	0	0	0	0	0	0	0	0	0	0	0	0	0	0	0	0	0	0	0	0	0	0	0	0	0	0	0	0	0	0	0	0	0	0	0
Leukocyte transendothelial migration	P156	0	0	0	0	0	0	0	0	0	0	0	0	0	0	0	0	0	0	0	0	0	0	0	0	0	0	0	0	0	0	0	0	0	0	0	0	0	0	0	0	0	0	0	0	0	0	0	0
Limonene and pinene degradation	P157	0.0667921	0.130824	0.0738547	0.0949825	0.0797138	0.0946124	0.0849987	0.0899288	0.10242	0.0795443	0.0800964	0.0751579	0.088286	0.0908005	0.257807	0.0881007	0.0850065	0.28037	0.164969	0.0732919	0.0747999	0.104194	0.0940707	0.0750464	0.0700247	0.0847886	0.0882403	0.0795749	0.066009	0.0633957	0.0863808	0.0802035	0.0652223	0.103341	0.0863852	0.0760224	0.0810115	0.0800379	0.0882387	0.074946	0.0747326	0.0798613	0.104498	0.0999497	0.0594017	0.0899204	0.0749314	0.115935
Linoleic acid metabolism	P158	0.0574075	0.0660962	0.0572958	0.066724	0.0692484	0.0499445	0.0537653	0.0252835	0.0374067	0.0757365	0.0551714	0.0712216	0.0728304	0.0608787	0.0535169	0.0455729	0.0666553	0.0348536	0.0259193	0.0705318	0.0575992	0.0571515	0.0633382	0.0609088	0.0508915	0.0639256	0.0554951	0.0410558	0.0110587	0.0350834	0.038415	0.10665	0.0520372	0.0560036	0.0666316	0.0445558	0.0448209	0.054643	0.0571465	0.064807	0.0572041	0.0556259	0.0493975	0.0541561	0.0555526	0.0678234	0.067122	0.0437305
Lipid biosynthesis proteins	P159	0.582113	0.665026	0.630951	0.633043	0.597551	0.536664	0.620535	0.560036	0.652244	0.581491	0.540661	0.681359	0.599357	0.598549	0.649015	0.598404	0.538298	0.607101	0.59792	0.585721	0.587037	0.596614	0.58282	0.62042	0.613544	0.561628	0.620896	0.584739	0.586109	0.591092	0.544064	0.555953	0.582698	0.565713	0.526715	0.592159	0.59263	0.60112	0.541587	0.599144	0.591969	0.570176	0.595877	0.537218	0.576932	0.54172	0.585249	0.534731
Lipid metabolism	P160	0.151517	0.1445	0.15209	0.137129	0.139197	0.127762	0.150267	0.147441	0.1354	0.128425	0.0614939	0.144501	0.10828	0.127507	0.10025	0.136532	0.13378	0.0619058	0.10484	0.138482	0.158119	0.147589	0.137792	0.149173	0.149864	0.123736	0.14601	0.158831	0.121147	0.138746	0.124096	0.101661	0.14694	0.147479	0.114742	0.141347	0.157618	0.139504	0.141304	0.152493	0.140924	0.132014	0.144398	0.146006	0.138301	0.113676	0.124633	0.151746
Lipoic acid metabolism	P161	0.0280781	0.0494246	0.0242313	0.0380201	0.0423572	0.012539	0.0258553	0.0199085	0.0768754	0.0404548	0.0416116	0.0413731	0.04761	0.0229398	0.0537479	0.0242659	0.00767448	0.0673767	0.079217	0.0334224	0.0113483	0.0243378	0.0314756	0.0218067	0.0158856	0.0252472	0.0280685	0.0233075	0.00668344	0.00401511	0.00963891	0.0601867	0.0111332	0.0270528	0.0285165	0.0187773	0.0167661	0.0161521	0.0170278	0.0119063	0.0204667	0.0181698	0.0328868	0.0259367	0.0156448	0.0218964	0.0273118	0.0247979
Lipopolysaccharide biosynthesis	P162	0.107429	0.508304	0.28298	0.402597	0.2333	0.34426	0.195854	0.468216	0.401148	0.33451	0.0712978	0.272151	0.362611	0.650409	0.171929	0.262873	0.197785	0.107664	0.566519	0.305984	0.179318	0.262964	0.240213	0.299046	0.223287	0.233137	0.225349	0.156095	0.66352	0.582819	0.655004	0.294839	0.543325	0.306438	0.352447	0.358656	0.291522	0.303824	0.284565	0.254878	0.426364	0.27646	0.374546	0.277513	0.171464	0.43222	0.375241	0.359009
Lipopolysaccharide biosynthesis proteins	P163	0.173025	0.592515	0.38776	0.515097	0.375375	0.444678	0.307845	0.598758	0.613496	0.454767	0.149342	0.373031	0.506327	0.78781	0.234581	0.388032	0.279009	0.153688	0.873811	0.404107	0.271143	0.376202	0.360211	0.396	0.308176	0.335783	0.327264	0.272565	0.731222	0.650476	0.737134	0.420447	0.630366	0.428824	0.457491	0.440315	0.403414	0.398692	0.384506	0.334917	0.534517	0.372441	0.50793	0.422241	0.241328	0.550912	0.497979	0.52235
Long-term depression	P164	0	0	0	0	0	0	0	0	0	0	0	0	0	0	0	0	0	0	0	0	0	0	0	0	0	0	0	0	0	0	0	0	0	0	0	0	0	0	0	0	0	0	0	0	0	0	0	0
Long-term potentiation	P165	0	0	0	0	0	0	0	0	0	0	0	0	0	0	0	0	0	0	0	0	0	0	0	0	0	0	0	0	0	0	0	0	0	0	0	0	0	0	0	0	0	0	0	0	0	0	0	0
Lysine biosynthesis	P166	0.884953	0.739088	0.839374	0.842763	0.832651	0.874868	0.813286	0.686373	0.774201	0.827566	0.936012	0.833612	0.824939	0.853803	0.777646	0.816492	0.815134	0.722007	0.634995	0.855767	0.878727	0.811303	0.840035	0.867488	0.85453	0.841243	0.844959	0.825067	0.710399	0.775303	0.752569	0.813902	0.693733	0.782326	0.851579	0.811506	0.8169	0.860966	0.858926	0.844355	0.845985	0.885152	0.795563	0.781529	0.91831	0.842396	0.84715	0.756449
Lysine degradation	P167	0.130213	0.186864	0.121615	0.151248	0.125543	0.147032	0.120971	0.141542	0.155434	0.131489	0.0583698	0.100162	0.132383	0.166905	0.353752	0.128567	0.116906	0.418785	0.269652	0.134668	0.148617	0.167542	0.14216	0.1325	0.148129	0.126758	0.125241	0.137031	0.0666834	0.0667699	0.106441	0.0910096	0.0826248	0.1658	0.119957	0.111214	0.146392	0.134419	0.140399	0.121997	0.137469	0.1306	0.176106	0.146905	0.117578	0.12363	0.128705	0.19155
Lysosome	P168	0.0768504	0.232157	0.0773039	0.0538738	0.145534	0.037133	0.0649192	0.13027	0.224781	0.166057	0.0638598	0.175213	0.18343	0.0311793	0.0269996	0.0634072	0.0838997	0.0169687	0.108612	0.0439132	0.0281013	0.0530773	0.101706	0.0420272	0.0502787	0.0660405	0.0763171	0.0421263	0.234471	0.200482	0.137685	0.244587	0.151661	0.0613106	0.103226	0.132749	0.0602153	0.0630901	0.0557773	0.0368469	0.0553007	0.0374471	0.0458104	0.107328	0.0543316	0.0737136	0.165306	0.0314122
MAPK signaling pathway	P169	0	0	0	0	0	0	0	0	0	0	0	0	0	0	0	0	0	0	0	0	0	0	0	0	0	0	0	0	0	0	0	0	0	0	0	0	0	0	0	0	0	0	0	0	0	0	0	0
MAPK signaling pathway - yeast	P170	0.0474228	0.0362717	0.0464986	0.0394779	0.0501338	0.051281	0.0442774	0.0218572	0.0623076	0.0498543	0.0506033	0.0318669	0.054759	0.0522632	0.039244	0.034538	0.0324156	0.042745	0.040283	0.040417	0.0351058	0.0419201	0.0469555	0.0386759	0.0412883	0.0483997	0.0424256	0.0259589	0.00996307	0.0279162	0.0339989	0.0682973	0.0318156	0.0411367	0.0577523	0.0307395	0.0329303	0.0464781	0.0453105	0.0364085	0.0381803	0.0435644	0.0369031	0.0481301	0.0393578	0.0669953	0.0553787	0.0444436
Measles	P171	0.000233739	0.00299966	5.59887e-07	7.8259e-06	2.05075e-06	1.62473e-05	0.000132575	0	1.31681e-05	8.72586e-07	6.25917e-06	0	2.48383e-06	2.6885e-06	0.0141041	2.3221e-06	7.15259e-06	0.0308306	4.18418e-05	8.4804e-07	4.66535e-07	0.000698104	0	1.63503e-05	9.13922e-07	2.58292e-07	1.9224e-05	2.10395e-07	0	0	0	0	0	1.98383e-05	0	1.235e-06	5.09268e-06	1.79947e-05	6.5719e-06	0.000226429	0	9.79317e-07	0	4.41943e-06	1.80514e-07	0	0	0
Meiosis - yeast	P172	0.00105851	0.0404946	0.00166986	0.00361482	0.00138705	0.00357139	0.00367643	4.00638e-05	0.00039636	0.00679003	0.00651475	0.00105253	0.0030371	0.000898342	0.0112663	0.0150063	0.00192813	0.0111187	0.000311282	0.000505432	0.000403398	0.00231347	0.00141243	0.00102489	0.000895644	0.00498245	0.00392432	0.000616878	0.000538084	4.95168e-05	0.00153641	4.13446e-05	0.000388436	0.00200137	0.001844	0.00206276	0.00075555	0.00192223	0.00111065	0.000970908	0.00248867	0.00177722	0.00161839	0.0030194	0.00534285	0.00250187	0.00477229	0.0064316
Melanogenesis	P173	0	4.87353e-07	0	7.45323e-07	0	0	0	0	0	0	0	0	0	0	0	0	5.109e-07	1.11673e-06	0	0	0	0	0	1.68954e-05	0	0	0	0	0	0	0	0	0	4.61357e-07	0	0	0	0	0	4.63994e-07	0	2.44829e-07	0	0	0	0	0	0
Membrane and intracellular structural molecules	P174	0.375402	0.684057	0.477474	0.570836	0.521152	0.410038	0.479906	0.842364	0.77773	0.575308	0.261158	0.615318	0.66649	0.599954	0.346995	0.538748	0.460244	0.255972	0.9716	0.539696	0.392333	0.487015	0.544941	0.502684	0.470719	0.427181	0.483544	0.492588	1.02958	0.957238	0.852118	0.678972	0.843644	0.551889	0.522717	0.665539	0.54709	0.464774	0.466448	0.390419	0.591249	0.426328	0.590132	0.542142	0.375114	0.468164	0.601927	0.571904
Metabolism of cofactors and vitamins	P175	0.0996827	0.192181	0.091221	0.108076	0.0949918	0.0979217	0.104713	0.145196	0.119365	0.147077	0.0776728	0.0918996	0.123835	0.10539	0.160192	0.098217	0.0854451	0.213944	0.17194	0.104311	0.0868664	0.1067	0.112864	0.089265	0.097861	0.0924922	0.0997671	0.0882228	0.120974	0.112396	0.140503	0.0864859	0.11389	0.107823	0.099556	0.100454	0.104038	0.0940106	0.0982656	0.0887169	0.100811	0.0912327	0.110928	0.107785	0.0791432	0.0982848	0.0927918	0.142534
Metabolism of xenobiotics by cytochrome P450	P176	0.0145555	0.0558194	0.0174464	0.0383461	0.0295257	0.0310667	0.0269768	0.0304773	0.0420274	0.0333906	0.0709216	0.0490285	0.0399713	0.0242414	0.0803256	0.0281168	0.0118639	0.11162	0.0935375	0.020838	0.0157281	0.0384926	0.0299424	0.0203742	0.0153041	0.0283646	0.027934	0.021005	0.0088309	0.000623912	0.0124799	0.0297278	0.00385782	0.0390935	0.034283	0.0146771	0.0301682	0.0228902	0.0283201	0.0181464	0.0193304	0.0284974	0.048329	0.0430903	0.0203795	0.0360276	0.0224752	0.0533952
Methane metabolism	P177	1.28141	1.30006	1.17918	1.1036	1.24615	1.04889	1.24695	1.01058	1.17075	1.23872	1.10913	1.21146	1.16263	0.988987	1.36472	1.21668	1.13989	1.57885	0.988983	1.13083	1.06672	1.15216	1.16642	1.14151	1.14137	1.19344	1.26325	1.02579	0.964056	1.03972	1.0199	1.33133	0.969479	1.0862	1.16232	1.09836	1.1219	1.10322	1.05243	1.2007	1.05342	1.06045	1.08873	1.13333	1.13429	1.06803	1.11384	1.03062
Mineral absorption	P178	0.00174957	0.00761879	0.010445	0.00461579	0.00442532	0.00324297	0.0128078	0.0275735	0.0021464	0.00105408	0.0052883	0.000826989	0.00222116	0.0053455	0.0028157	0.0071213	0.0109879	0.00190514	0.000240924	0.00423624	0.00360725	0.00543516	0.00437007	0.00775115	0.0100159	0.00537996	0.00923893	0.0037526	0.0541736	0.0451339	0.0349434	0.00424539	0.0357434	0.00798724	0.00192889	0.0200357	0.00937298	0.00644062	0.00176911	0.00571618	0.00832023	0.00304568	0.00716872	0.00546962	0.00304599	0.00243598	0.00421794	0.00234901
Mismatch repair	P179	0.877108	0.752692	0.869013	0.88388	0.803341	0.833323	0.821057	0.865944	0.806259	0.778925	0.8445	0.874007	0.775882	0.904527	0.675423	0.87458	0.850441	0.551249	0.651625	0.836274	0.785529	0.815406	0.820267	0.879088	0.849785	0.833828	0.850165	0.78785	1.06402	1.05829	0.97225	0.801839	0.973343	0.823935	0.832684	0.889755	0.816027	0.838669	0.800245	0.843914	0.883607	0.833328	0.827215	0.768358	0.828837	0.850724	0.830483	0.731555
N-Glycan biosynthesis	P180	0.00809609	0.0563139	0.02384	0.016219	0.018455	0.0258906	0.0210626	0.0304068	0.019132	0.0286101	0.00504489	0.0154823	0.0227779	0.0298496	0.0617864	0.0183614	0.0160841	0.108414	0.0148091	0.0132947	0.0123394	0.0204182	0.0152509	0.0181151	0.0183497	0.0187899	0.0189241	0.00884184	0.0556929	0.0493499	0.0489287	0.0327227	0.044172	0.017213	0.0262134	0.0300133	0.019089	0.02285	0.0173013	0.0240841	0.0221812	0.016562	0.0194514	0.0200174	0.0127085	0.0284574	0.0268008	0.0183346
NOD-like receptor signaling pathway	P181	0.0460666	0.0395231	0.0435427	0.042814	0.0441775	0.0397885	0.04537	0.0474484	0.0542803	0.0468203	0.0185035	0.0581475	0.0467502	0.0325569	0.025198	0.0446812	0.047961	0.0119607	0.0326073	0.0454137	0.0397532	0.0382981	0.0454513	0.0438347	0.0428029	0.0371826	0.0467814	0.0382062	0.0591746	0.0615169	0.0558921	0.0475604	0.0615732	0.0427652	0.0415669	0.051092	0.042334	0.0441666	0.0429408	0.0405232	0.044228	0.0395076	0.0423066	0.0444331	0.039206	0.0348781	0.048685	0.0382532
Naphthalene degradation	P182	0.113987	0.186399	0.120811	0.126865	0.13525	0.125758	0.13983	0.115514	0.160345	0.182166	0.212491	0.198485	0.163955	0.0801813	0.177778	0.116072	0.120264	0.194725	0.13113	0.0979998	0.101376	0.122527	0.122775	0.106012	0.0995791	0.125096	0.139694	0.113789	0.142322	0.136092	0.13072	0.170043	0.126206	0.115318	0.137697	0.124271	0.109053	0.117166	0.124562	0.117699	0.0948203	0.125859	0.116442	0.13314	0.110723	0.141345	0.11982	0.116516
Neuroactive ligand-receptor interaction	P183	0	0	0	0	0	0	0	0	0	0	0	0	0	0	0	0	0	0	0	0	0	0	0	0	0	0	0	0	0	0	0	0	0	0	0	0	0	0	0	0	0	0	0	0	0	0	0	0
Neurotrophin signaling pathway	P184	0	0	0	0	0	0	0	0	0	0	0	0	0	0	0	0	0	0	0	0	0	0	0	0	0	0	0	0	0	0	0	0	0	0	0	0	0	0	0	0	0	0	0	0	0	0	0	0
Nicotinate and nicotinamide metabolism	P185	0.448358	0.308283	0.449373	0.450053	0.421147	0.455078	0.431771	0.492819	0.468284	0.420169	0.585538	0.45889	0.45405	0.468555	0.448596	0.457861	0.453443	0.464337	0.475242	0.43567	0.437115	0.445182	0.457566	0.455912	0.445381	0.464377	0.458595	0.441514	0.583568	0.536355	0.523894	0.427567	0.553665	0.45411	0.463654	0.488463	0.452345	0.450021	0.449305	0.437419	0.467636	0.464562	0.456236	0.429945	0.48742	0.496925	0.464952	0.41282
Nitrogen metabolism	P186	0.664106	0.613649	0.679583	0.598281	0.755152	0.682029	0.754665	0.771985	0.736527	0.797313	0.693451	0.636941	0.792643	0.589705	0.64363	0.708456	0.635775	0.671551	0.918239	0.618867	0.63435	0.648984	0.730191	0.640491	0.668774	0.678306	0.709172	0.649976	0.769983	0.764163	0.770094	0.755696	0.726768	0.672891	0.730447	0.711849	0.691601	0.666277	0.696146	0.628457	0.632541	0.653455	0.706916	0.741001	0.655376	0.694103	0.725519	0.733092
Nitrotoluene degradation	P187	0.0883475	0.0846049	0.0786896	0.0698349	0.0744566	0.0653219	0.114556	0.0524403	0.0508934	0.106838	0.0349088	0.0229473	0.0696809	0.0509912	0.168435	0.0745864	0.0623374	0.229278	0.089409	0.0818817	0.0694234	0.0767119	0.0742646	0.0822583	0.0929208	0.0795913	0.0842134	0.0618153	0.00861664	0.016516	0.0388184	0.0473476	0.0247948	0.0683401	0.059999	0.057573	0.0711185	0.065285	0.0584091	0.0737735	0.0589273	0.0628163	0.0785056	0.0687395	0.0616236	0.0483439	0.0576091	0.083643
Non-homologous end-joining	P188	0.00268345	0.062377	0.00589533	0.00539204	0.00999048	0.00377518	0.00347126	0.00560092	0.0125637	0.0151612	0.00433656	0.0043564	0.00568672	0.0029078	0.0396752	0.00269393	0.00343324	0.0558911	0.000638021	0.0014869	0.00478556	0.00588987	0.00466558	0.00175766	0.00289256	0.00239953	0.00778265	0.00190281	0.000486954	0.000580054	0.00347471	0.00947296	0.00109414	0.00284934	0.00329479	0.00244067	0.00118252	0.00217119	0.00150016	0.00288883	0.00290495	0.00117445	0.00164967	0.00372278	0.00197717	0.00285877	0.00284594	0.00282643
Notch signaling pathway	P189	0	0	0	0	0	0	0	0	0	0	0	0	0	0	0	0	0	0	0	0	0	0	0	0	0	0	0	0	0	0	0	0	0	0	0	0	0	0	0	0	0	0	0	0	0	0	0	0
Novobiocin biosynthesis	P190	0.141744	0.132216	0.142451	0.141228	0.131426	0.165019	0.139479	0.131536	0.128901	0.137709	0.160089	0.129686	0.142361	0.162747	0.140429	0.140784	0.144758	0.150693	0.14394	0.13773	0.141775	0.140386	0.143151	0.142393	0.142956	0.147714	0.14256	0.134649	0.136547	0.136671	0.158149	0.120955	0.140487	0.144822	0.157943	0.140427	0.138574	0.150491	0.156542	0.142435	0.148825	0.156449	0.141907	0.136624	0.150816	0.171563	0.150144	0.147679
Nucleotide excision repair	P191	0.411048	0.437345	0.411238	0.386878	0.373138	0.400171	0.379601	0.423588	0.341732	0.372104	0.538604	0.38773	0.370286	0.414861	0.391995	0.404887	0.408402	0.390069	0.248522	0.382168	0.381103	0.386727	0.383884	0.402984	0.406631	0.411639	0.402273	0.36968	0.57433	0.524102	0.493226	0.359926	0.516263	0.389933	0.389227	0.44275	0.391325	0.414263	0.374949	0.406315	0.41415	0.408195	0.379836	0.352329	0.43106	0.431942	0.400757	0.324837
Nucleotide metabolism	P192	0.051609	0.0514062	0.0619168	0.0599989	0.0442411	0.0599011	0.0613944	0.0600733	0.0450442	0.0354754	0.0631126	0.0529796	0.0353287	0.0770707	0.0411147	0.0481484	0.0448498	0.0471069	0.09227	0.0478006	0.0656454	0.0695032	0.0508065	0.0531269	0.0581565	0.0694567	0.0575608	0.0595765	0.00774743	0.0134955	0.0377163	0.0435006	0.0176678	0.0679336	0.0556612	0.04063	0.0645601	0.0561456	0.0648695	0.0636275	0.0544283	0.0614201	0.0667915	0.0693952	0.0535706	0.0678737	0.049242	0.0957369
Olfactory transduction	P193	0	0	0	0	0	0	0	0	0	0	0	0	0	0	0	0	0	0	0	0	0	0	0	0	0	0	0	0	0	0	0	0	0	0	0	0	0	0	0	0	0	0	0	0	0	0	0	0
One carbon pool by folate	P194	0.619152	0.591342	0.650902	0.627114	0.608766	0.653231	0.617714	0.758756	0.593212	0.574336	0.658461	0.64868	0.624939	0.66335	0.592764	0.655946	0.677741	0.583309	0.48534	0.622522	0.621425	0.616556	0.619924	0.659309	0.660499	0.617842	0.645614	0.61842	1.03746	0.976036	0.890248	0.638593	0.919452	0.628247	0.64971	0.768358	0.648013	0.673712	0.638514	0.632761	0.683201	0.656591	0.61606	0.602016	0.642836	0.666737	0.6584	0.559995
Oocyte meiosis	P195	0	0	0	0	0	0	0	0	0	0	0	0	0	0	0	0	0	0	0	0	0	0	0	0	0	0	0	0	0	0	0	0	0	0	0	0	0	0	0	0	0	0	0	0	0	0	0	0
Other glycan degradation	P196	0.252783	0.290237	0.225711	0.142175	0.404582	0.154521	0.194015	0.291855	0.524354	0.402671	0.240632	0.419143	0.476345	0.096797	0.101733	0.200437	0.241266	0.0567002	0.206973	0.174665	0.182632	0.177415	0.288631	0.165035	0.183617	0.213307	0.217782	0.195842	0.434957	0.401236	0.274732	0.625673	0.307293	0.172976	0.304451	0.322788	0.203727	0.193074	0.22016	0.168795	0.182894	0.173637	0.144832	0.287125	0.238685	0.204847	0.395034	0.135501
Other ion-coupled transporters	P197	1.23446	1.16147	1.25688	1.2607	1.3103	1.54452	1.19589	1.45632	1.40456	1.40134	1.17689	1.19563	1.50469	1.6395	1.04369	1.27309	1.20707	0.877004	1.7183	1.33316	1.38124	1.3091	1.40921	1.27605	1.26631	1.30895	1.19135	1.28039	1.36352	1.40474	1.60078	1.4428	1.26069	1.31327	1.56344	1.32117	1.38891	1.41554	1.56592	1.29854	1.41394	1.44725	1.37808	1.43197	1.32375	1.55008	1.47968	1.58293
Other transporters	P198	0.282376	0.256425	0.283301	0.295819	0.288385	0.255929	0.288634	0.249421	0.341318	0.271209	0.179173	0.317179	0.293221	0.292992	0.221336	0.269364	0.26663	0.191769	0.374053	0.280031	0.267966	0.285411	0.293005	0.270211	0.263322	0.270282	0.284617	0.248224	0.20024	0.215415	0.24426	0.287692	0.23997	0.283788	0.278762	0.246316	0.276706	0.275084	0.268874	0.271442	0.27448	0.263582	0.288154	0.292356	0.246697	0.271461	0.281292	0.298735
Other types of O-glycan biosynthesis	P199	0	0	0	0	0	0	0	0	0	0	0	0	0	0	0	0	0	0	0	0	0	0	0	0	0	0	0	0	0	0	0	0	0	0	0	0	0	0	0	0	0	0	0	0	0	0	0	0
Others	P200	0.95946	1.0775	0.82884	0.798502	1.00091	0.817633	0.883742	0.789488	0.934014	0.967018	0.99604	0.995561	0.881884	0.698686	0.770209	0.836721	0.903567	0.739955	0.979339	0.770779	0.848574	0.868192	0.899432	0.79117	0.798677	0.891431	0.847774	0.893882	0.59738	0.632105	0.668825	0.899227	0.585362	0.859876	0.831721	0.761778	0.84014	0.787693	0.858052	0.823919	0.76558	0.83111	0.826773	0.9316	0.847501	0.783055	0.866678	0.859608
Oxidative phosphorylation	P201	1.0676	1.2112	1.00783	1.15256	1.02916	0.85105	1.02798	1.17262	1.14377	1.15125	0.826957	1.14105	1.13424	1.00447	1.35513	1.04335	1.04435	1.57435	1.06291	1.14412	0.860159	1.02317	1.09016	1.06756	1.03927	0.953423	1.05849	0.861534	1.46478	1.4899	1.27716	1.25121	1.27583	1.08208	1.00063	1.17317	1.02188	0.970044	0.838219	0.918256	1.10227	0.885098	1.12633	0.972925	0.919205	0.854609	1.02784	0.975749
PPAR signaling pathway	P202	0.0916623	0.105334	0.109312	0.103032	0.120089	0.103351	0.112239	0.095839	0.120495	0.126675	0.175001	0.104034	0.140397	0.0841123	0.17796	0.110676	0.0953346	0.191856	0.104348	0.100249	0.0905441	0.0998905	0.111915	0.103079	0.100106	0.105611	0.108068	0.0803645	0.138867	0.11613	0.107	0.118704	0.107768	0.0904495	0.0973811	0.112956	0.09282	0.107765	0.0864696	0.0896606	0.0985475	0.105241	0.0962585	0.100916	0.111095	0.104933	0.117981	0.089395
Pancreatic cancer	P203	0	0	0	0	0	0	0	0	0	0	0	0	0	0	0	0	0	0	0	0	0	0	0	0	0	0	0	0	0	0	0	0	0	0	0	0	0	0	0	0	0	0	0	0	0	0	0	0
Pancreatic secretion	P204	0	0	0	0	0	0	0	0	0	0	0	0	0	0	0	0	0	0	0	0	0	0	0	0	0	0	0	0	0	0	0	0	0	0	0	0	0	0	0	0	0	0	0	0	0	0	0	0
Pantothenate and CoA biosynthesis	P205	0.665988	0.665027	0.628327	0.627476	0.618826	0.716309	0.643688	0.589968	0.586965	0.631888	0.673977	0.655216	0.626786	0.600852	0.633399	0.64711	0.649758	0.630411	0.543225	0.63105	0.647323	0.627596	0.6212	0.647472	0.675353	0.624106	0.641864	0.645961	0.610352	0.643982	0.663375	0.635719	0.584617	0.62982	0.71172	0.650731	0.641418	0.685111	0.720029	0.64961	0.635209	0.697526	0.623295	0.647175	0.685557	0.675456	0.647584	0.647788
Parkinson's disease	P206	0.00174234	0.000407427	0.000235992	0.0019643	0.000395607	0.00105863	0.000494928	4.80766e-06	0.000161968	0.000287735	0.000395023	1.71608e-05	0.0010786	0.000491611	0.021226	0.00192705	0.000541298	0.0458629	0.000236926	0.000970723	9.40846e-05	0.00246991	0.000219565	0.000308476	0.000130462	0.000840481	0.000187256	7.63733e-05	0	0	0	0	0	0.0146951	3.96558e-05	0.000619662	0.000193115	0.00144031	0.000399117	0.000325956	1.26784e-05	0.000406172	0.017136	0.000310058	0.00027402	0.000307805	0.000408045	0.000195005
Pathogenic Escherichia coli infection	P207	2.67436e-06	7.31029e-06	8.3983e-06	2.98129e-05	4.56757e-05	3.48157e-06	1.8456e-05	9.61531e-05	0.000632069	9.81659e-06	1.56479e-05	0.000102148	6.98576e-05	1.53628e-05	2.90219e-06	7.25656e-05	2.5545e-06	8.37546e-06	0.00040909	7.067e-06	3.88779e-06	1.78179e-06	1.29711e-05	1.09002e-05	2.28481e-06	1.16231e-05	4.39068e-05	5.78586e-05	0	0	0	0	0	1.61475e-05	2.0945e-05	3.08751e-06	3.36117e-05	2.46503e-06	5.05531e-06	2.31997e-06	6.60336e-06	1.10173e-05	0.000100826	1.62821e-05	5.41542e-06	8.90344e-06	1.55643e-05	3.83366e-06
Pathways in cancer	P208	0.047802	0.0620295	0.0548241	0.0625155	0.045231	0.0590154	0.0542144	0.0556358	0.0620679	0.0480727	0.0211031	0.0584613	0.0462258	0.0651561	0.0489588	0.060731	0.0509283	0.0412424	0.0527287	0.0584076	0.0494075	0.0519672	0.0538988	0.0591732	0.0509569	0.0496581	0.0545334	0.0421322	0.0591868	0.0614857	0.0665048	0.0410744	0.0693166	0.0622338	0.0549912	0.0559814	0.0527657	0.0577062	0.0571354	0.0521989	0.0599757	0.0546701	0.0654321	0.0527403	0.0463303	0.0594872	0.0579248	0.0569732
Penicillin and cephalosporin biosynthesis	P209	0.0114136	0.0664912	0.0194082	0.0238995	0.0206381	0.0113947	0.0230251	0.016588	0.0258767	0.0388283	0.0166796	0.0229914	0.037955	0.0162846	0.025007	0.0152632	0.0104734	0.0233022	0.0296635	0.0247396	0.0135696	0.017118	0.0268053	0.0164487	0.0173993	0.0162781	0.0215022	0.0240902	0.00288276	0.00229899	0.00877951	0.0415544	0.0107315	0.0151007	0.015322	0.0138363	0.0148833	0.0187302	0.0148838	0.0130074	0.0147157	0.015603	0.0159414	0.0272476	0.00973638	0.0165492	0.0262669	0.0262519
Pentose and glucuronate interconversions	P210	0.46256	0.497823	0.433809	0.463415	0.613728	0.461137	0.443615	0.399895	0.48349	0.656062	0.499913	0.672481	0.652261	0.382629	0.382699	0.409819	0.409642	0.3364	0.411325	0.501252	0.419962	0.465689	0.528277	0.402395	0.410806	0.479064	0.476665	0.428008	0.2136	0.203445	0.327571	0.788622	0.269786	0.447574	0.567044	0.379442	0.450891	0.503057	0.503562	0.496633	0.3924	0.448842	0.431407	0.590191	0.409221	0.508671	0.544629	0.551736
Pentose phosphate pathway	P211	0.909449	0.860773	0.871889	0.896787	0.927948	0.881556	0.829124	0.748546	0.846341	0.95671	0.8862	0.957289	0.912017	0.881411	0.800128	0.808948	0.965175	0.743336	0.784519	0.956813	0.897905	0.883712	0.896257	0.86502	0.833472	0.926598	0.864291	0.849934	0.647071	0.664749	0.741047	1.01996	0.758415	0.907723	0.91139	0.787888	0.860027	0.882008	0.894996	0.94378	0.868326	0.876085	0.834963	0.918301	0.883967	0.917197	0.886776	0.857026
Peptidases	P212	1.98612	1.6863	1.84823	1.76641	1.82581	1.82829	1.8036	2.11992	1.81265	1.84319	1.94591	1.79051	1.86239	1.79657	1.65604	1.83969	1.99012	1.56315	1.63529	1.85429	1.83491	1.82764	1.89844	1.87077	1.84975	1.87568	1.85061	1.84689	2.56446	2.50419	2.28865	1.82818	2.39163	1.87284	1.81854	2.10254	1.87237	1.87751	1.84052	1.82329	1.90175	1.85647	1.77868	1.8315	1.88948	1.85498	1.91298	1.68367
Peptidoglycan biosynthesis	P213	0.821498	0.727137	0.876402	0.872825	0.780646	0.839813	0.84156	0.927607	0.796272	0.736443	0.904609	0.821285	0.753837	0.909019	0.640155	0.881288	0.874724	0.432054	0.660058	0.839972	0.803833	0.827599	0.822177	0.884862	0.856459	0.853168	0.863371	0.841756	1.1809	1.12933	1.04519	0.702292	1.09181	0.854879	0.801678	0.924237	0.83824	0.875515	0.807837	0.834706	0.895802	0.849018	0.839643	0.797495	0.847471	0.869602	0.836077	0.727521
Peroxisome	P214	0.143437	0.136451	0.167988	0.157109	0.182131	0.139383	0.173633	0.165548	0.223738	0.173299	0.256023	0.182146	0.215118	0.133776	0.208509	0.173222	0.132109	0.222928	0.219912	0.155384	0.144145	0.155822	0.176711	0.153151	0.154603	0.165728	0.172098	0.155198	0.207596	0.182801	0.167339	0.21597	0.177723	0.144656	0.164011	0.180106	0.152368	0.161894	0.136131	0.141757	0.147473	0.157381	0.163745	0.15351	0.169215	0.163621	0.183285	0.132931
Pertussis	P215	0.0155287	0.00845338	0.0212416	0.0627887	0.0461449	0.00940929	0.0396151	0.0578986	0.104131	0.024242	0.00961303	0.0472797	0.0620193	0.0455224	0.0178299	0.048971	0.0046898	0.0142137	0.267746	0.0528419	0.0199102	0.0403197	0.0719409	0.0362479	0.0225821	0.0212956	0.0382205	0.0450615	0.00195999	0.00467297	0.00704679	0.0480848	0.00913911	0.0498404	0.0327306	0.0185003	0.0503978	0.0172148	0.0275148	0.00702371	0.039173	0.0219803	0.0769372	0.0596813	0.0106868	0.0202159	0.0356156	0.0859411
Phagosome	P216	6.36497e-05	0.00299966	5.59887e-07	3.35396e-06	1.49145e-06	9.7484e-06	0.000129499	0	1.31681e-05	4.36293e-07	2.78185e-06	0	1.86287e-06	1.15221e-06	0.00556988	8.70787e-07	4.0872e-06	0.0127128	9.5943e-06	8.4804e-07	3.11024e-07	0.000350299	0	1.63503e-05	9.13922e-07	2.58292e-07	1.89867e-05	2.10395e-07	0	0	0	0	0	1.06112e-05	0	1.235e-06	5.09268e-06	5.66956e-06	6.31914e-06	0.000226429	0	2.44829e-07	0	0	1.80514e-07	0	0	0
Phenylalanine metabolism	P217	0.180731	0.260782	0.181271	0.177863	0.20124	0.177571	0.197628	0.185644	0.189072	0.206802	0.146593	0.230373	0.214509	0.173529	0.260557	0.176174	0.151174	0.305287	0.232821	0.159041	0.167164	0.187956	0.190583	0.164691	0.165379	0.179253	0.193243	0.154884	0.135505	0.153303	0.167828	0.181871	0.149608	0.179133	0.176621	0.166744	0.187421	0.178497	0.173828	0.184656	0.170515	0.165323	0.190638	0.18794	0.164719	0.181382	0.19636	0.226658
Phenylalanine, tyrosine and tryptophan biosynthesis	P218	0.83653	0.846275	0.838259	0.830721	0.85409	0.967457	0.836564	0.776381	0.815329	0.863997	0.933383	0.812337	0.817177	0.82039	0.785792	0.804032	0.806147	0.737508	0.668097	0.84402	0.864301	0.799776	0.79678	0.883142	0.871192	0.841523	0.841956	0.848554	0.754328	0.780186	0.863178	0.828586	0.743651	0.769318	0.982794	0.863198	0.838914	0.866206	0.958654	0.861818	0.862547	0.934514	0.800896	0.823396	0.95723	0.921449	0.873495	0.858171
Phenylpropanoid biosynthesis	P219	0.164068	0.0885561	0.131798	0.099886	0.175796	0.165633	0.131137	0.147626	0.129449	0.133389	0.191866	0.176418	0.188997	0.0682329	0.119139	0.13162	0.161551	0.0880004	0.0936668	0.129343	0.183763	0.140348	0.146458	0.138468	0.149619	0.141808	0.125208	0.178826	0.0948147	0.106767	0.0707585	0.294164	0.100054	0.134195	0.216923	0.155779	0.152801	0.123501	0.184872	0.140797	0.121868	0.153156	0.111498	0.175458	0.18562	0.152045	0.185648	0.114548
Phosphatidylinositol signaling system	P220	0.0797119	0.115814	0.0826063	0.0935418	0.0869417	0.0746569	0.0895933	0.0763296	0.106659	0.0969166	0.107141	0.0872629	0.104514	0.0807286	0.0852262	0.0829904	0.0844297	0.0876436	0.123069	0.0845018	0.0782579	0.0806728	0.0874746	0.0820569	0.0747858	0.0846081	0.0845478	0.0964324	0.0710514	0.0735325	0.0679438	0.0950876	0.0765449	0.0860461	0.0832264	0.0811437	0.0725958	0.0740109	0.0819893	0.068022	0.0799413	0.0840763	0.0846503	0.0838554	0.0782883	0.0836412	0.0892745	0.0686973
Phosphonate and phosphinate metabolism	P221	0.0385629	0.0642326	0.0535098	0.0626094	0.0663118	0.0438246	0.0578512	0.0332049	0.0822441	0.0746083	0.0534133	0.0740989	0.0661138	0.0557352	0.0447459	0.0442549	0.0480123	0.0428349	0.0544839	0.0516434	0.0328033	0.0537337	0.0536601	0.0452662	0.0379662	0.0522175	0.055159	0.0381591	0.0101116	0.0153431	0.0258083	0.0627581	0.0281809	0.0527585	0.0480411	0.0339505	0.037527	0.0500982	0.0401637	0.0457644	0.0461844	0.0437796	0.0420853	0.0591554	0.0336328	0.0608021	0.0555216	0.0592284
Phosphotransferase system (PTS)	P222	0.655171	0.155479	0.350699	0.357508	0.421186	0.355124	0.398791	0.425907	0.277825	0.433814	0.547542	0.189166	0.398716	0.393842	0.240156	0.409441	1.05205	0.169179	0.700441	0.50349	0.504049	0.581358	0.51341	0.349943	0.367899	0.629657	0.425891	0.706269	0.0583176	0.14741	0.237909	0.540167	0.409978	0.894698	0.433768	0.289024	0.444615	0.361852	0.466982	0.374875	0.469553	0.373773	0.500882	0.531727	0.415351	0.458632	0.358472	0.691563
Photosynthesis	P223	0.438735	0.324871	0.406665	0.391532	0.33213	0.432667	0.368685	0.435502	0.282843	0.375272	0.434854	0.390066	0.379273	0.434335	0.314246	0.373937	0.456147	0.19932	0.242806	0.445543	0.472135	0.411666	0.413711	0.437383	0.457706	0.418076	0.368621	0.453189	0.513422	0.490654	0.463917	0.420086	0.495489	0.410833	0.438201	0.462133	0.442286	0.458076	0.448361	0.434065	0.458273	0.451829	0.407554	0.368611	0.490587	0.422343	0.431752	0.353768
Photosynthesis - antenna proteins	P224	1.81856e-05	4.23997e-05	8.3983e-06	0.000394276	4.36249e-05	3.94578e-06	3.66043e-05	0	0	3.70849e-06	1.18229e-05	0	1.05563e-05	1.30584e-05	0	9.86892e-06	4.34265e-06	1.67509e-05	0	1.07418e-05	1.64842e-05	2.28069e-05	8.01848e-06	8.17517e-06	0.000164049	1.8597e-05	9.01869e-06	1.78836e-05	0	0	0	0	0	3.04496e-05	1.78731e-05	1.57463e-05	7.74088e-06	4.19054e-06	4.39812e-05	1.57758e-05	4.59594e-05	4.1621e-06	2.53357e-05	2.37253e-05	9.20621e-06	7.6824e-05	1.76396e-05	1.02231e-06
Photosynthesis proteins	P225	0.440356	0.325996	0.408746	0.394595	0.337791	0.434337	0.374454	0.440726	0.290232	0.376483	0.436179	0.392551	0.383284	0.436352	0.318933	0.378851	0.459107	0.205476	0.260935	0.447559	0.474241	0.416841	0.418564	0.43906	0.460214	0.421112	0.372435	0.456831	0.513583	0.49069	0.465923	0.426076	0.496231	0.415814	0.443658	0.465088	0.44684	0.460961	0.450898	0.436713	0.460454	0.453699	0.416109	0.375128	0.49287	0.424032	0.433616	0.361269
Phototransduction	P226	0	0	0	0	0	0	0	0	0	0	0	0	0	0	0	0	0	0	0	0	0	0	0	0	0	0	0	0	0	0	0	0	0	0	0	0	0	0	0	0	0	0	0	0	0	0	0	0
Phototransduction - fly	P227	0	0	0	0	0	0	0	0	0	0	0	0	0	0	0	0	0	0	0	0	0	0	0	0	0	0	0	0	0	0	0	0	0	0	0	0	0	0	0	0	0	0	0	0	0	0	0	0
Plant-pathogen interaction	P228	0.194289	0.130715	0.174382	0.163992	0.162719	0.197622	0.170736	0.155361	0.136798	0.153396	0.102864	0.15274	0.144688	0.157703	0.135851	0.181534	0.191634	0.090101	0.110803	0.177474	0.217909	0.168373	0.162356	0.188743	0.194023	0.159371	0.168338	0.203726	0.130221	0.146401	0.146221	0.144615	0.153452	0.169907	0.174923	0.182522	0.185556	0.179624	0.207155	0.188466	0.186238	0.195113	0.171817	0.168392	0.200555	0.152336	0.170956	0.18118
Polycyclic aromatic hydrocarbon degradation	P229	0.125203	0.108137	0.111278	0.0889134	0.0915661	0.100357	0.0923112	0.106746	0.103076	0.0998033	0.115756	0.138682	0.106284	0.0910148	0.112444	0.0961155	0.136671	0.089384	0.0471938	0.0859848	0.116206	0.113022	0.105144	0.100471	0.113952	0.112368	0.104758	0.124292	0.129118	0.12368	0.105465	0.106053	0.133536	0.110241	0.100129	0.115517	0.108851	0.116087	0.107112	0.112154	0.103971	0.105514	0.0845213	0.0919948	0.119347	0.105319	0.114129	0.0744826
Polyketide sugar unit biosynthesis	P230	0.155766	0.197689	0.18671	0.150006	0.20555	0.184146	0.186526	0.225396	0.260925	0.260264	0.202905	0.195641	0.226033	0.138192	0.160021	0.16615	0.184499	0.15646	0.139511	0.172072	0.169192	0.15574	0.194781	0.169643	0.183946	0.177997	0.181699	0.184914	0.307148	0.296524	0.259774	0.218315	0.280497	0.154373	0.185653	0.229058	0.177238	0.190593	0.185052	0.169093	0.179355	0.183902	0.153147	0.188961	0.187231	0.185718	0.217714	0.163985
Pores ion channels	P231	0.281713	0.428102	0.336057	0.390441	0.369696	0.292171	0.293626	0.546559	0.579963	0.406195	0.220772	0.412535	0.459985	0.465501	0.245283	0.349257	0.277948	0.203031	0.744685	0.329561	0.262496	0.34021	0.362667	0.33091	0.304496	0.289152	0.307135	0.303116	0.636908	0.570359	0.533315	0.430853	0.52755	0.352839	0.347489	0.405654	0.374283	0.319598	0.31011	0.268812	0.401179	0.29701	0.383869	0.391777	0.256956	0.363567	0.435277	0.406634
Porphyrin and chlorophyll metabolism	P232	1.2569	0.757238	1.05819	0.89589	0.987417	1.22691	0.932967	0.704227	0.757149	1.08113	0.513457	0.506743	0.947836	1.43188	1.08586	0.925469	0.772473	1.00818	0.669264	1.01861	1.19462	0.988497	0.978047	1.0497	1.07081	0.977384	0.875035	0.885534	0.449797	0.617278	0.744847	0.863864	0.556193	0.855443	1.05181	0.812851	1.04012	1.11138	1.11564	1.13667	1.10241	1.09936	0.977925	0.974484	1.11072	1.10166	1.06662	1.09441
Prenyltransferases	P233	0.295433	0.393558	0.31833	0.326563	0.285259	0.337208	0.30547	0.387871	0.308345	0.301525	0.365038	0.318309	0.326228	0.337442	0.390742	0.315678	0.33711	0.441769	0.266858	0.31043	0.285112	0.306216	0.30466	0.323283	0.326856	0.317082	0.310978	0.288017	0.548577	0.508532	0.473239	0.321138	0.471109	0.326793	0.341379	0.383298	0.311188	0.33331	0.321793	0.298282	0.345423	0.326526	0.320599	0.299985	0.317447	0.35047	0.337307	0.28492
Primary bile acid biosynthesis	P234	0.0432497	0.0355307	0.0248898	0.0250302	0.0435588	0.0245421	0.02297	0.0196361	0.0406789	0.0360694	0.0537123	0.0626076	0.0385018	0.0133803	0.0239622	0.0263271	0.0224995	0.0178369	0.0405063	0.0230373	0.032571	0.0260732	0.0351063	0.0241936	0.0250348	0.034273	0.0280211	0.0308849	0.00745769	0.0130441	0.00617348	0.0531924	0.00710646	0.0180554	0.03574	0.0259647	0.0271619	0.0237222	0.0336752	0.0296325	0.0200702	0.0278199	0.0212096	0.0345569	0.0413824	0.0251698	0.0393373	0.0184128
Primary immunodeficiency	P235	0.0618515	0.0190601	0.0350867	0.0406089	0.0470661	0.042747	0.0343702	0.0535156	0.0433007	0.048593	0.0552211	0.0565711	0.0508917	0.0306834	0.045562	0.0482933	0.0709532	0.0413145	0.0550236	0.048215	0.0533478	0.045299	0.0456959	0.0457597	0.041119	0.0445618	0.037887	0.0704156	0.0629728	0.0612466	0.0496614	0.0661231	0.051615	0.0494651	0.0499982	0.0567517	0.048365	0.0350093	0.0485891	0.0439767	0.0490297	0.0452621	0.0390251	0.0408415	0.0530671	0.0327303	0.0443005	0.0400778
Prion diseases	P236	0.00242805	0.00102905	0.00355668	0.0028721	0.0092181	0.00249582	0.00720029	0.0075945	0.0077389	0.00668924	0.00317896	0.0028724	0.00551658	0.00390101	0.00237399	0.0054073	0.00286512	0.00330328	0.0183137	0.00384501	0.00489333	0.00472209	0.00797391	0.00193479	0.00257543	0.00368815	0.0059801	0.00468844	0.000650083	0.000544685	0.00518269	0.00713951	0.00129077	0.00529707	0.00391504	0.00331722	0.00538011	0.00257373	0.002856	0.00293291	0.00317014	0.0026231	0.00713848	0.00603624	0.00241798	0.00249703	0.00262285	0.00786922
Progesterone-mediated oocyte maturation	P237	0.0440285	0.0383676	0.0429526	0.0423966	0.0405343	0.0395411	0.0450166	0.0472432	0.0535271	0.0429563	0.0182448	0.0524893	0.0403758	0.0324079	0.0248944	0.0439544	0.0477188	0.0116335	0.0298279	0.0447491	0.0397092	0.0379274	0.0429083	0.0436775	0.0426132	0.036681	0.0459111	0.0374417	0.0591089	0.061398	0.05315	0.0402828	0.0571605	0.0423996	0.0411329	0.0507774	0.0422114	0.0431653	0.0424424	0.040226	0.04301	0.0392711	0.0417825	0.042914	0.0387076	0.0345642	0.0450616	0.0379846
Propanoate metabolism	P238	0.497385	0.525104	0.502405	0.541761	0.493918	0.480494	0.538277	0.45076	0.577139	0.542917	0.484896	0.517908	0.505518	0.518465	0.84284	0.478385	0.46049	1.02501	0.622699	0.487732	0.43406	0.534673	0.495997	0.486847	0.503691	0.503418	0.519587	0.438068	0.351646	0.393367	0.418297	0.428482	0.403367	0.527658	0.471318	0.413285	0.467541	0.476691	0.447529	0.475844	0.466151	0.45414	0.53509	0.479381	0.435011	0.503331	0.457211	0.531513
Prostate cancer	P239	0.0445995	0.0396479	0.0456288	0.043904	0.0421156	0.0396665	0.0469188	0.0476022	0.0673457	0.0463369	0.0184631	0.0571333	0.041618	0.0324901	0.0250424	0.0441518	0.0478521	0.0117256	0.0300955	0.0448438	0.0397527	0.0383576	0.0441153	0.0438429	0.0427615	0.0378134	0.046745	0.0375616	0.059328	0.0623304	0.0531856	0.0409493	0.0571701	0.0425519	0.0416138	0.051092	0.042433	0.0435821	0.0428996	0.0403513	0.0431384	0.0394324	0.0419531	0.0444764	0.0388578	0.0351798	0.0468323	0.0382065
Proteasome	P240	0.0479791	0.0475064	0.0443288	0.044798	0.0430627	0.0493345	0.0474724	0.0472609	0.0535955	0.043614	0.085833	0.0525154	0.0445179	0.0333961	0.107989	0.0457233	0.0504383	0.15791	0.0304529	0.0451019	0.0405424	0.0458902	0.0452787	0.0452937	0.043844	0.0493502	0.0465761	0.037866	0.0677474	0.0615367	0.0533247	0.0403231	0.0571653	0.0456939	0.0468936	0.0520359	0.042509	0.0454679	0.0444612	0.0418418	0.0438957	0.0492124	0.0433187	0.0449851	0.0532175	0.0498636	0.0481185	0.0391168
Protein digestion and absorption	P241	0.010115	0.00929601	0.0135453	0.00650295	0.0234303	0.00941834	0.00953374	0.0555172	0.0329374	0.0211694	0.0377344	0.02964	0.0381599	0.00859551	0.0151726	0.0151087	0.0212532	0.0184087	0.0257674	0.00768692	0.00251338	0.00983403	0.0207047	0.0100486	0.0125644	0.0139459	0.0118636	0.00910294	0.114378	0.0968195	0.0716024	0.0507974	0.0805993	0.013956	0.02178	0.0434517	0.0170397	0.0138248	0.00911902	0.00623771	0.0198735	0.00951847	0.0114766	0.0181615	0.0135194	0.0195459	0.0324384	0.00407339
Protein export	P242	0.605939	0.53472	0.621563	0.605221	0.565286	0.60588	0.591586	0.596166	0.603738	0.569057	0.603527	0.536996	0.59745	0.661985	0.563486	0.621059	0.600415	0.541171	0.47815	0.613098	0.583447	0.585163	0.587119	0.623455	0.603161	0.612916	0.609608	0.577376	0.701335	0.706565	0.678577	0.617919	0.70435	0.614215	0.619959	0.636674	0.577713	0.622279	0.598677	0.595607	0.627728	0.610277	0.609299	0.563498	0.595965	0.648946	0.618377	0.54372
Protein folding and associated processing	P243	0.542106	0.850633	0.630701	0.620493	0.643448	0.618941	0.638392	0.689727	0.634483	0.691999	0.729041	0.559579	0.67318	0.727878	0.683139	0.638076	0.568631	0.776853	0.811252	0.603438	0.585076	0.626905	0.641049	0.588305	0.603739	0.652324	0.630262	0.575994	0.765028	0.72922	0.738919	0.595587	0.745599	0.626487	0.625022	0.644305	0.624682	0.629969	0.593032	0.619027	0.64232	0.613194	0.663255	0.641041	0.597089	0.707227	0.668848	0.663548
Protein kinases	P244	0.260786	0.323537	0.281152	0.259812	0.321877	0.266048	0.310346	0.268556	0.306655	0.298898	0.309958	0.285997	0.28755	0.222681	0.262126	0.293852	0.266818	0.220801	0.454068	0.261467	0.328549	0.303495	0.301764	0.270451	0.299675	0.283593	0.296711	0.347871	0.161079	0.166399	0.181791	0.300777	0.164654	0.292151	0.27334	0.264149	0.318253	0.267109	0.294448	0.298315	0.245684	0.287913	0.319247	0.330586	0.296983	0.240306	0.266704	0.335813
Protein processing in endoplasmic reticulum	P245	0.0590001	0.107112	0.0697462	0.06096	0.0704785	0.0759532	0.0687882	0.0801869	0.0801346	0.0769269	0.0347022	0.0797644	0.079733	0.0691815	0.141714	0.0684546	0.0657208	0.236492	0.0498536	0.0535738	0.0532782	0.062091	0.0641502	0.0608985	0.0614199	0.0623322	0.0701013	0.045601	0.11524	0.109947	0.107459	0.0765783	0.101164	0.0639768	0.0744592	0.0818698	0.061411	0.0719341	0.0715506	0.0625221	0.0689425	0.0632183	0.0624684	0.0740896	0.0590842	0.0759736	0.0863821	0.0667038
Proximal tubule bicarbonate reclamation	P246	0.0233349	0.0732213	0.0216382	0.0253097	0.0214377	0.0104394	0.0167156	0.0123717	0.0366508	0.0331851	0.00439637	0.0527271	0.025313	0.0229379	0.0339196	0.0215619	0.00627155	0.0536437	0.0313659	0.00786105	0.0132047	0.021308	0.0186276	0.0142537	0.0124785	0.0168096	0.0243571	0.00810062	0.00145843	0.0014657	0.00299091	0.0176471	0.00376735	0.0140744	0.00728439	0.0121608	0.0166133	0.018134	0.00892262	0.0192984	0.0120305	0.0124084	0.0163491	0.021538	0.00934502	0.0169201	0.0256747	0.0157768
Purine metabolism	P247	2.21816	2.12482	2.26186	2.20326	2.14069	2.32902	2.12273	2.41736	2.21368	2.20709	2.59045	1.95205	2.24454	2.5135	2.27238	2.28126	2.2544	2.45568	2.05691	2.217	2.15084	2.19633	2.20987	2.24696	2.24658	2.29258	2.19544	2.17912	2.97336	2.83068	2.76049	2.19092	2.871	2.269	2.31754	2.39419	2.20039	2.28668	2.2362	2.20498	2.37185	2.28676	2.21563	2.15979	2.27171	2.5246	2.32482	2.09021
Pyrimidine metabolism	P248	1.87494	1.55997	1.89824	1.78997	1.77608	1.83595	1.77856	2.03553	1.7785	1.74763	2.01903	1.75432	1.82346	1.94752	1.82789	1.90747	1.9512	1.96847	1.45171	1.79392	1.7855	1.82183	1.84389	1.86454	1.89871	1.88989	1.87507	1.79573	2.6224	2.4918	2.30076	1.79078	2.44222	1.88043	1.81558	2.05955	1.82872	1.92042	1.76956	1.84285	1.93635	1.84937	1.80912	1.76529	1.8642	1.94787	1.88776	1.63969
Pyruvate metabolism	P249	1.02132	1.08334	0.982199	1.02447	1.04743	0.932115	1.03585	0.859785	1.17514	1.16526	0.902398	1.1591	1.06153	0.866031	1.13206	0.948514	0.910259	1.23486	1.02451	0.99379	0.924018	0.978906	1.01236	0.968145	0.971952	0.963996	1.03928	0.973019	0.658018	0.761672	0.794055	1.03991	0.784894	0.964839	0.991562	0.878902	0.940264	0.966141	0.978819	0.958599	0.896698	0.941896	0.971946	1.00186	0.945023	0.952152	0.973871	0.967124
RIG-I-like receptor signaling pathway	P250	0.000647462	9.47901e-05	0.000807637	0.000453902	0.000559108	0.000842308	0.00095202	0.000512817	3.95043e-05	0.000460943	0.00141944	0.000216553	0.00155736	0.000894117	0.000653573	0.00164405	0.00103968	0.000599683	0.000113533	0.00204971	0.00137457	0.00202233	0.00198717	0.000790266	0.00164255	0.000890331	0.00169243	0.00812713	0.000545388	0.000268806	0.00321503	0.003239	0.000886648	0.00179698	0.000586739	0.00111613	0.00182175	0.000891846	0.00210048	0.00112008	0.00115876	0.00137643	0.00119931	0.00221669	0.0011033	0.00130575	0.000866156	0.00313925
RNA degradation	P251	0.419947	0.510398	0.48296	0.498286	0.436587	0.449141	0.458226	0.481613	0.478991	0.469567	0.515976	0.434927	0.491488	0.533616	0.452982	0.483902	0.458954	0.441289	0.425935	0.492344	0.451087	0.456719	0.46932	0.488537	0.477083	0.474898	0.466498	0.430515	0.577848	0.552523	0.527934	0.519323	0.566122	0.458574	0.480632	0.496551	0.447548	0.475274	0.445406	0.451066	0.498939	0.468762	0.463561	0.446225	0.462039	0.504152	0.502656	0.406397
RNA polymerase	P252	0.177552	0.179366	0.172365	0.160353	0.155427	0.177719	0.160853	0.151768	0.139146	0.155507	0.209915	0.0981633	0.150023	0.195509	0.277724	0.15959	0.151005	0.414397	0.109675	0.167179	0.161344	0.163447	0.160084	0.174231	0.169278	0.175434	0.161638	0.160835	0.196138	0.193101	0.187311	0.132397	0.195474	0.161719	0.162271	0.168215	0.155937	0.170416	0.158491	0.165405	0.176861	0.174153	0.166081	0.147331	0.176371	0.190405	0.163423	0.150015
RNA transport	P253	0.137407	0.155485	0.133795	0.157952	0.137586	0.109966	0.148332	0.112334	0.126164	0.141069	0.0462771	0.142784	0.119543	0.121185	0.246832	0.135179	0.156174	0.386056	0.11745	0.163584	0.142829	0.141611	0.12741	0.157236	0.14356	0.122753	0.134842	0.162958	0.0665179	0.0978806	0.0811625	0.134074	0.0739658	0.122608	0.123925	0.124365	0.134559	0.117391	0.13115	0.143445	0.141679	0.126693	0.125223	0.126629	0.131354	0.0815922	0.115056	0.120719
Regulation of actin cytoskeleton	P254	0	0	0	0	0	0	0	0	0	0	0	0	0	0	0	0	0	0	0	0	0	0	0	0	0	0	0	0	0	0	0	0	0	0	0	0	0	0	0	0	0	0	0	0	0	0	0	0
Renal cell carcinoma	P255	0.00332904	0.02361	0.0118234	0.0195532	0.00457521	0.0191296	0.00905634	0.00839257	0.00854084	0.00502348	0.00273734	0.00597197	0.0055737	0.0325953	0.0207791	0.0162573	0.00303219	0.0230615	0.0228414	0.0134151	0.00967936	0.0133602	0.0109473	0.0154391	0.00830755	0.0127767	0.0085903	0.00467182	7.79126e-05	8.77155e-05	0.0133547	0.000791598	0.0121561	0.0160928	0.0138564	0.00505517	0.0105091	0.0141214	0.0145982	0.0118952	0.0169648	0.0153004	0.0194899	0.00975856	0.0075583	0.0248533	0.0127718	0.0189498
Renin-angiotensin system	P256	0.000102161	8.4312e-05	2.15556e-05	6.14892e-05	1.34231e-05	2.99415e-05	1.2304e-05	0	3.95043e-06	1.13436e-05	1.39093e-05	5.72028e-06	1.83182e-05	1.57469e-05	0.000309373	3.07678e-05	1.58379e-05	0.000773892	6.66271e-06	6.21896e-06	4.66535e-06	7.51914e-05	4.24508e-06	1.22628e-05	5.94049e-06	2.9187e-05	9.25602e-06	1.97771e-05	2.43477e-06	0	0	0	0	0.000771389	7.5402e-06	1.45113e-05	8.75941e-06	8.80014e-05	1.44076e-05	1.36878e-05	8.98057e-06	8.81385e-06	8.19534e-05	1.18627e-05	1.53437e-05	1.44999e-05	1.55643e-05	4.60039e-06
Replication, recombination and repair proteins	P257	0.779788	0.995122	0.860237	0.902608	0.797291	0.912697	0.888266	0.684525	0.741702	0.778549	0.863977	0.75684	0.765695	0.970279	0.747322	0.869097	0.75917	0.705251	0.988183	0.815723	0.804887	0.847359	0.809039	0.852655	0.815524	0.857313	0.861012	0.760939	0.68844	0.656108	0.800059	0.560248	0.695185	0.833861	0.827781	0.740516	0.822903	0.871706	0.867285	0.842601	0.837953	0.88696	0.872625	0.848817	0.817975	0.914098	0.804156	0.864526
Restriction enzyme	P258	0.173619	0.161907	0.210497	0.187643	0.185831	0.214758	0.20134	0.205696	0.263012	0.219266	0.153969	0.249996	0.247324	0.171774	0.125269	0.257616	0.203101	0.11291	0.126957	0.162727	0.186021	0.177123	0.181735	0.195521	0.205002	0.190326	0.209198	0.168793	0.245132	0.233407	0.225692	0.203987	0.19866	0.176694	0.210512	0.21248	0.183718	0.215104	0.230326	0.186837	0.187026	0.207574	0.164957	0.206701	0.192471	0.198682	0.234749	0.188934
Retinol metabolism	P259	0.0133344	0.0585267	0.0162042	0.0230331	0.0290499	0.02953	0.0204818	0.04649	0.0295269	0.0355653	0.0697932	0.0492197	0.0387793	0.0165592	0.0615119	0.0228654	0.0196252	0.0849668	0.0429897	0.0105946	0.0114051	0.0275974	0.0230588	0.0155276	0.015183	0.0253834	0.0230639	0.0146435	0.0629899	0.0478799	0.0448064	0.0368844	0.0382381	0.0268152	0.0318841	0.0293893	0.0260788	0.0226866	0.0240916	0.0189075	0.0190441	0.0250091	0.0303517	0.034234	0.0200188	0.0343833	0.0248581	0.0327044
Rheumatoid arthritis	P260	0	0	0	0	0	0	0	0	0	0	0	0	0	0	0	0	0	0	0	0	0	0	0	0	0	0	0	0	0	0	0	0	0	0	0	0	0	0	0	0	0	0	0	0	0	0	0	0
Riboflavin metabolism	P261	0.239021	0.266066	0.245371	0.274225	0.214256	0.254543	0.225398	0.344759	0.231511	0.228209	0.142764	0.163483	0.261372	0.324204	0.281879	0.265388	0.2378	0.285182	0.293668	0.288757	0.253011	0.245668	0.248798	0.275268	0.270193	0.22069	0.225147	0.254818	0.411315	0.396884	0.364932	0.237383	0.357885	0.249874	0.248408	0.302495	0.269348	0.26184	0.254677	0.232431	0.305747	0.255117	0.268842	0.234983	0.243111	0.236537	0.268598	0.256063
Ribosome	P262	2.40499	2.22758	2.54081	2.46639	2.17466	2.44706	2.34869	2.561	2.19994	2.11199	2.79477	2.35433	2.21261	2.68463	2.61999	2.50051	2.55321	2.98103	1.59989	2.38925	2.30186	2.41799	2.32129	2.51828	2.50056	2.50681	2.47374	2.26698	3.39493	3.22354	2.98135	2.0846	3.16362	2.49339	2.32796	2.6692	2.36426	2.55608	2.28256	2.45917	2.58483	2.45923	2.38391	2.19006	2.48514	2.62545	2.43501	2.03723
Ribosome Biogenesis	P263	1.43188	1.31134	1.54157	1.61559	1.32135	1.497	1.46715	1.52954	1.3941	1.31949	1.40943	1.38459	1.34317	1.69848	1.27255	1.572	1.56984	1.06874	1.30009	1.60255	1.53512	1.51921	1.45025	1.62111	1.58861	1.50444	1.50043	1.52544	1.65876	1.63141	1.57877	1.21342	1.59278	1.531	1.42298	1.54974	1.51068	1.54473	1.49251	1.52072	1.62452	1.55261	1.50951	1.41307	1.52835	1.48854	1.4598	1.36389
Ribosome biogenesis in eukaryotes	P264	0.049071	0.0659447	0.0518878	0.0608367	0.045171	0.0540358	0.0516017	0.0537624	0.0491697	0.0418158	0.0885804	0.0522874	0.0477292	0.0605004	0.0932816	0.0539682	0.0524661	0.138665	0.0483907	0.0574875	0.0484357	0.055179	0.0499332	0.0570905	0.0518123	0.0562712	0.051392	0.0490041	0.0676208	0.0606298	0.0583173	0.0402333	0.0604224	0.0532187	0.0505425	0.0543818	0.0501961	0.0522376	0.0489627	0.0516616	0.0572545	0.0567749	0.0533925	0.0472041	0.0584224	0.0593341	0.050333	0.0464644
Salivary secretion	P265	0	0	0	0	0	0	0	0	0	0	0	0	0	0	0	0	0	0	0	0	0	0	0	0	0	0	0	0	0	0	0	0	0	0	0	0	0	0	0	0	0	0	0	0	0	0	0	0
Secondary bile acid biosynthesis	P266	0.0427397	0.0354934	0.0245449	0.0245331	0.0430537	0.0238743	0.0227122	0.0193652	0.0406342	0.0355657	0.0534776	0.0625848	0.038028	0.0127961	0.0149718	0.0259944	0.0218885	0.00841957	0.0404011	0.0228959	0.0314468	0.0249482	0.034912	0.0240519	0.0249016	0.0340942	0.0278549	0.0307469	0.00744065	0.0128602	0.00581179	0.0489974	0.00700754	0.0176123	0.0351412	0.0258511	0.0269702	0.0233164	0.0335582	0.0295033	0.0198824	0.0277367	0.0211034	0.0343648	0.0412433	0.0250617	0.0392572	0.0181779
Secretion system	P267	1.10765	1.52633	1.33954	1.59466	1.25063	1.25923	1.51378	1.26884	1.37035	1.12805	1.18187	1.4086	1.20066	1.33231	1.19798	1.43303	1.19344	1.14333	2.43685	1.40885	1.43109	1.38393	1.25821	1.44047	1.36188	1.22854	1.404	1.59792	0.835615	0.846305	0.938109	0.900463	1.00011	1.39087	1.16564	1.2236	1.4296	1.24546	1.33542	1.33017	1.33812	1.37957	1.6261	1.35455	1.23192	1.15162	1.13322	1.62335
Selenocompound metabolism	P268	0.389769	0.365507	0.353028	0.319399	0.359038	0.404228	0.344152	0.393952	0.34829	0.377073	0.476567	0.274984	0.375478	0.375914	0.365772	0.356774	0.37373	0.377617	0.337683	0.354759	0.364681	0.364774	0.376983	0.345985	0.381054	0.391683	0.348006	0.362017	0.401778	0.380445	0.418999	0.385695	0.427322	0.394102	0.411925	0.367024	0.367856	0.374522	0.397089	0.359021	0.374291	0.384194	0.371931	0.378388	0.400994	0.43927	0.387975	0.397275
Sesquiterpenoid biosynthesis	P269	0	0	0	0	0	0	0	0	0	0	0	0	0	0	0	0	0	0	0	0	0	0	0	0	0	0	0	0	0	0	0	0	0	0	0	0	0	0	0	0	0	0	0	0	0	0	0	0
Shigellosis	P270	2.96854e-05	3.65515e-06	3.16336e-05	1.26705e-05	1.97617e-05	4.8742e-06	1.66104e-05	3.84613e-05	0.000252828	5.01737e-06	6.6069e-06	4.08591e-05	0.000106494	7.68142e-06	1.16088e-06	3.01873e-05	1.5327e-06	6.70037e-06	0.000171098	3.84445e-05	1.92835e-05	1.4967e-05	0.00246545	3.65158e-05	2.23911e-05	5.03669e-05	5.19761e-05	5.32299e-05	0	0	0	0	0	1.26873e-05	1.50804e-05	4.94001e-06	2.44449e-05	2.71153e-06	3.79148e-06	1.62398e-06	6.86749e-06	7.34488e-06	4.44668e-05	2.55862e-05	3.9713e-06	5.59645e-06	7.60059e-05	9.76304e-05
Signal transduction mechanisms	P271	0.52959	0.531596	0.468132	0.502789	0.477907	0.512109	0.490368	0.403335	0.473729	0.454413	0.461283	0.425913	0.444318	0.477876	0.431485	0.49321	0.450724	0.3715	0.606178	0.508793	0.487398	0.488925	0.495016	0.501172	0.484277	0.477979	0.480053	0.496157	0.30306	0.345235	0.377356	0.38111	0.340826	0.484003	0.495554	0.417445	0.495574	0.496852	0.521734	0.468567	0.475022	0.504446	0.506762	0.491094	0.505886	0.479125	0.455307	0.521044
Small cell lung cancer	P272	0.000444478	5.19031e-05	4.81503e-05	0.0005657	0.000121553	0.000344675	0.000141496	0	0	9.29304e-05	0.000121011	0	0.000276326	0.00015286	0.00328528	0.000519279	0.000177282	0.00654738	5.94314e-05	0.000243387	1.89724e-05	0.000679573	4.31583e-05	5.66812e-05	3.60999e-05	0.000200434	3.20401e-05	1.87251e-05	0	0	0	0	0	0.00374137	1.95487e-06	0.000148818	4.5223e-05	0.000419547	9.47871e-05	7.7719e-05	7.92403e-07	9.86662e-05	0.00415972	6.7687e-05	6.44434e-05	6.97012e-05	9.13108e-05	3.88477e-05
Sphingolipid metabolism	P273	0.2088	0.290342	0.183695	0.133083	0.29205	0.164069	0.167166	0.198061	0.330109	0.299728	0.266099	0.330934	0.324841	0.0819246	0.101132	0.163836	0.183925	0.0589917	0.146906	0.147585	0.187219	0.154485	0.220343	0.154244	0.16169	0.168089	0.170617	0.194941	0.271036	0.2768	0.169675	0.424253	0.186452	0.129824	0.245573	0.238333	0.176168	0.168099	0.20101	0.162163	0.151553	0.18228	0.126379	0.232025	0.212491	0.175427	0.286383	0.128986
Spliceosome	P274	0	0	0	0	0	0	0	0	0	0	0	0	0	0	0	0	0	0	0	0	0	0	0	0	0	0	0	0	0	0	0	0	0	0	0	0	0	0	0	0	0	0	0	0	0	0	0	0
Sporulation	P275	0.966014	0.39005	0.796522	0.63069	0.753452	0.647113	0.839862	0.411031	0.449895	0.603079	0.305527	0.670838	0.440994	0.407373	0.441196	0.613451	0.745216	0.200001	0.0594703	0.726521	0.892441	0.694907	0.691891	0.792048	0.843607	0.655507	0.791596	0.757925	0.0947831	0.339793	0.261238	0.624833	0.212448	0.553809	0.602774	0.613862	0.714251	0.706213	0.701633	0.887293	0.584379	0.707294	0.589433	0.6569	0.80267	0.395872	0.536799	0.518072
Staphylococcus aureus infection	P276	0.0023414	0.00351186	0.00498439	0.00197026	0.00620481	0.0026135	0.00278101	0.0010016	0.000774285	0.00801034	0.00782222	0.00446427	0.00534923	0.00259248	0.00119918	0.00605342	0.00168725	0.00162484	0.000272372	0.00147983	0.00449491	0.00344669	0.00364864	0.00268554	0.00619639	0.00276114	0.00302482	0.0292636	0.000703648	0.000123085	0.00457987	0.00491698	0.0451226	0.0114184	0.00446938	0.00218071	0.00236036	0.00821125	0.00896383	0.00323891	0.00148813	0.00534511	0.00291206	0.00287728	0.00321983	0.0234771	0.00284179	0.00102716
Starch and sucrose metabolism	P277	1.02296	0.801376	0.948135	0.888701	1.06502	1.03653	0.957937	1.03073	0.965408	1.04372	1.3537	1.29048	1.10067	0.692038	0.722073	0.945816	1.03561	0.51572	0.757129	0.959128	1.06929	0.953043	0.990579	0.961247	1.01597	0.984973	0.96892	1.10956	0.997546	0.995216	0.871044	1.26916	0.991199	0.930433	1.13427	1.04517	1.01662	0.995443	1.13464	1.01119	0.916033	1.0603	0.864541	1.06338	1.11646	1.0241	1.0712	0.948167
Steroid biosynthesis	P278	7.75564e-05	0.0579058	0.000521255	0.00240143	0.000167229	0.000168972	7.19783e-05	4.80766e-06	2.7653e-05	0.00964425	0.000104319	0.000100513	0.000773712	0.000106388	0.0017297	0.000107687	0.000101158	0.00155337	6.47615e-05	1.80915e-05	1.50846e-05	0.000218091	0.000118391	1.44428e-05	3.90702e-05	3.97769e-05	0.000114395	0.000153588	2.67824e-05	2.97101e-05	4.63706e-06	6.05043e-06	1.20632e-06	9.84997e-05	8.9086e-05	0.00015314	1.38521e-05	8.57829e-05	1.97157e-05	6.24072e-05	0.000342846	3.79485e-05	7.91096e-05	0.000127698	0.000187554	4.60435e-05	0.00053697	7.28395e-05
Steroid hormone biosynthesis	P279	0.00846515	0.103797	0.0141495	0.0103175	0.0239214	0.00311763	0.0110281	0.0302866	0.0566545	0.0418957	0.00345506	0.036716	0.0338412	0.00470448	0.00749345	0.00662292	0.0113818	0.00616155	0.0211179	0.00336983	0.00164049	0.00703556	0.0123628	0.00471925	0.00630926	0.00662699	0.00540314	0.00435454	0.0564647	0.0488165	0.0311456	0.0419517	0.0355528	0.00927143	0.0192702	0.0218963	0.0104612	0.00778184	0.00860262	0.0042836	0.00953789	0.00296513	0.00684918	0.0187214	0.00429569	0.0130845	0.0308522	0.0072313
Stilbenoid, diarylheptanoid and gingerol biosynthesis	P280	0.00145298	0.000118914	0.00074493	0.00156145	0.000522194	0.00223958	0.000703172	0.000293267	0.00117065	0.00749857	0.00063148	0.00014791	0.00383999	0.000687487	0.0357834	0.0011924	0.00078934	0.0341641	0.000293692	0.00024367	0.00032222	0.00404786	0.00161667	0.000368428	0.000495117	0.00183025	0.000590012	0.00020261	3.65215e-05	1.13181e-05	0.000273587	0.00024	0.000249709	0.00150979	0.000115058	0.000201923	7.23161e-05	0.00197301	0.00105808	0.000156598	0.000164027	0.000174074	0.000535153	0.000266329	0.000171488	0.000512075	0.00142595	0.000190149
Streptomycin biosynthesis	P281	0.244588	0.347977	0.283912	0.252384	0.32497	0.295118	0.292248	0.344132	0.377419	0.376547	0.350087	0.330888	0.34963	0.211893	0.290964	0.264839	0.275623	0.306456	0.243871	0.268982	0.255454	0.250962	0.291684	0.262305	0.273746	0.281667	0.287643	0.28416	0.440189	0.409346	0.376655	0.351206	0.395583	0.249009	0.310012	0.344358	0.271674	0.294865	0.300987	0.264101	0.267431	0.290147	0.249664	0.307173	0.291906	0.299974	0.330506	0.261235
Styrene degradation	P282	0.00890989	0.0448635	0.0119919	0.0131278	0.0136283	0.0406596	0.0176485	0.0239309	0.00426384	0.0235805	0.00769043	0.00552007	0.016999	0.0232927	0.0459921	0.0110366	0.0124657	0.0454514	0.0189751	0.017008	0.0179335	0.019295	0.0183208	0.00963962	0.0180632	0.0203033	0.0138563	0.0107817	0.00215964	0.0121543	0.0418294	0.0229362	0.022019	0.0242683	0.0386703	0.0127273	0.0178704	0.0251617	0.0384358	0.0234758	0.0127297	0.025097	0.0241253	0.0276335	0.0158495	0.0427253	0.0186725	0.0384444
Sulfur metabolism	P283	0.271654	0.416792	0.25361	0.228068	0.272041	0.312898	0.25916	0.290019	0.353009	0.339416	0.238607	0.293012	0.313268	0.206932	0.265206	0.263977	0.286391	0.258293	0.319605	0.241463	0.297236	0.259004	0.27073	0.251988	0.282065	0.257866	0.243866	0.322471	0.262317	0.264878	0.292647	0.321137	0.257396	0.274576	0.337376	0.288307	0.284851	0.272804	0.34616	0.260845	0.26105	0.299399	0.275083	0.298655	0.308037	0.278574	0.300879	0.298013
Sulfur relay system	P284	0.292432	0.344989	0.236108	0.313199	0.251107	0.254558	0.278564	0.233215	0.294444	0.329091	0.175727	0.241451	0.279709	0.247563	0.405362	0.252404	0.223057	0.497485	0.383697	0.32434	0.278702	0.269121	0.287139	0.282831	0.269499	0.228446	0.249548	0.294805	0.0919271	0.156323	0.166174	0.228577	0.146979	0.253602	0.26683	0.218565	0.266049	0.251251	0.295178	0.241075	0.261092	0.268005	0.284752	0.270846	0.259417	0.218617	0.241632	0.305303
Synthesis and degradation of ketone bodies	P285	0.0446257	0.0325018	0.0346147	0.0269651	0.0240213	0.058492	0.0264185	0.0289918	0.0138792	0.0379184	0.0116146	0.00784577	0.031992	0.043718	0.1103	0.0312412	0.0454233	0.153487	0.0212919	0.0350616	0.0642696	0.0508304	0.033246	0.0358165	0.0578369	0.0387505	0.0271688	0.05605	0.00451406	0.011976	0.0287714	0.0192736	0.0222531	0.050902	0.0423896	0.0328257	0.0431387	0.0474074	0.0619149	0.0442806	0.0387863	0.0517789	0.0410736	0.0387728	0.0486279	0.0446696	0.0367479	0.0510893
Systemic lupus erythematosus	P286	6.95333e-06	0.0192909	0.000170206	0.000762093	4.53028e-05	2.55315e-05	1.29192e-05	0	5.26725e-06	0.00320806	2.50367e-05	3.26873e-05	0.000237205	2.22761e-05	0.000124214	2.58334e-05	2.17132e-05	0.000107206	1.49245e-05	3.95752e-06	1.55512e-06	1.78179e-05	1.8867e-05	1.98929e-05	4.11265e-06	8.78192e-06	3.56001e-05	4.54453e-05	9.73907e-06	9.90336e-06	0	0	0	1.10726e-05	2.82059e-05	5.00176e-05	3.66673e-06	1.03531e-05	4.29701e-06	1.94878e-05	0.000111465	9.79317e-06	1.49946e-05	4.04726e-05	6.15552e-05	9.41221e-06	0.000173283	2.30019e-05
TGF-beta signaling pathway	P287	0	0	0	0	0	0	0	0	0	0	0	0	0	0	0	0	0	0	0	0	0	0	0	0	0	0	0	0	0	0	0	0	0	0	0	0	0	0	0	0	0	0	0	0	0	0	0	0
Taurine and hypotaurine metabolism	P288	0.0988879	0.11904	0.0941612	0.0921708	0.10547	0.111606	0.105562	0.119986	0.121419	0.118654	0.117154	0.102117	0.112971	0.0797515	0.0777839	0.104571	0.100356	0.0604837	0.119716	0.0962155	0.0901513	0.0918086	0.108708	0.0913622	0.0970311	0.100562	0.103277	0.09957	0.129006	0.123273	0.135509	0.101296	0.116621	0.099991	0.114924	0.110684	0.0955532	0.104145	0.117674	0.0831547	0.090956	0.104506	0.0949775	0.108939	0.100153	0.11129	0.115606	0.0983156
Terpenoid backbone biosynthesis	P289	0.598715	0.553505	0.611782	0.566839	0.530115	0.627583	0.564088	0.625548	0.515945	0.53525	0.625188	0.533976	0.558402	0.616774	0.646093	0.599696	0.651965	0.670695	0.392586	0.5753	0.60539	0.586264	0.571552	0.612799	0.630088	0.60582	0.589467	0.585486	0.814439	0.787092	0.736386	0.541459	0.770694	0.60743	0.594201	0.663398	0.587429	0.626079	0.603466	0.600679	0.625831	0.621539	0.569272	0.544319	0.621253	0.63193	0.603364	0.512811
Tetracycline biosynthesis	P290	0.16267	0.139438	0.120381	0.16976	0.132451	0.0712926	0.134022	0.0604355	0.169102	0.168486	0.0687635	0.215498	0.131223	0.0977579	0.118313	0.113332	0.119676	0.100897	0.144807	0.142888	0.0959815	0.124564	0.131277	0.131447	0.102722	0.109686	0.139082	0.113211	0.0128629	0.0529151	0.0369682	0.119279	0.0513822	0.118593	0.0947303	0.0770851	0.106408	0.0982411	0.078826	0.116931	0.108923	0.0847785	0.116837	0.0971418	0.0957491	0.0709032	0.0923874	0.101399
Thiamine metabolism	P291	0.561715	0.475711	0.536745	0.527133	0.498192	0.599687	0.523446	0.481311	0.463793	0.482247	0.603495	0.450023	0.50139	0.567402	0.54369	0.52558	0.500179	0.556305	0.386323	0.54666	0.561832	0.513987	0.507385	0.566604	0.573966	0.527344	0.510817	0.548247	0.484526	0.485916	0.521214	0.496212	0.455415	0.477377	0.590753	0.531274	0.525681	0.557794	0.598399	0.536025	0.548897	0.59576	0.492405	0.498777	0.599156	0.584249	0.557483	0.506803
Tight junction	P292	0	0	0	0	0	0	0	0	0	0	0	0	0	0	0	0	0	0	0	0	0	0	0	0	0	0	0	0	0	0	0	0	0	0	0	0	0	0	0	0	0	0	0	0	0	0	0	0
Toluene degradation	P293	0.0403799	0.133569	0.0630531	0.0961124	0.074305	0.0716869	0.0865422	0.137217	0.115266	0.110013	0.117807	0.0773047	0.13328	0.0885368	0.133379	0.0982065	0.0980069	0.165808	0.194514	0.0909726	0.0526314	0.0835494	0.0959161	0.0729162	0.0753106	0.0724066	0.084844	0.0647783	0.179827	0.14835	0.178901	0.081467	0.146052	0.099717	0.0908769	0.128922	0.0787241	0.0764182	0.0587275	0.0401643	0.0939568	0.0660699	0.109	0.0848818	0.0543652	0.072996	0.0801361	0.121018
Toxoplasmosis	P294	0.000444478	5.19031e-05	4.81503e-05	0.0005657	0.000121553	0.000344675	0.000141496	0	0	9.29304e-05	0.000121011	0	0.000276326	0.00015286	0.00328528	0.000519279	0.000177282	0.00654738	5.94314e-05	0.000243387	1.89724e-05	0.000679573	4.31583e-05	5.66812e-05	3.60999e-05	0.000200434	3.20401e-05	1.87251e-05	0	0	0	0	0	0.00374137	1.95487e-06	0.000148818	4.5223e-05	0.000419547	9.47871e-05	7.7719e-05	7.92403e-07	9.86662e-05	0.00415972	6.7687e-05	6.44434e-05	6.97012e-05	9.13108e-05	3.88477e-05
Transcription factors	P295	1.85474	1.33839	1.63993	1.58399	1.78083	1.63206	1.75229	1.62982	1.55562	1.561	1.71824	1.48866	1.47784	1.42847	1.44761	1.61319	1.71726	1.26963	1.80625	1.74155	1.8959	1.7554	1.77267	1.65626	1.7255	1.69802	1.69858	1.93368	1.06493	1.23655	1.21018	1.56192	1.21025	1.71638	1.56512	1.51359	1.78813	1.64557	1.72329	1.75083	1.55599	1.69398	1.71306	1.83711	1.74085	1.46958	1.48075	1.91012
Transcription machinery	P296	0.945916	1.22061	1.00705	0.963175	0.989673	0.844732	1.01506	0.916142	1.08067	1.00259	0.74547	1.08082	0.991467	0.796401	1.00873	0.894227	0.920553	1.07167	0.717602	0.940445	0.934452	0.898316	0.975777	0.991857	0.97765	0.894263	0.964688	0.885601	1.13779	1.15262	0.961473	1.0543	1.0259	0.826948	0.89059	1.03	0.913629	0.943117	0.873526	0.935767	0.902	0.90699	0.875869	0.926804	0.91198	0.792961	0.987091	0.729809
Transcription related proteins	P297	0.00415221	0.0364647	0.00314461	0.00354848	0.00685415	0.00150473	0.00851312	0.0100576	0.00778631	0.016359	0.00267336	0.00417417	0.00705127	0.0024231	0.0944958	0.00662669	0.00100571	0.205482	0.0220754	0.00171361	0.00353027	0.0112438	0.00537002	0.00192553	0.00342081	0.00521103	0.00570503	0.00575598	9.98255e-05	9.19598e-05	0.000602818	0.000300505	0.00116652	0.00836278	0.00265694	0.00225851	0.00826889	0.00305417	0.0047942	0.0026044	0.00311362	0.00226712	0.00897764	0.00943408	0.00306007	0.00294653	0.00247136	0.015637
Translation factors	P298	0.547037	0.531068	0.572435	0.544859	0.505355	0.553978	0.53027	0.583175	0.525418	0.493679	0.549443	0.497202	0.515872	0.615175	0.583911	0.560788	0.584927	0.659929	0.419365	0.540495	0.521567	0.546133	0.536692	0.562754	0.558127	0.558989	0.559902	0.507167	0.746054	0.727306	0.682556	0.488059	0.713511	0.574664	0.540831	0.602625	0.539727	0.579252	0.53121	0.546962	0.587682	0.548106	0.541054	0.508562	0.549919	0.591906	0.563372	0.483388
Translation proteins	P299	0.968218	0.924271	0.983544	1.01904	0.883637	0.974884	0.939193	0.974264	0.92594	0.846416	0.945558	0.902939	0.865312	1.08171	0.974171	0.953	0.947783	1.07534	0.842034	0.990742	0.931747	0.956603	0.930056	1.01084	0.974387	0.958601	0.96439	0.914838	1.08568	1.07939	1.05175	0.784761	1.04531	0.943333	0.913735	0.982068	0.94912	0.989056	0.933679	0.970747	1.02087	0.982914	0.953455	0.901813	0.954119	0.986126	0.929937	0.909333
Transporters	P300	7.26446	5.18359	6.63733	6.23134	7.03463	6.61002	6.72802	5.41538	5.25014	6.24242	8.26003	5.67778	5.78266	6.26704	6.05056	6.58175	7.00122	5.17575	5.40259	7.03841	7.4563	7.06974	6.64744	6.58875	6.58891	7.45576	6.53501	7.16737	2.98605	3.38408	4.05555	6.34946	4.38874	6.86906	6.13051	5.41672	6.77108	6.48081	6.44501	7.36757	6.21774	6.67207	6.42549	6.93088	7.28108	6.49433	5.8844	7.08461
Tropane, piperidine and pyridine alkaloid biosynthesis	P301	0.12016	0.120221	0.118046	0.117403	0.113727	0.148482	0.118386	0.121791	0.118192	0.115599	0.118366	0.126926	0.131947	0.130265	0.128594	0.11523	0.122045	0.14956	0.145769	0.105815	0.123923	0.11697	0.121927	0.117573	0.113563	0.118835	0.119573	0.117788	0.130374	0.125422	0.149822	0.119639	0.126241	0.123125	0.148058	0.126135	0.12066	0.12864	0.144841	0.117212	0.12505	0.135823	0.125615	0.123	0.123626	0.147383	0.131911	0.14026
Tryptophan metabolism	P302	0.130244	0.214258	0.1284	0.159165	0.131759	0.16398	0.139792	0.165629	0.152586	0.124749	0.106628	0.0974409	0.134534	0.179989	0.388409	0.146577	0.122844	0.465224	0.294471	0.142597	0.143618	0.181545	0.152698	0.132151	0.147855	0.146161	0.143648	0.138431	0.0714483	0.0761653	0.129623	0.0973423	0.10088	0.195411	0.150631	0.120074	0.156352	0.15138	0.159661	0.130939	0.136945	0.140542	0.199833	0.168351	0.12483	0.164567	0.134291	0.209577
Tuberculosis	P303	0.1453	0.191404	0.161793	0.155044	0.134725	0.158542	0.151322	0.152871	0.142582	0.151572	0.142879	0.16136	0.147386	0.159507	0.143902	0.157248	0.16333	0.132461	0.0955667	0.151828	0.163358	0.152214	0.151338	0.161189	0.158629	0.156241	0.156752	0.164989	0.189198	0.183008	0.171321	0.138476	0.175209	0.151746	0.147624	0.169214	0.152508	0.166489	0.157392	0.158495	0.159834	0.161059	0.148444	0.144524	0.161945	0.150218	0.164734	0.122283
Two-component system	P304	1.35863	1.68143	1.46241	1.45196	1.51912	1.36209	1.74278	1.3368	1.53524	1.51369	0.994349	1.27649	1.44336	1.16256	1.42758	1.56253	1.3638	1.3804	2.32374	1.48135	1.7377	1.5224	1.48151	1.45868	1.56818	1.40041	1.52185	1.81081	0.570055	0.652808	0.873168	1.35902	0.751254	1.43789	1.35111	1.34901	1.58141	1.34082	1.52041	1.49125	1.33133	1.47353	1.65248	1.58294	1.4306	1.0407	1.27889	1.77336
Type I diabetes mellitus	P305	0.0499782	0.0444734	0.0561194	0.0538362	0.0528026	0.0534173	0.0523642	0.0507336	0.065888	0.0498329	0.0587444	0.0647985	0.0540791	0.0533663	0.0415303	0.0548979	0.0517125	0.0291254	0.0575125	0.0492604	0.0494907	0.0505307	0.053691	0.0521322	0.0523977	0.0535916	0.0575585	0.0489204	0.0643485	0.0616541	0.0567406	0.0503154	0.0604622	0.0514334	0.0496444	0.0577101	0.049675	0.0541803	0.0484486	0.0505854	0.051232	0.0514063	0.0514615	0.0499779	0.0508751	0.0559393	0.0598345	0.0420003
Type II diabetes mellitus	P306	0.0476231	0.044642	0.0464356	0.0472464	0.0504383	0.0784788	0.0484349	0.0576358	0.0681331	0.0460461	0.0532825	0.059303	0.0471455	0.0499599	0.0459283	0.0494831	0.0515378	0.0445708	0.0488155	0.0470829	0.0446104	0.0450867	0.0492382	0.0469958	0.0466039	0.048892	0.0510076	0.0485442	0.0634257	0.0616088	0.0818751	0.0416975	0.057906	0.0528567	0.0742676	0.0545667	0.0498932	0.0604254	0.0764588	0.048567	0.0522299	0.0641044	0.0521642	0.0579694	0.0547657	0.0715196	0.0544187	0.0666151
Tyrosine metabolism	P307	0.334762	0.377421	0.317994	0.320006	0.319954	0.3218	0.331406	0.341627	0.355456	0.367967	0.464233	0.415488	0.372194	0.286443	0.367453	0.325824	0.341952	0.396244	0.444886	0.283564	0.308094	0.343734	0.353368	0.300323	0.306705	0.341095	0.344796	0.342138	0.346567	0.325492	0.318149	0.344302	0.347951	0.34951	0.331395	0.318635	0.332032	0.322996	0.323277	0.308483	0.301731	0.32918	0.33707	0.339484	0.321887	0.359278	0.323155	0.343309
Ubiquinone and other terpenoid-quinone biosynthesis	P308	0.0848799	0.32057	0.122151	0.241714	0.167505	0.132898	0.156423	0.375108	0.272967	0.170408	0.167748	0.154354	0.21935	0.207266	0.248344	0.17467	0.148059	0.301718	0.445348	0.222036	0.0894106	0.152357	0.184179	0.176012	0.143393	0.126899	0.144194	0.13784	0.511111	0.446568	0.37341	0.211458	0.382454	0.200956	0.180713	0.258536	0.183319	0.127526	0.144947	0.0747601	0.222665	0.133146	0.232563	0.192967	0.10709	0.158195	0.185208	0.215846
Ubiquitin system	P309	0.00524362	0.020964	0.0045362	0.0047574	0.0112845	0.00589592	0.00511077	0.00852718	0.0221185	0.0122203	0.0351327	0.0112959	0.0182089	0.00212353	0.0381522	0.0045188	0.00243418	0.0633358	0.0218015	0.00118499	0.00227327	0.00763495	0.00865218	0.00197376	0.00267025	0.00905183	0.003532	0.00400276	0.00517388	0.00109644	0.000658463	0.0210091	0.000427039	0.00670444	0.0121824	0.00322058	0.00500061	0.0037811	0.00651529	0.00148826	0.00236057	0.00669216	0.00706479	0.0100398	0.009021	0.012866	0.0140136	0.00964522
VEGF signaling pathway	P310	0	0	0	0	0	0	0	0	0	0	0	0	0	0	0	0	0	0	0	0	0	0	0	0	0	0	0	0	0	0	0	0	0	0	0	0	0	0	0	0	0	0	0	0	0	0	0	0
Valine, leucine and isoleucine biosynthesis	P311	0.73397	0.858682	0.693498	0.772582	0.735617	0.797705	0.73776	0.506368	0.70611	0.757979	0.882279	0.81103	0.720173	0.633586	0.876041	0.743729	0.69298	0.995868	0.62753	0.74174	0.731044	0.715387	0.705649	0.733673	0.718796	0.726748	0.738653	0.746139	0.373457	0.452336	0.53246	0.707872	0.384114	0.687159	0.790233	0.639805	0.681646	0.742613	0.794621	0.728973	0.679114	0.799758	0.706661	0.731227	0.800569	0.732292	0.702107	0.740138
Valine, leucine and isoleucine degradation	P312	0.218787	0.282797	0.218702	0.230365	0.212583	0.336403	0.197953	0.251618	0.239496	0.255995	0.168194	0.154732	0.253456	0.328482	0.628503	0.214704	0.221786	0.773699	0.325115	0.20818	0.249143	0.277196	0.228848	0.212144	0.240814	0.235473	0.202223	0.229109	0.194901	0.178828	0.278808	0.198553	0.205044	0.289852	0.281426	0.217263	0.239169	0.271407	0.298015	0.228853	0.249147	0.266671	0.282715	0.25211	0.228644	0.308946	0.25716	0.319896
Various types of N-glycan biosynthesis	P313	0.000320121	0.00336907	0.000621475	0.000215771	3.8032e-05	9.91087e-05	0.00244572	4.80766e-06	0.000127731	2.81409e-05	5.70279e-05	1.63437e-06	3.26002e-05	2.53487e-05	0.014158	0.000898362	4.24047e-05	0.0308619	4.85045e-05	9.86553e-05	3.96555e-05	0.000927598	0.000105891	0.00010764	0.000108757	0.00115121	0.00085369	0.000158638	0	0	1.54569e-06	1.41177e-05	0	0.000204381	4.85924e-05	8.33626e-05	2.89264e-05	0.000412152	7.40603e-05	0.000483018	6.02226e-05	0.000344964	0.000407699	7.02456e-05	7.85235e-05	0.000215209	4.5396e-05	4.67706e-05
Vascular smooth muscle contraction	P314	0	0	0	0	0	0	0	0	0	0	0	0	0	0	0	0	0	0	0	0	0	0	0	0	0	0	0	0	0	0	0	0	0	0	0	0	0	0	0	0	0	0	0	0	0	0	0	0
Vasopressin-regulated water reabsorption	P315	0	0	0	0	0	0	0	0	0	0	0	0	0	0	0	0	0	0	0	0	0	0	0	0	0	0	0	0	0	0	0	0	0	0	0	0	0	0	0	0	0	0	0	0	0	0	0	0
Vibrio cholerae infection	P316	8.1568e-05	0.00302012	3.35932e-06	2.1987e-05	8.38941e-06	2.11215e-05	0.000136574	0	1.31681e-05	3.70849e-06	7.65009e-06	0	7.42043e-05	6.5292e-06	0.00567494	6.9663e-06	8.68529e-06	0.0129088	1.14599e-05	2.26144e-06	3.26575e-06	0.000373106	3.06589e-06	1.77129e-05	3.65569e-06	8.78192e-06	3.56001e-05	1.68316e-06	0	0	0	0	0	2.6528e-05	6.98166e-06	4.01376e-06	6.51863e-06	1.30646e-05	8.0885e-06	0.000227821	5.28269e-07	1.46898e-06	0.00010186	3.48902e-06	1.80514e-06	2.28946e-06	3.37227e-06	5.11154e-07
Vibrio cholerae pathogenic cycle	P317	0.0749115	0.0464084	0.064644	0.104856	0.0775152	0.0652623	0.0765683	0.105198	0.081824	0.0732023	0.0648422	0.0682887	0.0844951	0.0811131	0.0618689	0.0925893	0.0924363	0.038416	0.127512	0.112631	0.0783927	0.0762661	0.0862006	0.0896102	0.0811012	0.0695701	0.0722501	0.0888354	0.120436	0.109562	0.101434	0.0777571	0.104456	0.0823986	0.0708834	0.0896207	0.0814185	0.0670056	0.0752814	0.0663389	0.094469	0.0752505	0.0835958	0.0774083	0.0697769	0.0568543	0.0708759	0.0826569
Viral myocarditis	P318	0.000444478	5.19031e-05	4.81503e-05	0.0005657	0.000121553	0.000344675	0.000141496	0	0	9.29304e-05	0.000121011	0	0.000276326	0.00015286	0.00328528	0.000519279	0.000177282	0.00654738	5.94314e-05	0.000243387	1.89724e-05	0.000679573	4.31583e-05	5.66812e-05	3.60999e-05	0.000200434	3.20401e-05	1.87251e-05	0	0	0	0	0	0.00374137	1.95487e-06	0.000148818	4.5223e-05	0.000419547	9.47871e-05	7.7719e-05	7.92403e-07	9.86662e-05	0.00415972	6.7687e-05	6.44434e-05	6.97012e-05	9.13108e-05	3.88477e-05
Vitamin B6 metabolism	P319	0.159767	0.185361	0.209506	0.243778	0.208779	0.20283	0.208939	0.243846	0.249836	0.203154	0.263982	0.274434	0.221529	0.221877	0.206628	0.22386	0.197634	0.211845	0.235109	0.217335	0.187321	0.202193	0.207131	0.217718	0.206097	0.19627	0.220604	0.201417	0.314906	0.282529	0.263467	0.218145	0.273916	0.190085	0.20664	0.23836	0.209683	0.211253	0.193948	0.200986	0.222695	0.210719	0.20665	0.204691	0.200389	0.216226	0.213898	0.200614
Wnt signaling pathway	P320	0	0	0	0	0	0	0	0	0	0	0	0	0	0	0	0	0	0	0	0	0	0	0	0	0	0	0	0	0	0	0	0	0	0	0	0	0	0	0	0	0	0	0	0	0	0	0	0
Xylene degradation	P321	0.0781162	0.0327752	0.0558037	0.0678297	0.0663123	0.0425401	0.0668171	0.0327914	0.0547517	0.0571943	0.0944581	0.106311	0.0502338	0.0332751	0.0403793	0.0509541	0.0442692	0.0277836	0.0475238	0.0568905	0.0485956	0.0563158	0.0490894	0.055202	0.0484868	0.0557727	0.0664886	0.0571889	0.0133377	0.0144405	0.0144383	0.0363742	0.0364189	0.0515306	0.0369347	0.036984	0.05486	0.0463585	0.0415152	0.0631125	0.0437293	0.0493164	0.050529	0.0511942	0.0619202	0.0500295	0.0399988	0.0516529
Zeatin biosynthesis	P322	0.0492866	0.04543	0.0550985	0.0511627	0.0507772	0.0504159	0.0494848	0.0761116	0.0576645	0.0493456	0.0559663	0.0623813	0.0572683	0.0551967	0.0363319	0.0619667	0.0598358	0.0231107	0.0394619	0.0494393	0.047072	0.0493562	0.0528078	0.0533667	0.0540893	0.0512017	0.0529129	0.049568	0.118247	0.108917	0.0920534	0.0619393	0.100142	0.0539748	0.0547153	0.070857	0.0543108	0.0552772	0.0495994	0.0514073	0.0596405	0.0505413	0.0512702	0.0498381	0.0518732	0.056371	0.0609271	0.040797
alpha-Linolenic acid metabolism	P323	0.00285916	0.00122228	0.00358132	0.0156578	0.00760062	0.00290711	0.00770875	0.0130576	0.015354	0.00227745	0.00212603	0.00645574	0.00812428	0.011004	0.0202735	0.00999489	0.00127776	0.0171367	0.0584099	0.0128371	0.0053	0.0103803	0.011082	0.00851008	0.0132197	0.00511521	0.00662518	0.00930071	0.000165564	8.06417e-05	0.000497711	0.0005879	0.00124855	0.0107328	0.00363549	0.00291121	0.0103579	0.00366623	0.00489051	0.00195133	0.00840449	0.0045526	0.0168842	0.0112163	0.00193258	0.00253468	0.00362727	0.0173207
beta-Alanine metabolism	P324	0.20658	0.169273	0.160817	0.170691	0.189694	0.228404	0.163251	0.245928	0.195741	0.191177	0.0922994	0.163753	0.194099	0.191955	0.361198	0.179524	0.174022	0.398457	0.295844	0.168453	0.181612	0.199428	0.192189	0.175136	0.194145	0.15585	0.17883	0.184374	0.234563	0.232947	0.254275	0.176377	0.226824	0.208399	0.221646	0.211351	0.212693	0.192938	0.221353	0.164703	0.196178	0.180239	0.214555	0.20891	0.184976	0.194631	0.200835	0.255267
beta-Lactam resistance	P325	0.0239393	0.042928	0.0175287	0.0221007	0.022802	0.0199055	0.0169241	0.0159406	0.0237487	0.0415949	0.0131182	0.0178726	0.0338819	0.0190253	0.0238008	0.0218176	0.0196104	0.0158067	0.0278845	0.0305272	0.0290449	0.0181935	0.0267341	0.0235382	0.017001	0.0140818	0.0199102	0.0346825	0.00330885	0.00288612	0.00992022	0.0375318	0.0131827	0.0170963	0.0224751	0.0209879	0.0241505	0.0206251	0.0256024	0.0142052	0.025014	0.0248937	0.0172322	0.0242699	0.0278408	0.0171193	0.0271385	0.0284289
mRNA surveillance pathway	P326	0.000467478	0.00599931	1.11977e-06	1.56518e-05	4.10149e-06	3.24947e-05	0.000265151	0	2.63362e-05	1.74517e-06	1.25183e-05	0	4.96765e-06	5.37699e-06	0.0282081	4.6442e-06	1.43052e-05	0.0616613	8.36836e-05	1.69608e-06	9.33071e-07	0.00139621	0	3.27007e-05	1.82784e-06	5.16583e-07	3.84481e-05	4.2079e-07	0	0	0	0	0	3.96767e-05	0	2.47e-06	1.01854e-05	3.59894e-05	1.31438e-05	0.000452858	0	1.95863e-06	0	8.83885e-06	3.61028e-07	0	0	0
mTOR signaling pathway	P327	0.000233739	0.00299966	5.59887e-07	7.8259e-06	2.05075e-06	1.62473e-05	0.000132575	0	1.31681e-05	8.72586e-07	6.25917e-06	0	2.48383e-06	2.6885e-06	0.0141041	2.3221e-06	7.15259e-06	0.0308306	4.18418e-05	8.4804e-07	4.66535e-07	0.000698104	0	1.63503e-05	9.13922e-07	2.58292e-07	1.9224e-05	2.10395e-07	0	0	0	0	0	1.98383e-05	0	1.235e-06	5.09268e-06	1.79947e-05	6.5719e-06	0.000226429	0	9.79317e-07	0	4.41943e-06	1.80514e-07	0	0	0
p53 signaling pathway	P328	0.000444478	5.19031e-05	4.81503e-05	0.0005657	0.000121553	0.000344675	0.000141496	0	0	9.29304e-05	0.000121011	0	0.000276326	0.00015286	0.00328528	0.000519279	0.000177282	0.00654738	5.94314e-05	0.000243387	1.89724e-05	0.000679573	4.31583e-05	5.66812e-05	3.60999e-05	0.000200434	3.20401e-05	1.87251e-05	0	0	0	0	0	0.00374137	1.95487e-06	0.000148818	4.5223e-05	0.000419547	9.47871e-05	7.7719e-05	7.92403e-07	9.86662e-05	0.00415972	6.7687e-05	6.44434e-05	6.97012e-05	9.13108e-05	3.88477e-05
[truncated: 11 more columns]
