# Supplementary material for: Alterations in the gut bacterial microbiome in fungal Keratitis patients
Source: PLoS One. 2018 Jun 22;13(6):e0199640. doi: 10.1371/journal.pone.0199640 (PMC6014669; doi:10.1371/journal.pone.0199640)
Supplement: S16 Table — (XLSX) [file pone.0199640.s016.xlsx]

## Sheet: Modules_Normalized
S16 Table. Relative abundances of KEGG modules inferred from respective 16S taxonomic profiles of the studied cohort
Modules	FK003	FK004	FK006	FK010	FK011	FK012	FK013	FK015	FK018	FK024	FK026	FK030	FK031	FK034	FK036	FK039	FK040	FK043	FK044	FK048	FK050	FK051	FK053	FK055	FK056	FK058	FK059	FK061	FK065	FK066	HC001	HC002	HC003	HC005	HC006	HC007	HC009	HC010	HC011	HC012	HC013	HC014	HC015	HC016	HC017	HC018	HC019	HC020	HC021
M00001	1.78677	1.69317	1.80382	1.69512	1.78788	1.82543	1.74568	1.68976	1.66438	1.72491	1.87692	2.1186	1.77807	1.59695	1.57603	1.66454	1.9833	1.41204	1.35059	1.71983	1.8782	1.78445	1.7958	1.76091	1.76221	1.83808	1.79797	1.81858	1.71767	1.70239	1.69788	2.03433	1.74292	1.77509	1.87921	1.81482	1.79518	1.84111	1.888	1.90005	1.73692	1.84147	1.66609	1.81917	1.90562	1.79972	1.83502	1.67428	1.77037
M00002	0.964812	0.895016	1.00328	0.953189	0.934325	1.06333	0.957832	0.974614	0.885944	0.877916	1.25233	1.04423	0.926874	0.979787	0.926563	0.941161	1.04335	0.890448	0.747527	0.933792	1.03419	0.994594	0.96734	0.999064	0.999962	1.03257	0.966215	1.03299	1.03403	0.986645	1.01022	0.999065	1.01316	0.992287	1.05406	1.01098	0.988435	1.02135	1.07493	1.01844	0.993762	1.07503	0.956406	0.983353	1.08922	1.08788	1.02846	0.916096	1.00101
M00003	1.25077	1.19317	1.29089	1.22972	1.27617	1.34395	1.22143	1.30022	1.19387	1.23418	1.4008	1.37059	1.26405	1.27191	1.23932	1.22755	1.40841	1.23838	1.07019	1.25769	1.36895	1.29234	1.26514	1.28894	1.28034	1.31261	1.24697	1.34765	1.34277	1.31213	1.32571	1.41471	1.38385	1.31865	1.3657	1.32231	1.31811	1.31527	1.38269	1.35662	1.31479	1.35002	1.26994	1.31694	1.38719	1.36677	1.34632	1.2451	1.29628
M00004	0.971233	0.831171	0.968024	0.976515	0.986867	1.01026	0.899627	0.850784	0.932107	0.982967	1.18162	1.04861	0.936074	1.01069	0.879642	0.88551	1.11361	0.820464	0.828168	1.01069	1.0278	0.99883	0.951783	0.952333	0.936212	1.06474	0.909346	0.941592	0.742031	0.724203	0.829104	1.03836	0.892833	1.05774	1.00208	0.859954	0.945744	0.953002	1.03063	1.03876	0.970284	1.01023	0.922044	1.01677	1.01696	1.10667	1.00504	0.922608	0.990452
M00005	0.170632	0.121117	0.151061	0.140316	0.160029	0.151327	0.143702	0.144933	0.137176	0.144139	0.221085	0.141055	0.132409	0.1458	0.140656	0.162298	0.149083	0.136797	0.0883443	0.153358	0.148255	0.145795	0.151509	0.155595	0.148397	0.159392	0.154536	0.158659	0.173509	0.185856	0.157414	0.128804	0.161993	0.147054	0.145367	0.152569	0.152497	0.149001	0.145309	0.159579	0.152831	0.153473	0.140953	0.137932	0.168995	0.159942	0.145106	0.132617	0.141972
M00006	0.0980625	0.190962	0.0945787	0.151205	0.162318	0.10995	0.094532	0.0796738	0.186281	0.181094	0.352484	0.11941	0.151688	0.15019	0.145893	0.089733	0.110187	0.116455	0.237601	0.145815	0.0688062	0.115569	0.121798	0.104315	0.0833873	0.158277	0.0596359	0.0541128	0.047684	0.0137358	0.0418903	0.114097	0.039806	0.126127	0.10897	0.0459066	0.0795282	0.0763734	0.0923341	0.0877342	0.110725	0.116791	0.105801	0.123873	0.124088	0.176247	0.154717	0.100128	0.0931874
M00007	0.747504	0.530148	0.739334	0.695508	0.704444	0.771926	0.677673	0.639005	0.631119	0.689378	0.689428	0.776907	0.651172	0.728607	0.609917	0.662976	0.835135	0.574916	0.468987	0.743789	0.830016	0.74871	0.701465	0.718207	0.721605	0.766593	0.719267	0.762404	0.531443	0.553719	0.640489	0.768226	0.696772	0.783379	0.748192	0.67487	0.739856	0.744019	0.807086	0.821445	0.723986	0.76261	0.691842	0.770799	0.762723	0.786478	0.715627	0.712105	0.775483
M00008	0.257942	0.236532	0.205291	0.265351	0.297072	0.201928	0.23076	0.169006	0.324891	0.318942	0.275701	0.252082	0.302436	0.194927	0.209772	0.201024	0.257426	0.140447	0.423191	0.303178	0.194517	0.231558	0.282523	0.219949	0.206741	0.270512	0.207844	0.237011	0.0486955	0.0527597	0.102019	0.306843	0.0390702	0.245363	0.246531	0.148867	0.201081	0.197577	0.230191	0.212434	0.20701	0.212422	0.228287	0.263185	0.212047	0.201472	0.262415	0.240915	0.212311
M00009	1.03591	1.54332	1.13246	1.2817	1.25931	0.959238	1.24382	1.66103	1.66337	1.48098	1.153	1.43868	1.50591	1.04718	1.43817	1.19647	1.105	1.67297	1.63083	1.17017	0.84676	1.09768	1.21786	1.13565	1.11493	1.03918	1.24673	0.95989	2.12958	1.93579	1.76861	1.35176	1.70041	1.15114	1.11612	1.49823	1.13659	1.07479	0.910604	0.91617	1.18928	0.980852	1.2608	1.15987	0.937152	0.989928	1.20518	1.17459	0.947481
M00010	0.325321	0.282464	0.311314	0.34519	0.350893	0.323112	0.347541	0.192552	0.354501	0.371524	0.398151	0.317601	0.352652	0.248747	0.379611	0.322541	0.303407	0.392768	0.30506	0.36969	0.300768	0.316471	0.334617	0.341142	0.319458	0.350521	0.349289	0.316253	0.0694719	0.104841	0.172366	0.352703	0.150681	0.324562	0.359526	0.248293	0.299309	0.318083	0.337868	0.302075	0.293918	0.339269	0.333185	0.3521	0.347988	0.323111	0.322027	0.336377	0.320977
M00011	0.710593	1.26086	0.821146	0.936514	0.908421	0.636126	0.896278	1.46848	1.30887	1.10945	0.754846	1.12108	1.15326	0.798429	1.05856	0.873928	0.801594	1.28021	1.32577	0.800482	0.545992	0.781211	0.883243	0.79451	0.795473	0.688655	0.897441	0.643637	2.0601	1.83095	1.59624	0.999052	1.54973	0.82658	0.756597	1.24994	0.837279	0.756704	0.572736	0.614095	0.895363	0.641583	0.92762	0.807766	0.589164	0.666817	0.883149	0.838216	0.626504
M00012	0.272099	0.317894	0.250776	0.298654	0.316787	0.245118	0.278167	0.261224	0.392893	0.315516	0.286585	0.272407	0.328188	0.21909	0.388355	0.294665	0.238328	0.446381	0.433204	0.309302	0.215316	0.266688	0.300299	0.278135	0.255734	0.272788	0.295069	0.265107	0.188756	0.198039	0.212204	0.332503	0.204517	0.285859	0.290699	0.251264	0.26305	0.250941	0.25412	0.217055	0.256856	0.251444	0.306516	0.315441	0.255106	0.251387	0.295135	0.307986	0.253834
M00013	0.0102844	0.00649785	0.00906971	0.0116157	0.00774571	0.0111405	0.0241386	0.0307706	0.00199779	0.00429057	0.0035978	0.00187722	0.00798488	0.00648796	0.189959	0.0139896	0.00539673	0.259219	0.00443598	0.00697795	0.0100305	0.0332136	0.0115725	0.00463748	0.00815853	0.0141706	0.0108165	0.00805831	8.68787e-05	0.000940509	0.00353368	0.0112821	0.00207339	0.0313781	0.0050485	0.00550974	0.0142342	0.0130469	0.0103676	0.00446957	0.00603842	0.00579535	0.0254082	0.0186026	0.00415749	0.00592547	0.00382781	0.0326895	0.016154
M00014	0.329632	0.294825	0.342806	0.375844	0.446128	0.302374	0.354058	0.245813	0.406121	0.38039	0.369971	0.521385	0.318388	0.268899	0.295585	0.330738	0.309808	0.232817	0.280055	0.368861	0.299255	0.322302	0.318659	0.339464	0.321577	0.317285	0.374694	0.301036	0.205524	0.208527	0.222478	0.418738	0.190138	0.287063	0.346723	0.281878	0.318482	0.310501	0.29928	0.370236	0.302269	0.316061	0.329582	0.359775	0.304838	0.300879	0.305252	0.321425	0.311712
M00015	0.361744	0.321594	0.366971	0.370788	0.341476	0.366075	0.355295	0.171917	0.346398	0.328097	0.401303	0.411008	0.335457	0.361859	0.250533	0.325396	0.325836	0.159045	0.256861	0.334185	0.364161	0.34914	0.321495	0.353229	0.350111	0.35826	0.36585	0.341816	0.0704772	0.10175	0.159717	0.319457	0.152626	0.304444	0.356801	0.269322	0.312371	0.357875	0.364229	0.369575	0.322641	0.37454	0.298707	0.322867	0.370157	0.386791	0.356732	0.319381	0.354708
M00016	1.30196	1.01145	1.16827	1.28573	1.19825	1.25697	1.18276	1.10963	1.12735	1.17898	1.33652	1.17287	1.17385	1.23185	1.02641	1.18156	1.15041	0.835107	1.15002	1.31925	1.29664	1.18055	1.23508	1.27141	1.22798	1.19809	1.1862	1.23256	1.06276	1.13464	1.10485	1.11346	1.03993	1.16522	1.18645	1.18	1.20279	1.20269	1.26642	1.19376	1.23575	1.29221	1.2097	1.18067	1.30549	1.17849	1.18357	1.16697	1.23348
M00017	0.742819	0.645235	0.700659	0.769	0.736895	0.711746	0.763964	0.752746	0.791898	0.734926	0.905661	0.770973	0.780428	0.672811	0.647951	0.758027	0.724918	0.592593	0.846461	0.757424	0.682782	0.724097	0.78514	0.744633	0.71974	0.74019	0.740646	0.721267	0.843449	0.837126	0.752642	0.707906	0.717817	0.70263	0.733864	0.751969	0.723412	0.716111	0.714301	0.66585	0.732353	0.740237	0.728966	0.739685	0.758547	0.700229	0.728376	0.756706	0.714909
M00018	0.678754	0.607364	0.654947	0.715362	0.625102	0.685602	0.642227	0.558601	0.649099	0.663564	0.784256	0.625129	0.669329	0.721032	0.670749	0.703014	0.667705	0.665655	0.663193	0.698215	0.699645	0.663574	0.671779	0.70143	0.673151	0.678744	0.655607	0.687678	0.548006	0.594715	0.560923	0.623235	0.56491	0.63038	0.674608	0.631671	0.643875	0.652638	0.688411	0.636872	0.69847	0.713083	0.632643	0.628725	0.719274	0.690224	0.685933	0.631563	0.669858
M00019	0.681466	0.756825	0.608252	0.715824	0.691805	0.816039	0.712348	0.466465	0.653399	0.686436	0.744179	0.848648	0.65747	0.517115	0.632615	0.679597	0.655139	0.584054	0.653064	0.680395	0.674234	0.651628	0.655214	0.660887	0.64923	0.65281	0.681066	0.699137	0.275573	0.3547	0.50548	0.64568	0.263648	0.6317	0.798928	0.576909	0.643779	0.707223	0.838485	0.683601	0.603866	0.77981	0.656642	0.743612	0.739197	0.677376	0.638231	0.788557	0.748608
M00020	0.316063	0.262353	0.320187	0.328571	0.316327	0.37799	0.313605	0.378738	0.310927	0.305561	0.426358	0.31271	0.336186	0.358782	0.297651	0.32857	0.351071	0.280208	0.254999	0.326283	0.277176	0.326029	0.3436	0.320195	0.31451	0.365144	0.33203	0.270984	0.486179	0.442696	0.471999	0.34436	0.407345	0.331757	0.387488	0.346674	0.328983	0.358026	0.347596	0.328811	0.345766	0.340407	0.314569	0.343544	0.342531	0.396126	0.347796	0.352116	0.365841
M00021	0.275607	0.353924	0.302878	0.271975	0.308957	0.321652	0.319069	0.327397	0.429598	0.331968	0.124496	0.339281	0.321144	0.204035	0.282202	0.287233	0.329507	0.250212	0.277606	0.284965	0.340368	0.281066	0.298215	0.301943	0.320315	0.255852	0.289793	0.357051	0.311981	0.325256	0.308016	0.302776	0.293146	0.290939	0.321318	0.34099	0.303109	0.307953	0.36431	0.281843	0.278948	0.317946	0.292292	0.32752	0.295858	0.246118	0.300465	0.308271	0.29754
M00022	0.998892	0.915609	0.894452	0.961912	0.885705	1.00234	0.941615	1.01012	0.850225	0.892219	1.06368	1.07636	0.827923	0.777732	0.785753	0.927918	0.97304	0.65228	0.737547	0.959897	0.966078	0.905328	0.93745	0.974871	0.989251	0.898521	0.949665	1.02394	1.01037	1.03124	1.01458	0.806553	0.981889	0.889169	0.993929	0.992132	0.974538	0.948872	1.03354	0.945786	0.947593	1.0052	0.898402	0.907125	1.05485	0.90778	0.883096	0.946299	0.935813
M00023	0.527984	0.695829	0.583803	0.54646	0.726858	0.737972	0.605531	0.477069	0.682051	0.713776	0.608168	0.422233	0.634885	0.55664	0.58599	0.541471	0.47392	0.539183	0.553803	0.600147	0.62542	0.517991	0.514047	0.642665	0.593528	0.577777	0.570624	0.596093	0.3706	0.431278	0.538199	0.750113	0.350188	0.468698	0.82252	0.614121	0.572815	0.558547	0.758999	0.589188	0.597414	0.689441	0.561974	0.610367	0.711273	0.655931	0.663818	0.654205	0.578826
M00024	0.325068	0.279542	0.383135	0.335427	0.338973	0.453952	0.352261	0.274051	0.351006	0.327016	0.298276	0.325836	0.353301	0.432016	0.243966	0.32535	0.350391	0.176746	0.358253	0.309034	0.385179	0.36256	0.336399	0.357502	0.371543	0.372909	0.351201	0.343625	0.193845	0.195754	0.322864	0.305713	0.237006	0.352853	0.427263	0.311712	0.358118	0.406094	0.440873	0.392525	0.361014	0.413087	0.353919	0.376061	0.377422	0.451644	0.397754	0.406724	0.436568
M00025	0.418393	0.369822	0.463412	0.40316	0.377664	0.547301	0.419767	0.313797	0.353633	0.367685	0.332504	0.384496	0.361697	0.521303	0.289045	0.410682	0.43783	0.194037	0.338031	0.383451	0.496905	0.446708	0.402302	0.440413	0.458609	0.457491	0.433256	0.421931	0.201223	0.224184	0.363706	0.295786	0.284101	0.433466	0.482715	0.36638	0.442552	0.499551	0.530652	0.500783	0.437307	0.503178	0.422112	0.43504	0.469651	0.526995	0.444495	0.468357	0.534625
M00026	1.24996	1.14851	1.114	1.13329	1.17602	1.16582	1.18899	0.579842	1.20753	1.11225	1.23557	1.4527	1.13578	0.83298	0.977667	1.02639	1.19349	0.879933	0.935399	1.05446	1.15845	1.09119	1.12693	1.08753	1.05642	1.14712	1.18608	1.21091	0.220008	0.391605	0.56213	1.13882	0.456645	1.03441	1.20525	0.904248	0.995359	1.11103	1.23075	1.09225	0.966423	1.22021	0.956079	1.14509	1.17643	1.11161	1.13376	1.08291	1.09456
M00027	0.0274772	0.0688714	0.0313158	0.0334387	0.0716665	0.126281	0.0481698	0.0551621	0.0851107	0.0576728	0.0338297	0.0524845	0.0667303	0.0486971	0.13363	0.0458129	0.0238668	0.150371	0.187519	0.0298174	0.034282	0.0541654	0.0460174	0.0249072	0.0274654	0.0411226	0.0473865	0.0539525	0.00642282	0.00451299	0.0545071	0.0352947	0.00778847	0.0679313	0.0757275	0.0341459	0.0534251	0.0527161	0.0824602	0.0284423	0.0383736	0.0565249	0.0740256	0.0846092	0.0300005	0.0818348	0.0622715	0.148596	0.0916925
M00028	0.84521	0.85816	0.7666	0.762552	0.808122	0.938511	0.81902	0.406371	0.715964	0.717905	0.913432	0.888035	0.763186	0.653803	0.741784	0.81565	0.734655	0.650362	0.627533	0.732293	0.910734	0.767609	0.783227	0.800115	0.820752	0.781311	0.828189	0.846282	0.174912	0.302057	0.402127	0.718458	0.196255	0.676431	0.873057	0.660117	0.767881	0.835318	0.92867	0.814845	0.713091	0.920875	0.74261	0.777172	0.940431	0.755088	0.788093	0.825725	0.866055
M00029	0.35458	0.329185	0.341969	0.36472	0.308773	0.342118	0.366249	0.161245	0.291247	0.287168	0.411724	0.39132	0.325224	0.313764	0.330074	0.322033	0.338602	0.312808	0.25679	0.346172	0.368623	0.348491	0.329155	0.347808	0.353371	0.347789	0.352998	0.340732	0.0735676	0.0735566	0.149865	0.277522	0.146846	0.301585	0.316519	0.267409	0.306733	0.364692	0.336972	0.350994	0.308797	0.365476	0.289817	0.317111	0.362316	0.330169	0.314491	0.320318	0.344149
M00030	0.0663752	0.0759036	0.0713615	0.0438467	0.0800583	0.0598246	0.06992	0.10258	0.0727951	0.0778679	0.02034	0.042271	0.0796594	0.0360139	0.0530124	0.0672622	0.075565	0.0415487	0.0312985	0.0632403	0.0789429	0.0532797	0.0734394	0.0746776	0.0901581	0.0491617	0.0761803	0.0824813	0.147725	0.128544	0.1106	0.0768791	0.116883	0.0476856	0.0613019	0.108422	0.0790424	0.0659139	0.065916	0.0562155	0.0763317	0.0636359	0.0510178	0.0605198	0.0763255	0.0355613	0.077315	0.0584726	0.0578381
M00031	0.00230045	0	2.92288e-06	0.000125409	2.32693e-05	0.000151159	5.5791e-05	0	0	2.17737e-05	6.16816e-05	0	4.42693e-05	4.86281e-05	0.107664	5.99917e-05	6.82873e-05	0.217071	0.000476561	1.46473e-06	6.27454e-06	0.00473192	2.52371e-06	6.39065e-06	4.81649e-06	5.37911e-06	5.60699e-06	1.1414e-06	0	0	0	0	0	0.000165839	0	0	0	0.000192612	3.40905e-06	0	0	9.68367e-06	0	5.93534e-05	0	0	0	0	0
M00032	0.11202	0.306037	0.141442	0.23328	0.170639	0.145532	0.167375	0.235373	0.269558	0.148913	0.0636634	0.113504	0.176361	0.214292	0.468734	0.18195	0.106325	0.470544	0.566154	0.20706	0.154257	0.201293	0.198399	0.183779	0.180096	0.124774	0.155522	0.193942	0.150021	0.132885	0.152311	0.108725	0.13671	0.199179	0.131275	0.146438	0.197164	0.141347	0.14844	0.112971	0.187861	0.140181	0.252366	0.183463	0.115256	0.114978	0.146342	0.253675	0.187481
M00033	0.261873	0.291635	0.273239	0.293133	0.259454	0.270833	0.27225	0.275999	0.288269	0.311336	0.361898	0.294856	0.297086	0.28806	0.254642	0.241163	0.273855	0.251119	0.250668	0.275544	0.263693	0.271104	0.275793	0.279786	0.26879	0.286294	0.26247	0.257362	0.335066	0.342437	0.296359	0.271506	0.292563	0.26935	0.270983	0.281666	0.261244	0.269028	0.264939	0.261168	0.282946	0.283038	0.267692	0.256923	0.282071	0.284666	0.278379	0.248175	0.262338
M00034	0.439052	0.403103	0.513868	0.436829	0.401094	0.601638	0.433017	0.487135	0.334922	0.441225	0.427644	0.39156	0.370653	0.638868	0.444952	0.422398	0.434042	0.523942	0.249672	0.365703	0.487834	0.499132	0.398324	0.460637	0.499722	0.469432	0.458095	0.409284	0.485999	0.43597	0.569261	0.307787	0.510039	0.492787	0.507072	0.448603	0.489589	0.534757	0.534213	0.528644	0.502926	0.520458	0.458	0.454856	0.472831	0.630188	0.471864	0.565992	0.60731
M00035	0.317262	0.419974	0.363011	0.37188	0.324495	0.333673	0.386099	0.452935	0.315402	0.296138	0.360182	0.463826	0.265863	0.308238	0.308835	0.440012	0.358935	0.303946	0.197007	0.292133	0.315875	0.346271	0.344273	0.35358	0.345858	0.355432	0.400315	0.322731	0.612687	0.573014	0.465075	0.284013	0.529856	0.332197	0.302278	0.42731	0.356954	0.352632	0.305033	0.357058	0.334202	0.321575	0.32456	0.34702	0.332353	0.321061	0.300578	0.281102	0.318224
M00036	0.197989	0.256544	0.177392	0.19527	0.213867	0.223203	0.201148	0.25257	0.276223	0.225633	0.245215	0.224632	0.219632	0.160326	0.425709	0.19223	0.186679	0.508532	0.203531	0.182368	0.149519	0.191405	0.204558	0.170985	0.168531	0.191489	0.191241	0.181988	0.318745	0.289021	0.299682	0.245111	0.259264	0.201644	0.225604	0.225391	0.174115	0.196871	0.21339	0.159944	0.179029	0.19764	0.194264	0.198919	0.18337	0.211512	0.201794	0.186693	0.180679
M00037	6.16002e-05	7.12005e-05	1.02301e-05	8.39272e-05	2.82202e-05	9.91406e-05	0.000137836	0	0	2.06277e-05	2.6435e-05	0	4.26297e-05	3.40396e-05	0.000896837	4.38401e-05	3.5834e-05	0.00100522	1.67482e-05	5.8589e-06	7.11115e-06	0.000180335	5.04743e-06	3.55036e-06	2.58886e-05	1.07582e-05	3.42649e-05	1.19847e-05	0	0	0	0	0	6.01393e-05	7.37546e-07	4.05486e-06	0	6.292e-05	0	1.21671e-06	1.36941e-06	6.45578e-07	3.42429e-06	4.37341e-06	1.89364e-06	6.5598e-07	6.81225e-07	1.38653e-06	5.97501e-07
M00038	0.089248	0.0694885	0.0502612	0.0367765	0.0608522	0.0622064	0.0580267	0.0222924	0.0314713	0.0513453	0.0104462	0.0095935	0.0512852	0.0346465	0.0858066	0.0452468	0.0247836	0.107007	0.0516407	0.0500951	0.0430618	0.0445823	0.0693378	0.044474	0.0669034	0.0456706	0.0575688	0.0276214	0.00744054	0.0294183	0.0395637	0.0322998	0.00944718	0.0335753	0.0498618	0.0337615	0.0444729	0.0599975	0.0509108	0.0509958	0.0383243	0.0453196	0.0458046	0.0435385	0.0497653	0.04031	0.0382004	0.0624908	0.0622751
M00039	0.00152018	2.62993e-05	0.000985012	0.000989763	0.000319829	0.00122029	0.00117817	0.000759821	0.00307541	0.0188669	0.000406217	4.1044e-05	0.0081513	0.000406531	0.0164968	0.000750665	0.000514521	0.0149357	0.000181946	0.000489218	0.000527898	0.00278111	0.00394772	0.000412552	0.00039435	0.00435371	0.00139178	0.000428597	9.30843e-05	0	0.000302773	0	6.23576e-05	0.000861389	0.000176273	0.000426571	0.00012146	0.00236528	0.000739082	0.000266459	0.00036084	0.000175597	0.000447897	0.000617275	0.000314344	0.00113222	0.00352943	0.000452701	0.000187018
M00040	0.00899858	0.0128944	0.0263001	0.018628	0.0155038	0.0736731	0.0131847	0.0173557	0.0193026	0.0222808	0.00726081	0.0104057	0.0219125	0.0770268	0.010797	0.0192227	0.0448743	0.009027	0.0523357	0.00732949	0.0255926	0.0332822	0.0182023	0.0178619	0.0174881	0.0378272	0.0162827	0.0129555	0.000111701	4.37446e-05	0.0561764	0.00073481	0.00939729	0.0521444	0.0583111	0.0123276	0.0272857	0.0423773	0.0625281	0.0340331	0.0379443	0.0451827	0.0386766	0.0343868	0.0249288	0.0773374	0.0384579	0.0636555	0.0665078
M00042	0.000230116	0.00796869	1.16915e-05	9.45387e-05	3.2181e-05	0.000124844	0.000483248	0	3.49875e-05	2.17737e-05	3.34843e-05	0	4.75486e-05	3.69573e-05	0.0148677	4.61475e-05	4.8004e-05	0.0313619	4.41543e-05	8.05599e-06	7.94775e-06	0.00110361	5.04743e-06	9.01792e-05	2.82969e-05	1.14306e-05	8.41048e-05	1.25554e-05	0	0	0	0	0	8.92977e-05	7.37546e-07	7.29874e-06	1.35558e-05	7.7687e-05	1.70453e-05	0.000596186	1.36941e-06	1.93673e-06	3.42429e-06	4.37341e-06	2.36705e-06	6.5598e-07	6.81225e-07	1.38653e-06	1.7925e-06
M00043	0	0	0	0	0	0	0	0	0	0	0	0	0	0	0	0	0	0	0	0	0	0	0	0	0	0	0	0	0	0	0	0	0	0	0	0	0	0	0	0	0	0	0	0	0	0	0	0	0
M00044	0.00204343	0.00114755	0.000433318	0.00248502	0.00127932	0.00336344	0.00110515	0.00792446	4.54838e-05	0.000774113	0.000917294	0.000553014	0.00170847	0.00148996	0.044951	0.00140519	0.0012028	0.0464015	0.000583902	0.00045553	0.00104994	0.0066245	0.000375402	0.000735635	0.000897071	0.000691888	0.00069402	0.00127495	0	0	0.000171306	2.38747e-05	0.000274374	0.00416419	0.000392374	0.000739606	0.00274858	0.00258165	0.00151771	0.000333377	0.000895595	0.000499032	0.00228811	0.00327068	0.000495187	0.000780616	0.000484351	0.0062054	0.00309446
M00045	0.0400613	0.0304078	0.0415605	0.037283	0.113909	0.0193587	0.0486021	0.0740246	0.155429	0.0853902	0.0190499	0.125055	0.121217	0.0192625	0.10827	0.0460282	0.0200508	0.155036	0.279534	0.0244433	0.0210553	0.0488709	0.102781	0.0174458	0.0217194	0.0366485	0.0453431	0.0448469	0.00418259	0.0150409	0.0477505	0.0988916	0.0291054	0.0463613	0.0330413	0.0217332	0.0480332	0.0297599	0.0304653	0.0232707	0.0264926	0.0235797	0.0637013	0.079819	0.0154516	0.0280805	0.0846041	0.081846	0.039122
M00046	0.0950321	0.0440302	0.054145	0.0740653	0.0468372	0.0551723	0.0610091	0.0318352	0.0362961	0.0604581	0.0256014	0.17111	0.0385775	0.0406073	0.0784834	0.0442816	0.0360185	0.0891088	0.00785032	0.0541048	0.0466742	0.0602846	0.059	0.0491654	0.0547996	0.0538032	0.0656503	0.028143	0.00578364	0.031806	0.0568138	0.048768	0.0327845	0.045523	0.063499	0.0368173	0.0607827	0.0586402	0.0563468	0.0893214	0.0385072	0.0449141	0.0526032	0.0450267	0.055023	0.0558456	0.0375893	0.0596886	0.0605872
M00047	0.00058768	0.0010045	0.00223966	0.00127724	0.000357951	0.000738046	0.00374456	6.86843e-05	0.000132953	0.000245241	0.00641224	0	0.000843577	0.00142675	0.00150395	0.00100601	0.000423246	0.00404622	0.000129418	0.000848809	0.002962	0.0012445	0.00200698	0.000952918	0.00155211	0.00234933	0.00264463	0.000514203	0.000322692	1.09362e-05	0.000450176	0	0.000922893	0.000538824	0.000624701	0.000389266	0.000272743	0.000236271	0.00041045	0.000836485	0.000642939	0.000218205	0.000825253	0.000637268	0.000235758	0.00219885	0.000651251	0.000436756	0.000464258
M00048	1.25692	1.2846	1.33061	1.30662	1.22448	1.33571	1.28001	1.43804	1.26528	1.17747	1.47449	1.29169	1.29491	1.39294	1.2744	1.32591	1.37203	1.31039	1.0783	1.27311	1.22656	1.2762	1.27885	1.32386	1.33543	1.32145	1.31968	1.25733	1.90616	1.83854	1.70512	1.25477	1.78137	1.28141	1.34252	1.48641	1.27558	1.35083	1.30849	1.27534	1.37761	1.3319	1.23317	1.21776	1.31504	1.42793	1.35172	1.13372	1.2508
M00049	0.518127	0.546757	0.571718	0.567303	0.494794	0.58326	0.557844	0.579722	0.530719	0.492899	0.574853	0.576042	0.537113	0.575155	0.566731	0.558898	0.571277	0.599037	0.517209	0.547652	0.572178	0.551106	0.543129	0.573041	0.590291	0.540938	0.568095	0.59626	0.650728	0.627728	0.623143	0.484802	0.644659	0.559237	0.559814	0.60153	0.554378	0.586971	0.591225	0.557507	0.578175	0.59029	0.559794	0.519046	0.5666	0.572781	0.559525	0.514045	0.553947
M00050	0.527839	0.564909	0.591323	0.579888	0.532424	0.582694	0.570435	0.58061	0.565273	0.521022	0.68022	0.612993	0.545889	0.620245	0.572812	0.562614	0.551849	0.599983	0.507763	0.53666	0.548842	0.567437	0.547962	0.569027	0.568004	0.574892	0.574132	0.5646	0.660141	0.63114	0.619629	0.515802	0.643983	0.568986	0.560799	0.581568	0.548929	0.584942	0.567582	0.565521	0.578312	0.584085	0.560676	0.540639	0.561697	0.620255	0.580822	0.519415	0.560311
M00051	1.00763	0.869507	1.01537	0.950246	0.979129	1.00454	0.951586	1.00351	0.996844	0.991913	1.25898	1.07306	1.06416	0.974495	0.893485	1.03702	1.04271	0.865224	0.767674	0.985487	1.00997	0.974048	1.01594	1.00297	1.04875	1.05305	1.00765	1.00054	1.32504	1.26101	1.14201	1.03637	1.25668	0.981854	1.02215	1.10987	1.00267	1.04719	0.998555	1.02376	1.02141	1.03705	0.946794	0.954476	1.08812	1.08158	1.08098	0.867028	0.966841
M00052	0.376987	0.327059	0.381683	0.35722	0.377677	0.368679	0.369613	0.340271	0.30831	0.361607	0.265111	0.312641	0.347433	0.387211	0.38063	0.400072	0.381036	0.385964	0.252178	0.391603	0.429362	0.366441	0.375864	0.401582	0.387698	0.35008	0.377717	0.421043	0.328929	0.375774	0.338014	0.363574	0.340254	0.347662	0.357978	0.384799	0.384346	0.370313	0.38493	0.390676	0.393363	0.373647	0.36503	0.341392	0.393789	0.314831	0.36696	0.330396	0.359641
M00053	0.606384	0.629224	0.709576	0.736187	0.617895	0.687554	0.684575	0.741164	0.701035	0.606131	0.896043	0.645305	0.656989	0.832698	0.638985	0.686133	0.684379	0.682106	0.698451	0.670476	0.594455	0.691023	0.677474	0.669266	0.648407	0.712767	0.693842	0.603807	0.965508	0.868148	0.874512	0.587686	0.913686	0.738765	0.649716	0.719613	0.641374	0.712521	0.6328	0.660748	0.718685	0.692582	0.715997	0.659778	0.630486	0.802276	0.676564	0.634988	0.697298
M00055	0.00062025	0.00823745	2.92288e-06	2.50817e-05	2.12889e-05	4.71224e-05	0.000356898	0	3.49875e-05	7.4489e-06	1.93856e-05	2.16021e-06	2.62337e-05	8.75305e-06	0.0353799	9.22949e-06	2.02834e-05	0.0736158	0.000119521	5.12654e-06	2.09151e-06	0.00184092	1.07258e-05	4.26044e-05	4.21443e-06	2.01717e-06	5.29549e-05	2.28281e-06	1.24112e-05	8.01985e-05	0	2.12219e-05	0	5.28497e-05	1.47509e-06	3.24388e-06	1.46403e-05	4.75111e-05	1.77271e-05	0.000594969	1.36941e-06	2.58231e-06	6.84858e-07	1.31202e-05	9.4682e-07	0	1.36245e-06	4.85285e-06	3.58501e-06
M00056	0	0	0	0	0	0	0	0	0	0	0	0	0	0	0	0	0	0	0	0	0	0	0	0	0	0	0	0	0	0	0	0	0	0	0	0	0	0	0	0	0	0	0	0	0	0	0	0	0
M00057	0	0	0	0	0	0	0	0	0	0	0	0	0	0	0	0	0	0	0	0	0	0	0	0	0	0	0	0	0	0	0	0	0	0	0	0	0	0	0	0	0	0	0	0	0	0	0	0	0
M00058	0	0	0	0	0	0	0	0	0	0	0	0	0	0	0	0	0	0	0	0	0	0	0	0	0	0	0	0	0	0	0	0	0	0	0	0	0	0	0	0	0	0	0	0	0	0	0	0	0
M00059	0	0	0	0	0	0	0	0	0	0	0	0	0	0	0	0	0	0	0	0	0	0	0	0	0	0	0	0	0	0	0	0	0	0	0	0	0	0	0	0	0	0	0	0	0	0	0	0	0
M00060	0.151216	0.647968	0.374749	0.491723	0.318401	0.438286	0.237949	0.821456	0.580132	0.440271	0.0918836	0.372509	0.526946	0.777623	0.230509	0.360104	0.320861	0.146493	0.711974	0.389567	0.216408	0.336199	0.340892	0.39369	0.315225	0.281243	0.30254	0.216801	1.26444	1.12269	1.09131	0.516624	1.00435	0.438243	0.495744	0.631553	0.410695	0.409108	0.379822	0.300065	0.583835	0.345285	0.499991	0.384854	0.227497	0.547068	0.556859	0.435558	0.412509
M00061	0.421138	0.297161	0.340414	0.348204	0.51784	0.370635	0.351875	0.288036	0.407143	0.564981	0.20936	0.423847	0.580153	0.274866	0.267222	0.32538	0.343983	0.180907	0.40861	0.459496	0.393922	0.369174	0.480441	0.331255	0.350091	0.386077	0.380348	0.42391	0.0682122	0.096158	0.201328	0.682752	0.0949301	0.350566	0.472397	0.302692	0.37278	0.421761	0.449404	0.396843	0.312653	0.366077	0.330441	0.502428	0.335276	0.323697	0.451242	0.460163	0.443003
M00063	0.0807274	0.269783	0.204479	0.258065	0.199662	0.222685	0.148479	0.370011	0.30865	0.228306	0.0494308	0.266335	0.274553	0.37966	0.106025	0.184373	0.161695	0.066222	0.34122	0.184488	0.108079	0.174726	0.167209	0.19421	0.15818	0.157087	0.183823	0.107125	0.562726	0.499815	0.507551	0.244355	0.451519	0.208027	0.243706	0.300694	0.201968	0.213598	0.188349	0.173452	0.283843	0.178934	0.244264	0.193946	0.115755	0.276578	0.276178	0.229412	0.210719
M00064	0.047413	0.325897	0.168459	0.252256	0.0881461	0.239645	0.123457	0.0941276	0.106418	0.130383	0.0326481	0.0681525	0.11909	0.462871	0.0899559	0.127294	0.0548543	0.0428686	0.275111	0.195269	0.144641	0.164842	0.0965201	0.178556	0.114651	0.170609	0.0968769	0.068583	0.0038661	0.00371465	0.169489	0.069226	0.0478189	0.143481	0.195622	0.0591636	0.141232	0.176561	0.18958	0.19776	0.229994	0.192876	0.196309	0.141994	0.105721	0.295167	0.171912	0.228628	0.254581
M00065	0	0	0	0	0	0	0	0	0	0	0	0	0	0	0	0	0	0	0	0	0	0	0	0	0	0	0	0	0	0	0	0	0	0	0	0	0	0	0	0	0	0	0	0	0	0	0	0	0
M00066	7.3637e-05	7.69735e-06	3.21517e-05	0.000139879	5.74306e-05	7.71093e-05	8.45069e-05	1.28783e-05	0	3.78175e-05	2.1148e-05	0.00010585	0.000161501	5.05732e-05	0.000500831	7.15286e-05	2.56923e-05	0.000546606	1.75094e-05	5.41949e-05	6.06539e-05	0.000182214	0.000589918	3.9054e-05	0.000104759	7.32903e-05	4.98399e-05	0.000305326	0	0	0.000203177	0	0.000511332	0.000305556	5.60535e-05	9.40727e-05	0.000421315	8.60335e-05	0.000146589	2.43341e-05	5.75153e-05	4.32537e-05	0.00028901	0.000203676	5.06549e-05	6.4942e-05	7.90221e-05	0.000529654	0.000331613
M00067	0	0	0	0	0	0	0	0	0	0	0	0	0	0	0	0	0	0	0	0	0	0	0	0	0	0	0	0	0	0	0	0	0	0	0	0	0	0	0	0	0	0	0	0	0	0	0	0	0
M00068	0	0	0	0	0	0	0	0	0	0	0	0	0	0	0	0	0	0	0	0	0	0	0	0	0	0	0	0	0	0	0	0	0	0	0	0	0	0	0	0	0	0	0	0	0	0	0	0	0
M00069	0	0	0	0	0	0	0	0	0	0	0	0	0	0	0	0	0	0	0	0	0	0	0	0	0	0	0	0	0	0	0	0	0	0	0	0	0	0	0	0	0	0	0	0	0	0	0	0	0
M00070	0	0	0	0	0	0	0	0	0	0	0	0	0	0	0	0	0	0	0	0	0	0	0	0	0	0	0	0	0	0	0	0	0	0	0	0	0	0	0	0	0	0	0	0	0	0	0	0	0
M00071	0	0	0	0	0	0	0	0	0	0	0	0	0	0	0	0	0	0	0	0	0	0	0	0	0	0	0	0	0	0	0	0	0	0	0	0	0	0	0	0	0	0	0	0	0	0	0	0	0
M00072	0.000847533	0.00886864	0.0016222	0.00055855	0.000100999	0.000261315	0.00652344	1.28783e-05	0.000339379	7.3916e-05	0.000144511	4.32042e-06	8.60793e-05	6.4189e-05	0.0355124	0.00238044	0.000112235	0.0736878	0.000138553	0.000255595	0.000106667	0.00244486	0.000283287	0.000280479	0.000286581	0.00299684	0.00224093	0.000430309	0	0	3.98386e-06	3.71384e-05	0	0.000538216	0.000128333	0.000218962	7.69971e-05	0.00107349	0.00019977	0.00126659	0.000156113	0.000909619	0.00108002	0.000188681	0.000205933	0.000554959	0.000119214	0.000126867	1.912e-05
M00073	0	0	0	0	0	0	0	0	0	0	0	0	0	0	0	0	0	0	0	0	0	0	0	0	0	0	0	0	0	0	0	0	0	0	0	0	0	0	0	0	0	0	0	0	0	0	0	0	0
M00074	0	0	0	0	0	0	0	0	0	0	0	0	0	0	0	0	0	0	0	0	0	0	0	0	0	0	0	0	0	0	0	0	0	0	0	0	0	0	0	0	0	0	0	0	0	0	0	0	0
M00075	0.00080505	0.000372039	0.000407742	0.001038	0.00812396	0.000809036	0.00282893	0.000111612	0.000157444	0.00104227	0.000206193	0.000194419	0.000967367	0.000631192	0.00179076	0.00138135	0.000630137	0.00453016	0.000133985	0.00188144	0.00178532	0.0043581	0.000576669	0.00049279	0.00130647	0.00145707	0.000720186	0.00111515	0.000210991	4.739e-05	0.000250983	2.65274e-06	0.000554983	0.00385074	0.000257404	0.0014046	0.00252572	0.00121282	0.00150748	0.00232269	0.00102432	0.000555197	0.00342497	0.00549987	0.000729052	0.000693371	0.000798396	0.00667058	0.0030126
M00076	0.0512074	0.108479	0.0186312	0.0201474	0.03379	0.0201586	0.0257057	0.0211548	0.0435	0.0509115	0.00960295	0.0519877	0.060667	0.0133815	0.0103981	0.0157563	0.0423835	0.00620331	0.0301657	0.0200213	0.0169124	0.0229599	0.0396217	0.0103053	0.0169282	0.0218472	0.0154616	0.0318794	0.00680757	0.0032772	0.0146566	0.0646314	0.0162223	0.0307287	0.0326947	0.0150297	0.0139658	0.0281176	0.0255474	0.0133874	0.0205946	0.0155733	0.0124562	0.03423	0.0188805	0.0226543	0.0507281	0.0142029	0.0228514
M00077	0.0511126	0.00647091	0.0172779	0.0159423	0.0334732	0.0199585	0.0254505	0.0209358	0.0429822	0.0340375	0.00940028	0.0518084	0.0588914	0.0132103	0.00978658	0.0155171	0.0422374	0.00588068	0.0296557	0.0199364	0.0168714	0.0225804	0.039192	0.0101888	0.0167915	0.0203276	0.015008	0.0315547	0.00676413	0.00322252	0.0146327	0.0646314	0.0162223	0.0305696	0.0324867	0.0143899	0.0136529	0.0275718	0.0251963	0.0131581	0.01999	0.0153357	0.0121624	0.0324144	0.018472	0.0221787	0.0492846	0.0140365	0.0227265
M00078	0.0159828	0.265929	0.0216089	0.0250643	0.0408713	0.0177951	0.0189016	0.0167332	0.0506235	0.0817356	0.0083605	0.0709803	0.0485659	0.00519348	0.00864807	0.014758	0.00859001	0.00509277	0.0149584	0.0200902	0.0103559	0.0149209	0.0386822	0.0107746	0.0180438	0.0146446	0.0225245	0.0314708	0.00647867	0.00348499	0.00573277	0.0473488	0.00191438	0.00892491	0.0160084	0.0231167	0.0144793	0.0299371	0.0213284	0.0131374	0.00963655	0.0144158	0.0120631	0.0347817	0.0129989	0.0168056	0.0571691	0.0135166	0.0133296
M00079	0.0658831	0.256279	0.111914	0.0613952	0.150644	0.0251156	0.0854619	0.23175	0.390678	0.212091	0.0243616	0.250833	0.262235	0.040088	0.0242888	0.0794405	0.121556	0.0139038	0.18319	0.0459763	0.0220103	0.0621847	0.139683	0.0500466	0.0669986	0.0659344	0.107198	0.0481501	0.429311	0.385357	0.26021	0.383985	0.29266	0.0820701	0.143948	0.219278	0.0840038	0.0760857	0.0658922	0.0335312	0.0797292	0.0335352	0.058919	0.117124	0.0407204	0.0826509	0.211262	0.032035	0.0202816
M00080	0.039645	0.241417	0.0837458	0.153071	0.0789577	0.110142	0.0720811	0.150161	0.181701	0.185883	0.026509	0.0920963	0.153057	0.21134	0.0572796	0.104827	0.0582728	0.0362733	0.395003	0.11247	0.0652736	0.0973642	0.105366	0.103529	0.0744111	0.0721735	0.0806023	0.07653	0.140979	0.12507	0.169597	0.0602491	0.125566	0.118894	0.111823	0.0971576	0.112838	0.0908989	0.100482	0.070468	0.140614	0.0938967	0.162434	0.110209	0.0550964	0.128268	0.110617	0.172611	0.132252
M00081	0.0223594	0.0178553	0.00814096	0.0118251	0.0498637	0.00759098	0.00973963	0.0306933	0.0175148	0.0497151	0.0138845	0.0571247	0.0876746	0.00625746	0.00590369	0.00809734	0.00720601	0.0048088	0.0299944	0.0136447	0.0104684	0.0151998	0.0391213	0.00679185	0.0130569	0.0105787	0.0116133	0.0121343	0.0061808	0.000605134	0.00455355	0.106683	0.00233841	0.0146333	0.0333688	0.0121313	0.0184967	0.0238011	0.0264004	0.00806068	0.0102692	0.0112369	0.0111269	0.0376613	0.0112875	0.018744	0.0675244	0.0304495	0.0210685
M00082	0.684174	0.60623	0.623388	0.712961	0.620792	0.450758	0.66835	0.422417	0.787843	0.671246	0.446324	0.871719	0.590376	0.512262	0.510425	0.565746	0.582286	0.382008	0.734015	0.614039	0.506982	0.589956	0.619674	0.618714	0.552042	0.540124	0.65331	0.568857	0.355588	0.45462	0.391135	0.542926	0.453281	0.58241	0.502932	0.483133	0.543184	0.529326	0.462369	0.575759	0.542548	0.484607	0.586046	0.490011	0.512018	0.450843	0.508788	0.480255	0.470294
M00083	0.767256	0.847163	0.798678	0.807151	0.773971	0.663599	0.782996	0.765659	0.838015	0.747484	0.547695	0.899368	0.759035	0.786008	0.771827	0.751457	0.738328	0.705162	0.776469	0.75662	0.765389	0.771295	0.760674	0.791127	0.782452	0.707205	0.775875	0.766757	0.796423	0.837228	0.741655	0.73433	0.824386	0.753675	0.651591	0.768905	0.772932	0.761853	0.69817	0.782692	0.776065	0.70997	0.759861	0.682678	0.70045	0.668833	0.746521	0.699625	0.714267
M00085	1.4161e-05	0.0511207	0.000444278	0.00196698	0.000118822	6.05859e-05	3.36387e-05	0	1.3995e-05	0.00842528	6.25628e-05	8.64085e-05	0.00062141	5.64085e-05	0.000246048	6.30682e-05	5.27368e-05	0.000145317	4.18704e-05	1.17178e-05	4.18303e-06	3.19344e-05	5.04743e-05	7.10073e-06	1.08371e-05	2.21888e-05	9.34498e-05	0.000122701	2.48225e-05	2.55177e-05	0	0	0	2.06539e-05	7.37546e-05	0.000131377	9.7602e-06	2.18294e-05	1.15908e-05	5.11017e-05	0.000288946	2.51775e-05	3.97217e-05	0.00010871	0.000160959	2.42713e-05	0.000455059	6.23937e-05	4.54101e-05
M00086	0.116768	0.0758016	0.181068	0.140677	0.191073	0.149916	0.181232	0.189633	0.230858	0.179796	0.386284	0.150606	0.258813	0.132117	0.180298	0.181003	0.136999	0.152471	0.214397	0.142693	0.126849	0.142453	0.179925	0.156491	0.156411	0.175622	0.166622	0.119862	0.339553	0.265468	0.221064	0.213243	0.232098	0.124338	0.159513	0.213482	0.144575	0.165836	0.116322	0.124634	0.155557	0.168316	0.145265	0.147358	0.189405	0.183086	0.212091	0.113525	0.114769
M00087	0.0484319	0.125394	0.0635669	0.163234	0.0823763	0.0912583	0.0952442	0.13885	0.161282	0.0463127	0.0447491	0.0492701	0.10039	0.163529	0.52116	0.119644	0.0327421	0.577863	0.568818	0.118827	0.0823174	0.160953	0.122297	0.0997581	0.112924	0.0795193	0.083389	0.118654	0.0018803	0.00190654	0.0405198	0.0127942	0.0212889	0.145652	0.0672155	0.0382811	0.126797	0.0804041	0.0822359	0.0592499	0.0993022	0.0740839	0.193954	0.12842	0.0391449	0.0783076	0.0622463	0.206602	0.140225
M00088	0.109862	0.0838389	0.0775565	0.0621525	0.0584441	0.128238	0.0643737	0.0627088	0.0358168	0.0759421	0.0270086	0.0199301	0.0723623	0.104098	0.257928	0.0733691	0.0942217	0.34648	0.0590837	0.0761562	0.12183	0.112123	0.080326	0.0741153	0.116061	0.0924521	0.0647588	0.103394	0.0104316	0.030552	0.073295	0.050556	0.0491815	0.11565	0.0998504	0.0622737	0.0923672	0.108846	0.131023	0.0974137	0.0821113	0.106051	0.0971327	0.0863392	0.0991647	0.10916	0.0824215	0.115997	0.134604
M00089	0.482979	0.330553	0.418488	0.422242	0.367455	0.427993	0.394746	0.316025	0.307481	0.350455	0.258027	0.436428	0.306055	0.408255	0.299191	0.404151	0.386482	0.169124	0.261636	0.436849	0.506329	0.41366	0.397226	0.448081	0.461936	0.376412	0.426245	0.483725	0.190078	0.25034	0.269372	0.267516	0.281619	0.38193	0.376449	0.383096	0.439518	0.436197	0.459954	0.469702	0.415186	0.441315	0.405219	0.375803	0.463141	0.354992	0.363229	0.384422	0.436389
M00090	0.00147628	0.000795393	0.00211251	0.00177405	0.0105628	0.000987122	0.00364282	0.000343422	0.00163742	0.00163589	0.00121248	0.00923491	0.00324642	0.000710942	0.000872086	0.00179898	0.000843788	0.000729252	0.0185486	0.00179356	0.000545048	0.00141075	0.00293382	0.000816584	0.00126192	0.00263442	0.00113386	0.000856624	0.000384748	5.83262e-05	0.000370499	0.00209832	0.0223895	0.00467871	0.00247742	0.00184739	0.0013442	0.00283911	0.00142907	0.00268345	0.00138516	0.0011175	0.00356126	0.00569792	0.00133312	0.0128684	0.00271196	0.000854101	0.000415263
M00091	0.000179844	1.28289e-06	1.8268e-05	0.000206442	8.26803e-05	0.000178086	5.82523e-05	0	0	5.50073e-05	7.40179e-05	0	0.000107394	8.16951e-05	0.00186647	9.46023e-05	9.87124e-05	0.00332363	4.3393e-05	1.02531e-05	2.80263e-05	0.000405754	1.07258e-05	1.27813e-05	1.68577e-05	2.28612e-05	1.4952e-05	7.41913e-06	0	0	0	0	0	0.000187707	1.69636e-05	8.10971e-07	2.71117e-06	0.000147669	2.72724e-06	2.43341e-06	4.10823e-06	3.22789e-06	2.73943e-06	9.99636e-06	1.42023e-06	8.52774e-06	2.7249e-06	3.46632e-06	2.39e-06
M00092	0	0	0	0	0	0	0	0	0	0	0	0	0	0	0	0	0	0	0	0	0	0	0	0	0	0	0	0	0	0	0	0	0	0	0	0	0	0	0	0	0	0	0	0	0	0	0	0	0
M00093	0.260909	0.389123	0.310025	0.295629	0.264386	0.315577	0.290367	0.3451	0.286009	0.301738	0.185787	0.232212	0.280866	0.360065	0.193277	0.308052	0.289613	0.107673	0.302069	0.294761	0.305629	0.27084	0.278103	0.333064	0.279148	0.270423	0.285173	0.30049	0.448275	0.463642	0.41701	0.261606	0.406572	0.291781	0.314355	0.364469	0.319197	0.301422	0.31156	0.295239	0.348212	0.311903	0.325555	0.272544	0.308359	0.299243	0.322611	0.278679	0.287264
M00094	0	0	0	0	0	0	0	0	0	0	0	0	0	0	0	0	0	0	0	0	0	0	0	0	0	0	0	0	0	0	0	0	0	0	0	0	0	0	0	0	0	0	0	0	0	0	0	0	0
M00095	0.112854	0.106957	0.0817655	0.0651218	0.0651333	0.129851	0.063038	0.0752437	0.0608468	0.0769884	0.0439199	0.0343841	0.0773566	0.109139	0.333226	0.0885424	0.0973007	0.504608	0.110662	0.0805834	0.128595	0.119163	0.0901048	0.0767127	0.12887	0.0956311	0.0676452	0.187216	0.0107419	0.0307087	0.0852984	0.0544528	0.0520312	0.12461	0.108306	0.0642589	0.100338	0.117677	0.149138	0.101597	0.0854287	0.114995	0.109115	0.0933797	0.102691	0.114858	0.0861287	0.127553	0.141326
M00096	0.871706	0.800563	0.902131	0.837905	0.817592	0.885519	0.856216	0.982457	0.815444	0.816386	0.961659	0.806064	0.858183	0.864803	0.675906	0.93828	0.974681	0.47795	0.685139	0.855029	0.902556	0.848511	0.874375	0.914028	0.90779	0.888373	0.89035	0.829971	1.27202	1.21815	1.07812	0.840819	1.19791	0.885525	0.862262	1.0126	0.882842	0.880515	0.858836	0.871306	0.923837	0.902442	0.841754	0.820494	0.913992	0.900967	0.898239	0.745743	0.818104
M00097	0.00160656	0.0511868	0.00108147	0.00381435	0.000701545	0.00195405	0.000520169	1.28783e-05	2.44913e-05	0.00888482	0.000633558	0.000261386	0.00187407	0.00071775	0.0397447	0.000932948	0.000870833	0.0555298	0.00041642	0.000111319	0.000112942	0.00416838	0.000296536	0.000438825	0.000889846	0.00102539	0.000233624	0.000233417	2.48225e-05	2.91631e-05	1.59354e-05	0	0.000155894	0.00201072	0.000177011	0.000180036	8.07927e-05	0.00125904	8.72717e-05	0.000121671	0.00038275	8.06972e-05	0.000976607	0.000187432	0.000207354	0.000143004	0.000638989	0.000132413	0.000335198
M00098	0.00129714	0.0511913	0.00198025	0.00329631	0.00176896	0.0108277	0.00257541	0.000819919	0.00016794	0.00976952	0.0018434	0.000190099	0.00224954	0.00169323	0.00469529	0.00184128	0.00310268	0.00391423	0.000264164	0.000852471	0.00404331	0.00200341	0.00246188	0.00300645	0.00152562	0.00138243	0.00113261	0.00113513	0.00085017	0.000783758	0.0035775	0.011054	0.00051445	0.00156362	0.00339935	0.000986141	0.00103675	0.00121346	0.00110999	0.000989182	0.00143925	0.00224855	0.00200595	0.00196178	0.00186382	0.00225985	0.00147826	0.0018323	0.000938674
M00099	0	0	0	0	0	0	0	0	0	0	0	0	0	0	0	0	0	0	0	0	0	0	0	0	0	0	0	0	0	0	0	0	0	0	0	0	0	0	0	0	0	0	0	0	0	0	0	0	0
M00100	5.16875e-05	2.56578e-06	6.57649e-06	6.27043e-05	2.62399e-05	6.30338e-05	2.62546e-05	0	0	1.60438e-05	2.73161e-05	0	3.68911e-05	2.52866e-05	0.000637686	3.15341e-05	3.04251e-05	0.000974558	2.20771e-05	2.19709e-06	1.58955e-05	0.000117406	5.04743e-06	4.97051e-06	7.22473e-06	7.39627e-06	1.1214e-05	2.28281e-06	0	0	0	0	0	4.85974e-05	4.42528e-06	1.62194e-06	1.6267e-06	4.49429e-05	1.36362e-06	3.04176e-06	3.42353e-06	1.54939e-05	4.10915e-06	4.99818e-06	1.89364e-06	1.90234e-05	8.1747e-06	9.70569e-06	9.56001e-06
M00101	0	0	0	0	0	0	0	0	0	0	0	0	0	0	0	0	0	0	0	0	0	0	0	0	0	0	0	0	0	0	0	0	0	0	0	0	0	0	0	0	0	0	0	0	0	0	0	0	0
M00102	0	0	0	0	0	0	0	0	0	0	0	0	0	0	0	0	0	0	0	0	0	0	0	0	0	0	0	0	0	0	0	0	0	0	0	0	0	0	0	0	0	0	0	0	0	0	0	0	0
M00103	0	0	0	0	0	0	0	0	0	0	0	0	0	0	0	0	0	0	0	0	0	0	0	0	0	0	0	0	0	0	0	0	0	0	0	0	0	0	0	0	0	0	0	0	0	0	0	0	0
M00104	0.00135025	9.81413e-05	0.000900248	0.00128688	0.0013412	0.00176066	0.000687542	0.000725478	0.000118958	0.00132304	0.000594787	6.04859e-05	0.00125102	0.00147927	0.0225505	0.000881416	0.00161726	0.0224855	0.000300706	0.000366181	0.00302391	0.0029652	0.000519885	0.000369238	0.000351002	0.000465293	0.000436099	0.000374381	4.34393e-05	0.0004739	0.000932222	0.0110354	0.000255666	0.00116694	0.0015813	0.000298437	0.000510241	0.0010568	0.000315678	0.000338853	0.000486826	0.000219496	0.000281476	0.000516062	0.000364999	0.000278792	0.000210499	0.000637109	0.000373438
M00106	0	0	0	0	0	0	0	0	0	0	0	0	0	0	0	0	0	0	0	0	0	0	0	0	0	0	0	0	0	0	0	0	0	0	0	0	0	0	0	0	0	0	0	0	0	0	0	0	0
M00107	0.000327118	0.000397697	0.000325902	0.00205863	0.000543116	0.000442461	0.000781894	0.00794592	0.000521314	0.000461259	0.000202668	0.00201764	0.00114854	0.00051643	0.000340681	0.000572228	0.000924246	0.000411954	0.000205546	0.000434291	0.000863377	0.00151125	0.00074071	0.00039338	0.000726688	0.00138176	0.000549485	0.00125269	0.000217197	7.29077e-06	0.000179274	4.24439e-05	0.000196426	0.00269533	0.000506694	0.00210042	0.00287058	0.00186898	0.0023952	0.000650329	0.000987345	0.000785023	0.0018498	0.00825387	0.00153953	0.00334025	0.0125632	0.00648548	0.00309983
M00108	0	0	0	0	0	0	0	0	0	0	0	0	0	0	0	0	0	0	0	0	0	0	0	0	0	0	0	0	0	0	0	0	0	0	0	0	0	0	0	0	0	0	0	0	0	0	0	0	0
M00109	0	0	0	0	0	0	0	0	0	0	0	0	0	0	0	0	0	0	0	0	0	0	0	0	0	0	0	0	0	0	0	0	0	0	0	0	0	0	0	0	0	0	0	0	0	0	0	0	0
M00110	0.000327118	0.000397697	0.000325902	0.00205863	0.000543116	0.000442461	0.000781894	0.00794592	0.000521314	0.000461259	0.000202668	0.00201764	0.00114854	0.00051643	0.000340681	0.000572228	0.000924246	0.000411954	0.000205546	0.000434291	0.000863377	0.00151125	0.00074071	0.00039338	0.000726688	0.00138176	0.000549485	0.00125269	0.000217197	7.29077e-06	0.000179274	4.24439e-05	0.000196426	0.00269533	0.000506694	0.00210042	0.00287058	0.00186898	0.0023952	0.000650329	0.000987345	0.000785023	0.0018498	0.00825387	0.00153953	0.00334025	0.0125632	0.00648548	0.00309983
M00112	2.26575e-05	0.0507987	0.000447932	0.00214738	0.000139616	6.18099e-05	5.00478e-05	0	1.3995e-05	0.00842643	6.78498e-05	8.64085e-05	0.000626329	6.22439e-05	0.000246048	6.76829e-05	5.54412e-05	0.000151983	4.18704e-05	1.46473e-05	1.17125e-05	4.32053e-05	5.42598e-05	1.13612e-05	8.66968e-05	3.09299e-05	9.78108e-05	0.000131261	2.48225e-05	2.55177e-05	0	0	0	3.52331e-05	8.26051e-05	0.000137865	1.30136e-05	2.37555e-05	3.27269e-05	5.71852e-05	0.000309487	2.71143e-05	5.13643e-05	0.000119956	0.000165694	5.90382e-05	0.000463233	6.23937e-05	5.37751e-05
M00113	0.00583502	0.00181465	0.00704561	0.0363945	0.0120481	0.00600841	0.0146845	0.0239794	0.0204852	0.00455357	0.00346122	0.00654328	0.0139612	0.0247497	0.0491309	0.0185482	0.00262196	0.0385797	0.102427	0.0314506	0.0105705	0.0207874	0.0191922	0.0202683	0.0315137	0.00770355	0.0116519	0.0171296	0.00039716	0.000174978	0.000852545	0.000198956	0.00236647	0.0190077	0.00577498	0.00474499	0.0176063	0.0063485	0.00862149	0.0040206	0.0190752	0.00952421	0.0311665	0.0183364	0.00336263	0.0038775	0.00586331	0.0302374	0.0189444
M00114	0.409344	0.486714	0.480311	0.427073	0.435752	0.334033	0.455522	0.606045	0.501805	0.462693	0.261638	0.539589	0.524734	0.400882	0.474846	0.453185	0.529773	0.523186	0.448829	0.398526	0.348342	0.427251	0.432584	0.42646	0.423806	0.417416	0.464041	0.37677	0.882663	0.82389	0.670611	0.672529	0.849797	0.466104	0.436634	0.56976	0.421208	0.414307	0.329733	0.418754	0.451628	0.334208	0.413548	0.409475	0.327324	0.412597	0.479803	0.314351	0.305952
M00115	0.565733	0.400754	0.487508	0.461364	0.499911	0.490404	0.484302	0.397313	0.534169	0.477085	0.419544	0.563463	0.475393	0.409769	0.435969	0.473281	0.459881	0.406119	0.42179	0.430561	0.486448	0.451938	0.471261	0.482607	0.487968	0.463628	0.523312	0.498646	0.349736	0.375985	0.424508	0.48047	0.435241	0.448279	0.532419	0.474588	0.460852	0.463734	0.533996	0.460335	0.458641	0.481569	0.455086	0.45838	0.546322	0.47911	0.505221	0.419183	0.449058
M00116	0.12537	0.627708	0.209415	0.323193	0.285952	0.244728	0.237231	0.834579	0.520153	0.353722	0.277311	0.344781	0.457939	0.306453	0.399672	0.303093	0.279662	0.460018	0.800826	0.27954	0.110748	0.232644	0.343064	0.245695	0.24326	0.206958	0.223802	0.210998	1.28577	1.12065	0.934501	0.505684	0.934276	0.320042	0.391204	0.562923	0.324679	0.241608	0.277189	0.120175	0.364537	0.210916	0.363942	0.351393	0.170088	0.319409	0.400148	0.300448	0.215966
M00117	0.0733077	0.221508	0.119189	0.315822	0.176369	0.131634	0.183053	0.315536	0.292024	0.126854	0.0651878	0.144402	0.183392	0.250825	0.314798	0.190341	0.101292	0.435706	0.603503	0.288572	0.0903065	0.169468	0.180305	0.204128	0.123021	0.119114	0.175392	0.144982	0.284441	0.253001	0.259134	0.170529	0.22952	0.229501	0.16554	0.215383	0.187949	0.130601	0.147983	0.0695372	0.232692	0.141156	0.296282	0.222751	0.0737128	0.131631	0.158683	0.302153	0.174188
M00118	0.0117345	0.012682	0.0214934	0.0700069	0.0189972	0.018382	0.0315514	0.0300837	0.071763	0.0287797	0.100745	0.0152144	0.027679	0.0474114	0.0313966	0.0287676	0.00633382	0.0312952	0.103674	0.0602068	0.0154785	0.0288001	0.0274769	0.0400041	0.0177078	0.0302501	0.0186557	0.0381377	0.0113811	0.00259551	0.00421492	0.00126536	0.00347332	0.0443694	0.0168271	0.00876011	0.0210609	0.0115047	0.0173684	0.0066347	0.0359546	0.0306462	0.0595737	0.0241549	0.0244493	0.0280976	0.0115584	0.036675	0.0214013
M00119	0.386051	0.48162	0.372922	0.288911	0.385725	0.433017	0.384933	0.511424	0.402472	0.42551	0.284925	0.308018	0.437089	0.303858	0.354128	0.379584	0.417793	0.319323	0.412864	0.326638	0.39829	0.358017	0.381637	0.372222	0.445774	0.337004	0.375766	0.424942	0.612091	0.61973	0.563433	0.472923	0.52048	0.396393	0.473546	0.502354	0.424379	0.414883	0.472537	0.357956	0.388766	0.408241	0.398979	0.415803	0.411253	0.377449	0.429797	0.414652	0.401023
M00120	0.608038	0.522887	0.604954	0.566699	0.53268	0.615222	0.561913	0.640409	0.500046	0.537917	0.656537	0.516146	0.571707	0.640398	0.519295	0.623618	0.650054	0.460333	0.452345	0.583439	0.612997	0.584792	0.593794	0.609171	0.630259	0.584283	0.582347	0.607095	0.804621	0.777586	0.720425	0.550829	0.793045	0.597906	0.59434	0.662379	0.592537	0.629243	0.61102	0.579136	0.632628	0.625766	0.547048	0.555139	0.606665	0.651553	0.629044	0.504252	0.589329
M00121	1.08885	0.939803	1.01398	1.06955	0.897993	1.07347	0.969211	0.869166	0.814419	0.876962	0.604045	0.553792	0.760445	1.37821	1.04279	0.969136	0.802267	0.915866	0.968173	1.08082	1.01407	0.989689	0.879369	1.07459	0.977857	0.90272	0.893442	0.825368	0.79767	0.807358	0.937015	0.643027	0.808482	0.938406	0.923396	0.878474	1.00524	0.957456	0.943585	1.02343	1.11248	0.994892	1.07771	0.919	0.970212	0.999874	0.881859	1.06553	1.09769
M00122	0.819001	0.320087	0.684546	0.458095	0.662341	0.79969	0.614734	0.352192	0.462882	0.696497	0.252293	0.304348	0.595187	0.764607	0.550848	0.551869	0.481397	0.423573	0.312693	0.571613	0.865993	0.609503	0.631831	0.648237	0.733385	0.618962	0.554141	0.640437	0.0761119	0.23847	0.319242	0.535483	0.192432	0.470908	0.662283	0.481666	0.673578	0.731627	0.785025	0.757701	0.626228	0.733357	0.564382	0.639173	0.749756	0.637123	0.687882	0.661818	0.825244
M00123	0.228838	0.338736	0.277858	0.278699	0.266491	0.295577	0.247705	0.234411	0.345215	0.340183	0.0753238	0.215006	0.335139	0.398346	0.207375	0.243265	0.198783	0.18591	0.392477	0.259036	0.251584	0.242386	0.249776	0.270978	0.241499	0.237842	0.239727	0.22494	0.158268	0.196494	0.250198	0.402986	0.171895	0.235415	0.357363	0.244916	0.254724	0.246907	0.31187	0.242819	0.304265	0.271354	0.257609	0.259524	0.232823	0.324532	0.354275	0.306573	0.2895
M00124	0.131725	0.248392	0.200928	0.291241	0.237297	0.147934	0.208436	0.277566	0.379066	0.254754	0.164929	0.289341	0.308281	0.241026	0.165247	0.212514	0.167382	0.11675	0.443479	0.268288	0.13204	0.202043	0.246772	0.216719	0.188965	0.18359	0.225355	0.154352	0.312428	0.290643	0.271982	0.316894	0.285657	0.207456	0.209737	0.238033	0.20623	0.198118	0.159983	0.154666	0.235364	0.165398	0.23004	0.238099	0.140022	0.191626	0.252251	0.24176	0.19408
M00125	0.754374	0.735397	0.785865	0.734104	0.652481	0.844729	0.681007	1.00987	0.663752	0.725373	0.390219	0.482594	0.809673	0.942137	0.734873	0.816725	0.758534	0.611816	0.683999	0.802549	0.85069	0.73528	0.77034	0.816939	0.866385	0.689923	0.698257	0.823059	1.20456	1.18183	1.11111	0.803245	1.06539	0.731257	0.82324	0.955003	0.818244	0.844143	0.847697	0.760393	0.902177	0.821917	0.776512	0.702485	0.787733	0.757825	0.873391	0.737357	0.813249
M00126	0.77558	0.915377	0.760835	0.75898	0.759404	0.771527	0.730915	0.915386	0.834652	0.727797	0.863611	0.754653	0.764412	0.868975	0.650504	0.767354	0.671916	0.554901	0.765515	0.684391	0.608741	0.711356	0.723217	0.760546	0.738024	0.730824	0.733788	0.663408	1.24418	1.26483	1.08813	0.78557	1.07778	0.707457	0.817087	0.867769	0.740021	0.749403	0.709569	0.686344	0.807728	0.72262	0.747927	0.717655	0.754412	0.865774	0.822723	0.708434	0.718516
M00127	0.628516	0.541807	0.563946	0.572895	0.521496	0.680446	0.528884	0.523134	0.451612	0.482042	0.537544	0.49859	0.537644	0.672176	0.569331	0.567321	0.479187	0.576689	0.447882	0.584708	0.631411	0.545757	0.536406	0.609673	0.60382	0.543694	0.531397	0.588817	0.513143	0.500209	0.588938	0.556787	0.4242	0.460784	0.686197	0.593286	0.583647	0.612669	0.694911	0.587333	0.603587	0.658382	0.517937	0.523247	0.656434	0.629843	0.634424	0.556375	0.624257
M00128	0.000857446	0.00025273	0.000154913	0.00107273	0.000202493	0.000506106	0.000264187	0	1.04963e-05	0.000143821	0.000194738	1.51215e-05	0.000517296	0.000228552	0.00416388	0.00120137	0.000273149	0.00916165	0.000111908	0.000619579	5.64709e-05	0.00094676	0.000111043	0.00019598	7.22473e-05	0.000520429	8.72198e-05	4.62269e-05	0	0	0	0	0	0.00951294	2.58141e-05	0.00040062	0.000125256	0.000803194	0.000265906	0.000209273	5.47764e-06	0.000263396	0.0111091	0.000196803	0.000177055	0.000196794	0.000250691	0.000108149	2.9875e-06
M00129	0.140708	0.267382	0.185035	0.199407	0.196517	0.235634	0.189435	0.17202	0.196546	0.187391	0.171173	0.213314	0.191749	0.246083	0.162294	0.173934	0.129104	0.145225	0.237988	0.163959	0.129163	0.171044	0.155998	0.166048	0.169073	0.176092	0.175362	0.147633	0.167961	0.132965	0.223339	0.162205	0.158663	0.176743	0.232143	0.146319	0.160882	0.207271	0.208843	0.177137	0.182897	0.189929	0.196833	0.197849	0.146514	0.255887	0.199603	0.218757	0.221397
M00130	0	0	0	0	0	0	0	0	0	0	0	0	0	0	0	0	0	0	0	0	0	0	0	0	0	0	0	0	0	0	0	0	0	0	0	0	0	0	0	0	0	0	0	0	0	0	0	0	0
M00131	0.0274177	0.06467	0.0270929	0.0529523	0.0578297	0.026372	0.0377598	0.0379481	0.0668752	0.0765311	0.0997057	0.0466779	0.0862187	0.0320031	0.0829093	0.0384439	0.015412	0.11017	0.133752	0.0415594	0.0164711	0.0366935	0.0445751	0.029921	0.0212389	0.0427545	0.033827	0.046127	0.0138509	0.00431978	0.0111508	0.0758048	0.00423096	0.0398499	0.0471852	0.0281813	0.026429	0.0257548	0.0327146	0.0135492	0.0262906	0.0361117	0.0505521	0.050834	0.0317663	0.040453	0.0518787	0.0340524	0.0235708
M00132	0	0	0	0	0	0	0	0	0	0	0	0	0	0	0	0	0	0	0	0	0	0	0	0	0	0	0	0	0	0	0	0	0	0	0	0	0	0	0	0	0	0	0	0	0	0	0	0	0
M00133	0.230211	0.178468	0.2596	0.188588	0.211671	0.245109	0.240201	0.189354	0.218728	0.182962	0.0703461	0.163848	0.181109	0.259248	0.248681	0.190354	0.138297	0.320732	0.199972	0.147438	0.200596	0.217081	0.199476	0.208312	0.227752	0.1904	0.263179	0.153124	0.158125	0.133188	0.205256	0.10803	0.194855	0.185916	0.190245	0.198099	0.21238	0.245645	0.198888	0.231473	0.198726	0.208096	0.214202	0.199493	0.17298	0.243178	0.20715	0.262584	0.266874
M00134	0.0172226	0.0351461	0.0889178	0.0539778	0.0213172	0.0758248	0.0306719	0.0199614	0.0239665	0.0256219	0.0114322	0.0307506	0.0295391	0.204016	0.0252585	0.0645272	0.0174363	0.0206297	0.0797966	0.0158103	0.0702749	0.0764331	0.0338373	0.0529565	0.0514022	0.0708449	0.0437021	0.0164956	0.00035372	0.000105716	0.0382251	0.0152851	0.0282605	0.0537275	0.0461239	0.0189524	0.0605208	0.0795778	0.0465076	0.0919824	0.0754737	0.0605326	0.0617899	0.0357813	0.0433421	0.122212	0.0766787	0.0454892	0.0950833
M00135	0.0692825	0.0759453	0.0593864	0.0752374	0.0791241	0.0858686	0.0623152	0.12886	0.0742751	0.0697177	0.0569577	0.0523765	0.0839224	0.0697044	0.142585	0.0785176	0.110133	0.149367	0.132505	0.0913791	0.085768	0.0806803	0.103486	0.0725545	0.0578009	0.0787273	0.0771048	0.0895317	0.146347	0.128806	0.132045	0.0941511	0.1192	0.0983004	0.0898707	0.122012	0.0795814	0.0727735	0.0940482	0.062675	0.0817408	0.0798263	0.0912388	0.106441	0.0788228	0.0686431	0.095704	0.076492	0.072545
M00136	0.00394666	0.00103594	0.00263644	0.00452821	0.00837398	0.00277532	0.00744973	0.0375575	0.0185154	0.00252632	0.00178084	0.00657569	0.00753891	0.00526934	0.00413768	0.0098571	0.00103107	0.00578069	0.0578809	0.00366621	0.0103739	0.0208128	0.0106968	0.00379889	0.00799056	0.00612949	0.00843602	0.0134326	0	2.18723e-05	0.00150988	0.000143248	0.00117544	0.0248946	0.00487518	0.00560706	0.0226279	0.00598318	0.0127151	0.00235615	0.00775497	0.00421756	0.0218833	0.0287651	0.00410352	0.00533246	0.00517118	0.0505757	0.0244181
M00137	0.000366061	0.050782	0.000470584	0.00242135	0.000300026	0.000884921	0.000142759	0	1.3995e-05	0.00856108	0.000262587	8.64085e-05	0.000893585	0.000272317	0.0136797	0.00029842	0.000312364	0.0123906	0.000158346	2.78298e-05	3.38825e-05	0.00131588	7.12949e-05	2.41425e-05	5.29814e-05	6.9256e-05	0.000115878	0.000135827	2.48225e-05	2.55177e-05	0	0	0	0.000380275	7.9655e-05	0.000132999	1.13869e-05	0.000448145	1.29544e-05	5.47518e-05	0.000293054	4.97095e-05	4.38309e-05	0.000113709	0.0001638	4.32947e-05	0.000463233	7.27927e-05	5.49701e-05
M00138	0	0	0	0	0	0	0	0	0	0	0	0	0	0	0	0	0	0	0	0	0	0	0	0	0	0	0	0	0	0	0	0	0	0	0	0	0	0	0	0	0	0	0	0	0	0	0	0	0
M00140	0.491627	0.374308	0.505229	0.445932	0.461558	0.476281	0.468821	0.510016	0.417706	0.446379	0.532384	0.448063	0.44812	0.48874	0.472128	0.508463	0.5341	0.494434	0.292385	0.450055	0.494844	0.478802	0.472114	0.490608	0.509589	0.482833	0.494435	0.487019	0.644044	0.624819	0.564114	0.441369	0.597857	0.473218	0.45442	0.536612	0.479459	0.496924	0.458442	0.492123	0.503535	0.493209	0.448563	0.434302	0.491222	0.480307	0.472752	0.408144	0.461714
M00141	0.121449	0.0986038	0.115175	0.100151	0.113337	0.0920043	0.103875	0.126559	0.101565	0.105463	0.110492	0.0544698	0.109253	0.116489	0.147052	0.123773	0.133141	0.180295	0.0850076	0.115631	0.118012	0.111814	0.109919	0.118249	0.124153	0.105394	0.107943	0.120989	0.15743	0.155468	0.12181	0.105672	0.132912	0.113087	0.0893242	0.129583	0.1124	0.106273	0.0906958	0.105012	0.127053	0.110007	0.107407	0.10203	0.104429	0.0890165	0.108805	0.102344	0.101255
M00142	0	0	0	0	0	0	0	0	0	0	0	0	0	0	0	0	0	0	0	0	0	0	0	0	0	0	0	0	0	0	0	0	0	0	0	0	0	0	0	0	0	0	0	0	0	0	0	0	0
M00143	0	0	0	0	0	0	0	0	0	0	0	0	0	0	0	0	0	0	0	0	0	0	0	0	0	0	0	0	0	0	0	0	0	0	0	0	0	0	0	0	0	0	0	0	0	0	0	0	0
M00144	0.44256	0.947161	0.436783	0.682631	0.553912	0.309159	0.480756	0.883233	0.796771	0.704228	0.150233	0.585204	0.680181	0.46595	0.887593	0.509699	0.405603	1.09799	0.871863	0.617932	0.236307	0.442005	0.528351	0.5299	0.469939	0.317039	0.507171	0.32067	1.28674	1.22828	0.932107	0.722604	1.02507	0.573282	0.414324	0.724459	0.492972	0.364051	0.27366	0.294914	0.611353	0.306147	0.675843	0.508821	0.267359	0.296219	0.53756	0.588818	0.346767
M00145	0.000766108	0.050918	0.00141102	0.00355485	0.000332207	0.000499987	0.000200191	0	1.3995e-05	0.00849748	0.000229103	8.64085e-05	0.000969007	0.000198402	0.0288225	0.000374564	0.000187959	0.0457523	0.000174333	8.78836e-05	9.32815e-05	0.00163992	0.000349534	0.00058865	0.00146421	0.000287782	0.0001869	0.000230564	2.48225e-05	2.91631e-05	0	0	0	0.00168147	0.000280267	0.000232749	7.53704e-05	0.000384583	0.000227043	0.000173989	0.000525169	8.52163e-05	0.00161763	0.000239288	0.000242386	0.000366693	0.000775235	0.000155984	0.000578381
M00146	0	0	0	0	0	0	0	0	0	0	0	0	0	0	0	0	0	0	0	0	0	0	0	0	0	0	0	0	0	0	0	0	0	0	0	0	0	0	0	0	0	0	0	0	0	0	0	0	0
M00147	0	0	0	0	0	0	0	0	0	0	0	0	0	0	0	0	0	0	0	0	0	0	0	0	0	0	0	0	0	0	0	0	0	0	0	0	0	0	0	0	0	0	0	0	0	0	0	0	0
M00148	0	0	0	0	0	0	0	0	0	0	0	0	0	0	0	0	0	0	0	0	0	0	0	0	0	0	0	0	0	0	0	0	0	0	0	0	0	0	0	0	0	0	0	0	0	0	0	0	0
M00149	0.0687507	0.208979	0.0925356	0.0746634	0.143527	0.114139	0.0894411	0.277223	0.221013	0.187238	0.224453	0.12957	0.210243	0.0778273	0.23512	0.141862	0.118682	0.332535	0.291072	0.0751185	0.0581466	0.101938	0.149186	0.0811471	0.102621	0.107372	0.119025	0.0872535	0.450714	0.37916	0.308952	0.187164	0.321469	0.157659	0.140944	0.217134	0.133657	0.127867	0.0975486	0.055354	0.125114	0.0989154	0.173857	0.138195	0.0974628	0.134467	0.162547	0.167667	0.108759
M00150	0.0346235	0.0385612	0.0682406	0.164774	0.046347	0.070861	0.13582	0.0739645	0.0832774	0.0829332	0.0688913	0.0709759	0.131553	0.142188	0.063869	0.108181	0.139067	0.0278129	0.210734	0.158678	0.0792144	0.107339	0.104722	0.106002	0.0920883	0.0769865	0.0976662	0.0792043	0.00753983	0.00301473	0.151136	0.0264797	0.0320331	0.0887644	0.0949399	0.118225	0.0646217	0.0654991	0.0526787	0.0482606	0.114701	0.0725474	0.0985058	0.0776342	0.0421993	0.0406557	0.0431338	0.141423	0.0809996
M00151	0.00469931	0.00117449	0.000588961	0.00526909	0.00137041	0.0048689	0.00134144	2.57566e-05	0.000545806	0.000998726	0.00139136	5.18451e-05	0.00313001	0.00166211	0.0938403	0.00459167	0.00189852	0.136835	0.000937897	0.00194809	0.000308707	0.0094939	0.000551431	0.000669599	0.000396758	0.00182957	0.000478463	0.000212872	0	0	3.58547e-05	4.77494e-05	9.35364e-06	0.0301699	0.000128333	0.0012416	0.000400168	0.00422463	0.000831127	0.000669797	4.51906e-05	0.000895416	0.0343894	0.00067163	0.00055815	0.000675004	0.0008563	0.000456861	5.91526e-05
M00152	0.00343616	0.000934587	0.000490314	0.00361852	0.000727785	0.00188245	0.000942703	1.28783e-05	0.000430347	0.000511682	0.000694359	4.53645e-05	0.00211837	0.000857799	0.0450005	0.00373025	0.000962108	0.0938696	0.000507013	0.00188437	0.00020204	0.00471877	0.000471934	0.000612083	0.000248651	0.00166618	0.000407441	0.000156372	0	0	0	0	0	0.0288444	9.95687e-05	0.00123673	0.000393661	0.00265869	0.000820899	0.000649721	3.08117e-05	0.0008102	0.0343751	0.000651013	0.000549629	0.000613997	0.000831776	0.000423584	2.5095e-05
M00153	0.035037	0.0331705	0.0594244	0.0895359	0.0887907	0.0384139	0.0761432	0.211887	0.146388	0.0542635	0.0395	0.089975	0.116974	0.0819227	0.0751901	0.0900706	0.0728038	0.0545099	0.259698	0.0870948	0.035045	0.0739675	0.0914329	0.0731538	0.0639576	0.0511298	0.0791781	0.0664565	0.281139	0.249548	0.19838	0.116203	0.218698	0.088016	0.0706783	0.142831	0.0962881	0.0564322	0.051746	0.0272773	0.105936	0.0427799	0.102562	0.0983566	0.0302713	0.0494747	0.0896493	0.131052	0.0599873
M00154	0.00277909	0.0518244	0.000803063	0.00497872	0.000836705	0.00236346	0.000781073	8.58554e-06	6.99751e-05	0.00893753	0.000770139	0.000120972	0.00212411	0.000901564	0.0489606	0.0028596	0.00102837	0.0792459	0.000543554	0.00128164	0.000176524	0.00493292	0.00031294	0.000477169	0.000248651	0.00114172	0.00030963	0.000242548	2.48225e-05	2.55177e-05	1.19516e-05	1.59165e-05	3.11788e-06	0.0197087	0.000148984	0.000938294	0.000265694	0.00233575	0.000555675	0.000481816	0.000314965	0.000584893	0.0222681	0.000531681	0.000519804	0.00045197	0.000968703	0.000291171	6.69201e-05
M00155	0.00675619	0.104862	0.00315452	0.0105546	0.00202245	0.00628502	0.00211431	3.86349e-05	0.000255409	0.036593	0.00202756	0.000326192	0.0120109	0.0022826	0.123733	0.00556154	0.00261655	0.174107	0.00132691	0.00215534	0.000456368	0.0123558	0.00108583	0.00178654	0.00205544	0.0022841	0.0009183	0.000771019	4.9645e-05	5.83262e-05	5.5774e-05	0.000132637	1.87073e-05	0.03402	0.000585611	0.0016187	0.000500481	0.0053161	0.00103158	0.00109869	0.000973651	0.00104454	0.0359893	0.00100838	0.00113524	0.0010253	0.00217856	0.000680092	0.000863986
M00156	0.00136441	0.154645	0.00145852	0.00757371	0.000947606	0.00168294	0.000640776	3.00494e-05	0.000573796	0.0256775	0.000732249	0.000259225	0.00347514	0.000833485	0.0162668	0.000919104	0.000883003	0.0245146	0.000430885	0.000121572	0.000181543	0.00313802	0.000386128	0.000450896	0.000161352	0.000322074	0.000566306	0.000434304	7.44674e-05	7.65531e-05	0	0	0	0.00149619	0.00031862	0.00044279	6.23568e-05	0.00115632	7.56809e-05	0.000197106	0.000902442	0.00012266	0.00152929	0.000415474	0.00051649	0.000141036	0.0014878	0.000332073	0.0001673
M00157	1.1607	0.853501	1.05831	1.00865	0.881258	1.13978	0.979637	1.16652	0.751511	0.985453	1.09548	1.03113	1.00045	1.09839	0.78028	0.989544	1.20682	0.472794	0.693453	1.15335	1.26688	1.0832	1.10461	1.13814	1.20216	1.0857	0.964937	1.22861	1.30826	1.26424	1.19526	1.10509	1.27972	1.07965	1.15639	1.21329	1.17695	1.1926	1.20856	1.13721	1.18684	1.19112	1.07723	0.989246	1.28625	1.08636	1.13281	0.95922	1.10384
M00158	0	0	0	0	0	0	0	0	0	0	0	0	0	0	0	0	0	0	0	0	0	0	0	0	0	0	0	0	0	0	0	0	0	0	0	0	0	0	0	0	0	0	0	0	0	0	0	0	0
M00159	0.810041	0.334484	0.570641	0.456698	0.706701	0.264609	0.624261	0.179906	0.620158	0.565903	0.187765	0.752581	0.486658	0.213849	0.513601	0.57034	0.499529	0.679981	0.195862	0.432049	0.348192	0.489722	0.572508	0.467932	0.488574	0.495072	0.670698	0.257008	0.0683735	0.367014	0.193771	0.794091	0.102834	0.404698	0.462975	0.362122	0.424782	0.396446	0.300569	0.539049	0.317484	0.306115	0.372699	0.461687	0.413516	0.263628	0.398392	0.27898	0.356786
M00160	0	0	0	0	0	0	0	0	0	0	0	0	0	0	0	0	0	0	0	0	0	0	0	0	0	0	0	0	0	0	0	0	0	0	0	0	0	0	0	0	0	0	0	0	0	0	0	0	0
M00161	0.000114704	7.31249e-05	0.000480815	0.000769815	9.06018e-05	0.000121784	7.13796e-05	0	0	2.23467e-05	6.25628e-05	0	0.000139366	4.37653e-05	0.00211688	0.000126136	3.44817e-05	8.53239e-05	6.09024e-06	3.88152e-05	4.39218e-05	0.000184092	0.000148268	0.00028829	0.000736923	0.000131788	4.61019e-05	5.42167e-05	0	0	0	0	0	0.000778166	0.000103256	5.19022e-05	3.41607e-05	0.000115567	0.000111817	6.32687e-05	0.000121878	2.77598e-05	0.000790326	6.12277e-05	4.11867e-05	0.000176459	0.00016145	4.85285e-05	0.00026768
M00162	0.000117536	4.55427e-05	1.53451e-05	0.000549868	9.01067e-05	0.000211745	7.13796e-05	0	0	3.89635e-05	5.46323e-05	0	9.50971e-05	7.975e-05	0.00319425	8.61419e-05	7.09918e-05	0.00253705	3.50189e-05	1.46473e-05	2.42616e-05	0.000409511	1.38804e-05	1.27813e-05	0.000186639	2.89127e-05	1.3083e-05	2.22574e-05	0	0	0	0	0	0.000139718	2.06513e-05	1.70304e-05	8.1335e-06	0.000117494	4.84085e-05	1.70339e-05	4.92988e-05	7.10136e-06	2.8764e-05	2.62404e-05	9.94161e-06	8.19975e-05	1.90743e-05	6.93264e-07	2.151e-05
M00163	0.000457399	0.000995525	0.00217463	0.00140843	0.00032577	0.000535481	0.00340407	6.00988e-05	0	0.000154708	0.00623513	0	0.000592717	0.00124196	0.000511022	0.000923718	0.000332647	0.000349295	7.46055e-05	0.000824641	0.00292143	0.000965545	0.00183474	0.000935876	0.00167855	0.00228612	0.00255429	0.000477678	0.000322692	1.09362e-05	0.000442208	0	0.000922893	0.000430087	0.000613638	0.000377913	0.000237498	0.000147027	0.000422722	0.000819451	0.000666903	0.000205294	0.000708143	0.000616025	0.000220136	0.00203616	0.000613103	0.000291171	0.000397936
M00165	1.08062	0.920844	1.10834	1.03153	1.07232	1.14906	1.04205	1.07533	0.979774	1.03484	0.913121	1.1171	1.01061	1.11173	0.950341	0.999662	1.22857	0.92486	0.875817	1.08526	1.20706	1.11372	1.05757	1.07264	1.07081	1.12456	1.071	1.11125	0.990386	0.999918	1.08497	1.17322	1.13447	1.17877	1.13504	1.07263	1.13584	1.11792	1.19028	1.20793	1.10337	1.11757	1.0931	1.15855	1.11443	1.15342	1.09371	1.11626	1.15627
M00166	0.251814	0.290638	0.28436	0.271639	0.232675	0.267428	0.260733	0.288139	0.24465	0.226785	0.277869	0.272094	0.23415	0.310732	0.284168	0.262887	0.265522	0.324672	0.224263	0.24568	0.274328	0.282843	0.252791	0.272289	0.276436	0.275915	0.269008	0.260867	0.322388	0.312085	0.286228	0.211583	0.318414	0.284499	0.248249	0.278933	0.27808	0.281296	0.259508	0.281058	0.281954	0.270608	0.275437	0.253768	0.268978	0.28976	0.270011	0.254331	0.276643
M00167	0.828803	0.630206	0.823976	0.759893	0.839644	0.881635	0.781319	0.787196	0.735123	0.808058	0.635252	0.845008	0.776459	0.800996	0.666174	0.736775	0.963048	0.600188	0.651555	0.839576	0.932734	0.83088	0.804784	0.800354	0.794373	0.848644	0.80199	0.850386	0.667998	0.687833	0.798739	0.961632	0.816059	0.894267	0.886788	0.793698	0.857764	0.836627	0.930768	0.926867	0.821412	0.846961	0.817659	0.90478	0.845448	0.863659	0.823698	0.861927	0.879628
M00168	0.0312851	0.182877	0.0442583	0.0647995	0.071461	0.0432651	0.0443046	0.110393	0.128261	0.0750385	0.117523	0.0794051	0.0900996	0.0436505	0.105306	0.0544048	0.0442691	0.145015	0.157559	0.0478636	0.0192842	0.0485431	0.064802	0.0437128	0.0412364	0.0455193	0.0559079	0.072143	0.154117	0.127548	0.102154	0.0850682	0.130187	0.0604029	0.0516562	0.0872248	0.0478559	0.0421513	0.0347628	0.0177511	0.0549312	0.0413738	0.0637643	0.0633038	0.0391297	0.0642933	0.0816142	0.060045	0.0296492
M00169	0.123381	0.109942	0.118203	0.117914	0.122932	0.0789924	0.118914	0.195634	0.150383	0.127172	0.0481249	0.159761	0.14177	0.0776853	0.127911	0.132202	0.147633	0.136326	0.111942	0.124251	0.104789	0.111349	0.132648	0.122872	0.127391	0.0963956	0.124794	0.11221	0.29015	0.280465	0.206515	0.161735	0.251139	0.128878	0.106962	0.180042	0.129495	0.113396	0.0977498	0.105222	0.12745	0.090184	0.12689	0.118773	0.10071	0.0753085	0.132192	0.0783991	0.080086
M00170	0.0815777	0.0741358	0.0642925	0.0723192	0.0965726	0.0995334	0.0641768	0.142898	0.0976327	0.109164	0.137972	0.0541263	0.122349	0.0762148	0.0927789	0.0880086	0.0854383	0.0944175	0.14082	0.104657	0.0937069	0.0767918	0.0997327	0.0871437	0.0962202	0.0772285	0.0732459	0.139604	0.161079	0.155261	0.140674	0.111009	0.167486	0.0874407	0.113305	0.11652	0.103647	0.091148	0.118617	0.0738376	0.10171	0.100411	0.0916031	0.100861	0.111117	0.107407	0.108673	0.115537	0.0962251
M00171	0.118046	0.200238	0.105938	0.0897886	0.102584	0.0835602	0.108462	0.122533	0.110855	0.122314	0.142477	0.127409	0.107959	0.0506947	0.142146	0.11593	0.122708	0.169477	0.0856555	0.0899532	0.105787	0.10631	0.114866	0.0986106	0.114844	0.105027	0.120281	0.120089	0.161936	0.156066	0.112424	0.105006	0.169298	0.111174	0.0909232	0.128652	0.108339	0.104166	0.0930991	0.0999542	0.0900182	0.0948128	0.10149	0.10228	0.112929	0.0926795	0.104014	0.0739255	0.0804344
M00172	0.130337	0.16241	0.125422	0.126947	0.13245	0.0937429	0.129479	0.209908	0.17096	0.13823	0.149047	0.165163	0.155506	0.0837054	0.163248	0.14482	0.152609	0.186163	0.164092	0.12807	0.112331	0.126486	0.147709	0.128143	0.136254	0.117683	0.136197	0.140485	0.302071	0.280735	0.209384	0.162361	0.274604	0.147381	0.120369	0.185022	0.139883	0.122362	0.109004	0.108664	0.132382	0.107815	0.144143	0.132925	0.123173	0.109738	0.142529	0.0971006	0.0920098
M00173	1.11681	1.59362	1.34896	1.30929	1.31213	1.10021	1.4667	1.81054	1.65086	1.59485	1.12222	1.52362	1.60956	1.17348	1.46758	1.29324	1.21123	1.76528	1.49042	1.16962	0.986753	1.21867	1.28648	1.25679	1.34901	1.15705	1.42238	1.02788	2.41342	2.20836	2.03612	1.39025	1.99072	1.22047	1.22769	1.69654	1.26165	1.26043	1.03309	1.10761	1.27367	1.09852	1.32853	1.23847	1.02542	1.1612	1.35216	1.19358	1.08252
M00174	8.49657e-06	0	1.46144e-06	5.78809e-06	4.95092e-06	1.22396e-05	1.64091e-06	0	0	3.43795e-06	1.76233e-06	0	8.19803e-06	1.94512e-06	0.000119384	4.61475e-06	6.76112e-06	9.06566e-05	1.52256e-06	0	0	2.44204e-05	0	1.42015e-06	1.20412e-06	0	0	1.1414e-06	0	0	0	0	0	2.42987e-06	0	0	0	6.42041e-06	0	0	0	0	0	0	0	0	0	0	0
M00175	0.0606068	0.0571015	0.118276	0.0708471	0.0728968	0.101316	0.139216	0.0372741	0.0297639	0.0783825	0.0163386	0.00641799	0.0440964	0.0968817	0.0318144	0.0596925	0.0260966	0.0146304	0.00416268	0.0425166	0.0633591	0.0681498	0.046471	0.0966416	0.0850459	0.0735479	0.0947512	0.0258174	0.00270565	0.0290537	0.0553238	0.0217551	0.0146073	0.0657978	0.0746573	0.0464103	0.0702338	0.085326	0.081807	0.0847198	0.0581692	0.0779464	0.0789798	0.0810361	0.0634829	0.0957921	0.0638329	0.0874753	0.0973192
M00176	0.13474	0.459767	0.093384	0.104815	0.147865	0.142434	0.0948348	0.136132	0.250217	0.25455	0.0293684	0.21398	0.211431	0.0743669	0.177373	0.134906	0.0817677	0.220473	0.396554	0.07868	0.142602	0.119545	0.134735	0.0887378	0.128847	0.0794474	0.092777	0.17851	0.0107916	0.0126604	0.0801193	0.231786	0.0595796	0.131297	0.213799	0.0975947	0.157411	0.113299	0.203294	0.101642	0.111826	0.128597	0.167772	0.170752	0.150251	0.125904	0.184827	0.190113	0.149359
M00177	0.0163566	0.221094	3.79975e-05	0.000534433	0.000143082	0.00113767	0.00988813	0	0.000979651	6.07372e-05	0.000419435	0	0.000171339	0.000177979	0.933307	0.000163823	0.000511141	1.93796	0.0031753	5.8589e-05	3.26276e-05	0.0483975	0	0.00119363	6.38185e-05	1.74821e-05	0.00140798	1.48383e-05	0	0	0	0	0	0.00139232	0	9.08288e-05	0.000379563	0.00123657	0.000495676	0.0166251	0	6.84312e-05	0	0.000308637	1.32555e-05	0	0	0	3.34601e-05
M00178	6.34944	5.62691	6.63184	6.38358	5.77388	6.45037	6.25307	6.85217	5.84382	5.547	7.08149	6.223	5.84172	6.79712	5.58884	6.62478	6.7571	5.07545	4.56423	6.18931	6.18937	6.31733	6.2094	6.56006	6.58768	6.52466	6.49109	6.14704	8.65284	8.30599	7.68376	5.4838	8.17601	6.55907	6.14761	7.00965	6.28788	6.65509	6.15378	6.43029	6.69883	6.48384	6.31197	5.8757	6.51662	6.7691	6.39374	5.51383	6.14866
M00179	3.76302	3.62954	3.89883	3.75754	3.39922	3.80651	3.69915	3.91323	3.42151	3.2666	4.20464	3.79403	3.4479	3.98267	4.70042	3.85883	3.92363	5.95231	2.65738	3.61425	3.61581	3.77385	3.63588	3.84406	3.82722	3.82982	3.82767	3.56808	4.9882	4.8067	4.48116	3.21055	4.75392	3.81666	3.62782	4.06933	3.67957	3.93007	3.61723	3.82771	3.9084	3.81585	3.68712	3.43471	3.8248	4.00718	3.75505	3.21868	3.61472
M00180	0.000185509	0	0	5.78809e-06	9.90183e-07	7.95572e-06	3.28182e-06	0	0	0	1.76233e-06	0	8.19803e-07	2.91768e-06	0.00790556	0	2.70445e-06	0.0192445	2.4361e-05	0	4.18303e-07	0.000358792	0	0	0	0	6.22999e-07	0	0	0	0	0	0	1.03269e-05	0	0	0	1.66931e-05	0	0	0	1.29116e-06	0	1.18707e-05	0	0	0	0	0
M00181	0.000185509	0	0	5.78809e-06	9.90183e-07	7.95572e-06	3.28182e-06	0	0	0	1.76233e-06	0	8.19803e-07	2.91768e-06	0.00790556	0	2.70445e-06	0.0192445	2.4361e-05	0	4.18303e-07	0.000358792	0	0	0	0	6.22999e-07	0	0	0	0	0	0	1.03269e-05	0	0	0	1.66931e-05	0	0	0	1.29116e-06	0	1.18707e-05	0	0	0	0	0
M00182	0.000185509	0	0	5.78809e-06	9.90183e-07	7.95572e-06	3.28182e-06	0	0	0	1.76233e-06	0	8.19803e-07	2.91768e-06	0.00790556	0	2.70445e-06	0.0192445	2.4361e-05	0	4.18303e-07	0.000358792	0	0	0	0	6.22999e-07	0	0	0	0	0	0	1.03269e-05	0	0	0	1.66931e-05	0	0	0	1.29116e-06	0	1.18707e-05	0	0	0	0	0
M00183	0.46353	0.369506	0.449899	0.414874	0.412695	0.468104	0.424467	0.406543	0.369255	0.408436	0.531766	0.259493	0.396058	0.495002	0.32096	0.422811	0.399457	0.203699	0.312038	0.4331	0.433976	0.411114	0.428267	0.453443	0.446029	0.456685	0.423647	0.436264	0.499906	0.497559	0.482776	0.348287	0.505225	0.425291	0.42856	0.441796	0.414901	0.443363	0.427284	0.426014	0.458471	0.459187	0.439959	0.395604	0.462539	0.490997	0.429166	0.406923	0.439814
M00184	0.0063611	0.102651	1.60759e-05	0.000213194	5.9411e-05	0.000470612	0.00457158	0	0.000454838	2.40657e-05	0.000165659	0	7.0503e-05	7.0997e-05	0.367747	6.38373e-05	0.000211623	0.766496	0.00122262	2.56327e-05	1.33857e-05	0.0193222	0	0.000552437	2.82969e-05	6.72388e-06	0.000650411	5.70702e-06	0	0	0	0	0	0.000567982	0	4.21705e-05	0.000176226	0.000486667	0.000228406	0.00771878	0	2.71143e-05	0	0.000118707	6.15433e-06	0	0	0	1.5535e-05
M00185	0.0442778	0.169768	0.066663	0.0850926	0.041861	0.231934	0.0570233	0.153269	0.0977552	0.0974878	0.0234857	0.0319128	0.0624722	0.112675	0.0624466	0.0867265	0.135337	0.0273383	0.2644	0.110352	0.22513	0.106198	0.0905471	0.117016	0.163777	0.0648754	0.0563147	0.252916	0.00575261	0.00595656	0.122715	0.0999713	0.0417827	0.125588	0.229833	0.137443	0.154046	0.126679	0.283655	0.118798	0.133362	0.208759	0.161659	0.159792	0.170363	0.140296	0.124375	0.214306	0.196453
M00186	0.00347652	0.00366779	0.00575078	0.00295192	0.00078274	0.00139348	0.0193184	0.000141661	0.000493324	0.0558541	0.000843276	0.000162016	0.0233299	0.000930741	0.00402266	0.00821348	0.00127177	0.00563537	0.000347144	0.00151306	0.000650042	0.00295863	0.00161581	0.00144855	0.00255936	0.0102855	0.00822919	0.00243747	0	0	0	0	0	0.00134858	0.000623964	0.0011751	0.0013892	0.00357617	0.00067431	0.00212072	0.00129409	0.00307424	0.004405	0.00166627	0.0012962	0.00170424	0.000829733	0.00130611	0.000417653
M00188	0.681524	0.809392	0.534877	0.414858	0.555669	0.501371	0.664725	0.508638	0.300022	0.504048	0.417592	0.344148	0.371907	0.2975	0.554385	0.536257	0.48362	0.50021	0.214649	0.492458	0.549992	0.540921	0.48432	0.502818	0.508411	0.571608	0.56261	0.439126	0.214379	0.247482	0.363599	0.480483	0.345402	0.524051	0.455442	0.42208	0.562016	0.479929	0.476191	0.566994	0.417727	0.447937	0.499439	0.59596	0.554504	0.390638	0.36377	0.68662	0.537884
M00189	0.234754	0.232697	0.173133	0.196608	0.184425	0.248713	0.215648	0.148607	0.150968	0.228251	0.0872416	0.0754389	0.208435	0.185631	0.18656	0.181988	0.166693	0.141422	0.244983	0.250282	0.261631	0.183474	0.22194	0.208801	0.232721	0.158714	0.181227	0.242326	0.0251948	0.0900592	0.138678	0.170773	0.145165	0.176018	0.240211	0.18358	0.205414	0.20744	0.282287	0.180433	0.207699	0.236751	0.19388	0.193166	0.224338	0.199641	0.182626	0.2782	0.248112
M00190	0.227875	0.240756	0.264332	0.238337	0.145233	0.163499	0.187693	0.180009	0.0989448	0.192068	0.0458761	0.0427506	0.149325	0.414644	0.189525	0.157113	0.167946	0.171821	0.156779	0.237131	0.213619	0.250163	0.150322	0.22132	0.190091	0.23062	0.166786	0.106494	0.00912847	0.0158392	0.123093	0.172317	0.131428	0.24622	0.125345	0.103891	0.187717	0.189514	0.121637	0.294163	0.221367	0.159238	0.225054	0.151872	0.123552	0.241153	0.162433	0.206568	0.217624
M00191	0.0078827	0.00195898	0.0123616	0.0931689	0.016594	0.00668526	0.0286921	0.0413909	0.0563754	0.0424358	0.00467547	0.0157739	0.0344375	0.0642882	0.0241957	0.0307504	0.00270648	0.00873503	0.154202	0.0858271	0.0121609	0.029962	0.0304997	0.0532938	0.017992	0.0108887	0.0176396	0.0265354	5.58506e-05	0.00014217	0.00359742	0.000214872	0.00259096	0.0281282	0.0105034	0.00815675	0.0283273	0.00783868	0.0159237	0.00372495	0.0507702	0.0221078	0.0498295	0.0295923	0.00630866	0.00644828	0.00882596	0.0517542	0.0255061
M00192	0.00418598	0.000814637	0.00281547	0.00302138	0.00754619	0.00528994	0.0100686	0.028358	0.00571347	0.0206042	0.00292106	0.00323816	0.0107501	0.00490657	0.00461085	0.00559538	0.00364222	0.00517942	0.00841443	0.0045531	0.0130749	0.0184139	0.010751	0.00464885	0.00742402	0.00868188	0.00511669	0.00837562	0.000359926	0.0257947	0.00331855	0.000344857	0.00573066	0.0194408	0.00329167	0.00671241	0.0173775	0.00693726	0.0156687	0.00350655	0.00709971	0.00692899	0.0123439	0.0308538	0.00546931	0.00569784	0.00585309	0.0395791	0.0240016
M00193	0.0431017	0.0115929	0.0394918	0.0389905	0.0679187	0.109159	0.0578766	0.0592188	0.0832389	0.135306	0.420313	0.0240172	0.121472	0.0363835	0.108941	0.0558407	0.045	0.129867	0.209727	0.0532443	0.0669197	0.0778645	0.0810857	0.0364246	0.0361279	0.151244	0.0413659	0.0497173	0.0493533	0.0333407	0.034297	0.0893178	0.0142144	0.0806085	0.0729809	0.0311145	0.062366	0.0378355	0.0503994	0.0663415	0.0300695	0.0759445	0.0794894	0.0774205	0.132839	0.107898	0.0423116	0.0977114	0.0628236
M00194	0.246581	0.0937262	0.19701	0.193558	0.200801	0.227077	0.18261	0.212934	0.0922901	0.205321	0.351365	0.33919	0.121196	0.0942276	0.146882	0.226977	0.242622	0.10011	0.0311577	0.201629	0.34109	0.250287	0.185253	0.23287	0.260372	0.201315	0.198411	0.414361	0.0513515	0.0398331	0.0600885	0.194077	0.0875844	0.208932	0.230987	0.209349	0.286449	0.210316	0.298414	0.277449	0.199761	0.276817	0.19222	0.235144	0.332137	0.165394	0.172111	0.241512	0.228278
M00196	0.290368	0.114959	0.251785	0.225436	0.38372	0.280491	0.252912	0.125624	0.228924	0.253992	0.423442	0.359323	0.179353	0.123538	0.191167	0.234659	0.284445	0.114565	0.0274792	0.308346	0.391672	0.249155	0.238337	0.269733	0.290209	0.27023	0.271927	0.416696	0.069596	0.133111	0.0822188	0.24323	0.0962895	0.188839	0.222	0.242554	0.276354	0.227589	0.293655	0.371364	0.221797	0.30283	0.200593	0.244733	0.36809	0.194929	0.19966	0.196737	0.22099
M00197	0.108186	0.0353148	0.0876748	0.0712552	0.0839997	0.0668415	0.0898686	0.0436789	0.0513407	0.121772	0.044305	0.0909406	0.0627092	0.0403944	0.076764	0.0707679	0.0990809	0.0626544	0.00994765	0.0920661	0.107851	0.0885775	0.0903868	0.0870222	0.0943966	0.082266	0.0912973	0.106011	0.0112818	0.0364539	0.0294407	0.0800757	0.0431047	0.0778779	0.0643413	0.0679091	0.0863897	0.0848875	0.0789679	0.106575	0.0650874	0.0771136	0.065006	0.0768226	0.089207	0.0468547	0.0638867	0.0612755	0.0730779
M00198	0.0659171	0.01826	0.0503503	0.0399156	0.0964558	0.0329857	0.0643623	0.0772484	0.0702935	0.0514954	0.0269707	0.0233238	0.0728657	0.035621	0.0305754	0.0590541	0.0337569	0.0327604	0.206933	0.0765231	0.0674764	0.0600376	0.0925837	0.0356506	0.0501692	0.0698941	0.0734416	0.0599015	0.00842723	0.0328012	0.0258273	0.0691915	0.0156299	0.0669368	0.0339205	0.0407432	0.0743803	0.0476228	0.0420963	0.0803622	0.0354267	0.0344099	0.0829376	0.0890238	0.0337461	0.0274147	0.0401814	0.110205	0.0755271
M00199	0.0845395	0.0763751	0.140107	0.135812	0.146565	0.150191	0.145287	0.128461	0.0966636	0.0865534	0.0756384	0.251926	0.0700931	0.0550742	0.0694102	0.152647	0.128486	0.0325431	0.0119361	0.132115	0.203511	0.120694	0.0949087	0.140873	0.122823	0.115682	0.147096	0.202722	0.0179404	0.0143008	0.0511766	0.15722	0.0353006	0.0814243	0.120986	0.130389	0.147982	0.109822	0.165708	0.195317	0.105009	0.137139	0.102014	0.120472	0.184042	0.0631033	0.0991455	0.0876812	0.0949614
M00200	0.109602	0.0363604	0.087178	0.0707979	0.0847721	0.0665117	0.0888405	0.0573171	0.050452	0.0898589	0.0401301	0.0919818	0.0613344	0.0394286	0.0825017	0.0703318	0.0971499	0.069079	0.0124865	0.0899393	0.108968	0.0973463	0.0861293	0.0855417	0.0962503	0.0832161	0.0916481	0.1076	0.0111329	0.0333917	0.0273651	0.0784761	0.044012	0.0886975	0.062094	0.0689253	0.0942374	0.0866358	0.0823109	0.105285	0.0662542	0.0761556	0.0705417	0.0890244	0.0881755	0.0478597	0.0614029	0.0845872	0.0836143
M00201	0.108151	0.0351737	0.0863215	0.0700252	0.082766	0.0659389	0.0868107	0.0413609	0.0500182	0.089157	0.0399274	0.0906425	0.0608105	0.0378443	0.0908149	0.068972	0.0970397	0.0741758	0.00974439	0.0858952	0.104149	0.0888583	0.0848321	0.084079	0.0929679	0.0807888	0.0896794	0.103177	0.0111329	0.0330636	0.0266082	0.0783965	0.0424344	0.0776872	0.0609265	0.0661777	0.0843373	0.0843944	0.0769859	0.104145	0.0627485	0.0745455	0.063615	0.075853	0.0863978	0.0453656	0.0596372	0.0600533	0.0717091
M00202	0.012713	0.00458698	0.0226326	0.0109761	0.0161509	0.0190215	0.0243035	0.0409874	0.011343	0.0292547	0.00400314	0.00554743	0.0491382	0.0147304	0.0124538	0.0144834	0.0155377	0.00832308	0.00178749	0.0604075	0.0420976	0.0393601	0.0394084	0.0240977	0.0410263	0.0392708	0.0233332	0.0229456	0.00778185	0.00419219	0.0133061	0.0336607	0.0062077	0.035549	0.0129336	0.0241394	0.0478651	0.0581863	0.0298381	0.0495875	0.0244543	0.0269626	0.028549	0.0427707	0.0225878	0.01121	0.0234062	0.0824915	0.0582701
M00203	0	0	0	0	0	0	0	0	0	0	0	0	0	0	0	0	0	0	0	0	0	0	0	0	0	0	0	0	0	0	0	0	0	0	0	0	0	0	0	0	0	0	0	0	0	0	0	0	0
M00204	0.00157328	0.00051893	0.000636458	0.000946352	0.00204621	0.00102139	0.00190346	0.0159562	0.000402357	0.000735149	0.00026435	0.00129397	0.0006665	0.00168059	0.00177038	0.00141519	0.000223793	0.00239573	0.00281369	0.00132045	0.00455657	0.00943943	0.00121012	0.00120215	0.00320778	0.00224578	0.00184345	0.00424374	0	2.55177e-05	0.000756933	7.95823e-05	0.00157765	0.0111549	0.00109083	0.00245319	0.00987298	0.00245709	0.00525948	0.00094173	0.00340709	0.00154422	0.00648971	0.0129928	0.00170096	0.00236087	0.00166764	0.0242933	0.0117863
M00205	0.0476488	0.00322006	0.0261116	0.0198184	0.0311611	0.0422541	0.0218807	0.0135136	0.00547905	0.0590497	0.01242	0.00250801	0.0311336	0.0207788	0.0299028	0.0353828	0.0727734	0.0105495	0.00328797	0.0528158	0.0700276	0.0349559	0.0460073	0.0383042	0.0302006	0.0307497	0.0255697	0.0599551	0.00691306	0.00613883	0.0094776	0.0214925	0.010077	0.0413497	0.0295144	0.0367151	0.0456896	0.0380737	0.0488817	0.032528	0.0432378	0.0473015	0.0212381	0.035041	0.0621147	0.0153893	0.0336062	0.0288737	0.0436295
M00206	0.110641	0.0353167	0.088236	0.0718552	0.089518	0.0964246	0.093376	0.041378	0.0501267	0.0898206	0.0895044	0.0907224	0.0711138	0.0383656	0.0835587	0.0723223	0.101659	0.0690523	0.00998038	0.0864562	0.106658	0.0917259	0.0922771	0.0893705	0.0960534	0.108391	0.0904251	0.104119	0.0165504	0.0331839	0.026656	0.0784283	0.0424406	0.0810441	0.0710913	0.0671452	0.0847912	0.0863507	0.0819952	0.105769	0.0644828	0.0778057	0.06576	0.0774611	0.122169	0.055675	0.0622797	0.0622308	0.0727666
M00207	2.04633	0.828493	1.80612	1.63152	3.11718	1.98004	2.0225	0.932094	1.45743	1.66471	3.21477	2.19054	1.3673	0.881935	1.61766	1.94094	1.79948	1.07262	0.184716	2.1883	2.42465	1.84425	1.76801	1.87901	1.87665	2.15716	1.94118	2.07458	0.537854	0.574881	0.553115	1.85844	0.48677	1.33147	1.62349	1.61484	1.90161	1.7613	1.83353	2.62239	1.42448	2.04927	1.66429	2.318	2.53953	1.40097	1.41543	1.49598	1.65933
M00208	0.0284883	0.0125621	0.028881	0.0210667	0.0598041	0.0106313	0.0359647	0.0634128	0.164893	0.0627891	0.0123769	0.102029	0.0791725	0.012301	0.0716159	0.0307904	0.00955347	0.0889048	0.224424	0.00798276	0.0145578	0.0338373	0.0457776	0.00849176	0.0133025	0.0230387	0.025784	0.0268698	0.00163208	0.00733816	0.0137682	0.0739876	0.00275309	0.0509532	0.020419	0.0102993	0.0315498	0.0170533	0.0198304	0.00583228	0.00980704	0.010632	0.0646184	0.051072	0.00708695	0.0143732	0.0476769	0.0526874	0.0257828
M00209	0.105961	0.0177681	0.0493376	0.0409932	0.0785072	0.040975	0.0735628	0.0873493	0.0141245	0.107032	0.05651	0.0305713	0.0674345	0.0373181	0.0909489	0.0564007	0.102115	0.0778594	0.0660319	0.0386688	0.0542739	0.0930389	0.0603092	0.0346501	0.0483497	0.0709753	0.0603617	0.115926	0.00692547	0.00226743	0.0147283	0.0432583	0.0613069	0.121486	0.04079	0.0344784	0.0655061	0.046835	0.047336	0.0369568	0.0498904	0.0414868	0.0712697	0.090099	0.0348662	0.0566019	0.0356172	0.14407	0.0853004
M00210	0.0509405	0.167301	0.135129	0.227505	0.101138	0.163613	0.127999	0.22844	0.186613	0.0775809	0.0331415	0.106563	0.140326	0.315951	0.124442	0.141094	0.0935144	0.0847933	0.313947	0.181055	0.0840333	0.135778	0.114161	0.162371	0.109591	0.11863	0.113915	0.0817788	0.281518	0.249658	0.291308	0.115211	0.235409	0.164601	0.160302	0.164596	0.140438	0.142765	0.137826	0.108947	0.21632	0.141297	0.207206	0.134528	0.0788332	0.19215	0.164123	0.196896	0.167874
M00211	0.0215155	0.0110386	0.0244075	0.0183048	0.0548062	0.0261615	0.0268863	0.037888	0.0995186	0.0744185	0.180895	0.0488748	0.0633314	0.0101224	0.00635356	0.0235229	0.00976982	0.00945495	0.122702	0.00558573	0.0136417	0.025199	0.0339843	0.00953628	0.0104729	0.0452121	0.0198045	0.019526	0.0239599	0.00527487	0.00319107	0.034109	0.00323012	0.0312967	0.0308604	0.0110308	0.023425	0.0133801	0.0237099	0.0073124	0.00994124	0.0331814	0.034247	0.0421509	0.0444693	0.0555727	0.049662	0.0403597	0.0254213
M00212	0.49399	0.25737	0.357052	0.32844	0.455086	0.303076	0.383871	0.221043	0.172142	0.566989	0.202266	0.0624517	0.329011	0.398696	0.320865	0.362698	0.28514	0.196636	0.338123	0.596061	0.439146	0.354237	0.451674	0.410426	0.311146	0.452582	0.347302	0.315333	0.0491175	0.254196	0.212467	0.636791	0.131858	0.304887	0.284233	0.234861	0.411371	0.26185	0.231654	0.515807	0.349197	0.250511	0.35189	0.321695	0.388413	0.231139	0.26931	0.406578	0.344987
M00213	0.00337668	0.000390641	0.00309972	0.00269918	0.00821654	0.00213091	0.00454532	0.0254647	0.00219372	0.00276182	0.000871473	0.00205652	0.00288735	0.0046965	0.00131614	0.00327801	0.00252866	0.00218242	0.00826522	0.00274416	0.0127478	0.0147603	0.00311048	0.00266064	0.00555341	0.00424546	0.00406382	0.00746707	9.92899e-05	0.0009478	0.00300383	0.0221424	0.00286845	0.0175315	0.00489583	0.0044279	0.0163283	0.00424646	0.00873467	0.0020757	0.0061603	0.00257973	0.0111933	0.0209686	0.00322487	0.00400541	0.00305734	0.0384713	0.0186062
M00214	0.164925	0.0189015	0.117081	0.107758	0.120053	0.166812	0.112243	0.13982	0.0301383	0.0660024	0.0313545	0.0123175	0.113698	0.0941867	0.114446	0.189884	0.165728	0.0400009	0.0199364	0.225533	0.293272	0.146939	0.17745	0.180463	0.199292	0.140239	0.114456	0.259652	0.0247728	0.0614065	0.0503799	0.1227	0.0549963	0.115397	0.131277	0.16043	0.200279	0.158365	0.22924	0.191441	0.165488	0.19764	0.117883	0.166723	0.233492	0.0602918	0.141662	0.15914	0.185722
M00215	0.00632358	0.0039667	0.00675479	0.00734315	0.0115089	0.0073621	0.0083268	0.0278343	0.00353724	0.0157172	0.00355374	0.00229631	0.00893585	0.00880071	0.0397447	0.0240344	0.00735475	0.035792	0.00898006	0.0183926	0.0188926	0.020531	0.00997939	0.00482778	0.00825907	0.00699418	0.0125329	0.0117159	0.00156382	0.00444008	0.0112823	0.0411838	0.0040626	0.0205634	0.00858577	0.00837571	0.0205485	0.00714464	0.0100192	0.0057757	0.00941881	0.00513428	0.0134218	0.023955	0.0067726	0.00638072	0.00663514	0.0421338	0.0235368
M00216	0.0128907	0.0245398	0.0632037	0.0362363	0.0411396	0.0780297	0.0877756	0.0230479	0.0145198	0.0534252	0.0190605	0.00262682	0.0216239	0.0172221	0.0224326	0.0852967	0.0245185	0.0111614	0.00266372	0.0502211	0.0329639	0.0356068	0.0340197	0.0503442	0.0502727	0.0456451	0.0615161	0.0166919	0.00536166	0.00816931	0.01678	0.0356953	0.0036261	0.0215651	0.023128	0.0266818	0.0264767	0.0288078	0.0145853	0.0640565	0.0127971	0.0247631	0.0295852	0.0261792	0.0177032	0.0237458	0.0222624	0.0170002	0.0139887
M00217	0.00273094	0.000438108	0.00395832	0.00275609	0.00670206	0.00218905	0.0035337	0.0262718	0.00176337	0.00374737	0.000932273	0.0021991	0.00230611	0.00506413	0.00126518	0.00263502	0.00426694	0.00192512	0.00155073	0.0025186	0.0120843	0.00524287	0.00284675	0.00254348	0.00325595	0.00274603	0.00338413	0.00620011	0.00025443	0.0016951	0.00657735	0.0331964	0.00315218	0.00893888	0.00608107	0.00358693	0.0115772	0.00365	0.00572721	0.00220041	0.00458821	0.00228212	0.00646232	0.01209	0.00323623	0.0029401	0.00227597	0.0223633	0.0114696
M00218	0.000452443	1.02631e-05	3.58053e-05	0.000590385	0.000226257	0.000952851	0.000163271	0	0	0.000170179	0.000244964	0	0.000346777	0.000272317	0.0148735	0.000292267	0.000321153	0.0142651	0.00015454	2.05062e-05	5.85624e-05	0.00154882	3.15464e-05	3.40835e-05	5.59917e-05	5.84978e-05	3.86259e-05	1.59797e-05	0	0	0	0	0	0.000472002	1.47509e-05	4.86583e-06	4.8801e-06	0.000526474	4.09086e-06	1.21671e-05	1.09553e-05	5.55197e-05	1.23274e-05	1.49945e-05	6.15433e-06	5.70703e-05	2.45241e-05	3.05036e-05	2.868e-05
M00219	0.00429643	0.000417581	0.0041673	0.00371306	0.0086037	0.00329918	0.00622972	0.0334278	0.000689255	0.0038253	0.00101598	0.00270027	0.00248154	0.00575951	0.00282445	0.0041402	0.00295461	0.00258238	0.00717354	0.0090857	0.0159127	0.0201628	0.00439252	0.00373782	0.00650407	0.00602124	0.00542881	0.00990625	0.000223402	0.00174614	0.00352173	0.0222645	0.00381005	0.0233905	0.00553897	0.00635153	0.021185	0.00628687	0.0117776	0.00312754	0.00833492	0.00388444	0.0134595	0.0285321	0.00431466	0.00538756	0.00420044	0.0513147	0.0247927
M00220	0.00634269	0.00041694	0.00624547	0.00496425	0.0172708	0.00501211	0.0059081	0.0338914	0.000923671	0.0383297	0.0114842	0.00273267	0.00858333	0.00554165	0.00566638	0.00469397	0.00398906	0.00581135	0.000985097	0.0181011	0.00694634	0.00703026	0.0153398	0.00347581	0.00506815	0.00438397	0.0105062	0.0108102	0.00253189	0.0031569	0.00912702	0.0156485	0.00203598	0.0112643	0.00778848	0.00722819	0.0166373	0.00467278	0.00710583	0.00597403	0.00815895	0.00451582	0.00842101	0.0153975	0.00659413	0.00796557	0.00555948	0.0279205	0.0199571
M00221	0.468655	0.302079	0.391021	0.398918	0.374712	0.295791	0.440471	0.360842	0.213071	0.439235	0.432422	0.301147	0.337943	0.282341	0.476009	0.465698	0.396044	0.424574	0.244998	0.566352	0.49564	0.43396	0.425578	0.425733	0.373	0.460509	0.409562	0.408645	0.0831863	0.217032	0.214746	0.63082	0.236956	0.414049	0.330814	0.30122	0.451191	0.355256	0.333222	0.513025	0.339484	0.356284	0.379208	0.421667	0.402975	0.289925	0.274689	0.476515	0.396248
M00222	0.485043	0.677741	0.509164	0.500826	0.431491	0.474763	0.505547	0.305362	0.455818	0.501863	0.508358	0.549489	0.464931	0.487975	0.424942	0.492215	0.440923	0.387794	0.354798	0.458729	0.491366	0.476273	0.461123	0.478949	0.481285	0.507499	0.511395	0.563293	0.224823	0.234745	0.308283	0.454868	0.214317	0.410336	0.475758	0.400772	0.435232	0.486975	0.500764	0.491504	0.42882	0.494472	0.408923	0.441748	0.492864	0.465457	0.515867	0.361426	0.456789
M00223	0.0259315	0.0128206	0.0442086	0.0518728	0.0441637	0.133822	0.0385483	0.141563	0.011294	0.0174894	0.0228002	0.00675066	0.0225954	0.0786014	0.0926333	0.0353751	0.1147	0.120451	0.0121333	0.0635523	0.0967597	0.0757559	0.0451095	0.0561298	0.0374241	0.0680921	0.025657	0.0820995	0.003531	0.00349957	0.0901308	0.0948886	0.0185233	0.110484	0.134039	0.05331	0.0726403	0.0743439	0.156062	0.0587012	0.0764837	0.102607	0.0704458	0.124956	0.0701636	0.100678	0.0661518	0.130671	0.11709
M00224	0	0	0	0	0	0	0	0	0	0	0	0	0	0	0	0	0	0	0	0	0	0	0	0	0	0	0	0	0	0	0	0	0	0	0	0	0	0	0	0	0	0	0	0	0	0	0	0	0
M00225	0.00372504	0.000194358	0.00140372	0.00218114	0.0053054	0.00235734	0.00485956	0.0399185	0.00144499	0.00184504	0.000605361	0.00324032	0.00193555	0.00426176	0.00135545	0.003871	0.000457728	0.00220642	0.0109472	0.00339377	0.0113477	0.0230735	0.00337484	0.00325781	0.00806461	0.00558956	0.00485254	0.0110391	0	0	0.00188436	0.000119373	0.00416549	0.0278378	0.00277907	0.00623069	0.0251851	0.00593696	0.0134876	0.00228254	0.00864167	0.00352615	0.016627	0.0329549	0.00414897	0.00578443	0.00424199	0.0618211	0.0297603
M00226	0.00333774	0.00133357	0.00303688	0.00258534	0.00453058	0.00217008	0.0102409	0.0320241	0.00160593	0.00161584	0.000697883	0.00265058	0.00206754	0.00366169	0.00132778	0.00589995	0.000648392	0.00206644	0.0109213	0.00316674	0.00928716	0.0192311	0.00315275	0.00313923	0.00745111	0.00790863	0.00671219	0.00965571	0	0	0.00150191	9.54987e-05	0.00322389	0.0226342	0.00249954	0.00538566	0.0207789	0.00585734	0.0109703	0.00254292	0.00718325	0.00387088	0.0154511	0.0269852	0.00361827	0.00520979	0.0036718	0.0499587	0.0239759
M00227	0.0161952	0.0323372	0.0730261	0.0719864	0.0143393	0.182843	0.0270709	0.0636446	0.00257858	0.00817144	0.0101158	0.0137368	0.0170888	0.227718	0.02732	0.0386462	0.0226498	0.0104828	0.0107272	0.0426521	0.0695144	0.075538	0.0178584	0.0629657	0.0503383	0.0707601	0.0334743	0.0200402	0.000335104	8.74892e-05	0.143797	0.0003873	0.0241792	0.083576	0.143015	0.032837	0.0741986	0.117561	0.153181	0.0956641	0.0997876	0.121626	0.0827938	0.0858968	0.0651635	0.19976	0.0926977	0.153226	0.175414
M00228	0.0310175	0.120543	0.132946	0.115299	0.0272399	0.12503	0.0798336	0.028049	0.0296205	0.0909373	0.193547	0.176336	0.0742569	0.226824	0.03934	0.123473	0.0448492	0.0222615	0.00639628	0.070944	0.115283	0.119527	0.0731927	0.090895	0.0998705	0.114005	0.101399	0.0851299	0.0284217	0.00737826	0.0621402	0.0387698	0.0359149	0.0658792	0.0780589	0.0472885	0.0924865	0.155177	0.0836015	0.156731	0.103421	0.125289	0.0806707	0.046663	0.0775621	0.175849	0.110374	0.0758985	0.136991
M00229	0.00899858	0.00246572	0.0166999	0.124027	0.0229614	0.00887369	0.0391398	0.063181	0.0755276	0.00707416	0.00605978	0.0215848	0.0263755	0.0862662	0.0294981	0.041425	0.00329064	0.00739251	0.208163	0.114859	0.0184451	0.0439135	0.0411031	0.0715618	0.0255599	0.0155423	0.024277	0.037183	7.44674e-05	0.00018956	0.00517105	0.000310371	0.00424032	0.0427129	0.0145687	0.0120989	0.0428445	0.0114527	0.0239036	0.00540522	0.0689245	0.0301814	0.0696863	0.0460551	0.0088362	0.0097518	0.0125114	0.0812803	0.0399633
M00230	0.00734954	0.00506358	0.007031	0.0138943	0.0220702	0.00951076	0.0218873	0.0430007	0.0753107	0.00555745	0.00603863	0.025875	0.031246	0.0147343	0.00496318	0.0319948	0.0114824	0.0066086	0.205546	0.00738295	0.015811	0.0263712	0.0307464	0.00827022	0.0130858	0.0112988	0.0240459	0.0326818	2.48225e-05	8.74892e-05	0.0164932	0.000424439	0.00554983	0.0373848	0.0184416	0.0179111	0.037445	0.0108088	0.016688	0.00448599	0.0133333	0.0103525	0.053936	0.0394612	0.00810809	0.00830143	0.0122314	0.0697687	0.0338562
M00231	0.000451735	0.000103273	4.53047e-05	0.000524786	0.000177243	0.000343932	0.000214139	1.71711e-05	0	9.85547e-05	0.000155085	3.67236e-05	0.000318083	0.000187704	0.00324084	0.00023689	0.000263008	0.0120547	0.000105057	2.34356e-05	3.5974e-05	0.000928915	4.10103e-05	5.04152e-05	5.71958e-05	5.04291e-05	3.80029e-05	3.65249e-05	0	0	2.7887e-05	0	0.000545629	0.000417938	2.21264e-06	2.43291e-06	2.11471e-05	0.000228567	6.8181e-06	4.25847e-06	4.79294e-06	9.68367e-06	7.53343e-06	1.31202e-05	1.42023e-06	1.96794e-06	4.76858e-06	3.88228e-05	2.09125e-05
M00232	0.00513689	0.00167097	0.00315964	0.00500284	0.00591536	0.00672626	0.00821768	0.00103027	0.00195231	0.00248564	0.0115847	0.00435499	0.00830132	0.0074576	0.0159451	0.00522389	0.00979349	0.0301073	0.00913156	0.00370869	0.0107742	0.0201074	0.005614	0.00297449	0.00600676	0.0055546	0.00850518	0.00540626	0.000564711	0.000528581	0.0129834	0.0111574	0.00409066	0.0165383	0.00867133	0.0103447	0.0101967	0.00476908	0.00613697	0.00204711	0.00630271	0.00316269	0.0087381	0.0157093	0.00372952	0.00362888	0.00487826	0.0291926	0.0131259
M00233	0.0178563	0.0524677	0.0157894	0.0139946	0.0136888	0.0488359	0.0214204	0.000176004	0.000986649	0.03003	0.382913	0.00148407	0.0331504	0.0102051	0.0326384	0.01103	0.0167737	0.0331417	0.00231658	0.00770885	0.0118484	0.0223578	0.0213102	0.0116118	0.0108178	0.0724344	0.0223544	0.00416841	0.0472372	0.000987899	0.00518698	0.0002414	0.0902907	0.031934	0.0366155	0.0124241	0.00338353	0.01613	0.0152841	0.00754175	0.00697304	0.0549793	0.0133609	0.0164884	0.0807633	0.124918	0.0273246	0.00911711	0.0136123
M00234	0.0459665	0.0208425	0.0333786	0.0386142	0.0328122	0.0368815	0.0332005	0.0320455	0.029491	0.012788	0.0217102	0.0855185	0.0180922	0.0190758	0.0256588	0.0554592	0.0332823	0.00881369	0.0114337	0.0317897	0.0627312	0.0447842	0.0254763	0.0438179	0.0289868	0.0233514	0.0472096	0.0606622	0.00431911	0.00113736	0.00280464	0.00118843	0.0332491	0.039158	0.0268172	0.0372341	0.0593702	0.0358676	0.0523542	0.04632	0.0392795	0.0415765	0.0332444	0.0418654	0.0573342	0.0289261	0.029153	0.0578549	0.0459257
M00235	1.20368e-05	6.41446e-06	8.03793e-06	2.31523e-05	1.53478e-05	4.89583e-06	9.02501e-06	8.58554e-06	0	2.29197e-06	9.69282e-06	8.64085e-06	3.27921e-06	8.75305e-06	4.80448e-05	3.84562e-06	1.01417e-05	9.06566e-05	9.13536e-06	2.92945e-06	2.217e-05	1.22102e-05	5.67836e-06	0.000225803	9.03092e-06	1.14306e-05	8.09898e-06	8.56053e-06	0	0	7.96771e-06	0	0.000155894	2.7336e-05	1.69636e-05	1.62194e-06	8.67573e-06	7.7045e-06	4.09086e-06	6.69188e-06	5.47764e-06	5.8102e-06	4.794e-06	1.3745e-05	2.84046e-06	9.18372e-06	4.08735e-06	1.38653e-05	8.36501e-06
M00236	0.716698	0.387015	0.797874	0.655963	0.541238	0.851452	0.690432	0.475128	0.327078	0.576761	1.06543	0.498622	0.58483	0.999733	0.494301	0.707926	0.577739	0.359673	0.22692	0.645483	0.840569	0.796001	0.698134	0.711528	0.78202	0.895673	0.678821	0.81701	0.170661	0.197627	0.381148	0.430713	0.352913	0.675918	0.642622	0.463933	0.697873	0.858813	0.735262	0.853115	0.681433	0.820196	0.649508	0.669075	0.806536	0.935232	0.709712	0.734381	0.91522
M00237	0.581384	0.751935	0.572916	0.465344	0.402246	0.519941	0.596173	0.344014	0.2603	0.460986	0.636105	0.408827	0.502978	0.568908	0.864176	0.493029	0.460595	0.898878	0.29688	0.529082	0.557747	0.668352	0.543992	0.482073	0.619177	0.694999	0.521444	0.377894	0.130945	0.116685	0.187524	0.415897	0.237523	0.553434	0.353959	0.297455	0.558517	0.673365	0.379818	0.670387	0.439736	0.488466	0.4982	0.520116	0.496157	0.520636	0.437728	0.619806	0.665267
M00238	0.328919	0.131119	0.298733	0.313768	0.235319	0.451926	0.285986	0.192475	0.129094	0.219777	0.56044	0.233642	0.212154	0.436494	0.150594	0.311484	0.263361	0.0730706	0.222777	0.261502	0.237902	0.318631	0.274981	0.294716	0.232567	0.358816	0.261575	0.199851	0.0842537	0.0148076	0.296893	0.142251	0.129747	0.315576	0.382092	0.166856	0.270214	0.337447	0.344565	0.322921	0.292988	0.372903	0.299466	0.290122	0.317475	0.499241	0.267367	0.368684	0.395207
M00239	1.27934	1.10015	1.2242	1.17264	1.25525	1.19439	1.25174	0.832094	0.601041	1.27683	2.1967	0.303076	1.04727	1.49509	1.52073	1.16165	1.0232	1.50931	1.01118	1.36823	1.33644	1.31378	1.19505	1.22717	1.15594	1.5102	1.08214	1.03361	0.325305	0.407481	0.545868	0.810532	0.605209	1.14574	0.955407	0.779789	1.16579	1.1311	1.00974	1.39642	1.14939	1.251	1.15452	1.17097	1.32018	1.36699	0.984352	1.36778	1.3339
M00240	0.893074	0.447124	0.771296	0.743773	0.796911	0.68428	0.697785	0.753682	0.640353	0.63934	0.37758	0.606706	0.732029	0.933818	0.656246	0.787304	0.637016	0.477566	1.02	0.683492	0.773088	0.783031	0.726664	0.74835	0.723913	0.673229	0.710398	0.732554	0.48842	0.488514	0.554178	0.655538	0.567931	0.697724	0.647008	0.627093	0.78107	0.708351	0.643541	0.766132	0.784673	0.675301	0.746826	0.736162	0.661116	0.671118	0.723177	0.891661	0.797642
M00241	0.00460868	0.00182107	0.00447274	0.009068	0.0159751	0.00360639	0.013791	0.0322344	0.0563754	0.00378118	0.00390797	0.0156896	0.0185956	0.00810727	0.00220424	0.0224084	0.00137589	0.00437018	0.153893	0.00483213	0.0107546	0.0174906	0.0259015	0.00523395	0.0090845	0.00798327	0.0161712	0.0238325	0	6.56169e-05	0.00119516	0.000198956	0.00255354	0.0269667	0.00830477	0.00593874	0.0278567	0.00650195	0.0118683	0.0026366	0.00784399	0.00616591	0.0402395	0.0286296	0.00444437	0.00562175	0.00808955	0.0486636	0.0243876
M00242	0.329588	0.154446	0.325677	0.338711	0.3062	0.28288	0.297928	0.122675	0.313999	0.223226	0.0891352	0.35826	0.250248	0.32344	0.193066	0.350919	0.263176	0.177764	0.251315	0.265084	0.267871	0.290302	0.225192	0.300802	0.291953	0.26349	0.321991	0.264362	0.0216142	0.0326955	0.156386	0.270073	0.181766	0.287059	0.290347	0.208626	0.248231	0.285138	0.263499	0.318207	0.278627	0.27181	0.291336	0.244207	0.252158	0.307189	0.267052	0.259569	0.26293
M00243	0.00295822	0.103848	0.00798605	0.00563663	0.000929782	0.0020281	0.0125119	0.000227517	0.00125605	0.0172362	0.00196059	0.000419081	0.0018421	0.00070997	0.0341395	0.00575613	0.000857987	0.0538127	0.000395104	0.000738222	0.0018581	0.00492165	0.00139877	0.000955048	0.00401334	0.00741039	0.00477342	0.00169841	0.00035372	0.000244241	0.000740997	0.000679102	0.0673649	0.0139219	0.00355645	0.00215475	0.00101018	0.00959916	0.00294337	0.00270109	0.00135024	0.00515752	0.00414887	0.00223231	0.00366514	0.0334629	0.00355668	0.000689797	0.000519826
M00244	0.0222469	0.104925	0.020295	0.0189926	0.0208404	0.0696615	0.0171541	0.0294269	0.00149747	0.0326205	0.347658	0.0374322	0.0291071	0.0113838	0.0638545	0.0207994	0.037318	0.109264	0.00338237	0.0160043	0.055308	0.043644	0.0273287	0.0281523	0.0222985	0.0750802	0.00988886	0.0544998	0.0462381	0.00107174	0.00339026	0.00698467	0.0107723	0.039294	0.0475149	0.0334769	0.0348385	0.0248932	0.0600954	0.0222444	0.0270952	0.0841872	0.0244549	0.0454666	0.106445	0.0893137	0.0424308	0.0537973	0.0425104
M00245	0.778213	0.379276	0.781446	0.597732	0.645028	0.841114	0.746092	0.328792	0.358377	0.476435	0.852332	0.526705	0.459019	0.788725	0.536642	0.654434	0.702001	0.454447	0.204247	0.621632	0.814826	0.717061	0.660535	0.684865	0.723907	0.802876	0.730432	0.657925	0.137033	0.200445	0.438639	0.429336	0.639106	0.703704	0.697593	0.483925	0.644305	0.795702	0.760844	0.860471	0.612591	0.779884	0.617644	0.663982	0.777476	0.982412	0.612346	0.61103	0.817294
M00246	0.778402	0.379857	0.781737	0.598018	0.645228	0.846188	0.746552	0.331857	0.358412	0.477152	0.852443	0.526716	0.459253	0.788909	0.537373	0.655276	0.70215	0.454588	0.204287	0.622041	0.815077	0.718743	0.661482	0.685975	0.725023	0.803181	0.730903	0.658409	0.137033	0.200445	0.439666	0.429365	0.639658	0.704856	0.698948	0.484752	0.64539	0.797053	0.762323	0.861485	0.61721	0.782405	0.618864	0.665647	0.778126	0.983794	0.612989	0.626056	0.821301
M00247	0.403506	0.0736836	0.30372	0.189319	0.219083	0.327132	0.204312	0.182627	0.0602835	0.296596	0.128985	0.0438458	0.248032	0.375067	0.189698	0.386047	0.368915	0.0801391	0.0223992	0.327245	0.509293	0.322989	0.32383	0.319038	0.394979	0.307794	0.249887	0.441577	0.0444633	0.0994935	0.115066	0.204704	0.182608	0.276011	0.24343	0.256062	0.351969	0.353354	0.347408	0.387774	0.34605	0.354579	0.222498	0.269401	0.40759	0.255462	0.301186	0.259918	0.386238
M00249	0.00130635	0.00352731	0.00569597	0.00249852	0.000629262	0.00111686	0.019005	0.000167418	0.000503821	0.000405679	0.000618578	5.18451e-05	0.0012461	0.000698299	0.00416097	0.0080112	0.000950614	0.00595801	0.000733874	0.00127138	0.000612395	0.00305067	0.00136975	0.0013889	0.0024251	0.0101679	0.00789277	0.00202086	0	0	0	0	0	0.00121858	0.000651991	0.00112644	0.00145752	0.00354086	0.000668856	0.00209517	0.000753861	0.0030723	0.00377767	0.0016419	0.000846457	0.00169243	0.000696894	0.00119103	0.000417653
M00250	0.127035	0.178381	0.103985	0.101858	0.135173	0.0877112	0.115912	0.102709	0.088445	0.148705	0.0588152	0.208664	0.115542	0.056569	0.100692	0.104086	0.0856398	0.0608972	0.0221799	0.127471	0.135393	0.112283	0.143686	0.112806	0.127853	0.110964	0.122239	0.114264	0.014788	0.0629631	0.0346516	0.16721	0.0510366	0.0806231	0.102526	0.0884794	0.133481	0.120679	0.123572	0.14747	0.0913171	0.100583	0.0975641	0.138185	0.132363	0.0639358	0.113794	0.098962	0.113271
M00251	0.00469931	0.0014362	0.00676282	0.00399764	0.00420927	0.00461738	0.00798713	0.0283237	0.00129454	0.0140693	0.00183371	0.000622141	0.00651087	0.00694311	0.00964536	0.0107054	0.0389786	0.00276903	0.000580857	0.0153547	0.0118087	0.0151397	0.0149284	0.00870762	0.00553896	0.0221243	0.00716698	0.00910327	0.000546095	0.00226743	0.00925848	0.0210044	0.00401895	0.0255549	0.00992515	0.00584467	0.00928195	0.00498481	0.0104856	0.0168246	0.0101651	0.00412976	0.00633493	0.00869371	0.0086937	0.00534099	0.0107831	0.00522097	0.00583041
M00252	0.000459523	0.10156	0.000918516	0.00449831	0.000449048	0.0011291	0.000205934	0	2.799e-05	0.0170156	0.000362159	0.000172817	0.00193228	0.000382217	0.0168929	0.000423018	0.000423922	0.014789	0.000218487	4.10123e-05	2.92812e-05	0.0016728	0.000126186	3.47936e-05	6.50226e-05	9.74963e-05	0.000206836	0.00026024	4.9645e-05	5.10354e-05	0	0	0	0.000490834	0.000149722	0.000262755	1.95204e-05	0.000570133	2.38634e-05	0.000101595	0.000577891	6.2621e-05	7.94435e-05	0.00021867	0.000322392	4.85425e-05	0.000918292	0.000125481	9.08201e-05
M00253	0.00986877	0.00302121	0.0131778	0.00616238	0.0150864	0.00781252	0.0161384	0.0333377	0.000643771	0.0293762	0.0246321	0.00112331	0.0112051	0.0109413	0.00614683	0.00791429	0.00614721	0.00485546	0.00113279	0.0151394	0.015335	0.00927788	0.024374	0.00759068	0.00796045	0.0106237	0.0165394	0.0159591	0.00346274	0.00162584	0.0152263	0.0324696	0.00644154	0.00764073	0.0193488	0.00858819	0.0138801	0.00471644	0.0132367	0.010432	0.0115934	0.00652679	0.00770054	0.0111872	0.00914628	0.0117919	0.0120264	0.00682449	0.0143484
M00254	0.766424	0.649679	0.683495	0.521295	0.711389	0.457115	0.702521	0.584491	0.598144	0.593303	0.5575	0.668581	0.525473	0.332931	0.573777	0.601126	0.746803	0.546359	0.249672	0.529074	0.554329	0.604491	0.635234	0.607349	0.642847	0.629374	0.653106	0.69684	0.792607	0.758273	0.599475	0.687596	0.663675	0.581552	0.513028	0.669809	0.565334	0.563167	0.468188	0.577303	0.50748	0.501356	0.505044	0.62162	0.600343	0.407673	0.572655	0.357115	0.423905
M00255	0.0395671	0.141674	0.0620528	0.127006	0.0849107	0.0315585	0.0722214	0.268942	0.121638	0.129884	0.0886365	0.0927941	0.163459	0.0991575	0.0911163	0.155082	0.0886884	0.110105	0.235874	0.122881	0.0255202	0.072415	0.0997176	0.0962014	0.0744521	0.0550148	0.0945905	0.0673942	0.428206	0.369525	0.287989	0.168184	0.316493	0.104998	0.0900256	0.199859	0.0989657	0.0686496	0.0484767	0.032163	0.129322	0.057532	0.122268	0.0923432	0.0378771	0.0659044	0.109202	0.0703656	0.0383076
M00256	0.241703	0.114043	0.255271	0.246681	0.233191	0.253765	0.233136	0.253694	0.220313	0.182123	0.271408	0.262816	0.217309	0.260476	0.169876	0.217912	0.266642	0.0970226	0.171524	0.240668	0.252749	0.243677	0.23858	0.249522	0.256265	0.246765	0.245514	0.245817	0.322754	0.313015	0.291798	0.23272	0.309278	0.229962	0.242261	0.271865	0.24553	0.255992	0.244982	0.257423	0.258746	0.251125	0.219858	0.229389	0.256124	0.260839	0.250886	0.214338	0.239513
M00257	0	0	0	0	0	0	0	0	0	0	0	0	0	0	0	0	0	0	0	0	0	0	0	0	0	0	0	0	0	0	0	0	0	0	0	0	0	0	0	0	0	0	0	0	0	0	0	0	0
M00258	1.76342	1.46762	1.55367	1.1799	1.64037	1.36835	1.51726	0.676725	1.74552	1.46653	1.8858	1.93509	1.35124	0.827712	0.983186	1.21334	1.43496	0.647959	0.802445	1.19096	1.68817	1.37094	1.43479	1.40302	1.45123	1.53153	1.43044	1.66904	0.319409	0.516846	0.408106	1.61815	0.559918	1.11064	1.41099	1.18131	1.31009	1.28238	1.43749	1.52454	1.11147	1.46557	1.06784	1.28486	1.79536	1.21806	1.39479	0.957589	1.14888
M00259	0.0109606	0.00984748	0.0158048	0.018219	0.0234832	0.0207724	0.0432536	0.0416571	0.0571976	0.00564913	0.020881	0.0201893	0.0297064	0.0168555	0.0216711	0.0370095	0.0160908	0.0318591	0.154889	0.0104083	0.0149803	0.0202586	0.0344052	0.011386	0.0147686	0.0240735	0.031272	0.0255418	0.000664001	8.74892e-05	0.0156566	0.000334246	0.00535964	0.0509386	0.0176782	0.0165398	0.0261096	0.0148684	0.0149637	0.00904134	0.0193799	0.0160142	0.0768848	0.0263516	0.00865157	0.0142971	0.012102	0.0661651	0.0262058
M00260	0.786366	0.594649	0.78763	0.808984	0.746533	0.790317	0.752258	0.899919	0.773263	0.68314	0.831569	0.696658	0.727816	0.864232	0.547311	0.832325	0.80861	0.341571	0.705231	0.793221	0.720897	0.754982	0.75725	0.815989	0.78464	0.783514	0.776611	0.75478	1.09917	1.08771	0.993227	0.75227	1.01257	0.803939	0.801066	0.863039	0.762175	0.762825	0.760439	0.753581	0.843183	0.778471	0.798734	0.744797	0.763364	0.821708	0.779181	0.71116	0.734623
M00261	0.000882228	0.0078962	1.46144e-06	2.60464e-05	5.9411e-06	5.14062e-05	0.000358539	0	3.49875e-05	3.43795e-06	2.29103e-05	0	7.37822e-06	7.78049e-06	0.0488776	9.99862e-06	2.56923e-05	0.0976265	0.000187275	2.19709e-06	1.25491e-06	0.0023979	0	4.40245e-05	2.40824e-06	6.72388e-07	5.04629e-05	5.70702e-07	0	0	0	0	0	6.68214e-05	0	3.24388e-06	1.35558e-05	6.2278e-05	1.84089e-05	0.000593753	0	3.22789e-06	0	1.18707e-05	4.7341e-07	0	0	0	1.195e-06
M00262	0	0	0	0	0	0	0	0	0	0	0	0	0	0	0	0	0	0	0	0	0	0	0	0	0	0	0	0	0	0	0	0	0	0	0	0	0	0	0	0	0	0	0	0	0	0	0	0	0
M00263	0	0	0	0	0	0	0	0	0	0	0	0	0	0	0	0	0	0	0	0	0	0	0	0	0	0	0	0	0	0	0	0	0	0	0	0	0	0	0	0	0	0	0	0	0	0	0	0	0
M00264	0.00123767	0.0157924	2.92288e-06	4.05166e-05	1.0892e-05	8.5677e-05	0.000707232	0	6.99751e-05	4.58394e-06	3.1722e-05	0	1.31168e-05	1.36159e-05	0.070754	1.2306e-05	3.78623e-05	0.147226	0.000239042	4.39418e-06	2.50982e-06	0.00367997	0	8.52087e-05	4.81649e-06	1.34478e-06	0.000100926	1.1414e-06	0	0	0	0	0	0.000104484	0	6.48777e-06	2.71117e-05	9.3738e-05	3.54541e-05	0.00118751	0	5.16462e-06	0	2.37413e-05	9.4682e-07	0	0	0	2.39e-06
M00265	0.0508605	0.053537	0.0231441	0.0704854	0.0216974	0.0138026	0.0387747	0.0432497	0.0460751	0.0775012	0.0195487	0.016463	0.0544447	0.0555323	0.0232814	0.0321286	0.110785	0.0102402	0.10435	0.0773844	0.0303529	0.0593867	0.0419164	0.0441303	0.0330393	0.0421433	0.0285832	0.0472433	0.00344412	0.0271034	0.0175489	0.0133566	0.00992733	0.0936769	0.0150172	0.0165106	0.0330269	0.0275911	0.0278179	0.0104272	0.0589785	0.0282117	0.0443767	0.0407958	0.0175929	0.0142348	0.019201	0.0595534	0.042456
M00266	0.0914805	0.00443239	0.0263454	0.04911	0.0310759	0.0193844	0.0447919	0.0325478	0.0496578	0.114333	0.0189882	0.0177785	0.0890265	0.0423122	0.0219681	0.0402152	0.0832064	0.0137798	0.152979	0.0635083	0.0419294	0.0538216	0.0662431	0.0335481	0.0375108	0.0406708	0.0398271	0.0372914	0.00596981	0.0276903	0.0169433	0.0244742	0.0111059	0.0780608	0.0182107	0.0219733	0.0396454	0.0397642	0.0288099	0.013966	0.0456	0.0295546	0.0521122	0.0415349	0.0251736	0.0138819	0.0261359	0.0628839	0.0525287
M00267	0.0526214	0.00370435	0.0209585	0.0139242	0.0372141	0.0344936	0.0214426	0.0239794	0.021052	0.0282141	0.027718	0.00909449	0.0382471	0.0178533	0.0166905	0.025095	0.0394552	0.0104308	0.0540517	0.0413558	0.0609781	0.0280938	0.0416652	0.0264822	0.0289393	0.0314523	0.0220517	0.0627892	0.00616839	0.00224556	0.0107684	0.0201078	0.0104543	0.0266229	0.0236715	0.0347931	0.0392457	0.0337598	0.0473088	0.0375263	0.0292691	0.0411575	0.0299016	0.031203	0.0555845	0.0140944	0.0268675	0.0386945	0.038696
M00268	0.0505985	0.00459211	0.018021	0.0375627	0.0201591	0.0432553	0.0281383	0.0280318	0.0271398	0.0665107	0.00988492	0.0122938	0.0494849	0.0477839	0.0168288	0.019978	0.0793479	0.0081191	0.0547886	0.0505418	0.0263451	0.0409361	0.0372715	0.0272178	0.0237664	0.034273	0.0193753	0.0190209	0.00313384	0.0265821	0.0344922	0.00177999	0.0535621	0.0781683	0.0348166	0.0165706	0.0270498	0.0377347	0.0475419	0.0148779	0.0464614	0.0367134	0.0354749	0.0388871	0.0225575	0.0567292	0.0253164	0.0698671	0.0580735
M00269	0.0187895	0.00648246	0.0203148	0.0161208	0.0339697	0.0510653	0.0266648	0.0196952	0.00851947	0.0619485	0.0432168	0.00962591	0.0268871	0.0324223	0.0107722	0.0166869	0.0223651	0.00947495	0.00245817	0.0263226	0.0354051	0.0245481	0.0457335	0.0150692	0.0176247	0.0328811	0.0264718	0.0337576	0.00373578	0.0296953	0.0445435	0.0357377	0.0340473	0.0332023	0.0426213	0.0170069	0.0248413	0.0280694	0.0536135	0.0297837	0.0268363	0.0346198	0.02505	0.0436222	0.0217546	0.0520927	0.0289167	0.0732891	0.0531262
M00270	0.049557	0.00385445	0.0192472	0.0405832	0.028292	0.0127757	0.0331242	0.0297918	0.0452179	0.0694633	0.00946901	0.0158408	0.0545702	0.035515	0.016772	0.0295551	0.0777888	0.00879102	0.103817	0.0613427	0.0280384	0.0435594	0.0392866	0.0279691	0.0285311	0.0377351	0.0237468	0.0453628	0.00314625	0.0277596	0.0155928	0.0133009	0.00873318	0.0687617	0.0129506	0.0163605	0.03032	0.0271834	0.0234918	0.0229708	0.0388139	0.0225042	0.040084	0.0338745	0.0165447	0.0115262	0.0173781	0.047282	0.0364535
M00271	0.113749	0.0102683	0.0656626	0.0400507	0.0885526	0.0811888	0.0658768	0.0405195	0.0203278	0.110113	0.153617	0.0140932	0.0733338	0.0460576	0.0469311	0.0705172	0.136317	0.0260584	0.00969262	0.0991773	0.11401	0.07951	0.113368	0.0661703	0.070384	0.108134	0.0690949	0.143771	0.025654	0.0606847	0.0379781	0.091326	0.0496086	0.0950729	0.0712786	0.0652564	0.08226	0.0834069	0.0919639	0.0821094	0.0768719	0.0912505	0.0548174	0.0841549	0.110587	0.0711214	0.0685667	0.0869984	0.0938895
M00272	0.0468204	0.00179413	0.0145567	0.0355475	0.0129833	0.00967661	0.0249779	0.0251127	0.0257333	0.0655755	0.00439085	0.0109393	0.044858	0.030767	0.0145692	0.0186243	0.0736726	0.00646995	0.0547246	0.0492646	0.0208997	0.0388144	0.0344266	0.0244741	0.0222197	0.028052	0.0172577	0.0183247	0.00272427	0.0265311	0.0105931	0.0016898	0.00782588	0.0623407	0.00756427	0.0124079	0.0221502	0.0214095	0.0184361	0.00750768	0.0360545	0.0181711	0.0254712	0.026724	0.0133615	0.00891674	0.0135918	0.0404207	0.0327502
M00273	0.153307	0.0816407	0.0840417	0.10151	0.0847973	0.0969325	0.0881071	0.090629	0.0529292	0.0752264	0.107471	0.101022	0.0904259	0.0868235	0.0517414	0.0939531	0.179931	0.0312739	0.155923	0.119908	0.124484	0.115972	0.0986267	0.0943644	0.100568	0.128561	0.0893841	0.186727	0.0140619	0.0344197	0.0641202	0.127276	0.0958935	0.155987	0.117814	0.0740595	0.113285	0.101916	0.130231	0.109533	0.106777	0.103916	0.119382	0.106829	0.141137	0.105766	0.078689	0.134748	0.117434
M00274	0.010123	0.00576404	0.0135878	0.0129981	0.0267043	0.0599855	0.0132659	0.0251728	0.00515017	0.02366	0.0120896	0.0046855	0.0274626	0.0357076	0.00664038	0.0224938	0.0169461	0.00629663	0.105314	0.00678241	0.0180975	0.0171816	0.0156697	0.00949793	0.00687554	0.0226555	0.0168982	0.0164254	0.000601945	0.000699914	0.0521288	0.0442345	0.00433074	0.0311364	0.0758536	0.0123665	0.0234153	0.0328706	0.0671726	0.0203999	0.0161091	0.0365668	0.0505384	0.0389221	0.0238121	0.0577282	0.0275876	0.047605	0.0492657
M00275	0.298166	0.0232774	0.142219	0.0829433	0.121273	0.157192	0.159304	0.209659	0.0818044	0.0523509	0.142384	0.0424568	0.102255	0.128386	0.078217	0.135552	0.610103	0.0518009	0.168461	0.145328	0.306724	0.287931	0.188964	0.126848	0.190365	0.284649	0.162235	0.407177	0.0129946	0.0380505	0.0712991	0.153957	0.0757739	0.460298	0.0998172	0.139468	0.198182	0.122427	0.210028	0.14103	0.214626	0.172006	0.159127	0.233133	0.161553	0.103118	0.143826	0.360618	0.246464
M00276	0.38833	0.0368979	0.239608	0.195608	0.207164	0.121986	0.271512	0.198541	0.113048	0.196108	0.357482	0.0522123	0.156008	0.215603	0.133814	0.223814	0.866757	0.0891741	0.213773	0.302568	0.242935	0.383789	0.329733	0.194392	0.187516	0.459591	0.291882	0.342265	0.0269014	0.13084	0.114699	0.471363	0.32474	0.652367	0.235488	0.132095	0.189803	0.169039	0.186253	0.219336	0.270506	0.136612	0.250139	0.275638	0.149991	0.274509	0.20892	0.324834	0.202594
M00277	0.0244588	0.00459981	0.039562	0.0241141	0.0614023	0.0120627	0.0466117	0.0117536	0.0267585	0.0637442	0.0749273	0.0099413	0.0419485	0.0268359	0.00937602	0.0407805	0.183834	0.0156409	0.205004	0.0249575	0.0354031	0.0699945	0.0511216	0.0156507	0.0250102	0.0943267	0.0568193	0.0548057	0.00359305	0.00349957	0.0108799	0.0341567	0.0302091	0.136987	0.029344	0.0121427	0.0321739	0.0146623	0.0223436	0.0222335	0.0368577	0.0128083	0.0575431	0.0424033	0.0131731	0.039572	0.0386268	0.0392776	0.0234173
M00278	0.000995515	5.00328e-05	0.00071903	0.00078718	0.00182986	0.00103669	0.00192479	0.0319811	0.00142749	0.00103712	0.000324269	0.00216885	0.000713228	0.00195679	0.000416388	0.00192896	0.000544947	0.000679925	0.00176922	0.00149549	0.00341837	0.00462673	0.00116722	0.00154512	0.00246002	0.00154649	0.00197366	0.00497995	1.24112e-05	7.29077e-06	0.000669288	9.54987e-05	0.000791942	0.00888239	0.00143379	0.00288706	0.0110225	0.00332963	0.00571084	0.00130309	0.00350569	0.00166688	0.00606373	0.0126391	0.00191068	0.00415235	0.0021009	0.0241464	0.0121986
M00279	0.150389	0.015083	0.052058	0.0367794	0.0856603	0.0222883	0.046295	0.0483495	0.0812936	0.0366343	0.0911733	0.0492183	0.0867081	0.0389491	0.025142	0.0623298	0.163225	0.0230468	0.168912	0.0567947	0.0471197	0.0746297	0.0682664	0.037827	0.0453683	0.0764143	0.0662484	0.106341	0.00893609	0.00659815	0.0201105	0.20151	0.170018	0.137274	0.110007	0.03938	0.0531638	0.045391	0.0441983	0.0502792	0.0466038	0.0291937	0.0934228	0.0839263	0.0548573	0.117034	0.0580915	0.0763491	0.0416219
M00280	0.0498303	0.00321365	0.0131749	0.0127656	0.0353718	0.00699737	0.0116718	0.0332303	0.00358972	0.00518787	0.0175634	0.00862141	0.0183562	0.0141099	0.00836853	0.0230707	0.0300383	0.00754716	0.0566773	0.0122649	0.0157374	0.031461	0.0182881	0.0110849	0.0123013	0.0156263	0.0160142	0.021435	0.000937049	0.000145815	0.00417907	0.0651063	0.00787888	0.032299	0.0413328	0.0153501	0.0303027	0.0147567	0.0240624	0.0164024	0.0156133	0.00979535	0.0440062	0.0428994	0.0210137	0.0128743	0.01067	0.0514332	0.0283574
M00281	0.00469648	0.000672877	0.00672117	0.00327606	0.00838487	0.00374837	0.0134226	0.00252415	0.000454838	0.00110015	0.0393493	0.00150783	0.00798816	0.011839	0.00253473	0.00677983	0.00767049	0.00340895	0.000555735	0.0089092	0.0090688	0.0058778	0.0168313	0.00440032	0.00751192	0.0165535	0.0172253	0.0401426	0.00179963	0.000481191	0.00490014	0.00104783	0.00210457	0.00313939	0.00306672	0.00268999	0.00206265	0.00339768	0.00731582	0.00321332	0.00479362	0.00532989	0.00406394	0.00330754	0.00305302	0.00677299	0.0133064	0.00261291	0.00642074
M00282	0.0870453	0.00594685	0.0262373	0.0191364	0.0352911	0.0677216	0.0200724	0.0184847	0.00344977	0.0508336	0.00959854	0.00252529	0.0242604	0.0326596	0.0284353	0.0352943	0.069645	0.0110054	0.0031989	0.0400866	0.0682695	0.0377727	0.0401983	0.0379278	0.0226477	0.0418212	0.0223158	0.0577014	0.0014335	0.00293454	0.0297634	0.0135661	0.0337729	0.0574257	0.052545	0.0359309	0.0457623	0.0362471	0.0713808	0.0445412	0.0476199	0.0541549	0.0289537	0.0372314	0.0658201	0.0503425	0.0398912	0.055703	0.0513128
M00283	0.146868	0.0108084	0.0450753	0.0888693	0.106015	0.0261217	0.0641137	0.135205	0.0727951	0.0606444	0.12324	0.0289857	0.0619476	0.0761185	0.0330141	0.0705595	0.141679	0.0251639	0.166682	0.106748	0.0546713	0.104793	0.0887054	0.0602277	0.0593205	0.104106	0.0583195	0.158418	0.00960009	0.00372558	0.0227239	0.0566122	0.103794	0.167375	0.0596675	0.041259	0.0877924	0.0479399	0.0618995	0.0549361	0.0797956	0.0411536	0.101834	0.1167	0.0856981	0.0870689	0.0374987	0.164349	0.0865032
M00284	0	0	0	0	0	0	0	0	0	0	0	0	0	0	0	0	0	0	0	0	0	0	0	0	0	0	0	0	0	0	0	0	0	0	0	0	0	0	0	0	0	0	0	0	0	0	0	0	0
M00285	0	0	0	0	0	0	0	0	0	0	0	0	0	0	0	0	0	0	0	0	0	0	0	0	0	0	0	0	0	0	0	0	0	0	0	0	0	0	0	0	0	0	0	0	0	0	0	0	0
M00286	0	0	0	0	0	0	0	0	0	0	0	0	0	0	0	0	0	0	0	0	0	0	0	0	0	0	0	0	0	0	0	0	0	0	0	0	0	0	0	0	0	0	0	0	0	0	0	0	0
M00287	0.0112176	0.00243814	0.0174854	0.00967286	0.0279662	0.00561307	0.0189706	0.00537455	0.00598287	0.0188555	0.0247105	0.00269162	0.0191014	0.013577	0.00469383	0.0149141	0.111607	0.00667526	0.0593723	0.0150962	0.0176712	0.0352311	0.0223393	0.00713836	0.0116607	0.0499	0.0201739	0.0311061	0.00118527	0.00198309	0.00802349	0.0227791	0.0267327	0.0761394	0.0116171	0.00621934	0.0123851	0.00835424	0.0102585	0.0170813	0.0201262	0.00649903	0.0194979	0.0174655	0.00674704	0.0235759	0.0173985	0.0124822	0.00939749
M00288	0.000995515	0.00793854	2.04602e-05	3.47285e-05	1.03969e-05	6.85416e-05	0.000361	4.29277e-06	4.89826e-05	4.58394e-06	2.81973e-05	4.32042e-06	1.31168e-05	2.72317e-05	0.057252	1.07677e-05	3.65101e-05	0.123224	0.000171288	4.39418e-06	2.92812e-06	0.00312393	2.52371e-06	4.97051e-05	1.68577e-05	4.70672e-06	5.73159e-05	2.28281e-06	0	0	3.98386e-06	3.71384e-05	0	0.000468357	1.32758e-05	9.73165e-06	2.38583e-05	0.000114283	3.74996e-05	0.000692306	3.42353e-06	1.29116e-05	1.36972e-05	3.24882e-05	8.52138e-06	4.72306e-05	8.1747e-06	2.07979e-06	2.9875e-06
M00289	0	0	0	0	0	0	0	0	0	0	0	0	0	0	0	0	0	0	0	0	0	0	0	0	0	0	0	0	0	0	0	0	0	0	0	0	0	0	0	0	0	0	0	0	0	0	0	0	0
M00290	0.00161789	5.90131e-05	0.00270075	0.00166022	0.000745113	0.00452436	0.00322275	0.00155828	0.000850197	0.00614763	0.000564827	0.000773356	0.01222	0.00166113	0.030226	0.00190435	0.00228526	0.0439245	0.00035704	0.00857304	0.00518403	0.00597924	0.00884877	0.00253993	0.00800801	0.00174888	0.00346823	0.00223202	0.00223402	8.01985e-05	0.000808723	0	0.000318024	0.00209212	0.00105838	0.00344176	0.00485949	0.0146019	0.00454086	0.00267371	0.00356732	0.00574693	0.00207649	0.00269527	0.00421098	0.000976754	0.00445453	0.00668376	0.00939152
M00291	0	0	0	0	0	0	0	0	0	0	0	0	0	0	0	0	0	0	0	0	0	0	0	0	0	0	0	0	0	0	0	0	0	0	0	0	0	0	0	0	0	0	0	0	0	0	0	0	0
M00292	0	0	0	0	0	0	0	0	0	0	0	0	0	0	0	0	0	0	0	0	0	0	0	0	0	0	0	0	0	0	0	0	0	0	0	0	0	0	0	0	0	0	0	0	0	0	0	0	0
M00293	0	0	0	0	0	0	0	0	0	0	0	0	0	0	0	0	0	0	0	0	0	0	0	0	0	0	0	0	0	0	0	0	0	0	0	0	0	0	0	0	0	0	0	0	0	0	0	0	0
M00294	0	0	0	0	0	0	0	0	0	0	0	0	0	0	0	0	0	0	0	0	0	0	0	0	0	0	0	0	0	0	0	0	0	0	0	0	0	0	0	0	0	0	0	0	0	0	0	0	0
M00295	0.000618834	0.0078962	1.46144e-06	2.02583e-05	5.44601e-06	4.28385e-05	0.000353616	0	3.49875e-05	2.29197e-06	1.5861e-05	0	6.55842e-06	6.80793e-06	0.035377	6.15299e-06	1.89311e-05	0.0736132	0.000119521	2.19709e-06	1.25491e-06	0.00183998	0	4.26044e-05	2.40824e-06	6.72388e-07	5.04629e-05	5.70702e-07	0	0	0	0	0	5.22422e-05	0	3.24388e-06	1.35558e-05	4.6869e-05	1.77271e-05	0.000593753	0	2.58231e-06	0	1.18707e-05	4.7341e-07	0	0	0	1.195e-06
M00296	2.76139e-05	5.13157e-06	1.46144e-06	4.43753e-05	1.48528e-05	5.26302e-05	1.47682e-05	0	0	9.74087e-06	1.49798e-05	0	2.13149e-05	1.75061e-05	0.00049064	1.99972e-05	2.02834e-05	0.000466615	7.6128e-06	7.32363e-07	2.92812e-06	8.35929e-05	1.26186e-06	0	3.61237e-06	3.36194e-06	2.49199e-06	1.1414e-06	0	0	0	0	0	2.8551e-05	0	0	0	2.63237e-05	0	0	0	0	0	0	0	0	0	0	0
M00297	0	0	0	0	0	0	0	0	0	0	0	0	0	0	0	0	0	0	0	0	0	0	0	0	0	0	0	0	0	0	0	0	0	0	0	0	0	0	0	0	0	0	0	0	0	0	0	0	0
M00298	0	0	0	0	0	0	0	0	0	0	0	0	0	0	0	0	0	0	0	0	0	0	0	0	0	0	0	0	0	0	0	0	0	0	0	0	0	0	0	0	0	0	0	0	0	0	0	0	0
M00299	0.422615	0.0912925	0.298968	0.240474	0.361738	0.34366	0.297427	0.197815	0.311494	0.291263	0.111237	0.180406	0.342866	0.269732	0.232141	0.353312	0.350867	0.160931	0.330549	0.33663	0.369654	0.307578	0.365069	0.31287	0.327889	0.313394	0.265334	0.372768	0.0406778	0.108826	0.186528	0.409536	0.0748821	0.311999	0.393711	0.231981	0.313427	0.333587	0.414702	0.305067	0.279703	0.34757	0.285822	0.379442	0.33429	0.271084	0.329066	0.31078	0.367583
M00300	0.00394949	0.000389358	0.00366457	0.0300479	0.00466475	0.00314006	0.00900614	0.0319726	0.00144149	0.0018181	0.000807148	0.00262682	0.00217822	0.022222	0.0245611	0.00608916	0.000848521	0.0298114	0.0110637	0.0295809	0.00947707	0.0226593	0.00358367	0.0187267	0.00916217	0.00548266	0.00455412	0.00974759	1.86169e-05	2.55177e-05	0.00149793	9.54987e-05	0.00314282	0.0227254	0.00254158	0.00559732	0.0204454	0.00514981	0.0109676	0.00211707	0.0209109	0.00803873	0.0174618	0.0265853	0.00358324	0.00477685	0.00361594	0.0502665	0.0241725
M00301	2.19495e-05	3.20723e-06	1.46144e-06	3.37638e-05	4.45583e-06	2.63151e-05	7.3841e-06	0	0	5.72992e-06	1.32175e-05	0	1.31168e-05	8.75305e-06	0.000343593	9.22949e-06	1.41984e-05	0.000354627	6.09024e-06	0	2.09151e-06	5.63548e-05	0	1.13612e-05	1.20412e-06	3.36194e-06	0	0	0	0	0	0	0	2.18688e-05	0	0	0	2.18294e-05	0	1.82506e-06	0	0	0	0	0	0	0	0	0
M00302	0.00112155	2.82236e-05	0.000686878	0.000609678	0.00160212	0.000908176	0.00180172	0.0316807	1.3995e-05	0.000655503	0.000165659	0.00194419	0.00108542	0.0018362	0.000372711	0.00117522	0.000143336	0.000581269	0.000158346	0.00170787	0.00350872	0.00462861	0.0268119	0.00165589	0.00247568	0.00189076	0.00203845	0.00498109	0	0	0.000669288	9.54987e-05	0.000785706	0.00872566	0.00112992	0.00269242	0.0107254	0.0029765	0.0058172	0.00109504	0.00338245	0.00152873	0.00542407	0.0125404	0.00177813	0.00254783	0.00229164	0.0240784	0.012103
M00303	0.0470165	0.00231562	0.01553	0.0378917	0.0167089	0.0100511	0.0279734	0.0278987	0.0445007	0.0662689	0.00553372	0.0154477	0.0505195	0.0322171	0.0144033	0.0249612	0.0739613	0.00719253	0.103507	0.0471781	0.0205792	0.0364446	0.0419094	0.025302	0.0224081	0.0287083	0.0211913	0.0230158	0.00272427	0.0262504	0.0103899	0.00172959	0.00726154	0.0623626	0.00956007	0.0123308	0.0241256	0.021893	0.0184689	0.00757217	0.0359785	0.0190652	0.0337737	0.0261855	0.0135196	0.00902104	0.014974	0.0379243	0.0318838
M00304	0.00156691	0.000116743	0.00172523	0.00118945	0.00230267	0.00147732	0.0048735	0.0246233	0.000297394	0.000932259	0.000553372	0.00157263	0.00157156	0.00365877	0.00109484	0.00176129	0.0338151	0.00107855	0.000198694	0.00208138	0.00522837	0.0124976	0.0062178	0.00196477	0.00332699	0.0130578	0.00348817	0.00432935	6.20562e-06	3.64539e-06	0.00170907	0.000111415	0.00241012	0.027336	0.0013593	0.00278325	0.00914422	0.0032391	0.00545175	0.00154217	0.00835752	0.00213493	0.0054453	0.0123311	0.00184819	0.0051665	0.00536601	0.0196013	0.0121042
M00305	0.00125678	3.20723e-05	0.000226524	0.000444718	0.00096939	0.000351276	0.000580062	6.86843e-05	0.000353374	0.0187042	0.0013896	0.000237623	0.0075717	0.000502814	0.000218386	0.000677598	0.000260979	0.000550606	0.00254648	0.000407926	0.00143854	0.00353626	0.000567836	0.000304621	0.00117282	0.000777953	0.000603686	0.00127951	0	0	0.000203177	0	0.000511332	0.00343158	0.000303131	0.000581466	0.00235492	0.000443651	0.00152044	0.000328511	0.00106472	0.000331181	0.00183268	0.00344999	0.000580401	0.000554959	0.000507513	0.00627265	0.00292477
M00306	0.0077949	0.00324957	0.012127	0.0124965	0.0199591	0.00549435	0.0188106	0.027654	0.00987698	0.00708104	0.00713656	0.00461205	0.0235611	0.0127804	0.00568967	0.0255049	0.0754183	0.00580469	0.164786	0.018695	0.0152634	0.026066	0.0124678	0.00788181	0.00978169	0.0299045	0.0193503	0.0254476	0.00059574	0.00184456	0.003454	0.0388574	0.0041499	0.0568237	0.0209706	0.00879742	0.0243078	0.00944186	0.00895149	0.0182329	0.0174107	0.00778825	0.0433987	0.0258612	0.00823307	0.00923882	0.0112082	0.0248216	0.0158744
M00307	0.227885	0.541196	0.301166	0.319293	0.28341	0.298567	0.355192	0.357227	0.347332	0.389893	0.202347	0.226565	0.301651	0.263635	0.521882	0.246623	0.219675	0.632794	0.244743	0.266554	0.222323	0.28517	0.254175	0.292953	0.325191	0.265068	0.317503	0.268035	0.325913	0.289626	0.350213	0.248655	0.279718	0.291416	0.280661	0.288952	0.25342	0.289945	0.286404	0.25491	0.251255	0.272911	0.31751	0.285432	0.211803	0.277259	0.256802	0.281706	0.303032
M00308	0.559361	0.484235	0.508336	0.537445	0.542226	0.527394	0.506366	0.458064	0.518949	0.576029	0.420224	0.580955	0.590605	0.470248	0.430075	0.487288	0.541064	0.347804	0.487956	0.566937	0.530325	0.517695	0.558283	0.512336	0.514021	0.525086	0.527275	0.58214	0.364853	0.39107	0.421106	0.617747	0.385688	0.518476	0.5679	0.483752	0.506303	0.547976	0.574438	0.5336	0.493296	0.527728	0.492678	0.557173	0.499634	0.492017	0.554063	0.511121	0.538023
M00309	0.00235355	0.0016235	0.00274605	0.00167276	0.000512915	0.0019871	0.007645	5.5806e-05	0.000202928	0.0188635	0.000608004	0.00127237	0.00952365	0.00144036	0.0457998	0.00354566	0.00296137	0.0882342	0.00035095	0.00351681	0.000810671	0.00457225	0.00138678	0.00118937	0.00166349	0.00385346	0.00351994	0.00126753	0	0.000306212	0.00372491	7.42768e-05	0.000464564	0.00221543	0.00213151	0.00330146	0.000636582	0.00205967	0.00053113	0.00127815	0.00129889	0.00167398	0.00227784	0.00103087	0.00106233	0.000938052	0.000863794	0.00191895	0.000866974
M00314	1.98253e-05	1.28289e-06	1.60759e-05	1.06115e-05	0.000113376	1.28516e-05	0.000281416	0	0	0.000186223	5.11076e-05	2.16021e-06	2.04951e-05	1.45884e-05	0.000288269	2.15355e-05	9.46557e-06	3.73292e-05	4.56768e-06	9.52072e-06	7.94775e-06	0.000476198	0.000159625	9.94102e-06	1.74598e-05	1.00858e-05	6.60379e-05	6.84842e-06	0	3.64539e-06	0	0	0	2.91584e-05	2.21264e-06	2.8384e-05	1.73515e-05	0.00034606	0.000226361	2.55508e-05	1.36941e-06	1.61394e-05	2.53397e-05	0.000888426	2.27237e-05	2.49272e-05	3.40613e-05	0	1.195e-06
M00315	8.63818e-05	1.34704e-05	0.000104493	7.81392e-05	2.52497e-05	0.000135859	0.000184602	0	0	2.12007e-05	1.40987e-05	8.42483e-05	7.13228e-05	4.08476e-05	0.000460066	9.84479e-05	1.8255e-05	2.66637e-05	9.89664e-06	0.00272732	0.00022672	0.000136191	8.89609e-05	9.30195e-05	0.00010235	0.000859985	8.65968e-05	0.000180913	0	0.000302567	7.96771e-06	0	0	3.88779e-05	1.99137e-05	0.000267621	1.40981e-05	7.12666e-05	3.81814e-05	0.000180072	8.28494e-05	5.68108e-05	0.000228742	0.000135576	5.49156e-05	9.05253e-05	8.85593e-05	0.000230857	0.000112928
M00316	0	0	0	0	0	0	0	0	0	0	0	0	0	0	0	0	0	0	0	0	0	0	0	0	0	0	0	0	0	0	0	0	0	0	0	0	0	0	0	0	0	0	0	0	0	0	0	0	0
M00317	0.00664503	0.205494	0.0175841	0.130465	0.0198715	0.00779539	0.0363675	0.0549131	0.0738097	0.0396247	0.00593818	0.0206171	0.0273462	0.0842403	0.0440105	0.0391307	0.00327306	0.0316258	0.196375	0.113011	0.0106186	0.0263834	0.0394993	0.0701033	0.02075	0.0116236	0.0216617	0.0315838	0.000173757	0.000291631	0.00398386	0.000286496	0.00140928	0.0240788	0.0132891	0.00917046	0.0290181	0.00869838	0.0164732	0.00448478	0.0650272	0.0283441	0.0586622	0.0265653	0.00715607	0.00667919	0.0116762	0.0450427	0.0229936
M00318	0.000460939	0.000138552	0.00116842	0.000425424	0.000977311	0.000233164	0.000524271	0.00122344	3.14888e-05	0.000532883	0.00940821	5.18451e-05	0.000518935	0.00129253	0.000218386	0.00504161	0.00118658	0.000299967	0.00011876	0.000408659	0.000693964	0.000704435	0.000993712	0.0012057	0.00526502	0.000695922	0.000530795	0.0572152	0	0	0.003454	0.00119373	0.000402207	0.000656065	0.000878417	0.00032601	0.000416435	0.00156209	0.0053038	0.00132134	0.000766185	0.00430536	0.000452006	0.000320508	0.00142307	0.00197384	0.00031677	7.69523e-05	0.000535958
M00319	0.00094312	0.00371782	0.00193057	0.00169205	0.00138774	0.0207657	0.00481115	0.00015454	0.00540907	0.00258649	0.00540771	4.32042e-05	0.00153549	0.000924906	0.00598668	0.0043917	0.00108448	0.0038969	0.000268732	0.00149988	0.00182338	0.00377201	0.00371175	0.007367	0.00384958	0.00133335	0.00189454	0.00216524	0.00039716	0	0.000972061	0.00010611	0.00273126	0.00440961	0.00371133	0.00294788	0.00476894	0.00498481	0.00292087	0.0056224	0.0177756	0.0109477	0.00496179	0.00599531	0.00181931	0.00521373	0.00258457	0.0595909	0.016114
M00320	0.0242117	0.075978	0.0539433	0.121641	0.0503375	0.061447	0.0489041	0.119502	0.103871	0.0573405	0.0150794	0.055714	0.0793184	0.139094	0.0525086	0.0815956	0.0451508	0.0421593	0.184985	0.102035	0.0350676	0.0628412	0.060407	0.082274	0.0496725	0.0419745	0.0526596	0.0430526	0.140508	0.12484	0.135595	0.0576468	0.115165	0.0754055	0.0691457	0.0827247	0.0669593	0.0564932	0.0567341	0.0398051	0.104057	0.058246	0.0948747	0.0651288	0.0325337	0.0712558	0.0714612	0.0918859	0.0687013
M00321	1.13288e-05	2.56578e-05	5.84577e-06	0.000239241	2.77251e-05	2.44792e-06	2.29727e-05	0	0	2.29197e-06	7.04933e-06	0	6.55842e-06	7.78049e-06	0	6.15299e-06	2.70445e-06	1.06655e-05	0	5.8589e-06	1.00393e-05	1.50279e-05	5.04743e-06	5.68058e-06	0.000101146	1.07582e-05	4.98399e-06	1.1414e-05	0	0	0	0	0	1.9439e-05	1.18007e-05	9.73165e-06	4.33786e-06	2.56817e-06	2.72724e-05	9.73365e-06	2.73882e-05	2.58231e-06	1.64366e-05	1.49945e-05	5.68092e-06	4.72306e-05	1.08996e-05	0	1.195e-05
M00322	1.4161e-05	3.20723e-05	7.30721e-06	0.000299051	3.46564e-05	3.05989e-06	2.87159e-05	0	0	2.86496e-06	8.81166e-06	0	8.19803e-06	9.72561e-06	0	7.69124e-06	3.38056e-06	1.33319e-05	0	7.32363e-06	1.25491e-05	1.87849e-05	6.30928e-06	7.10073e-06	0.000126433	1.34478e-05	6.22999e-06	1.42676e-05	0	0	0	0	0	2.42987e-05	1.47509e-05	1.21646e-05	5.42233e-06	3.21021e-06	3.40905e-05	1.21671e-05	3.42353e-05	3.22789e-06	2.05457e-05	1.87432e-05	7.10115e-06	5.90382e-05	1.36245e-05	0	1.49375e-05
M00323	0.000342695	0.000137269	0.00163243	0.000671418	0.000712437	0.000257643	0.000220702	1.28783e-05	0.000206427	0.000128923	9.51659e-05	4.1044e-05	6.06654e-05	0.000665232	9.0266e-05	0.000155363	6.08501e-05	0.000118653	2.81674e-05	0.000235089	0.00128293	0.00057294	0.000117984	0.000255626	0.000337154	0.00036309	0.00100116	0.00013811	0	3.64539e-06	4.38224e-05	0	4.98861e-05	0.0019603	0.000132758	0.000245724	0.000653391	0.000361469	0.000182725	0.000654588	0.000133518	0.000271788	0.000558844	0.000340501	0.000252328	0.000365381	0.000215948	6.51668e-05	0.000534166
M00324	0.0095367	0.00401738	0.0133276	0.0443975	0.0272132	0.00803345	0.0318099	0.0690535	0.0940885	0.00774686	0.0137012	0.0261602	0.0323527	0.0337887	0.014693	0.0414012	0.00329131	0.0119613	0.256743	0.0362835	0.0220362	0.038881	0.0491973	0.0262514	0.0214821	0.0168003	0.0300329	0.0413029	0.000384748	0.000145815	0.0064897	0.000371384	0.0275808	0.0505316	0.0179371	0.0119975	0.047177	0.0139959	0.0265961	0.00624292	0.0288206	0.0166036	0.0704602	0.0498318	0.00992788	0.0229344	0.0153201	0.0836499	0.0416679
M00325	0.0194862	0.0136096	0.0282351	0.0401616	0.0531818	0.00672565	0.0316351	0.0172484	0.103262	0.0457059	0.00717533	0.0739117	0.0825058	0.0246496	0.0166541	0.0246989	0.00554818	0.0157463	0.104571	0.0352713	0.00690576	0.0191202	0.0458786	0.0235829	0.0130563	0.0175036	0.029585	0.0169635	0.00492726	0.0116871	0.0130989	0.125703	0.0137499	0.0144899	0.0494901	0.0211088	0.0146257	0.0158674	0.0223504	0.00590467	0.0254834	0.0155952	0.0237844	0.0353484	0.0078837	0.0273616	0.0574314	0.0221089	0.0110729
M00326	0.0214581	0.0148392	0.0315854	0.047552	0.0654482	0.00864481	0.0419195	0.0207727	0.123922	0.0481858	0.0105907	0.0790746	0.0994372	0.02963	0.0177213	0.044037	0.00654815	0.018314	0.249007	0.0376977	0.00924575	0.0211227	0.0692034	0.026551	0.0153562	0.0216899	0.0421072	0.0329826	0.00492726	0.0117527	0.0131308	0.125756	0.0138247	0.0218919	0.0557673	0.0227283	0.0245594	0.0178988	0.0246795	0.00684275	0.027228	0.0192221	0.0519738	0.0412637	0.00941281	0.0290363	0.0624874	0.0270186	0.0140986
M00327	0	0	0	0	0	0	0	0	0	0	0	0	0	0	0	0	0	0	0	0	0	0	0	0	0	0	0	0	0	0	0	0	0	0	0	0	0	0	0	0	0	0	0	0	0	0	0	0	0
M00328	0.00141468	7.69735e-06	0.000336862	0.000446647	0.00140656	0.00057832	0.00106413	0	0	0.000434328	7.13744e-05	0	0.000236923	0.000809171	0.00066098	0.000630682	0.000102093	0.00129452	9.74439e-05	0.00069428	0.00399856	0.0101589	0.000599382	0.00059078	0.00215779	0.00188403	0.000947581	0.00154774	0	0	0	0	0	0.00902089	0.00043589	0.00129431	0.00504765	0.00111972	0.0031111	0.00040273	0.0023013	0.000712072	0.00344757	0.00919915	0.00092457	0.00129425	0.000966659	0.016431	0.00738571
M00329	0	0	0	0	0	0	0	0	0	0	0	0	0	0	0	0	0	0	0	0	0	0	0	0	0	0	0	0	0	0	0	0	0	0	0	0	0	0	0	0	0	0	0	0	0	0	0	0	0
M00330	0	3.84868e-06	0	5.78809e-06	0	0	0	0	0	0	0	0	0	0	0	0	4.05667e-06	7.99911e-06	0	0	0	0	0	0.000132074	0	0	0	0	0	0	0	0	0	3.6448e-06	0	0	0	0	0	3.65012e-06	0	1.93673e-06	0	0	0	0	0	0	0
M00331	0.211376	0.644955	0.235618	0.237223	0.215234	0.256366	0.251238	0.330719	0.0869825	0.285089	0.244457	0.120315	0.198484	0.235312	0.197041	0.239151	0.212712	0.168132	0.673329	0.204644	0.345268	0.276569	0.157571	0.247612	0.24651	0.229572	0.224923	0.368094	0.0348632	0.0383276	0.0847207	0.125963	0.118826	0.305416	0.210758	0.199488	0.33338	0.210094	0.284601	0.257144	0.237106	0.277722	0.347925	0.304403	0.270659	0.225463	0.197497	0.438697	0.316831
M00332	0.0140144	0.570047	0.0414699	0.27366	0.0460307	0.015819	0.0798721	0.0263447	0.170746	0.10401	0.0143938	0.0433641	0.0711072	0.17021	0.0621103	0.0922234	0.00952304	0.0192445	0.498129	0.22666	0.016141	0.0384612	0.0890436	0.142384	0.0432268	0.0288132	0.0558649	0.0680031	0.000421982	0.000703559	0.000219112	0.0003873	0.000595515	0.0377984	0.0256157	0.0160507	0.0493936	0.0129506	0.0148178	0.00875663	0.124927	0.0569451	0.133295	0.036954	0.0114371	0.0089128	0.0265174	0.0498332	0.0253316
M00333	0.207859	0.114	0.22121	0.301768	0.229326	0.192077	0.251412	0.148813	0.192771	0.321389	0.187329	0.375404	0.264033	0.16869	0.181796	0.271022	0.229527	0.139238	0.0204914	0.291188	0.246944	0.230114	0.22641	0.246826	0.242832	0.204732	0.275891	0.216292	0.0447053	0.0651613	0.0796253	0.0960452	0.0717611	0.199831	0.14447	0.189522	0.224755	0.253489	0.194882	0.256174	0.214383	0.228043	0.212805	0.214104	0.219782	0.123639	0.154119	0.242203	0.240999
M00334	0.0376802	0.0257579	0.0544321	0.118545	0.105043	0.0302807	0.173528	0.282992	0.299598	0.0269134	0.0259503	0.0904265	0.11403	0.0937919	0.0326763	0.172576	0.011241	0.0357747	0.912047	0.0918757	0.0858562	0.157985	0.16496	0.0729848	0.0733106	0.0957609	0.131873	0.165908	3.72337e-05	0.000444737	0.00857326	0.00140595	0.0167181	0.211068	0.0558138	0.0506962	0.21123	0.0625053	0.0974845	0.0276551	0.0927324	0.064501	0.281517	0.234368	0.0370808	0.0508142	0.0569116	0.407035	0.199952
M00335	1.09454	0.984411	1.15868	1.13339	1.02656	1.13403	1.09224	1.18546	1.05487	0.975236	1.13653	0.973826	0.992599	1.25514	0.899176	1.19007	1.10094	0.725333	0.917815	1.10238	1.08122	1.0863	1.07094	1.16543	1.1353	1.12196	1.1234	1.0796	1.4298	1.42827	1.33837	0.936896	1.39345	1.13963	1.09427	1.20293	1.10087	1.14163	1.10336	1.11266	1.18305	1.13857	1.15689	1.04604	1.11808	1.19392	1.11276	0.995101	1.08858
M00336	0.0432646	0.133536	0.066291	0.108038	0.0841418	0.104013	0.0988214	0.0647994	0.15483	0.1303	0.0634827	0.103349	0.184761	0.0978134	0.16929	0.0698934	0.0422327	0.226224	0.208633	0.0971099	0.0505046	0.0779884	0.105687	0.0656065	0.0621086	0.0695095	0.0906737	0.0466201	0.0166931	0.00617164	0.0680164	0.192414	0.0558194	0.0969457	0.15809	0.0711838	0.0654052	0.101764	0.12091	0.0387448	0.0799305	0.0870646	0.112034	0.105106	0.0471677	0.13404	0.112399	0.166121	0.112924
M00337	0	0	0	0	0	0	0	0	0	0	0	0	0	0	0	0	0	0	0	0	0	0	0	0	0	0	0	0	0	0	0	0	0	0	0	0	0	0	0	0	0	0	0	0	0	0	0	0	0
M00338	0.00488411	0.00029699	0.0025546	0.00334455	0.00547076	0.0122169	0.00456255	0.0158833	0.000209925	0.00130298	0.0853735	0.00121836	0.00541152	0.00242362	0.00650789	0.00306881	0.003269	0.00773381	0.000587708	0.0044264	0.00573158	0.0138088	0.00442218	0.00331036	0.00457265	0.0186863	0.00253623	0.00471571	0.0109902	0.000444737	0.000968077	5.04021e-05	0.00141864	0.0145434	0.00853562	0.00432978	0.0100638	0.0045861	0.00800172	0.00219859	0.00456972	0.0143292	0.00782313	0.0157861	0.0206312	0.0219734	0.00564191	0.0258282	0.0147129
M00339	0.0194763	0.0131721	0.0281488	0.0401269	0.0531798	0.00672565	0.0316318	0.0172484	0.103241	0.0457047	0.00716828	0.0738814	0.0825058	0.0246496	0.0166541	0.0246943	0.00554547	0.0157409	0.104571	0.0352669	0.00690241	0.0191052	0.045871	0.0234523	0.0130479	0.01747	0.0295625	0.0169578	0.00492726	0.0116871	0.0130989	0.125703	0.0137499	0.0144778	0.0494797	0.0210909	0.0146213	0.0158623	0.0223354	0.00589251	0.0254806	0.0155862	0.0236064	0.0353371	0.00787139	0.0273445	0.057415	0.0221075	0.0110717
M00340	0	0	0	0	0	0	0	0	0	0	0	0	0	0	0	0	0	0	0	0	0	0	0	0	0	0	0	0	0	0	0	0	0	0	0	0	0	0	0	0	0	0	0	0	0	0	0	0	0
M00341	0	0	0	0	0	0	0	0	0	0	0	0	0	0	0	0	0	0	0	0	0	0	0	0	0	0	0	0	0	0	0	0	0	0	0	0	0	0	0	0	0	0	0	0	0	0	0	0	0
M00342	0.0102908	0.0161606	0.00359076	0.00620772	0.00671047	0.0257961	0.0062051	4.72205e-05	0.000146948	0.00172643	0.171264	6.91268e-05	0.0109321	0.00249948	0.194453	0.00468474	0.00718707	0.318906	0.0017578	0.000911792	0.00224043	0.0200642	0.00634146	0.00416884	0.00324089	0.03298	0.0016958	0.00115054	0.0220175	0.000357248	0.000450176	0.00010611	1.24715e-05	0.0086473	0.0152141	0.00330227	0.000778647	0.00598254	0.00542857	0.00364343	0.00229582	0.026213	0.00406942	0.00556297	0.0380527	0.0394526	0.00802756	0.00307116	0.00586387
M00343	0.00343545	0.0237361	8.33022e-05	0.00117498	0.000446573	0.0021407	0.00134226	4.29277e-06	0.000118958	0.000332909	0.000531343	4.32042e-06	0.000694373	0.000574784	0.173558	0.000601455	0.000704509	0.316757	0.000804673	4.8336e-05	7.19481e-05	0.0101749	5.11052e-05	0.000173968	0.000117402	0.000112961	0.000204344	3.253e-05	0	0	3.98386e-06	3.71384e-05	0	0.00146217	2.50766e-05	1.94633e-05	5.36811e-05	0.00126546	7.70446e-05	0.00188894	1.164e-05	7.29503e-05	2.19154e-05	6.62259e-05	1.37289e-05	8.46214e-05	2.45241e-05	2.3571e-05	2.629e-05
M00344	0.227958	0.142706	0.199162	0.189459	0.212058	0.167093	0.189872	0.189543	0.191847	0.185485	0.184107	0.23343	0.181981	0.172884	0.125783	0.190508	0.259632	0.0724986	0.191699	0.214277	0.189441	0.213874	0.196333	0.185825	0.181575	0.214437	0.218893	0.197866	0.169382	0.167906	0.184668	0.262598	0.214831	0.225251	0.200812	0.188003	0.210584	0.191927	0.169869	0.231424	0.190771	0.169949	0.203287	0.214075	0.197056	0.191213	0.172075	0.206829	0.187002
M00345	0.534046	0.426161	0.484054	0.46666	0.499977	0.437444	0.463162	0.399996	0.430487	0.491019	0.291079	0.679188	0.492392	0.381158	0.331802	0.425553	0.598863	0.21264	0.296174	0.517751	0.517853	0.495275	0.502475	0.475889	0.458346	0.477907	0.51159	0.463279	0.347422	0.394048	0.369419	0.67038	0.43365	0.470196	0.485021	0.464593	0.505747	0.495431	0.455101	0.581533	0.460152	0.440715	0.429048	0.495328	0.485479	0.401052	0.456535	0.456258	0.46286
M00346	0.350445	0.42682	0.359465	0.336514	0.407367	0.305126	0.358342	0.488517	0.430907	0.389529	0.400475	0.321956	0.407534	0.329601	0.461431	0.413589	0.376216	0.544281	0.363157	0.362216	0.320864	0.350602	0.389315	0.353008	0.377171	0.352038	0.383912	0.369431	0.623125	0.569551	0.487377	0.467527	0.534576	0.362212	0.346966	0.451787	0.360537	0.347566	0.302321	0.321199	0.380329	0.323751	0.372227	0.362307	0.337055	0.328449	0.391318	0.322717	0.309239
M00348	0.00984399	0.00539841	0.00797801	0.0103086	0.0111514	0.0140376	0.0167898	0.0349045	0.00430697	0.0356653	0.0053848	0.0139269	0.0225823	0.0163488	0.008089	0.01637	0.0229175	0.0077898	0.0600894	0.0149929	0.015747	0.0277303	0.0160653	0.00758145	0.0122808	0.0111495	0.016887	0.0198222	0.000291664	0.00374746	0.0342532	0.00347244	0.0746015	0.0409263	0.0230808	0.0292623	0.0279136	0.0151567	0.0160075	0.00681051	0.0159872	0.0112124	0.0277648	0.0346542	0.0132086	0.0394172	0.0162445	0.0621206	0.0291341
M00349	0.00351192	0.00107635	0.0012108	0.00248984	0.00464792	0.00263028	0.00420894	0.0319726	0.00144149	0.00168517	0.000783356	0.00262682	0.0028234	0.00376187	0.00823605	0.0036395	0.000711946	0.0110761	0.0110035	0.00277932	0.00919597	0.0198021	0.00278555	0.0029816	0.00669552	0.0045709	0.00403828	0.00903707	0	0	0.00149793	9.54987e-05	0.00314282	0.0228882	0.00236457	0.00499315	0.0203158	0.00520824	0.0107494	0.00184757	0.00695387	0.00286314	0.0132753	0.0264629	0.00333375	0.0046732	0.00347357	0.0495753	0.0238463
M00350	0.00152018	2.62993e-05	0.000985012	0.000989763	0.000319829	0.00122029	0.00117817	0.000759821	0.00307541	0.0188669	0.000406217	4.1044e-05	0.0081513	0.000406531	0.0164968	0.000750665	0.000514521	0.0149357	0.000181946	0.000489218	0.000527898	0.00278111	0.00394772	0.000412552	0.00039435	0.00435371	0.00139178	0.000428597	9.30843e-05	0	0.000302773	0	6.23576e-05	0.000861389	0.000176273	0.000426571	0.00012146	0.00236528	0.000739082	0.000266459	0.00036084	0.000175597	0.000447897	0.000617275	0.000314344	0.00113222	0.00352943	0.000452701	0.000187018
M00351	0	0	0	0	0	0	0	0	0	0	0	0	0	0	0	0	0	0	0	0	0	0	0	0	0	0	0	0	0	0	0	0	0	0	0	0	0	0	0	0	0	0	0	0	0	0	0	0	0
M00352	0	0	0	0	0	0	0	0	0	0	0	0	0	0	0	0	0	0	0	0	0	0	0	0	0	0	0	0	0	0	0	0	0	0	0	0	0	0	0	0	0	0	0	0	0	0	0	0	0
M00353	0	0	0	0	0	0	0	0	0	0	0	0	0	0	0	0	0	0	0	0	0	0	0	0	0	0	0	0	0	0	0	0	0	0	0	0	0	0	0	0	0	0	0	0	0	0	0	0	0
M00354	0	0	0	0	0	0	0	0	0	0	0	0	0	0	0	0	0	0	0	0	0	0	0	0	0	0	0	0	0	0	0	0	0	0	0	0	0	0	0	0	0	0	0	0	0	0	0	0	0
M00355	0	0	0	0	0	0	0	0	0	0	0	0	0	0	0	0	0	0	0	0	0	0	0	0	0	0	0	0	0	0	0	0	0	0	0	0	0	0	0	0	0	0	0	0	0	0	0	0	0
M00356	0.0103474	0.065645	0.0295818	0.0192656	0.00450038	0.00965335	0.0557081	0.00640052	0.0215873	0.0926265	0.0110322	0.00956758	0.0313919	0.00773186	0.0512536	0.0854905	0.00630137	0.101233	0.00223664	0.0185874	0.0150945	0.0247444	0.0162843	0.0273009	0.022272	0.0439379	0.0689448	0.0132597	0.00104875	0.00360893	0.00395199	0.00378016	0.00229788	0.0124604	0.00747577	0.0414544	0.0164286	0.0303698	0.00803172	0.0157953	0.00779606	0.0208664	0.0225346	0.0167083	0.0105684	0.0114403	0.0181887	0.00668376	0.00717121
M00357	0.261231	0.419141	0.289691	0.276128	0.262858	0.270547	0.35103	0.296742	0.316942	0.36418	0.300041	0.310347	0.29521	0.195295	0.291587	0.384107	0.264255	0.32759	0.252742	0.273053	0.25346	0.264765	0.285526	0.29026	0.285114	0.297227	0.354902	0.27657	0.327427	0.327942	0.317446	0.274317	0.301814	0.259005	0.296602	0.322788	0.266363	0.29115	0.295651	0.258908	0.242638	0.283589	0.26974	0.280811	0.266948	0.272594	0.288852	0.234519	0.241878
M00358	0.00120793	0.0170214	0.00388451	0.00239337	0.0093107	0.00291302	0.00198222	0.000768406	0.0172489	0.0044596	0.0010856	0.00271971	0.00387685	0.000791665	0.0319891	0.00194281	0.00196478	0.0463802	0.000871666	0.000755799	0.00030076	0.00423224	0.00198995	0.000850667	0.00206206	0.00231907	0.00766662	0.00125612	0.000179963	1.82269e-05	4.78063e-05	0.000931113	0.000489507	0.00108554	0.00143379	0.00241102	0.000505361	0.00353636	0.000765673	0.00333256	0.00192128	0.000797934	0.000694446	0.00432467	0.00104766	0.00218245	0.00167105	0.00196679	0.00153199
M00359	2.54395	2.38414	2.64986	2.56706	2.33097	2.54461	2.53841	2.74886	2.34577	2.208	2.69515	2.70089	2.33275	2.5751	2.44301	2.62112	2.70454	2.49252	1.75301	2.48498	2.5478	2.54129	2.49563	2.62865	2.6679	2.57001	2.63366	2.47944	3.36977	3.27674	2.97771	2.24155	3.22859	2.55351	2.44951	2.82363	2.54844	2.67561	2.49727	2.62478	2.63522	2.5885	2.48278	2.38194	2.62456	2.60378	2.55419	2.1594	2.43735
M00360	2.61853	2.4313	2.76141	2.69297	2.40901	2.71907	2.619	2.81847	2.39282	2.27766	2.76311	2.73158	2.40324	2.82795	2.5373	2.73636	2.77043	2.59101	1.86147	2.60652	2.69159	2.65156	2.57343	2.74601	2.77679	2.68167	2.71245	2.62652	3.37591	3.2806	3.09178	2.27429	3.31143	2.68054	2.58282	2.88764	2.65913	2.80162	2.66226	2.76118	2.7818	2.73503	2.62226	2.47989	2.73919	2.79811	2.67165	2.30093	2.60562
M00361	0.406721	0.627658	0.489408	0.422902	0.467673	0.484452	0.457258	0.556395	0.500063	0.450979	0.437743	0.480811	0.504725	0.5371	0.478136	0.435853	0.399214	0.531104	0.483951	0.366792	0.367867	0.422411	0.404537	0.421615	0.441531	0.443146	0.430969	0.386017	0.76421	0.670514	0.694012	0.599687	0.663697	0.428053	0.548375	0.506062	0.424839	0.466642	0.457425	0.443155	0.467422	0.439631	0.459411	0.440944	0.393406	0.555744	0.524856	0.406876	0.438321
M00362	0.686942	0.81375	0.785706	0.691678	0.781079	0.776861	0.759208	0.763457	0.772651	0.732507	0.843539	0.640633	0.822925	0.877722	0.727086	0.685414	0.666667	0.772297	0.812018	0.598529	0.608695	0.695121	0.659372	0.692425	0.694948	0.765356	0.6908	0.611687	0.960816	0.837181	0.925474	0.836593	0.871575	0.715406	0.81986	0.709258	0.642753	0.722756	0.703719	0.673999	0.732564	0.721142	0.725887	0.71359	0.648266	0.897966	0.819396	0.683437	0.721303
M00363	0	0	0	0	0	0	0	0	0	0	0	0	0	0	0	0	0	0	0	0	0	0	0	0	0	0	0	0	0	0	0	0	0	0	0	0	0	0	0	0	0	0	0	0	0	0	0	0	0
M00364	0.367689	0.346605	0.386684	0.332868	0.315193	0.380257	0.36391	0.383168	0.314241	0.315297	0.414646	0.3201	0.332186	0.369399	0.435943	0.334044	0.393735	0.48807	0.257349	0.331188	0.373582	0.366775	0.354955	0.368768	0.393228	0.376788	0.362067	0.387184	0.483033	0.467812	0.437702	0.317244	0.464723	0.369908	0.358049	0.402354	0.364083	0.386229	0.370754	0.368797	0.371575	0.380352	0.3465	0.337242	0.38267	0.391185	0.372841	0.315049	0.35653
M00365	0.0215133	0.0428287	0.0358338	0.0254676	0.0247412	0.0460165	0.0554398	0.0119039	0.0254919	0.00558668	0.31278	0.00953302	0.0289267	0.0163254	0.230564	0.0268278	0.0167865	0.377431	0.05451	0.0159413	0.0241674	0.045159	0.032566	0.0239515	0.0307003	0.0689359	0.0423602	0.0335407	0.0365821	0.00115194	0.0101867	0.00143513	0.0719545	0.0395042	0.0333717	0.0158431	0.0159097	0.0240868	0.0223361	0.0188188	0.0108396	0.0502182	0.0314911	0.0291181	0.0643317	0.105906	0.0274622	0.0260736	0.0215644
M00366	0.343133	0.31024	0.345508	0.247303	0.28479	0.329596	0.292988	0.354905	0.272231	0.307536	0.103237	0.306932	0.293631	0.311636	0.23042	0.295486	0.372945	0.174771	0.151377	0.261866	0.345666	0.30859	0.310411	0.31122	0.35652	0.303786	0.312953	0.363501	0.446501	0.466894	0.425169	0.316791	0.391752	0.311983	0.318216	0.378471	0.33879	0.360032	0.345656	0.349398	0.329175	0.319293	0.283989	0.297888	0.315479	0.283906	0.34206	0.269827	0.326029
M00367	0.00312674	0.008961	0.00356884	0.00432466	0.00611191	0.00303052	0.00584164	0.0112514	0.0214089	0.00173846	0.00515746	0.00928675	0.0074184	0.00377451	0.0511503	0.0111269	0.00300059	0.0888581	0.0516643	0.00486143	0.00522418	0.010405	0.00979138	0.00265993	0.00661123	0.00413855	0.00638262	0.0278925	9.30843e-05	0.000328085	0.00756534	0.00123883	0.00163689	0.0109897	0.00427998	0.00279623	0.00982093	0.00532958	0.00859354	0.00259767	0.00351391	0.00524338	0.0139862	0.01036	0.00241534	0.00353836	0.00359551	0.0178439	0.00882449
M00368	0.131649	0.140009	0.153549	0.161832	0.138231	0.139701	0.147379	0.202074	0.141038	0.159654	0.150731	0.21752	0.132595	0.143963	0.132016	0.15126	0.164975	0.132653	0.0884296	0.131877	0.133618	0.145159	0.142785	0.150025	0.14944	0.137451	0.161272	0.136632	0.301953	0.272912	0.229434	0.114986	0.248112	0.145615	0.13083	0.191195	0.156935	0.153341	0.130788	0.158399	0.15572	0.139342	0.142248	0.128485	0.14037	0.14067	0.136118	0.115626	0.135179
M00369	0	0	0	0	0	0	0	0	0	0	0	0	0	0	0	0	0	0	0	0	0	0	0	0	0	0	0	0	0	0	0	0	0	0	0	0	0	0	0	0	0	0	0	0	0	0	0	0	0
M00370	0	0	0	0	0	0	0	0	0	0	0	0	0	0	0	0	0	0	0	0	0	0	0	0	0	0	0	0	0	0	0	0	0	0	0	0	0	0	0	0	0	0	0	0	0	0	0	0	0
M00371	0	0	0	0	0	0	0	0	0	0	0	0	0	0	0	0	0	0	0	0	0	0	0	0	0	0	0	0	0	0	0	0	0	0	0	0	0	0	0	0	0	0	0	0	0	0	0	0	0
M00372	2.05334e-05	0	1.46144e-06	2.02583e-05	6.93128e-06	2.50911e-05	7.3841e-06	0	0	6.87591e-06	7.93049e-06	0	1.47564e-05	7.78049e-06	0.000321755	1.30751e-05	1.08178e-05	0.000343962	4.56768e-06	7.32363e-07	8.36606e-07	4.03876e-05	0	7.10073e-07	1.20412e-06	1.34478e-06	1.246e-06	0	0	0	0	0	0	1.9439e-05	0	0	0	1.66931e-05	0	0	0	0	0	0	0	0	0	0	0
M00373	0.145274	0.1712	0.158684	0.111321	0.142409	0.173837	0.102728	0.149753	0.193075	0.157799	0.0396648	0.112225	0.179893	0.214172	0.362491	0.115812	0.139629	0.430945	0.137255	0.0988133	0.157039	0.168948	0.127207	0.119621	0.160281	0.143873	0.11885	0.104888	0.153757	0.162573	0.170433	0.174309	0.166149	0.156876	0.155166	0.145627	0.144476	0.168985	0.150695	0.152627	0.151971	0.13968	0.13794	0.137463	0.129402	0.187519	0.194585	0.156408	0.179088
M00374	0.48251	0.821053	0.558168	0.494853	0.556064	0.610684	0.627382	0.849046	0.669539	0.659338	0.643257	0.414782	0.644123	0.485596	1.02288	0.54738	0.516845	1.40914	0.712855	0.496932	0.485271	0.551105	0.579338	0.535639	0.667119	0.534824	0.572202	0.500211	1.08889	0.97658	0.889798	0.506966	0.849258	0.594175	0.566298	0.725106	0.58025	0.587069	0.543454	0.471834	0.555015	0.558549	0.648231	0.580515	0.517254	0.566594	0.579512	0.655454	0.597591
M00375	0.16812	0.108215	0.149072	0.109715	0.0971073	0.23976	0.102839	0.0802834	0.0761819	0.140625	0.0361974	0.0319733	0.134507	0.235997	0.376041	0.107093	0.125188	0.532844	0.0648032	0.115209	0.187129	0.174504	0.132144	0.122693	0.19253	0.150254	0.111499	0.100367	0.0217755	0.0339276	0.1264	0.0515534	0.064721	0.159107	0.162197	0.0914792	0.141407	0.208143	0.199192	0.172533	0.146471	0.186903	0.146334	0.135451	0.148554	0.212601	0.149394	0.194669	0.257142
M00376	0.544874	0.73296	0.546198	0.629405	0.590191	0.420226	0.507993	0.466543	0.796649	0.744706	0.426352	0.789039	0.677687	0.602395	0.689685	0.525737	0.476473	0.777816	0.77872	0.499564	0.40551	0.542571	0.562349	0.520793	0.449568	0.500826	0.565068	0.414561	0.488705	0.523364	0.446674	0.618837	0.513428	0.540352	0.485469	0.47282	0.491931	0.495053	0.375858	0.48555	0.538242	0.416035	0.558666	0.464744	0.410257	0.504375	0.562783	0.553697	0.47009
M00377	0.605921	0.437675	0.514927	0.482787	0.529281	0.518558	0.511166	0.501087	0.417184	0.540386	0.5577	0.533992	0.474033	0.477443	0.464911	0.566119	0.515437	0.382004	0.301201	0.499473	0.50009	0.483749	0.508145	0.529268	0.489126	0.502073	0.528358	0.481276	0.644131	0.627932	0.581069	0.470904	0.577762	0.465737	0.502314	0.553744	0.515016	0.501873	0.492796	0.524349	0.510034	0.505052	0.461546	0.459781	0.557936	0.49401	0.499549	0.432384	0.470438
M00378	0.00469931	0.047941	0.00187357	0.00416839	0.00272647	0.0066467	0.00471105	6.00988e-05	0.000829205	0.00151614	0.00157376	0.000667506	0.00349072	0.00195096	0.173076	0.00259118	0.00244888	0.26526	0.00123632	0.000622509	0.000937416	0.0140323	0.00164104	0.00181566	0.00148528	0.00148127	0.00245586	0.000542167	0.000105496	0.000419219	0.000115532	0.000172428	1.87073e-05	0.00352939	0.000337796	0.000982897	0.00101506	0.00401661	0.000456131	0.00440022	0.000440266	0.00158037	0.000823884	0.00105212	0.000456841	0.000368661	0.000845401	0.000782002	0.000620206
M00379	0	0	0	0	0	0	0	0	0	0	0	0	0	0	0	0	0	0	0	0	0	0	0	0	0	0	0	0	0	0	0	0	0	0	0	0	0	0	0	0	0	0	0	0	0	0	0	0	0
M00380	0	0	0	0	0	0	0	0	0	0	0	0	0	0	0	0	0	0	0	0	0	0	0	0	0	0	0	0	0	0	0	0	0	0	0	0	0	0	0	0	0	0	0	0	0	0	0	0	0
M00381	0	0	0	0	0	0	0	0	0	0	0	0	0	0	0	0	0	0	0	0	0	0	0	0	0	0	0	0	0	0	0	0	0	0	0	0	0	0	0	0	0	0	0	0	0	0	0	0	0
M00382	0	0	0	0	0	0	0	0	0	0	0	0	0	0	0	0	0	0	0	0	0	0	0	0	0	0	0	0	0	0	0	0	0	0	0	0	0	0	0	0	0	0	0	0	0	0	0	0	0
M00383	0	0	0	0	0	0	0	0	0	0	0	0	0	0	0	0	0	0	0	0	0	0	0	0	0	0	0	0	0	0	0	0	0	0	0	0	0	0	0	0	0	0	0	0	0	0	0	0	0
M00384	0	0	0	0	0	0	0	0	0	0	0	0	0	0	0	0	0	0	0	0	0	0	0	0	0	0	0	0	0	0	0	0	0	0	0	0	0	0	0	0	0	0	0	0	0	0	0	0	0
M00385	0	0	0	0	0	0	0	0	0	0	0	0	0	0	0	0	0	0	0	0	0	0	0	0	0	0	0	0	0	0	0	0	0	0	0	0	0	0	0	0	0	0	0	0	0	0	0	0	0
M00386	0	0	0	0	0	0	0	0	0	0	0	0	0	0	0	0	0	0	0	0	0	0	0	0	0	0	0	0	0	0	0	0	0	0	0	0	0	0	0	0	0	0	0	0	0	0	0	0	0
M00387	0	0	0	0	0	0	0	0	0	0	0	0	0	0	0	0	0	0	0	0	0	0	0	0	0	0	0	0	0	0	0	0	0	0	0	0	0	0	0	0	0	0	0	0	0	0	0	0	0
M00388	0	0	0	0	0	0	0	0	0	0	0	0	0	0	0	0	0	0	0	0	0	0	0	0	0	0	0	0	0	0	0	0	0	0	0	0	0	0	0	0	0	0	0	0	0	0	0	0	0
M00389	0	0	0	0	0	0	0	0	0	0	0	0	0	0	0	0	0	0	0	0	0	0	0	0	0	0	0	0	0	0	0	0	0	0	0	0	0	0	0	0	0	0	0	0	0	0	0	0	0
M00390	0.00230824	0.0315848	4.38433e-06	7.33157e-05	1.83184e-05	0.000154219	0.00141364	0	0.00013995	8.02189e-06	5.63946e-05	0	2.13149e-05	2.4314e-05	0.127539	2.23046e-05	7.09918e-05	0.264104	0.000450678	7.32363e-06	4.60133e-06	0.00643666	0	0.000170417	7.82679e-06	2.01717e-06	0.000199983	1.71211e-06	0	0	0	0	0	0.00018953	0	1.29755e-05	5.42233e-05	0.000173993	7.09083e-05	0.00237501	0	1.03292e-05	0	4.74827e-05	1.89364e-06	0	0	0	4.78001e-06
M00391	0.00230824	0.0315848	4.38433e-06	7.33157e-05	1.83184e-05	0.000154219	0.00141364	0	0.00013995	8.02189e-06	5.63946e-05	0	2.13149e-05	2.4314e-05	0.127539	2.23046e-05	7.09918e-05	0.264104	0.000450678	7.32363e-06	4.60133e-06	0.00643666	0	0.000170417	7.82679e-06	2.01717e-06	0.000199983	1.71211e-06	0	0	0	0	0	0.00018953	0	1.29755e-05	5.42233e-05	0.000173993	7.09083e-05	0.00237501	0	1.03292e-05	0	4.74827e-05	1.89364e-06	0	0	0	4.78001e-06
M00392	0	0	0	0	0	0	0	0	0	0	0	0	0	0	0	0	0	0	0	0	0	0	0	0	0	0	0	0	0	0	0	0	0	0	0	0	0	0	0	0	0	0	0	0	0	0	0	0	0
M00393	0	0	0	0	0	0	0	0	0	0	0	0	0	0	0	0	0	0	0	0	0	0	0	0	0	0	0	0	0	0	0	0	0	0	0	0	0	0	0	0	0	0	0	0	0	0	0	0	0
M00394	0.258953	0.213983	0.267095	0.300003	0.254436	0.26623	0.275165	0.302061	0.254678	0.235072	0.300096	0.213137	0.252862	0.308861	0.268978	0.312234	0.278399	0.23815	0.291062	0.308214	0.26597	0.272662	0.280804	0.293969	0.274884	0.27904	0.2703	0.274729	0.325758	0.313113	0.303845	0.267227	0.314448	0.288698	0.272237	0.285884	0.269975	0.266264	0.264833	0.253923	0.300801	0.276037	0.297184	0.263506	0.283622	0.274549	0.265212	0.259509	0.266035
M00395	0	0	0	0	0	0	0	0	0	0	0	0	0	0	0	0	0	0	0	0	0	0	0	0	0	0	0	0	0	0	0	0	0	0	0	0	0	0	0	0	0	0	0	0	0	0	0	0	0
M00396	0	0	0	0	0	0	0	0	0	0	0	0	0	0	0	0	0	0	0	0	0	0	0	0	0	0	0	0	0	0	0	0	0	0	0	0	0	0	0	0	0	0	0	0	0	0	0	0	0
M00397	0	0	0	0	0	0	0	0	0	0	0	0	0	0	0	0	0	0	0	0	0	0	0	0	0	0	0	0	0	0	0	0	0	0	0	0	0	0	0	0	0	0	0	0	0	0	0	0	0
M00398	0	0	0	0	0	0	0	0	0	0	0	0	0	0	0	0	0	0	0	0	0	0	0	0	0	0	0	0	0	0	0	0	0	0	0	0	0	0	0	0	0	0	0	0	0	0	0	0	0
M00399	0	0	0	0	0	0	0	0	0	0	0	0	0	0	0	0	0	0	0	0	0	0	0	0	0	0	0	0	0	0	0	0	0	0	0	0	0	0	0	0	0	0	0	0	0	0	0	0	0
M00400	0.0023316	0.00795714	0.000489583	0.000745698	0.00245566	0.000876966	0.00106987	4.29277e-06	5.59801e-05	0.000289934	0.0152371	3.0243e-05	0.00384324	0.000224662	0.0795186	0.000383793	0.000760626	0.168983	0.000358563	0.000128164	0.000306616	0.00491695	0.00179057	0.000325923	0.000336552	0.00872693	0.00033455	0.000323588	0.00133421	3.64539e-05	1.19516e-05	3.71384e-05	3.11788e-06	0.00166446	0.00202235	0.000267621	0.000174599	0.000676069	0.00130226	0.00107678	0.000556666	0.000340219	0.000652669	0.000575415	0.0145687	0.00175343	0.000736405	0.000471419	0.00028202
M00401	0.000168515	0.0078962	1.46144e-06	8.68213e-06	3.96073e-06	2.57031e-05	0.000345412	0	3.49875e-05	1.14598e-06	7.04933e-06	0	4.91882e-06	2.91768e-06	0.0139709	2.30737e-06	1.08178e-05	0.030354	2.74061e-05	2.19709e-06	8.36606e-07	0.000923279	0	4.26044e-05	2.40824e-06	6.72388e-07	4.98399e-05	5.70702e-07	0	0	0	0	0	2.79435e-05	0	3.24388e-06	1.35558e-05	1.47669e-05	1.70453e-05	0.000593753	0	6.45578e-07	0	0	4.7341e-07	0	0	0	1.195e-06
M00402	0	0	0	0	0	0	0	0	0	0	0	0	0	0	0	0	0	0	0	0	0	0	0	0	0	0	0	0	0	0	0	0	0	0	0	0	0	0	0	0	0	0	0	0	0	0	0	0	0
M00403	0.0023316	0.00795714	0.000489583	0.000745698	0.00245566	0.000876966	0.00106987	4.29277e-06	5.59801e-05	0.000289934	0.0152371	3.0243e-05	0.00384324	0.000224662	0.0795186	0.000383793	0.000760626	0.168983	0.000358563	0.000128164	0.000306616	0.00491695	0.00179057	0.000325923	0.000336552	0.00872693	0.00033455	0.000323588	0.00133421	3.64539e-05	1.19516e-05	3.71384e-05	3.11788e-06	0.00166446	0.00202235	0.000267621	0.000174599	0.000676069	0.00130226	0.00107678	0.000556666	0.000340219	0.000652669	0.000575415	0.0145687	0.00175343	0.000736405	0.000471419	0.00028202
M00404	0	0	0	0	0	0	0	0	0	0	0	0	0	0	0	0	0	0	0	0	0	0	0	0	0	0	0	0	0	0	0	0	0	0	0	0	0	0	0	0	0	0	0	0	0	0	0	0	0
M00405	0	0	0	0	0	0	0	0	0	0	0	0	0	0	0	0	0	0	0	0	0	0	0	0	0	0	0	0	0	0	0	0	0	0	0	0	0	0	0	0	0	0	0	0	0	0	0	0	0
M00406	0	0	0	0	0	0	0	0	0	0	0	0	0	0	0	0	0	0	0	0	0	0	0	0	0	0	0	0	0	0	0	0	0	0	0	0	0	0	0	0	0	0	0	0	0	0	0	0	0
M00407	0	0	0	0	0	0	0	0	0	0	0	0	0	0	0	0	0	0	0	0	0	0	0	0	0	0	0	0	0	0	0	0	0	0	0	0	0	0	0	0	0	0	0	0	0	0	0	0	0
M00408	0	0	0	0	0	0	0	0	0	0	0	0	0	0	0	0	0	0	0	0	0	0	0	0	0	0	0	0	0	0	0	0	0	0	0	0	0	0	0	0	0	0	0	0	0	0	0	0	0
M00409	0	0	0	0	0	0	0	0	0	0	0	0	0	0	0	0	0	0	0	0	0	0	0	0	0	0	0	0	0	0	0	0	0	0	0	0	0	0	0	0	0	0	0	0	0	0	0	0	0
M00410	0	0	0	0	0	0	0	0	0	0	0	0	0	0	0	0	0	0	0	0	0	0	0	0	0	0	0	0	0	0	0	0	0	0	0	0	0	0	0	0	0	0	0	0	0	0	0	0	0
M00411	0	0	0	0	0	0	0	0	0	0	0	0	0	0	0	0	0	0	0	0	0	0	0	0	0	0	0	0	0	0	0	0	0	0	0	0	0	0	0	0	0	0	0	0	0	0	0	0	0
M00412	0	0	0	0	0	0	0	0	0	0	0	0	0	0	0	0	0	0	0	0	0	0	0	0	0	0	0	0	0	0	0	0	0	0	0	0	0	0	0	0	0	0	0	0	0	0	0	0	0
M00413	0.000618834	0.0078962	1.46144e-06	2.02583e-05	5.44601e-06	4.28385e-05	0.000353616	0	3.49875e-05	2.29197e-06	1.5861e-05	0	6.55842e-06	6.80793e-06	0.035377	6.15299e-06	1.89311e-05	0.0736132	0.000119521	2.19709e-06	1.25491e-06	0.00183998	0	4.26044e-05	2.40824e-06	6.72388e-07	5.04629e-05	5.70702e-07	0	0	0	0	0	5.22422e-05	0	3.24388e-06	1.35558e-05	4.6869e-05	1.77271e-05	0.000593753	0	2.58231e-06	0	1.18707e-05	4.7341e-07	0	0	0	1.195e-06
M00414	0	0	0	0	0	0	0	0	0	0	0	0	0	0	0	0	0	0	0	0	0	0	0	0	0	0	0	0	0	0	0	0	0	0	0	0	0	0	0	0	0	0	0	0	0	0	0	0	0
M00415	0	0	0	0	0	0	0	0	0	0	0	0	0	0	0	0	0	0	0	0	0	0	0	0	0	0	0	0	0	0	0	0	0	0	0	0	0	0	0	0	0	0	0	0	0	0	0	0	0
M00416	0.000264102	0	0	5.78809e-06	4.95092e-07	8.5677e-06	4.92273e-06	0	0	1.14598e-06	7.04933e-06	0	8.19803e-07	9.72561e-07	0.0135006	3.84562e-06	6.08501e-06	0.0240147	6.77539e-05	0	0	0.000557912	0	7.10073e-07	0	0	0	0	0	0	0	0	0	1.39718e-05	0	0	0	1.5409e-05	6.8181e-07	0	0	6.45578e-07	0	0	0	0	0	0	0
M00417	0.00844489	0.00349203	0.0160715	0.124008	0.0220405	0.00870907	0.0382488	0.0429792	0.0751952	0.00609091	0.0059558	0.02098	0.026701	0.0854492	0.03333	0.0405675	0.0032663	0.0142558	0.20556	0.113765	0.0156261	0.0361995	0.0378305	0.0709334	0.0221005	0.0143004	0.0232329	0.0346713	7.44674e-05	0.00018956	0.00159354	0.000265274	0.00340473	0.0369498	0.0118686	0.0102831	0.037683	0.00965437	0.0166771	0.00458698	0.0663315	0.0289425	0.0665051	0.0387334	0.00690611	0.00795048	0.0114255	0.0681922	0.0338544
M00418	0	0	0	0	0	0	0	0	0	0	0	0	0	0	0	0	0	0	0	0	0	0	0	0	0	0	0	0	0	0	0	0	0	0	0	0	0	0	0	0	0	0	0	0	0	0	0	0	0
M00419	0	0	0	0	0	0	0	0	0	0	0	0	0	0	0	0	0	0	0	0	0	0	0	0	0	0	0	0	0	0	0	0	0	0	0	0	0	0	0	0	0	0	0	0	0	0	0	0	0
M00422	0.00156549	0.000747926	0.00457358	0.00371692	0.00666542	0.00419695	0.00372733	0.00351149	0.00108461	0.0231672	0.00142485	0.000738793	0.00319805	0.00424717	0.0149798	0.013692	0.00519254	0.00296634	0.000616637	0.00925341	0.00491673	0.00376356	0.00678248	0.00764535	0.00335167	0.00456283	0.00712274	0.00423918	0.000148935	0.00230753	0.00219909	0.00121496	0.000623576	0.00416358	0.00317218	0.00305087	0.00372785	0.00263686	0.00237747	0.00405893	0.0025204	0.00236088	0.00395916	0.0034881	0.00359129	0.00221852	0.00529244	0.00197857	0.00310521
M00423	0	0	0	0	0	0	0	0	0	0	0	0	0	0	0	0	0	0	0	0	0	0	0	0	0	0	0	0	0	0	0	0	0	0	0	0	0	0	0	0	0	0	0	0	0	0	0	0	0
M00424	0	0	0	0	0	0	0	0	0	0	0	0	0	0	0	0	0	0	0	0	0	0	0	0	0	0	0	0	0	0	0	0	0	0	0	0	0	0	0	0	0	0	0	0	0	0	0	0	0
M00425	0	0	0	0	0	0	0	0	0	0	0	0	0	0	0	0	0	0	0	0	0	0	0	0	0	0	0	0	0	0	0	0	0	0	0	0	0	0	0	0	0	0	0	0	0	0	0	0	0
M00426	0	0	0	0	0	0	0	0	0	0	0	0	0	0	0	0	0	0	0	0	0	0	0	0	0	0	0	0	0	0	0	0	0	0	0	0	0	0	0	0	0	0	0	0	0	0	0	0	0
M00427	0	0	0	0	0	0	0	0	0	0	0	0	0	0	0	0	0	0	0	0	0	0	0	0	0	0	0	0	0	0	0	0	0	0	0	0	0	0	0	0	0	0	0	0	0	0	0	0	0
M00428	0	0	0	0	0	0	0	0	0	0	0	0	0	0	0	0	0	0	0	0	0	0	0	0	0	0	0	0	0	0	0	0	0	0	0	0	0	0	0	0	0	0	0	0	0	0	0	0	0
M00429	0.35289	0.284847	0.370717	0.348427	0.30923	0.328997	0.361288	0.342868	0.26883	0.304753	0.327983	0.453919	0.287979	0.311474	0.245342	0.343322	0.437478	0.166653	0.17944	0.325895	0.365526	0.362052	0.336354	0.356292	0.38498	0.339888	0.354255	0.525258	0.3277	0.370025	0.335094	0.277397	0.34253	0.353068	0.313532	0.340823	0.339028	0.368129	0.370794	0.375326	0.345194	0.352914	0.294085	0.30064	0.339453	0.310815	0.315014	0.295893	0.318622
M00430	0	0	0	0	0	0	0	0	0	0	0	0	0	0	0	0	0	0	0	0	0	0	0	0	0	0	0	0	0	0	0	0	0	0	0	0	0	0	0	0	0	0	0	0	0	0	0	0	0
M00432	0.660331	0.732087	0.66267	0.644974	0.71452	0.706698	0.712223	0.338365	0.684874	0.711031	0.733665	0.719109	0.678391	0.519342	0.865999	0.675761	0.616063	1.0994	0.515099	0.632683	0.710122	0.65578	0.653556	0.647801	0.667712	0.66643	0.69623	0.659035	0.138212	0.278263	0.361065	0.755941	0.156907	0.578409	0.736139	0.550736	0.599907	0.663407	0.71665	0.689545	0.564829	0.718758	0.611553	0.677015	0.72163	0.620841	0.650325	0.673512	0.667993
M00433	2.83219e-05	0	1.46144e-06	6.55983e-05	9.40674e-06	3.67187e-05	8.20455e-06	0	0	8.59488e-06	9.69282e-06	0	1.96753e-05	1.5561e-05	0.00033777	2.23046e-05	1.35222e-05	0.000438618	8.37408e-06	7.32363e-07	2.09151e-06	7.6079e-05	1.26186e-06	1.42015e-06	2.40824e-06	4.70672e-06	1.869e-06	5.70702e-07	0	0	0	0	0	2.36912e-05	0	8.10971e-07	5.42233e-07	1.73351e-05	6.8181e-07	6.08353e-07	0	6.45578e-07	1.36972e-05	6.24772e-07	4.7341e-07	6.5598e-07	6.81225e-07	0	0
M00434	0.223774	0.191309	0.214748	0.188298	0.179056	0.210486	0.205617	0.182112	0.126127	0.209794	0.0840641	0.159171	0.21411	0.224845	0.123992	0.246196	0.220668	0.0711494	0.15627	0.202408	0.240267	0.207959	0.218583	0.216268	0.228306	0.206983	0.223426	0.232065	0.16116	0.186687	0.19689	0.246793	0.158968	0.194107	0.229858	0.213543	0.215816	0.224151	0.234005	0.223379	0.206681	0.214843	0.194234	0.19806	0.207102	0.190989	0.222347	0.17367	0.222093
M00435	0	0	0	0	0	0	0	0	0	0	0	0	0	0	0	0	0	0	0	0	0	0	0	0	0	0	0	0	0	0	0	0	0	0	0	0	0	0	0	0	0	0	0	0	0	0	0	0	0
M00436	0	0	0	0	0	0	0	0	0	0	0	0	0	0	0	0	0	0	0	0	0	0	0	0	0	0	0	0	0	0	0	0	0	0	0	0	0	0	0	0	0	0	0	0	0	0	0	0	0
M00437	0	0	0	0	0	0	0	0	0	0	0	0	0	0	0	0	0	0	0	0	0	0	0	0	0	0	0	0	0	0	0	0	0	0	0	0	0	0	0	0	0	0	0	0	0	0	0	0	0
M00438	0	0	0	0	0	0	0	0	0	0	0	0	0	0	0	0	0	0	0	0	0	0	0	0	0	0	0	0	0	0	0	0	0	0	0	0	0	0	0	0	0	0	0	0	0	0	0	0	0
M00439	0	0	0	0	0	0	0	0	0	0	0	0	0	0	0	0	0	0	0	0	0	0	0	0	0	0	0	0	0	0	0	0	0	0	0	0	0	0	0	0	0	0	0	0	0	0	0	0	0
M00440	0	0	0	0	0	0	0	0	0	0	0	0	0	0	0	0	0	0	0	0	0	0	0	0	0	0	0	0	0	0	0	0	0	0	0	0	0	0	0	0	0	0	0	0	0	0	0	0	0
M00442	0	0	0	0	0	0	0	0	0	0	0	0	0	0	0	0	0	0	0	0	0	0	0	0	0	0	0	0	0	0	0	0	0	0	0	0	0	0	0	0	0	0	0	0	0	0	0	0	0
M00443	0.00822822	0.00185891	0.00879642	0.00741068	0.00734964	0.0254883	0.0125284	0.000214639	0.00268704	0.00186853	0.177466	0.00010585	0.0111493	0.00422286	0.0357133	0.00653448	0.00717828	0.0331203	0.00114573	0.00242559	0.00735502	0.0131908	0.00859009	0.0080011	0.00590381	0.0400649	0.006577	0.00206994	0.022303	0.000364539	0.000964093	6.89713e-05	0.000991486	0.0102717	0.0161264	0.00456171	0.00318399	0.0059941	0.00626993	0.00460219	0.00358854	0.0288257	0.00905998	0.00725486	0.0389915	0.0423009	0.00942748	0.0036944	0.00751178
M00444	0.00383904	0.00122645	0.00320421	0.00641706	0.0115589	0.0029222	0.0100375	0.0294098	0.0375871	0.00285293	0.00270518	0.0109458	0.0126004	0.0061709	0.00283028	0.015474	0.00102093	0.00433152	0.102707	0.00381561	0.00936036	0.0163081	0.0177108	0.0040538	0.0073325	0.00631843	0.0115417	0.0175856	0	4.37446e-05	0.000964093	0.000156512	0.00189879	0.0232332	0.0059815	0.00506046	0.0229587	0.00550101	0.0103253	0.00216148	0.00685116	0.00473079	0.0293359	0.0253058	0.00371485	0.00481949	0.00611468	0.0441852	0.0217562
M00445	0.00532452	0.00249779	0.00371279	0.00901784	0.0114173	0.00577157	0.0114429	0.0214896	0.0376466	0.00304947	0.00336077	0.0129137	0.0163805	0.00783495	0.0106922	0.0183505	0.0062581	0.0201391	0.10297	0.00496542	0.00801677	0.0150073	0.0188149	0.00445713	0.00669251	0.00670707	0.0122712	0.0164682	1.24112e-05	4.37446e-05	0.00823862	0.000212219	0.00261278	0.0376672	0.00923555	0.00975598	0.0190291	0.00695395	0.00887171	0.00265303	0.0067019	0.00569593	0.0494741	0.0201589	0.00439893	0.00451314	0.00667737	0.0352788	0.0170132
M00446	0.00154213	8.85196e-05	0.000568501	0.0009068	0.00211305	0.00100365	0.00193627	0.015982	0.00070325	0.00073916	0.000252895	0.00130909	0.000726345	0.00172338	0.00123897	0.00147672	0.000201481	0.00160915	0.00322783	0.00135414	0.00457079	0.00934081	0.0013464	0.00125825	0.00332458	0.00225721	0.00194126	0.00435503	0	0	0.000748965	4.77494e-05	0.00157141	0.0111865	0.00110337	0.00248482	0.0100617	0.0024038	0.00535903	0.000914355	0.00345913	0.00140219	0.00674379	0.0131808	0.0016593	0.00232151	0.00167241	0.0247655	0.0119124
M00447	0.00383904	0.00145223	0.00602553	0.0341613	0.0108772	0.00343198	0.0144023	0.0276369	0.0375871	0.00316234	0.00287701	0.0104792	0.0129939	0.0242566	0.00878201	0.0179106	0.00149218	0.00408088	0.102715	0.0304385	0.00788333	0.0168914	0.0195695	0.0197826	0.0100201	0.00672052	0.0117093	0.0169738	1.86169e-05	6.92623e-05	0.00239828	0.000143248	0.00172731	0.0186863	0.00690933	0.00501748	0.0191739	0.00511514	0.0104637	0.00233912	0.0197346	0.00968367	0.0302324	0.020004	0.00384977	0.00425075	0.00579859	0.034051	0.0168017
M00448	0.00199245	0.000289934	0.00660426	0.00169302	0.00113227	0.00163398	0.00727662	0.00161408	0.000230918	0.000511109	0.00087676	7.99279e-05	0.0017429	0.00500869	0.00164663	0.00127136	0.0669899	0.0012412	0.000146166	0.00229083	0.00656275	0.0185576	0.0106501	0.00204998	0.00317888	0.0242497	0.00616457	0.00115168	0	3.64539e-06	0.00190827	1.59165e-05	0.00264396	0.042804	0.000986099	0.00142001	0.00177364	0.00186706	0.00224793	0.00193091	0.011462	0.00205617	0.00254219	0.00570167	0.00106565	0.00525309	0.00794581	0.00166522	0.00566789
M00449	0.000584848	0.101982	0.00122615	0.00456294	0.00147636	0.0006897	0.00131355	0.0159863	0.000748733	0.0173158	0.000341892	0.00148191	0.00196589	0.00127989	0.000713393	0.0013675	0.000225822	0.000693256	0.00542793	0.000912524	0.00184973	0.00252094	0.00105996	0.000915994	0.0015196	0.00102606	0.00157494	0.00367875	4.9645e-05	5.10354e-05	0.000740997	4.77494e-05	0.00141552	0.00515011	0.00100159	0.00188794	0.00668899	0.00168215	0.0033136	0.000739149	0.00249096	0.000995481	0.00478099	0.00719238	0.00136626	0.00150088	0.00198509	0.0136698	0.00703259
M00450	0.0036075	0.00310139	0.004103	0.00721774	0.01084	0.0300622	0.00986926	0.0241855	0.0379125	0.00269249	0.00311668	0.0122311	0.0135768	0.0177959	0.00314038	0.0154802	0.00267808	0.00399556	0.102813	0.00370942	0.00966489	0.01263	0.017883	0.00446423	0.00673706	0.00928703	0.011295	0.0165178	4.34393e-05	5.10354e-05	0.0289706	0.00013529	0.0017086	0.0245386	0.0305211	0.0063126	0.0215218	0.0166257	0.0344137	0.00717309	0.00962833	0.0198515	0.0332526	0.0286202	0.00972479	0.0282846	0.0137567	0.0479163	0.0351785
M00451	0.0022608	0.000635673	0.00177346	0.00342365	0.00640401	0.00165724	0.00557171	0.0187379	0.0191522	0.00163188	0.00142749	0.00588658	0.00662647	0.00356055	0.000805115	0.00828885	0.000544947	0.00158649	0.0539976	0.00228863	0.00584536	0.0104097	0.00931313	0.0023191	0.00467922	0.00375932	0.00633216	0.0101887	0	2.18723e-05	0.000772868	9.01933e-05	0.00163689	0.0145318	0.00333518	0.00321226	0.0143421	0.0033399	0.00663265	0.00132864	0.0043424	0.00276114	0.0163859	0.0161129	0.00230503	0.00302407	0.00355055	0.0284814	0.0140807
M00452	0.01581	0.112704	0.0245274	0.0191142	0.0387018	0.00790983	0.0279562	0.0247822	0.112467	0.0730067	0.0118367	0.0459477	0.034617	0.0113323	0.00977494	0.0230091	0.0126609	0.00835107	0.117999	0.0134689	0.0188353	0.0344159	0.0284107	0.00941982	0.0149064	0.017827	0.023302	0.0252256	0.00314625	0.00657263	0.0146168	0.0512138	0.00463317	0.0368174	0.0244489	0.0145229	0.0336748	0.0139837	0.0190559	0.0117151	0.0151601	0.0112821	0.0431714	0.0514031	0.013443	0.0164927	0.0280678	0.0634031	0.0334075
M00453	0.00358414	0.103103	0.00444717	0.0104465	0.0111108	0.00378448	0.010181	0.0276111	0.0376291	0.0198742	0.00301887	0.0118552	0.0155926	0.00659007	0.00297296	0.015724	0.00352119	0.00381824	0.102768	0.00378339	0.00793144	0.014609	0.0258264	0.0039899	0.00726808	0.00577851	0.0117622	0.0165852	4.9645e-05	9.478e-05	0.00612319	0.000183039	0.00226358	0.0187252	0.00862265	0.00699949	0.0187271	0.00540214	0.0103547	0.00228376	0.00697715	0.00496514	0.026993	0.0199746	0.00438236	0.00433931	0.00701322	0.034101	0.0167987
M00454	0.20291	0.13465	0.118467	0.087349	0.208311	0.089281	0.1435	0.0556901	0.153266	0.167686	0.0715665	0.0664352	0.165938	0.0724266	0.106587	0.133152	0.116867	0.0702735	0.138645	0.146976	0.129253	0.125376	0.196901	0.107512	0.106343	0.142725	0.154737	0.0815248	0.0267524	0.0935078	0.0523997	0.204389	0.0297228	0.109215	0.110756	0.0988444	0.126447	0.135035	0.091531	0.116208	0.0931042	0.098295	0.11931	0.165702	0.120338	0.0716101	0.124206	0.128137	0.141012
M00455	6.23082e-05	0.000103273	7.81872e-05	0.000238276	0.000343594	9.36327e-05	0.000190346	6.00988e-05	0.000377865	9.51167e-05	0.000132175	6.69666e-05	0.000527133	0.000150747	0.000461521	0.000561461	5.13845e-05	0.000878569	0.0050275	6.6645e-05	3.38825e-05	0.000109892	9.6532e-05	5.68058e-05	2.76948e-05	8.1359e-05	0.000325205	0.000420607	0	0	0	0	0	0.000151259	0.00020725	5.02802e-05	0.000275454	5.26474e-05	5.59084e-05	2.19007e-05	4.1767e-05	7.4887e-05	0.00077115	0.000142448	3.31387e-05	4.98545e-05	0.00014442	4.78352e-05	3.04725e-05
M00456	0.00416899	0.00122003	0.00821184	0.0618409	0.0109589	0.00425142	0.0190863	0.0275939	0.0375836	0.00336117	0.00297834	0.0104641	0.0129955	0.0427266	0.015188	0.020318	0.00161523	0.00416754	0.102735	0.0570877	0.00809541	0.0197336	0.0202131	0.0354873	0.0119551	0.00721809	0.0116538	0.017468	3.72337e-05	9.478e-05	0.00239828	0.000143248	0.00172731	0.0186116	0.00700447	0.00542702	0.0188854	0.00515623	0.0106117	0.00247539	0.0335971	0.0147379	0.0332197	0.0197297	0.00400363	0.00429929	0.00582652	0.0344455	0.0170037
M00457	0.00280741	0.00256771	0.00300546	0.00582764	0.00997214	0.00233225	0.00856227	0.0166517	0.00231618	0.00232176	0.00249106	0.00190531	0.0121528	0.00483557	0.00348107	0.0139035	0.000892468	0.00519409	0.0960485	0.00280934	0.00558267	0.0104764	0.0166843	0.00312929	0.0042638	0.00496626	0.00988512	0.0143988	0	4.37446e-05	0.000756933	5.83603e-05	0.00158388	0.0152207	0.00505735	0.00338824	0.0155632	0.00355883	0.00642811	0.00144727	0.00428831	0.00365978	0.0246631	0.0160279	0.00255168	0.00329892	0.00487076	0.0254303	0.012731
M00458	0.00655157	0.00908993	0.0258193	0.0138731	0.0194338	0.0100358	0.02867	0.0176304	0.0235536	0.00788953	0.00475653	0.00392727	0.00630264	0.00437944	0.00470694	0.0110185	0.0398541	0.00262638	0.00088613	0.0093845	0.0126399	0.0223653	0.0096204	0.0177071	0.0410828	0.0237837	0.0240278	0.00976015	0.00109219	0.000349957	0.00324286	0.00970904	0.0032426	0.0297951	0.00954679	0.0114055	0.0115333	0.0136935	0.0116528	0.0154747	0.0109471	0.0114558	0.014895	0.0251896	0.0070486	0.00888787	0.0102184	0.00743387	0.0142008
M00459	0.00505263	0.0153877	0.0339413	0.0201898	0.0199076	0.0103957	0.0494956	0.00179438	0.00838651	0.0218213	0.0116887	0.00597299	0.0140399	0.00490949	0.00550186	0.0184167	0.00564148	0.00259305	0.00111756	0.00942112	0.00749097	0.0168069	0.00902732	0.0250286	0.0333235	0.0128419	0.029813	0.0429841	0.00409571	0.000550453	0.00415915	0.0024193	0.00201103	0.00729994	0.00633626	0.0128734	0.00994022	0.0196272	0.0128562	0.017739	0.00479773	0.0156378	0.01496	0.0127935	0.00596449	0.007755	0.00754253	0.00573814	0.0134969
M00460	0.000696719	2.56578e-06	4.9689e-05	0.000887506	0.000336662	0.00162909	0.000203473	0	0	0.000263576	0.000384188	0	0.000531232	0.000420146	0.0267391	0.000461475	0.000507084	0.024344	0.000208591	3.36887e-05	3.34642e-05	0.00254911	3.28083e-05	2.84029e-05	7.46556e-05	9.01e-05	2.74119e-05	2.51109e-05	0	0	0	0	0	0.000711952	2.95018e-06	0	0	0.000841074	0	2.43341e-06	0	1.80762e-05	0	0	0	0	0	1.38653e-06	0
M00461	0.00499032	0.000269407	0.0021812	0.00331947	0.00126743	0.00248953	0.000632571	4.29277e-05	4.19851e-05	0.000742025	0.137471	1.72817e-05	0.00199212	0.00135575	0.0305201	0.00158824	0.00305468	0.0279649	0.000686675	0.000468712	0.000443819	0.00767834	0.00101832	0.000440245	0.000989788	0.014182	0.000861607	0.000376093	0.0163332	0.000240595	3.98386e-05	6.89713e-05	1.24715e-05	0.00445274	0.00832099	0.00256591	0.00039583	0.00296238	0.00182998	0.00114614	0.000912028	0.0238528	0.00249288	0.00427469	0.0080082	0.0322834	0.00602612	0.00154182	0.00498256
M00462	0	0	0	0	0	0	0	0	0	0	0	0	0	0	0	0	0	0	0	0	0	0	0	0	0	0	0	0	0	0	0	0	0	0	0	0	0	0	0	0	0	0	0	0	0	0	0	0	0
M00463	0	0	0	0	0	0	0	0	0	0	0	0	0	0	0	0	0	0	0	0	0	0	0	0	0	0	0	0	0	0	0	0	0	0	0	0	0	0	0	0	0	0	0	0	0	0	0	0	0
M00464	0	0	0	0	0	0	0	0	0	0	0	0	0	0	0	0	0	0	0	0	0	0	0	0	0	0	0	0	0	0	0	0	0	0	0	0	0	0	0	0	0	0	0	0	0	0	0	0	0
M00465	5.66438e-06	1.28289e-05	2.92288e-06	0.00011962	1.38626e-05	1.22396e-06	1.14864e-05	0	0	1.14598e-06	3.52466e-06	0	3.27921e-06	3.89024e-06	0	3.0765e-06	1.35222e-06	5.33274e-06	0	2.92945e-06	5.01963e-06	7.51397e-06	2.52371e-06	2.84029e-06	5.05731e-05	5.37911e-06	2.49199e-06	5.70702e-06	0	0	0	0	0	9.71948e-06	5.90037e-06	4.86583e-06	2.16893e-06	1.28408e-06	1.36362e-05	4.86682e-06	1.36941e-05	1.29116e-06	8.21829e-06	7.49727e-06	2.84046e-06	2.36153e-05	5.4498e-06	0	5.97501e-06
M00466	5.66438e-06	1.28289e-05	2.92288e-06	0.00011962	1.38626e-05	1.22396e-06	1.14864e-05	0	0	1.14598e-06	3.52466e-06	0	3.27921e-06	3.89024e-06	0	3.0765e-06	1.35222e-06	5.33274e-06	0	2.92945e-06	5.01963e-06	7.51397e-06	2.52371e-06	2.84029e-06	5.05731e-05	5.37911e-06	2.49199e-06	5.70702e-06	0	0	0	0	0	9.71948e-06	5.90037e-06	4.86583e-06	2.16893e-06	1.28408e-06	1.36362e-05	4.86682e-06	1.36941e-05	1.29116e-06	8.21829e-06	7.49727e-06	2.84046e-06	2.36153e-05	5.4498e-06	0	5.97501e-06
M00467	1.13288e-05	2.62993e-05	5.11505e-06	0.000240206	2.723e-05	2.44792e-06	2.29727e-05	0	0	2.29197e-06	7.04933e-06	0	6.55842e-06	7.78049e-06	0	6.15299e-06	2.70445e-06	9.3323e-06	0	6.59127e-06	1.04576e-05	1.40887e-05	5.04743e-06	4.97051e-06	0.000101748	1.14306e-05	5.60699e-06	1.1414e-05	0	0	0	0	0	1.88315e-05	1.10632e-05	9.73165e-06	4.8801e-06	2.56817e-06	2.79542e-05	9.73365e-06	2.80729e-05	2.58231e-06	1.57517e-05	1.49945e-05	5.68092e-06	4.65746e-05	1.08996e-05	6.93264e-07	1.195e-05
M00468	6.37243e-05	2.30921e-05	0.000815485	5.59515e-05	0.000277251	3.54948e-05	0.000142759	4.29277e-05	0.00011196	4.12554e-05	0.00249194	3.45634e-05	6.39446e-05	0.000118652	2.03827e-05	0.000253811	0.000232583	3.73292e-05	1.52256e-05	3.66181e-05	6.52552e-05	0.000142765	0.000170351	0.000113612	0.000775455	7.79971e-05	4.11179e-05	0.000321876	0	0	0.00027887	0.000244052	4.36503e-05	4.37377e-05	0.000181436	3.73047e-05	2.60272e-05	6.42041e-05	0.00071181	0.000340678	2.328e-05	0.000152356	6.57463e-05	4.87322e-05	0.000119299	0.000161371	4.08735e-05	1.10922e-05	1.673e-05
M00469	1.4161e-06	1.28289e-06	0	3.85872e-06	0	3.67187e-06	0	0	0	2.29197e-06	1.76233e-06	0	1.63961e-06	1.94512e-06	6.1148e-05	3.0765e-06	1.35222e-06	2.66637e-05	0	0	0	5.63548e-06	0	0	0	0	0	0	0	0	0	0	0	3.6448e-06	0	0	0	3.85225e-06	0	0	0	0	0	0	0	0	0	0	0
M00470	0	7.69735e-05	2.19216e-06	9.64681e-07	0	0	0	4.29277e-06	3.84863e-05	0	0	2.16021e-06	0	9.72561e-07	0	0	6.76112e-07	0	0	7.32363e-07	2.09151e-06	0	2.52371e-06	7.10073e-07	1.20412e-06	6.72388e-07	0	3.99491e-06	0	0	1.19516e-05	1.59165e-05	3.11788e-06	6.07467e-07	3.68773e-06	0	5.42233e-07	6.42041e-07	2.04543e-06	1.82506e-06	6.84706e-07	1.29116e-06	6.84858e-07	1.87432e-06	4.7341e-07	1.31196e-06	0	0	5.97501e-07
M00471	0.00405074	0.0022162	0.00366457	0.00736148	0.0112683	0.00596618	0.0118252	0.021481	0.0376501	0.00291997	0.00324533	0.0140867	0.0172323	0.00840974	0.00347524	0.01654	0.00817149	0.00427819	0.102862	0.00396794	0.00835183	0.0140323	0.0192711	0.00439109	0.00678463	0.00586592	0.012726	0.0166148	1.24112e-05	4.37446e-05	0.0119516	0.000252011	0.00291522	0.0191395	0.0110743	0.0114282	0.0188377	0.00596649	0.00854922	0.00246809	0.00742358	0.00569981	0.0269265	0.0200577	0.00457882	0.00433406	0.00657451	0.0359901	0.0173688
M00472	0.00177083	0.000973715	0.00195468	0.00347285	0.00533313	0.0022276	0.00517789	0.00898906	0.0191697	0.00163761	0.00160284	0.00602699	0.00795865	0.00340591	0.00123169	0.00811657	0.00292757	0.00171581	0.05399	0.00178404	0.00350621	0.0075027	0.0104564	0.0018895	0.00392303	0.00269561	0.00594278	0.00741228	0	2.18723e-05	0.00555748	9.2846e-05	0.00121597	0.00760549	0.00555888	0.00415217	0.00699372	0.00244425	0.00505085	0.00106948	0.00298258	0.00253131	0.0131267	0.00730546	0.00217295	0.00182756	0.00292382	0.012042	0.0056183
M00473	0.00457541	0.00189611	0.00350162	0.00690036	0.0125639	0.00832903	0.0115446	0.0373385	0.0376921	0.00321563	0.00281709	0.0114189	0.0129094	0.00700147	0.0030341	0.0335546	0.0011264	0.00428086	0.102777	0.00469298	0.0115627	0.0209302	0.0183644	0.00560034	0.00862573	0.00750587	0.0156223	0.0193576	0	4.37446e-05	0.00134654	0.000180387	0.00247872	0.0291809	0.00677952	0.00673998	0.0283192	0.00712794	0.0129285	0.00319507	0.0126684	0.00752485	0.0329211	0.0326987	0.00466593	0.00704982	0.00737835	0.0701486	0.0311107
M00474	0.00561694	0.00223865	0.00727433	0.0370138	0.0165673	0.00465655	0.0190904	0.0322344	0.0563929	0.00415248	0.00407011	0.0157199	0.0192957	0.0269925	0.0085447	0.0252327	0.00170245	0.00431019	0.154011	0.0320665	0.0124784	0.0238803	0.0398564	0.0216359	0.0123994	0.00971063	0.0169711	0.0252342	1.86169e-05	9.11346e-05	0.00119516	0.000198956	0.00255354	0.0301152	0.00863076	0.00697679	0.0297746	0.00702329	0.0131358	0.00303629	0.0226247	0.0115862	0.0439227	0.0319434	0.00500158	0.0061649	0.00891792	0.0555485	0.0272879
M00475	0.00311612	0.00100386	0.00182242	0.0037391	0.00655898	0.00188918	0.00564391	0.0187379	0.0191522	0.0201733	0.00156936	0.00592762	0.0141637	0.00371518	0.00221006	0.00845421	0.000700452	0.00341429	0.0541004	0.00239409	0.00591522	0.0106774	0.00942418	0.00239863	0.0047322	0.00384741	0.00650722	0.0103708	0	2.18723e-05	0.000772868	9.01933e-05	0.00163689	0.0147171	0.00338312	0.00324632	0.0143854	0.00342272	0.00665447	0.00134629	0.00454371	0.00277405	0.0169413	0.0162028	0.00246883	0.00305621	0.00361458	0.0287878	0.014101
M00476	7.08048e-07	0.000167417	5.84577e-06	4.8234e-06	0	6.11979e-07	8.20455e-07	8.58554e-06	7.69726e-05	5.72992e-07	8.81166e-07	4.32042e-06	0	2.91768e-06	0	7.69124e-07	1.35222e-06	0	0	2.19709e-06	4.60133e-06	9.39246e-07	6.30928e-06	4.26044e-06	2.40824e-06	6.72388e-06	6.22999e-07	8.56053e-06	0	0	2.39031e-05	3.18329e-05	6.23576e-06	1.21493e-06	7.37546e-06	8.10971e-07	1.08447e-06	1.92612e-06	4.09086e-06	5.47518e-06	1.36941e-06	7.74693e-06	3.42429e-06	3.74863e-06	9.4682e-07	6.5598e-06	0	0	1.7925e-06
M00477	0.000965069	4.29769e-05	0.000312749	0.000559515	0.00128625	0.000424713	0.000894296	0.000120198	0.000713746	0.000378175	0.000170946	0.000129613	0.000693553	0.000708025	0.000324667	0.000986017	0.00010615	0.000607933	0.00531374	0.000540484	0.00271478	0.00679263	0.000508528	0.000743446	0.00184712	0.00138243	0.00105287	0.00151578	0	0	7.96771e-06	0	0.000155894	0.0061585	0.000494156	0.000932617	0.00375551	0.000760177	0.00214497	0.000318777	0.00158852	0.000565526	0.00368042	0.00634644	0.000664194	0.000924276	0.000809296	0.0110243	0.00499391
M00478	0.0103184	0.00803925	0.0253356	0.0137129	0.0163964	0.0328088	0.0261561	0.0216442	0.00325384	0.00570643	0.00528876	0.00136525	0.00792585	0.00853909	0.0114026	0.0134174	0.0321701	0.00417954	0.00176922	0.0181619	0.0485842	0.0186121	0.00911313	0.0289994	0.0462371	0.0116996	0.0163817	0.0526929	0.00122871	0.000306212	0.00310342	0.00871161	0.00886413	0.013767	0.0189122	0.0292436	0.024965	0.018869	0.0394836	0.0265741	0.0242009	0.0354874	0.0160859	0.0192217	0.0312777	0.00902235	0.0185702	0.0277583	0.0222772
M00479	0.00129573	0.000343174	0.00156228	0.0017345	0.00103276	0.00320554	0.00228825	0.000618159	0.000202928	0.000638313	0.00428511	0.000902969	0.00145679	0.00319973	0.0332325	0.00472165	0.00124608	0.0290381	0.000387492	0.000803402	0.00345434	0.0049085	0.0026499	0.00121848	0.00336913	0.000898311	0.00108526	0.0194347	6.20562e-06	6.92623e-05	0.00284049	0.00181713	0.00201727	0.00197731	0.00135635	0.000665807	0.000751535	0.0039691	0.00712219	0.00105367	0.00155839	0.00312201	0.00079512	0.000605404	0.00104813	0.00152712	0.00121258	0.000381988	0.00264633
M00480	0.00201652	0.0175211	0.0109879	0.0252795	0.00279727	0.00304582	0.0175586	0.00197897	0.0148382	0.0127365	0.00117724	0.0805327	0.00197327	0.00349733	0.00288269	0.00588072	0.00380448	0.00160649	0.00108939	0.00521003	0.00414203	0.0122562	0.00780206	0.0108733	0.0037087	0.00469193	0.0149464	0.00293912	0.000273047	0.0272019	0.00246601	0.000769295	0.00321454	0.00451895	0.00316555	0.00571086	0.0101924	0.0128363	0.00727832	0.018758	0.00387201	0.00604067	0.00853949	0.00485573	0.00471516	0.00356788	0.0045935	0.00361814	0.00518093
M00481	0.000754071	0.000600394	0.00142929	0.00141712	0.00849082	0.00164622	0.00279693	0.000970166	0.000332382	0.00123251	0.00656997	0.000328352	0.00124118	0.00127016	0.000848792	0.00490009	0.00149083	0.000605266	0.000173572	0.00195687	0.00209737	0.00221005	0.00110728	0.00126606	0.00604469	0.00285832	0.000801799	0.0386508	0.000210991	5.10354e-05	0.0026891	0.00105314	0.000364792	0.00196637	0.00187927	0.00129431	0.000762922	0.0046747	0.00458926	0.00335993	0.000788096	0.00415042	0.00273053	0.00277149	0.00152675	0.00201976	0.000802484	0.000683558	0.000664421
M00482	0	0	0	0	0	0	0	0	0	0	0	0	0	0	0	0	0	0	0	0	0	0	0	0	0	0	0	0	0	0	0	0	0	0	0	0	0	0	0	0	0	0	0	0	0	0	0	0	0
M00483	0.000746282	0.00153562	0.00275043	0.00195637	0.00790761	0.00115603	0.00619116	0.000206053	0.000293895	0.0010841	0.0065312	0.00489072	0.00169617	0.00182841	0.00096672	0.00225815	0.00102837	0.000730586	0.000172049	0.00258671	0.00389482	0.00168877	0.00218617	0.00144145	0.00257562	0.00344128	0.00340157	0.000976471	0.000539889	6.19715e-05	0.000497982	2.65274e-06	0.000969661	0.00105213	0.000786961	0.00144596	0.00139245	0.00104524	0.000820218	0.00314458	0.000903127	0.000621046	0.00286544	0.00317259	0.000702541	0.0024737	0.00117648	0.00107595	0.000813796
M00484	0	0	0	0	0	0	0	0	0	0	0	0	0	0	0	0	0	0	0	0	0	0	0	0	0	0	0	0	0	0	0	0	0	0	0	0	0	0	0	0	0	0	0	0	0	0	0	0	0
M00485	0.10003	0.0333905	0.0768448	0.0651275	0.0624043	0.0623123	0.0764673	0.0426015	0.0462885	0.070964	0.0223922	0.0891282	0.0513344	0.0328142	0.0429026	0.0635897	0.094912	0.0175074	0.00609786	0.0730386	0.0949505	0.0780054	0.0757581	0.0793002	0.0855968	0.0668932	0.077987	0.0785902	0.00875613	0.0311535	0.0173019	0.062878	0.0187977	0.0648131	0.060436	0.0624999	0.0772986	0.077244	0.0721376	0.0886754	0.0603157	0.0741498	0.0602202	0.0771737	0.0842765	0.0316176	0.0529517	0.0515268	0.0703199
M00486	0.00441539	0.0012149	0.00343877	0.00663122	0.0124327	0.00324104	0.0109071	0.0373557	0.0375906	0.00316063	0.00272104	0.0116435	0.0127086	0.00686628	0.0015782	0.0159962	0.00104392	0.00305833	0.102736	0.00446009	0.0115878	0.0206916	0.0182124	0.00455867	0.00881538	0.00736938	0.0122581	0.0198273	0	4.37446e-05	0.00153777	0.000180387	0.00311788	0.0287672	0.00642255	0.00634504	0.0280714	0.00664641	0.0133089	0.00261227	0.00850678	0.00542673	0.0318555	0.0318759	0.00456651	0.00597467	0.00694169	0.0562556	0.0277706
M00487	1.84092e-05	0.00015523	2.04602e-05	2.70111e-05	2.97055e-05	1.34635e-05	1.64091e-05	8.58554e-06	7.69726e-05	6.87591e-06	2.1148e-05	4.32042e-06	9.83763e-06	2.13963e-05	0.000154326	9.22949e-06	9.46557e-06	0.000170648	1.97933e-05	4.39418e-06	4.51767e-05	2.81774e-05	1.51423e-05	4.26044e-06	7.22473e-06	2.15164e-05	1.7444e-05	1.36968e-05	0	0	2.39031e-05	3.18329e-05	6.23576e-06	3.28032e-05	3.98275e-05	3.24388e-06	6.5068e-06	1.66931e-05	8.18172e-06	6.08353e-06	9.58588e-06	5.16462e-06	5.47886e-06	2.37413e-05	3.78728e-06	1.96794e-05	5.4498e-06	6.93264e-06	7.17001e-06
M00488	0.00171631	7.05591e-05	0.000995973	0.00101581	0.00257547	0.00117072	0.00242034	0.0239064	0.000724242	0.000917934	0.000311052	0.00179946	0.000950971	0.00219021	0.000506654	0.00193896	0.000212975	0.000827908	0.00546371	0.00172252	0.00536892	0.0103561	0.00160887	0.00149967	0.0037978	0.00259676	0.00238733	0.00567906	0	0	0.000916287	7.16241e-05	0.00176784	0.0133072	0.00144411	0.003149	0.0128059	0.00310748	0.00673492	0.00117716	0.00430748	0.00179793	0.00784093	0.0162816	0.0020991	0.00296109	0.00211452	0.0307816	0.0149256
M00489	0	0	0	0	0	0	0	0	0	0	0	0	0	0	0	0	0	0	0	0	0	0	0	0	0	0	0	0	0	0	0	0	0	0	0	0	0	0	0	0	0	0	0	0	0	0	0	0	0
M00490	0.00032287	0.00034574	0.000552425	0.000435071	0.000196551	0.00117684	0.00086558	0	2.09925e-05	0.000132361	0.000213242	0.00121188	0.00149122	0.000999793	0.000591097	0.000529158	0.00241034	0.000327964	8.06957e-05	0.000253398	0.000387767	0.000790845	0.000676986	0.000285449	0.000261897	0.000198355	0.00067097	0.000252821	0	0	0.00372092	3.97911e-05	0.000458328	0.000378452	0.00185714	0.00249455	9.21796e-05	0.000536747	0.000215452	0.000241516	0.000732635	0.000532602	0.000213676	0.000323632	0.000542528	0.00021057	0.000395111	0.00118409	0.000372243
M00491	0.109179	0.0356638	0.0869215	0.0702153	0.0845528	0.065874	0.0884902	0.0573171	0.0504206	0.0896962	0.0399265	0.0919365	0.0610237	0.0391728	0.0770057	0.070018	0.0968761	0.0632556	0.0123571	0.0871959	0.108635	0.0963535	0.0860075	0.0852329	0.0961173	0.0829768	0.0914792	0.107406	0.0111329	0.0330892	0.0273651	0.0784761	0.044012	0.0882274	0.0620033	0.068626	0.0942054	0.0862139	0.0822413	0.105074	0.0661432	0.0760303	0.0700924	0.0888307	0.0880931	0.0476694	0.0612803	0.0843154	0.0834643
M00492	0.00952324	0.0146744	0.0464958	0.0260445	0.00723626	0.0242368	0.0188352	0.00303499	0.00116509	0.0417047	0.0346316	0.00355355	0.0225306	0.0997138	0.00927265	0.0194327	0.0080072	0.00624864	0.00128733	0.0109254	0.0440962	0.0333132	0.0141038	0.0276872	0.0259097	0.0358733	0.0268568	0.00609396	0.0020975	0.00153106	0.00805934	0.0223361	0.0374302	0.0225146	0.0112402	0.00632395	0.0239933	0.0295448	0.00752923	0.0441829	0.0357985	0.020754	0.021584	0.00725735	0.0195083	0.0610783	0.0357316	0.00659571	0.0340151
M00493	0.000154354	3.84868e-06	1.24223e-05	0.000161102	5.69356e-05	0.000178086	5.82523e-05	0	0	4.81314e-05	5.99193e-05	0	0.000443513	6.90518e-05	0.00187812	8.92184e-05	7.77529e-05	0.00287568	3.34963e-05	4.39418e-06	5.01963e-06	0.000325919	8.20207e-06	4.97051e-05	1.14392e-05	1.27754e-05	1.246e-05	3.99491e-06	0	0	0	0	0	0.000151867	7.37546e-07	0	0	0.000118136	0	1.21671e-06	0	2.58231e-06	1.36972e-06	1.24954e-06	0	0	8.1747e-06	6.93264e-07	0
M00494	1.4161e-06	1.28289e-06	0	3.85872e-06	0	3.67187e-06	0	0	0	2.29197e-06	1.76233e-06	0	1.63961e-06	1.94512e-06	6.1148e-05	3.0765e-06	1.35222e-06	2.66637e-05	0	0	0	5.63548e-06	0	0	0	0	0	0	0	0	0	0	0	3.6448e-06	0	0	0	3.85225e-06	0	0	0	0	0	0	0	0	0	0	0
M00495	0.00383691	0.00769543	0.0207313	0.0121309	0.0279737	0.00979839	0.0275509	0.00137798	0.00427198	0.00307983	0.0132087	0.00111467	0.00385635	0.00406239	0.00387416	0.0140119	0.00435822	0.00206244	0.000616637	0.00981952	0.0121345	0.0133101	0.00422217	0.0116587	0.0243823	0.00695317	0.0145539	0.0411625	0.000539889	0.000441092	0.00364523	0.00205322	0.00180837	0.0129409	0.00901281	0.00826217	0.005784	0.0234454	0.0140644	0.0149667	0.00271623	0.0120349	0.0121843	0.0112253	0.00482121	0.00707606	0.00449541	0.00358833	0.00412037
M00496	1.84092e-05	3.84868e-06	5.04198e-05	7.71745e-06	5.9411e-06	4.28385e-06	1.72296e-05	2.57566e-05	6.99751e-05	5.15693e-06	1.49798e-05	2.37623e-05	7.37822e-06	4.86281e-05	2.91181e-06	5.23005e-05	1.62267e-05	3.99956e-06	1.52256e-06	1.31825e-05	2.63531e-05	5.3537e-05	3.47011e-05	2.55626e-05	0.000287183	2.21888e-05	1.0591e-05	7.36206e-05	0	0	0.000211144	0.000153859	3.11788e-05	1.15419e-05	4.72029e-05	1.05426e-05	8.67573e-06	3.78804e-05	9.13626e-05	2.43341e-05	6.16235e-06	6.97224e-05	1.9176e-05	1.31202e-05	8.52138e-06	2.82071e-05	7.49348e-06	5.54611e-06	5.97501e-06
M00497	0.00527212	0.0538969	0.00405331	0.00995647	0.0115629	0.00579789	0.0112657	0.0214939	0.0376571	0.0301302	0.00348677	0.0130412	0.024399	0.0079147	0.011672	0.0166177	0.00632976	0.0175167	0.103045	0.00388885	0.00804103	0.0150899	0.0193342	0.00423203	0.00667325	0.00587062	0.012384	0.0167233	3.10281e-05	6.92623e-05	0.00823862	0.000212219	0.00261278	0.0196382	0.00935356	0.00911613	0.0188041	0.00605188	0.00838286	0.00230809	0.00718872	0.00522079	0.0274868	0.0199271	0.00437715	0.00419893	0.00672846	0.0351845	0.0170676
M00498	0.00204626	0.000449654	0.000540734	0.00253615	0.000500538	0.00140572	0.00106249	4.29277e-05	6.99751e-06	0.000374737	0.000514601	1.72817e-05	0.00107148	0.000711915	0.0102379	0.00271962	0.000855958	0.0217816	0.000290048	0.00143836	0.000164811	0.00259232	0.000410734	0.000525454	0.000810976	0.001449	0.00067097	0.000356689	0	0	0	0	0	0.0194705	9.07181e-05	0.000966678	0.000652849	0.00190622	0.000571357	0.000552993	0.0001164	0.000702389	0.022199	0.000749102	0.000435064	0.000412611	0.000598797	0.000519255	0.00014101
M00499	0.0168317	0.0138649	0.0234496	0.0133907	0.0360729	0.00356539	0.0396723	0.0186993	0.0797751	0.0439181	0.00486844	0.054446	0.0590266	0.00332713	0.00693884	0.0150648	0.00491128	0.00648728	0.0558863	0.00343185	0.00280765	0.0101025	0.0249419	0.0041802	0.00655464	0.0213739	0.0173162	0.00712693	0.00284838	0.0049796	0.000573675	0.0809246	0.000461446	0.00891276	0.0285231	0.00774883	0.00956608	0.0118861	0.0144373	0.00554575	0.00455808	0.00829567	0.0104941	0.0291725	0.00505839	0.0201025	0.0471224	0.0170959	0.00788104
M00500	0.000286051	0.0511444	0.000951399	0.00232006	0.000292599	0.000346992	0.000141118	0.000111612	0.000696252	0.00851123	0.000210599	0.00019874	0.00101	0.000202293	0.00367907	0.000432248	0.000184579	0.00279436	0.000888414	5.78567e-05	3.43008e-05	0.000575758	0.00022398	0.000315982	0.000490078	0.000172131	0.000233624	0.000285922	2.48225e-05	2.91631e-05	0	0	0	0.00100536	0.000203563	0.000163816	0.000119291	0.00024847	6.13629e-05	9.42947e-05	0.000345092	7.61782e-05	0.00102797	0.000160566	0.000198359	9.44611e-05	0.000613784	0.000117855	0.00028919
M00501	0.000225159	1.28289e-06	1.60759e-05	0.000219947	7.32736e-05	0.000212969	7.95842e-05	0	0	6.47481e-05	9.60471e-05	0	0.000490242	0.000106009	0.00191015	0.00012306	0.000123729	0.00314098	5.10058e-05	9.52072e-06	8.78436e-06	0.000444264	1.32495e-05	5.39655e-05	1.74598e-05	2.15164e-05	1.4952e-05	9.70194e-06	0	0	0	0	0	0.000264248	0	0	0	0.000147669	6.8181e-07	1.21671e-06	0	3.22789e-06	1.36972e-06	1.24954e-06	0	0	8.1747e-06	1.38653e-06	0
M00502	0.00316285	0.00123735	0.00299376	0.00612476	0.0106831	0.00250299	0.00934088	0.0214896	0.0375836	0.00254752	0.00264174	0.0104597	0.0124544	0.0054551	0.00219841	0.014981	0.000966165	0.00413554	0.102634	0.00324144	0.00717473	0.0118411	0.0172767	0.00346586	0.00609165	0.00533406	0.010819	0.0159117	0	4.37446e-05	0.000796771	0.000132637	0.00170236	0.0180928	0.00553676	0.00397214	0.0186008	0.00440633	0.0079165	0.00175936	0.00523937	0.00411362	0.0268396	0.0191393	0.00296828	0.00375089	0.00539599	0.0327026	0.0162705
M00503	0.00120085	0.00110329	0.00224916	0.00489286	0.0080898	0.0012007	0.0066982	0.000772699	0.0022602	0.00161125	0.00226988	0.000622141	0.0112575	0.00316471	0.000675539	0.0127875	0.00063825	0.00166648	0.0961741	0.00151013	0.00102735	0.000819023	0.0153959	0.00183909	0.000941624	0.00270166	0.00822732	0.0103982	0	4.37446e-05	7.96771e-06	1.0611e-05	1.24715e-05	0.004019	0.00412436	0.000908288	0.00576936	0.00106065	0.00108271	0.000530484	0.000866837	0.00230342	0.0185953	0.00298016	0.000896639	0.00098397	0.00324945	0.000955317	0.000856816
M00504	0.000363937	0.000617713	0.000152721	0.000547939	0.000277746	0.000503047	0.000201012	0.000111612	0.000699751	0.000132934	0.000200025	0.000142574	0.000393505	0.000220771	0.00510731	0.000360719	0.000218384	0.00607533	0.000891459	3.58858e-05	8.07324e-05	0.000903555	5.93073e-05	0.000358587	5.11752e-05	0.000114306	0.000167587	0.00015409	0	0	0	0	0	0.000424012	0.000110632	2.7573e-05	0.000100855	0.000308822	3.68178e-05	2.55508e-05	2.60188e-05	4.26081e-05	0.000421872	6.74754e-05	2.84046e-05	5.51023e-05	5.04107e-05	1.94114e-05	1.673e-05
M00505	0.000345527	0.051943	0.00232442	0.00266734	0.000256953	0.000318229	0.00641022	5.15133e-05	0.000174938	0.00852555	0.000220291	0.00010369	0.000919819	0.000228552	0.000410565	0.0026404	0.000316421	0.000314632	9.21149e-05	0.000426235	0.00018238	0.000766425	0.000453637	0.000546756	0.00082362	0.00338077	0.0027144	0.000767024	2.48225e-05	2.55177e-05	0	0	0	0.000311631	0.000258879	0.000503613	0.000464694	0.00112486	0.000223634	0.000745841	0.000533386	0.00103938	0.00115398	0.000641641	0.000437904	0.000573327	0.00066147	0.000453394	0.00017925
M00506	0.152514	0.233867	0.250899	0.216691	0.163104	0.206977	0.315194	0.120906	0.130434	0.0722836	0.0388515	0.262144	0.0864556	0.0754581	0.322525	0.221582	0.186201	0.459278	0.16849	0.162686	0.302349	0.212436	0.130613	0.238724	0.28337	0.151227	0.233008	0.318091	0.0101772	0.00826044	0.027158	0.0838771	0.0522526	0.153783	0.139521	0.199639	0.21834	0.183748	0.236465	0.259942	0.159008	0.233633	0.209754	0.172646	0.212385	0.0766218	0.137088	0.206335	0.162472
M00507	0.00119731	0.00105454	0.0014081	0.00327413	0.00460485	0.000944895	0.00383563	0.00342992	0.00114759	0.00116948	0.00126624	0.000343474	0.006806	0.00194123	0.00162916	0.00670369	0.00044353	0.00220642	0.0479843	0.00104362	0.00200451	0.00489629	0.00212244	0.00128878	0.00185375	0.00199565	0.00441519	0.00572129	0	2.18723e-05	0.000804739	1.0611e-05	1.87073e-05	0.00529772	0.00279456	0.00108184	0.00459922	0.00119869	0.00280088	0.000532309	0.00148855	0.00154099	0.0106776	0.00482074	0.00106328	0.00122209	0.00190879	0.00626502	0.00296301
M00508	5.66438e-06	1.28289e-05	2.92288e-06	0.00011962	1.38626e-05	1.22396e-06	1.14864e-05	0	0	1.14598e-06	3.52466e-06	0	3.27921e-06	3.89024e-06	0	3.0765e-06	1.35222e-06	5.33274e-06	0	2.92945e-06	5.01963e-06	7.51397e-06	2.52371e-06	2.84029e-06	5.05731e-05	5.37911e-06	2.49199e-06	5.70702e-06	0	0	0	0	0	9.71948e-06	5.90037e-06	4.86583e-06	2.16893e-06	1.28408e-06	1.36362e-05	4.86682e-06	1.36941e-05	1.29116e-06	8.21829e-06	7.49727e-06	2.84046e-06	2.36153e-05	5.4498e-06	0	5.97501e-06
M00509	4.31909e-05	0.102213	0.00101789	0.00398413	0.000240615	0.000119948	7.05592e-05	8.58554e-06	5.24813e-05	0.0168511	0.0001357	0.000222502	0.00124282	0.000112817	0.000492095	0.000133059	0.000108178	0.0002973	8.37408e-05	2.70974e-05	1.33857e-05	8.64107e-05	0.000112305	0.000166867	3.37154e-05	9.48068e-05	0.000220542	0.000253962	4.9645e-05	5.10354e-05	0	0	0	5.83169e-05	0.000164473	0.000287895	2.60272e-05	5.07213e-05	4.56813e-05	0.000116804	0.000581315	6.32666e-05	0.000345168	0.00023429	0.000341329	7.41258e-05	0.000934641	0.000125481	9.14176e-05
M00510	2.83219e-06	6.41446e-06	1.46144e-06	5.98102e-05	6.93128e-06	6.11979e-07	5.74319e-06	0	0	5.72992e-07	1.76233e-06	0	1.63961e-06	1.94512e-06	0	1.53825e-06	6.76112e-07	2.66637e-06	0	1.46473e-06	2.50982e-06	3.75699e-06	1.26186e-06	1.42015e-06	2.52866e-05	2.68955e-06	1.246e-06	2.85351e-06	0	0	0	0	0	4.85974e-06	2.95018e-06	2.43291e-06	1.08447e-06	6.42041e-07	6.8181e-06	2.43341e-06	6.84706e-06	6.45578e-07	4.10915e-06	3.74863e-06	1.42023e-06	1.18076e-05	2.7249e-06	0	2.9875e-06
M00511	0.001557	0.000439391	0.000600653	0.00208178	0.000508954	0.00143999	0.000452071	0	0	0.000364996	0.000512839	0	0.0010682	0.000570893	0.0145314	0.00167592	0.000665971	0.0191619	0.000237519	0.000671577	9.57913e-05	0.00267403	0.000259312	0.000447346	0.000627348	0.00064751	0.000131453	9.1883e-05	0	0	0	0	0	0.0109217	8.99806e-05	0.000421705	0.000144234	0.00145294	0.000305451	0.000246991	6.02541e-05	0.000287928	0.0117748	0.000212423	0.000197885	0.000253208	0.000377399	0.000152518	0.000241988
M00512	0.000796554	0.00011097	4.74969e-05	0.000960822	0.00032181	0.000922864	0.000269109	0	0	0.000247533	0.000312814	0	0.000521395	0.000374436	0.00940077	0.000456091	0.00046787	0.0152463	0.00016063	3.66181e-05	3.84839e-05	0.00194518	3.02846e-05	3.83439e-05	6.9237e-05	6.65665e-05	4.29869e-05	2.6823e-05	0	0	0	0	0	0.00083952	2.21264e-06	0	0	0.000692121	0	4.25847e-06	1.36941e-06	9.68367e-06	1.36972e-06	0	0	0	0	2.07979e-06	0
M00513	9.84187e-05	6.99176e-05	5.84577e-06	0.000135055	4.05975e-05	0.00011138	4.18432e-05	0	0	2.63576e-05	3.43655e-05	0	6.14852e-05	4.37653e-05	0.00110358	5.30696e-05	4.73279e-05	0.00181447	1.75094e-05	5.12654e-06	8.36606e-06	0.000233872	5.04743e-06	2.84029e-06	8.42886e-06	2.62231e-05	4.29869e-05	5.70702e-06	0	0	0	0	0	0.000113596	0	6.48777e-06	3.2534e-06	7.44768e-05	4.09086e-06	3.65012e-06	6.84706e-07	2.58231e-06	0.000269149	5.62295e-06	3.78728e-06	3.93588e-06	4.08735e-06	0	0
M00514	0.00198324	0.00150163	0.00265033	0.00560287	0.00903295	0.00283958	0.00844577	0.016613	0.00228119	0.00205991	0.00253864	0.00280612	0.0128234	0.00506413	0.00157674	0.0138073	0.00311958	0.00262238	0.0960028	0.00244609	0.00307578	0.00388097	0.0165133	0.00274514	0.00226556	0.00358249	0.00968264	0.0129099	0	4.37446e-05	0.00406353	9.81515e-05	0.000860535	0.00875482	0.0064904	0.0047158	0.0111537	0.00308501	0.00402404	0.00130005	0.00327769	0.0035765	0.021373	0.00947092	0.00230835	0.00243303	0.00441638	0.0141447	0.00726382
M00515	0.000189049	2.50164e-05	1.97295e-05	0.000222841	7.32736e-05	0.000190325	5.98932e-05	0	0	5.27153e-05	6.52063e-05	0	0.000108214	8.16951e-05	0.00211252	9.46023e-05	8.58663e-05	0.00325297	3.88253e-05	8.05599e-06	1.75687e-05	0.000376638	1.07258e-05	9.799e-05	1.9868e-05	4.70672e-05	9.09578e-05	1.02726e-05	0	0	0	0	0	0.000193175	1.18007e-05	1.45975e-05	7.59126e-06	0.000138039	1.0909e-05	1.0342e-05	2.73882e-06	9.68367e-06	0.000538298	1.87432e-05	8.52138e-06	1.04957e-05	9.53716e-06	1.38653e-06	2.39e-06
M00516	0	0	0	0	0	0	0	0	0	0	0	0	0	0	0	0	0	0	0	0	0	0	0	0	0	0	0	0	0	0	0	0	0	0	0	0	0	0	0	0	0	0	0	0	0	0	0	0	0
M00517	0	0	0	0	0	0	0	0	0	0	0	0	0	0	0	0	0	0	0	0	0	0	0	0	0	0	0	0	0	0	0	0	0	0	0	0	0	0	0	0	0	0	0	0	0	0	0	0	0
M00518	0.00515105	0.00361904	0.00834118	0.0135547	0.00735409	0.00880637	0.0157084	0.00100451	0.00262057	0.0394763	0.00271047	0.00278019	0.0219404	0.00523335	0.00736542	0.00640373	0.00771512	0.00358227	0.00105209	0.0106808	0.0120948	0.0079742	0.0165347	0.00901082	0.00767146	0.00994261	0.0129883	0.00346702	0.00404606	0.00101706	0.000956126	0.00143779	0.00182084	0.00456573	0.00311318	0.00655508	0.00432106	0.00675235	0.0028561	0.00686648	0.00480184	0.00829245	0.0056624	0.00545426	0.00441881	0.00293617	0.00551793	0.00607299	0.0132968
M00519	0.431828	0.122357	0.354528	0.258694	0.498074	0.320313	0.358543	0.212273	0.18993	0.369445	0.118868	0.20055	0.215951	0.182972	0.224013	0.349285	0.416547	0.0949241	0.0302716	0.442702	0.535803	0.327267	0.334081	0.375491	0.37909	0.331523	0.338722	0.46096	0.036911	0.12656	0.131304	0.486704	0.0981665	0.270752	0.335383	0.328848	0.393233	0.294219	0.382466	0.494555	0.304749	0.345644	0.295665	0.402331	0.452901	0.150319	0.274416	0.264741	0.295922
M00520	0	0	0	0	0	0	0	0	0	0	0	0	0	0	0	0	0	0	0	0	0	0	0	0	0	0	0	0	0	0	0	0	0	0	0	0	0	0	0	0	0	0	0	0	0	0	0	0	0
M00521	0	0	0	0	0	0	0	0	0	0	0	0	0	0	0	0	0	0	0	0	0	0	0	0	0	0	0	0	0	0	0	0	0	0	0	0	0	0	0	0	0	0	0	0	0	0	0	0	0
M00522	0	0	0	0	0	0	0	0	0	0	0	0	0	0	0	0	0	0	0	0	0	0	0	0	0	0	0	0	0	0	0	0	0	0	0	0	0	0	0	0	0	0	0	0	0	0	0	0	0
M00523	0	0	0	0	0	0	0	0	0	0	0	0	0	0	0	0	0	0	0	0	0	0	0	0	0	0	0	0	0	0	0	0	0	0	0	0	0	0	0	0	0	0	0	0	0	0	0	0	0
M00524	0	0	0	0	0	0	0	0	0	0	0	0	0	0	0	0	0	0	0	0	0	0	0	0	0	0	0	0	0	0	0	0	0	0	0	0	0	0	0	0	0	0	0	0	0	0	0	0	0
M00525	0.880591	0.825183	0.868218	0.883346	0.861745	0.871296	0.84167	0.804075	0.81099	0.940857	1.05161	0.883341	0.878455	0.870706	0.697883	0.806541	0.846475	0.545335	0.666268	0.88714	0.927234	0.839507	0.868318	0.886806	0.894439	0.879986	0.848984	0.908117	0.866435	0.883904	0.833809	0.847265	0.795028	0.807704	0.838534	0.870926	0.845424	0.865399	0.880439	0.878064	0.874171	0.917186	0.822513	0.809963	0.935388	0.846124	0.858957	0.770303	0.849131
M00526	0.839883	0.772638	0.855692	0.925157	0.890642	0.798285	0.829105	0.93919	0.918958	0.894152	0.945264	0.942203	0.91945	0.90032	0.672595	0.865076	0.852256	0.514987	0.916674	0.918752	0.862217	0.832994	0.894779	0.898518	0.86673	0.84978	0.864703	0.850312	1.12793	1.13013	0.959635	0.921632	0.967167	0.813181	0.825127	0.947775	0.870024	0.831946	0.813843	0.84389	0.914061	0.856138	0.848569	0.824057	0.879322	0.81784	0.898352	0.779196	0.804133
M00527	1.01844	0.953257	1.02509	1.07647	1.03144	0.993396	0.998643	0.966818	1.03611	1.05799	1.09215	1.07779	1.07986	1.04361	0.781807	0.977398	0.980887	0.580492	0.957918	1.07829	1.06506	0.984849	1.04171	1.05295	1.03965	1.00662	1.01192	1.00633	1.02414	1.04625	0.980487	1.10514	0.961133	0.9488	1.01945	1.03249	1.00319	1.01577	1.02556	1.01255	1.04636	1.05351	0.980535	0.979945	1.05869	0.993803	1.05718	0.932426	0.998817
M00528	9.06301e-05	0	5.84577e-06	8.97153e-05	2.82202e-05	8.20052e-05	2.78955e-05	0	0	2.40657e-05	3.52466e-05	0	5.73862e-05	4.66829e-05	0.000655157	4.9224e-05	4.93562e-05	0.00128519	2.13158e-05	4.39418e-06	3.76472e-06	0.000195363	5.04743e-06	4.26044e-06	8.42886e-06	9.41344e-06	3.73799e-06	4.56562e-06	0	0	0	0	0	0.000111167	0	0	0	5.64996e-05	0	0	0	1.29116e-06	0	0	0	0	0	0	0
M00529	0.0179823	0.0157552	0.0250528	0.0267564	0.0517703	0.0325157	0.0720877	0.0518567	0.0448785	0.0119652	0.0294398	0.024432	0.0521968	0.0264867	0.041534	0.0653363	0.023386	0.053914	0.304112	0.0134081	0.0230133	0.039995	0.0345269	0.0177348	0.02541	0.0410446	0.0523007	0.0484161	0.00065159	0.000309858	0.0108162	0.00055177	0.00769493	0.0465849	0.0254217	0.0170474	0.0482897	0.023021	0.024357	0.0149302	0.0348837	0.0285752	0.0842991	0.0498999	0.0138955	0.0216047	0.018746	0.123003	0.0483127
M00530	0.028426	0.0294437	0.045133	0.0371856	0.0767303	0.0474908	0.0991463	0.148573	0.100946	0.042449	0.0437887	0.0570663	0.0768172	0.0448808	0.0671667	0.0931517	0.0542655	0.0770461	0.390736	0.0260487	0.0361535	0.0642538	0.0621685	0.0333166	0.0467952	0.0578705	0.0737369	0.0723576	0.139465	0.124847	0.103915	0.00583869	0.115477	0.0836738	0.0350666	0.0698141	0.0902862	0.0406476	0.0355503	0.0245477	0.0708917	0.0386553	0.121099	0.0846423	0.0237065	0.0343445	0.0348413	0.181829	0.0748358
M00531	0.00503493	0.104896	0.00648077	0.00935355	0.012911	0.0340487	0.00493996	0.0120412	0.00124556	0.0326926	0.00883721	0.00399639	0.00841446	0.0162602	0.0221326	0.00627221	0.00631624	0.0198511	0.00102164	0.00737123	0.00964564	0.0117641	0.0113895	0.0038351	0.00574908	0.0102573	0.00714517	0.0065391	0.00153899	0.000889474	0.0325879	0.00763459	0.00164001	0.0154497	0.0295675	0.00708546	0.0122133	0.0182616	0.0334701	0.00976467	0.00920039	0.020756	0.0123911	0.0290369	0.0113216	0.030366	0.0139508	0.0295878	0.0330932
M00532	0.243336	0.449639	0.287352	0.249645	0.348806	0.217232	0.304151	0.460301	0.479609	0.309953	0.33479	0.263297	0.381407	0.268028	0.482277	0.31065	0.258316	0.611823	0.486486	0.246847	0.215797	0.278362	0.308058	0.233637	0.256417	0.295912	0.304011	0.255254	0.611353	0.543046	0.449184	0.454919	0.488082	0.307093	0.287956	0.389893	0.280865	0.261995	0.217566	0.234174	0.273371	0.234634	0.318164	0.287786	0.219428	0.281956	0.32351	0.260417	0.222855
M00533	0.0109634	0.00333295	0.0115929	0.0444554	0.0276118	0.0175497	0.0300196	0.0622409	0.0407815	0.00701858	0.076561	0.0140954	0.0323289	0.0329611	0.0145095	0.0408843	0.00490925	0.0133505	0.250967	0.0356082	0.0195117	0.0390088	0.0580896	0.0268415	0.0166073	0.022646	0.0277209	0.0415249	0.00954424	0.00023695	0.00245406	0.00027058	0.00407819	0.0502819	0.0195759	0.0127144	0.0490688	0.0130437	0.0230575	0.00552871	0.0286303	0.0283137	0.0712485	0.0545626	0.0125653	0.0283351	0.0175708	0.0897915	0.0466684
M00534	5.52277e-05	1.02631e-05	2.92288e-06	0.000116726	4.45583e-05	0.000130351	6.31751e-05	0	0	2.97956e-05	4.58206e-05	0	0.00109608	4.57104e-05	0.000982735	6.22991e-05	4.93562e-05	0.000955894	1.97933e-05	1.46473e-06	5.85624e-06	0.000167186	1.70351e-05	0	7.22473e-06	6.72388e-06	1.246e-05	2.28281e-06	0	0	0	0	0	5.71019e-05	0	8.10971e-07	0	5.26474e-05	0	0	0	0	3.42429e-06	3.12386e-06	0	0	2.52053e-05	6.93264e-07	0
M00535	0.54533	0.581642	0.552224	0.527929	0.602375	0.589535	0.580368	0.279854	0.602027	0.612881	0.607058	0.618786	0.601901	0.442163	0.707411	0.549549	0.507593	0.916156	0.455296	0.521625	0.597957	0.543964	0.560227	0.53406	0.551593	0.561612	0.576255	0.544827	0.117423	0.246873	0.308092	0.707165	0.133399	0.467659	0.640655	0.469994	0.501088	0.558163	0.60512	0.577993	0.471056	0.601311	0.501031	0.571208	0.60659	0.533113	0.576996	0.557817	0.556981
M00537	0.00056219	0.000237335	0.000599922	0.000321239	0.000762936	0.000283958	6.23546e-05	0	1.04963e-05	8.48029e-05	0.00179758	0.00195283	0.000398424	0.000337479	0.00320299	0.00127136	0.000122376	0.00280636	5.48122e-05	2.78298e-05	0.000445074	0.000721341	0.000206314	0.000256336	7.28494e-05	0.000261559	4.36099e-05	5.19339e-05	3.72337e-05	0	0.000438224	0.000594214	0.0229164	0.0041976	0.0008054	0.000503613	0.000389323	0.00173094	0.00298019	0.000351628	4.99835e-05	0.000309877	0.000742386	0.000486073	0.000726684	0.0105383	0.000820877	4.22891e-05	0.00010516
M00538	0.00056219	0.000237335	0.000599922	0.000321239	0.000762936	0.000283958	6.23546e-05	0	1.04963e-05	8.48029e-05	0.00179758	0.00195283	0.000398424	0.000337479	0.00320299	0.00127136	0.000122376	0.00280636	5.48122e-05	2.78298e-05	0.000445074	0.000721341	0.000206314	0.000256336	7.28494e-05	0.000261559	4.36099e-05	5.19339e-05	3.72337e-05	0	0.000438224	0.000594214	0.0229164	0.0041976	0.0008054	0.000503613	0.000389323	0.00173094	0.00298019	0.000351628	4.99835e-05	0.000309877	0.000742386	0.000486073	0.000726684	0.0105383	0.000820877	4.22891e-05	0.00010516
M00539	0	0	0	0	0	0	0	0	0	0	0	0	0	0	0	0	0	0	0	0	0	0	0	0	0	0	0	0	0	0	0	0	0	0	0	0	0	0	0	0	0	0	0	0	0	0	0	0	0
M00540	0.000147274	1.47533e-05	8.62251e-05	0.000187148	5.64405e-05	0.000326797	0.000214139	0	0.000108461	5.61532e-05	4.93453e-05	0	0.000154123	9.72561e-05	0.00349708	0.000152287	7.91051e-05	0.00233041	3.95866e-05	0.00272805	0.000218354	0.000417025	8.70681e-05	9.728e-05	7.58597e-05	0.000143891	8.72198e-05	0.000168928	0	0.000302567	0	0	0	0.000133035	1.47509e-05	0.000265188	1.46403e-05	0.000166931	3.81814e-05	0.000178856	8.62729e-05	6.00387e-05	0.000162996	0.000138699	5.39687e-05	8.19975e-05	7.83409e-05	0.000232937	0.000115318
M00541	0	0	0	0	0	0	0	0	0	0	0	0	0	0	0	0	0	0	0	0	0	0	0	0	0	0	0	0	0	0	0	0	0	0	0	0	0	0	0	0	0	0	0	0	0	0	0	0	0
M00542	0.0126896	0.415724	0.0375737	0.264343	0.041459	0.014797	0.0751873	0.0258468	0.170214	0.0777837	0.0129188	0.0428046	0.0625116	0.167772	0.0606602	0.0847098	0.00814986	0.0172114	0.450351	0.225008	0.0152179	0.0372092	0.0803815	0.14032	0.0397722	0.0253793	0.0490026	0.0613916	0.000347515	0.000605134	0.000215128	0.000381995	0.000589279	0.0346912	0.0229996	0.0142869	0.0443953	0.0117365	0.013941	0.00768958	0.123137	0.0551194	0.12114	0.0331373	0.01006	0.00809676	0.0229314	0.0471613	0.0241211
M00543	0.000513335	5.90131e-05	8.111e-05	0.000263358	0.00032379	0.000145651	5.82523e-05	0	0.000192432	0.000534602	0.000123363	0.00215157	0.00104935	8.85031e-05	0.00136709	0.000132289	8.99229e-05	0.0017718	4.03479e-05	1.68443e-05	1.92419e-05	0.000327797	0.000617048	4.61547e-05	3.37154e-05	0.000114978	5.29549e-05	2.56816e-05	0.000155141	4.00992e-05	3.98386e-06	0.000697671	0	0.00023266	0.000466129	0.000101371	0.000151825	0.000323589	0.00049704	8.51694e-05	5.06682e-05	8.97353e-05	5.54735e-05	0.000998386	6.43838e-05	0.000459186	0.00172486	8.38849e-05	4.60076e-05
M00544	0	0	0	0	0	0	0	0	0	0	0	0	0	0	0	0	0	0	0	0	0	0	0	0	0	0	0	0	0	0	0	0	0	0	0	0	0	0	0	0	0	0	0	0	0	0	0	0	0
M00545	0.058654	0.0242967	0.030482	0.0416057	0.0582258	0.0441818	0.0292345	0.0608543	0.0284939	0.0350557	0.0069665	0.0921871	0.0522714	0.0193783	0.130065	0.0346521	0.0347495	0.170389	0.0410574	0.0395337	0.0631658	0.0552906	0.024097	0.040717	0.0485562	0.0281139	0.0361844	0.0648089	0.0018741	0.00133786	0.00511527	0.0144389	0.0112462	0.0424018	0.0266505	0.0389899	0.0666236	0.0402412	0.0551448	0.0597786	0.0447188	0.0436146	0.0394567	0.057316	0.0583487	0.0182054	0.0447844	0.0847432	0.0543224
M00546	0.0208825	0.110372	0.0297645	0.0210638	0.035862	0.018841	0.0287578	0.0256751	0.0405086	0.100892	0.0181185	0.00981168	0.0510204	0.0194143	0.0421499	0.0192127	0.0237545	0.0552312	0.0226732	0.0475011	0.0354708	0.031616	0.0343263	0.0182815	0.0199944	0.0393852	0.0260108	0.0221843	0.00572779	0.0107502	0.0240306	0.0979737	0.0518566	0.0332151	0.0398422	0.0228337	0.0333734	0.0222288	0.0233425	0.048827	0.0175634	0.0180975	0.0231496	0.0401016	0.0181439	0.0387028	0.0245916	0.0423217	0.0318354
M00547	0	0	0	0	0	0	0	0	0	0	0	0	0	0	0	0	0	0	0	0	0	0	0	0	0	0	0	0	0	0	0	0	0	0	0	0	0	0	0	0	0	0	0	0	0	0	0	0	0
M00548	0	0	0	0	0	0	0	0	0	0	0	0	0	0	0	0	0	0	0	0	0	0	0	0	0	0	0	0	0	0	0	0	0	0	0	0	0	0	0	0	0	0	0	0	0	0	0	0	0
M00549	0.25227	0.357318	0.279559	0.295172	0.257203	0.36245	0.297703	0.217918	0.272532	0.226366	0.400416	0.379178	0.245819	0.252506	0.247377	0.257104	0.218008	0.219729	0.252749	0.248125	0.262711	0.262142	0.25353	0.256078	0.245781	0.294942	0.295291	0.255609	0.203687	0.164644	0.259214	0.204301	0.222614	0.245133	0.328032	0.251244	0.249507	0.315503	0.351731	0.289232	0.234412	0.327901	0.254949	0.297623	0.302958	0.358635	0.273761	0.293282	0.31745
M00550	0.164118	0.068221	0.060891	0.100402	0.160426	0.0369464	0.0762449	0.171775	0.0999384	0.118221	0.142147	0.0601014	0.0965564	0.0868575	0.0392978	0.084043	0.152621	0.0313339	0.186272	0.123468	0.076385	0.131033	0.129533	0.0680491	0.0743256	0.118831	0.0788205	0.19413	0.0124485	0.00682781	0.0344843	0.108574	0.108876	0.194987	0.0755697	0.0538428	0.115142	0.0601561	0.0820027	0.0649903	0.0956924	0.0528244	0.119913	0.166323	0.0997669	0.105003	0.0624582	0.221775	0.121766
M00551	4.17748e-05	5.13157e-06	1.89987e-05	5.69162e-05	2.1784e-05	2.7539e-05	1.72296e-05	0	0	1.14598e-05	7.04933e-06	0	1.80357e-05	1.75061e-05	0.00029846	5.30696e-05	2.434e-05	0.000695923	9.13536e-06	9.52072e-06	5.43794e-06	7.70182e-05	8.833e-06	0.000240005	0.000128239	2.0844e-05	1.6198e-05	3.02472e-05	0	0	0	0	0	5.22422e-05	0	5.83899e-05	3.2534e-05	4.75111e-05	0.000343632	3.16344e-05	8.21647e-06	2.06585e-05	3.01337e-05	0.000174936	2.46173e-05	1.83674e-05	1.36245e-05	5.54611e-05	1.912e-05
M00552	0.252571	0.282822	0.272561	0.266744	0.254767	0.262347	0.2658	0.319404	0.246428	0.233243	0.278483	0.273295	0.239987	0.270317	0.220063	0.260843	0.269118	0.194848	0.229932	0.259106	0.270045	0.279786	0.249768	0.265009	0.272556	0.275988	0.274674	0.269027	0.322996	0.313434	0.28863	0.223759	0.315046	0.292796	0.250521	0.286183	0.285895	0.275528	0.267379	0.277984	0.273927	0.265619	0.279368	0.279186	0.266037	0.273439	0.260828	0.290989	0.279646
M00554	0.221909	0.0609278	0.171611	0.17975	0.192362	0.163379	0.186546	0.180455	0.162517	0.148678	0.265273	0.147184	0.172182	0.129447	0.134726	0.220936	0.191742	0.0855612	0.142078	0.224818	0.209281	0.174977	0.199903	0.202322	0.209792	0.186369	0.192713	0.226749	0.184735	0.187876	0.134945	0.154368	0.145801	0.153433	0.155193	0.191673	0.187463	0.178025	0.178299	0.173566	0.186734	0.191701	0.158998	0.176412	0.230778	0.123307	0.164921	0.17468	0.172864
M00555	0.00744512	0.0533812	0.00607375	0.0129518	0.0216657	0.00881984	0.0139215	0.0295386	0.037986	0.0133272	0.0042763	0.011313	0.0164633	0.00893686	0.0780772	0.0186343	0.00344885	0.080719	0.103638	0.00614233	0.0126838	0.0292923	0.0251892	0.00525525	0.00923321	0.00860724	0.0135876	0.0191248	0.00025443	0.000204142	0.00126288	0.000180387	0.00250054	0.0315986	0.00651622	0.00687623	0.0261687	0.00977123	0.0121164	0.00522514	0.00830685	0.00570884	0.0333861	0.031338	0.00488607	0.00596942	0.00781297	0.0510506	0.0253836
M00563	0.0114215	0.068264	0.033668	0.0223787	0.0157716	0.0120272	0.0576936	0.00703585	0.0381644	0.0969102	0.0120032	0.0125854	0.0349556	0.00878223	0.0565488	0.0877286	0.0085251	0.107169	0.00265002	0.0223561	0.0157759	0.0270268	0.018779	0.0285229	0.0254461	0.0457769	0.0776562	0.0154803	0.00122871	0.00398076	0.00401174	0.00471127	0.00270632	0.013572	0.00902166	0.0439936	0.0174957	0.0316924	0.00856967	0.018298	0.0100309	0.0217605	0.0235769	0.0204082	0.0118059	0.0137133	0.019699	0.00944017	0.00907245
M00564	0.00440264	0.00233679	0.00264229	0.00274548	0.0078279	0.00780701	0.00891507	0.0110582	0.00158843	0.0194393	0.00329644	0.00288604	0.0132292	0.00454575	0.00734212	0.039193	0.00831821	0.0110614	0.000483413	0.00164123	0.00174056	0.00528044	0.0025193	0.00247389	0.00261415	0.00514781	0.010363	0.00250139	9.30843e-05	0	0.00507543	6.89713e-05	0.00120974	0.004751	0.00338017	0.00431112	0.00438992	0.00360763	0.00337769	0.00218764	0.00723323	0.00436604	0.00408175	0.00566793	0.00249818	0.002803	0.00179844	0.022642	0.00759304
M00565	0.544933	0.286	0.43879	0.428501	0.462203	0.499156	0.465067	0.405126	0.352482	0.455358	0.343873	0.451433	0.381902	0.319126	0.321065	0.457807	0.526712	0.154388	0.241172	0.50453	0.548452	0.440194	0.469035	0.504395	0.525574	0.43056	0.457236	0.553373	0.349774	0.434701	0.380092	0.351608	0.405649	0.424899	0.453607	0.471232	0.490607	0.483431	0.556891	0.489322	0.454653	0.509576	0.409406	0.458831	0.543543	0.376927	0.417245	0.450622	0.474722
M00566	0	0	0	0	0	0	0	0	0	0	0	0	0	0	0	0	0	0	0	0	0	0	0	0	0	0	0	0	0	0	0	0	0	0	0	0	0	0	0	0	0	0	0	0	0	0	0	0	0
M00567	0.0129764	0.257686	0.0335364	0.0222156	0.0128768	0.0121141	0.0791731	0.0065937	0.0234801	0.0942664	0.0118147	0.010153	0.0332045	0.00869567	0.126741	0.092028	0.00783141	0.230661	0.0028175	0.0209778	0.0159131	0.0312431	0.0174452	0.0294453	0.0240373	0.0512898	0.0753523	0.0148331	0.00129077	0.00382401	0.00405158	0.00387566	0.00236024	0.0142913	0.00790502	0.0432394	0.0177869	0.0341084	0.00919694	0.0335768	0.00845885	0.0233189	0.0267252	0.019854	0.0115398	0.0127791	0.0190798	0.00773128	0.00756137
M00568	0.00105074	0.00106544	0.000352208	0.00125312	0.000792642	0.00180656	0.000760562	0.00792875	8.04714e-05	0.000461832	0.00044587	0.000548694	0.00138137	0.00094922	0.0233527	0.000872187	0.000605121	0.0220069	0.000274822	0.000402067	0.000918175	0.00382367	0.000311048	0.0006838	0.000950655	0.000546652	0.000537648	0.00125326	0	0	0.000179274	3.97911e-05	0.000199544	0.00308047	0.00032747	0.000756636	0.00276051	0.0016661	0.00174816	0.000330336	0.000866837	0.000437702	0.00174981	0.00332754	0.000491873	0.000695339	0.000460508	0.00607438	0.00306339
M00569	0.0573717	0.0839024	0.0328437	0.0426659	0.057648	0.043161	0.0289654	0.0565229	0.0290816	0.0438626	0.0110824	0.0941356	0.0525985	0.0189241	0.0810633	0.0538095	0.0350037	0.101623	0.0233576	0.039314	0.0631382	0.0498843	0.0251469	0.0414519	0.0526755	0.0295636	0.038629	0.0817223	0.00191754	0.00136702	0.00746575	0.0157467	0.0116765	0.0378288	0.0289789	0.0386906	0.0620781	0.0426386	0.058832	0.0613147	0.0442046	0.0458961	0.0358523	0.0521485	0.0590366	0.0187053	0.0472457	0.0735948	0.0492454
M00570	0.797186	0.8429	0.682691	0.819763	0.779325	0.92542	0.799937	0.524654	0.705681	0.777761	0.858597	0.959514	0.749843	0.590429	0.739481	0.764709	0.758812	0.684113	0.780993	0.783044	0.77986	0.748682	0.760907	0.756962	0.739288	0.749702	0.760194	0.813184	0.2971	0.386196	0.554035	0.712357	0.306725	0.729316	0.891961	0.643945	0.739649	0.804616	0.9492	0.777183	0.692763	0.893139	0.751709	0.8405	0.851141	0.76574	0.71833	0.898801	0.858284
M00571	0.0194763	0.0131721	0.0281488	0.0401269	0.0531798	0.00672565	0.0316318	0.0172484	0.103241	0.0457047	0.00716828	0.0738814	0.0825058	0.0246496	0.0166541	0.0246943	0.00554547	0.0157409	0.104571	0.0352669	0.00690241	0.0191052	0.045871	0.0234523	0.0130479	0.01747	0.0295625	0.0169578	0.00492726	0.0116871	0.0130989	0.125703	0.0137499	0.0144778	0.0494797	0.0210909	0.0146213	0.0158623	0.0223354	0.00589251	0.0254806	0.0155862	0.0236064	0.0353371	0.00787139	0.0273445	0.057415	0.0221075	0.0110717
M00572	0.546181	0.696339	0.566722	0.64155	0.590914	0.469194	0.567353	0.600434	0.61619	0.622646	0.375592	0.679763	0.637752	0.595599	0.623588	0.575665	0.516937	0.607885	0.659206	0.596975	0.544547	0.5729	0.570619	0.594584	0.565506	0.514339	0.580454	0.550373	0.628747	0.645463	0.572349	0.632427	0.611703	0.558809	0.501089	0.592805	0.573762	0.55184	0.511434	0.553221	0.584794	0.515386	0.58252	0.545348	0.491587	0.490348	0.586606	0.54767	0.526202
M00573	0.228838	0.338736	0.277858	0.278699	0.266491	0.295577	0.247705	0.234411	0.345215	0.340183	0.0753238	0.215006	0.335139	0.398346	0.207375	0.243265	0.198783	0.18591	0.392477	0.259036	0.251584	0.242386	0.249776	0.270978	0.241499	0.237842	0.239727	0.22494	0.158268	0.196494	0.250198	0.402986	0.171895	0.235415	0.357363	0.244916	0.254724	0.246907	0.31187	0.242819	0.304265	0.271354	0.257609	0.259524	0.232823	0.324532	0.354275	0.306573	0.2895
M00574	0	0	0	0	0	0	0	0	0	0	0	0	0	0	0	0	0	0	0	0	0	0	0	0	0	0	0	0	0	0	0	0	0	0	0	0	0	0	0	0	0	0	0	0	0	0	0	0	0
M00575	0.0194911	0.0136166	0.0282365	0.0402233	0.0531897	0.00672871	0.0316417	0.0172484	0.103262	0.045707	0.00717798	0.0739117	0.0825082	0.0246525	0.0166745	0.0247027	0.00555021	0.0157996	0.104572	0.0352728	0.00690827	0.0191259	0.0458798	0.0235844	0.0130822	0.0175063	0.0295875	0.0169664	0.00492726	0.0116871	0.0130989	0.125703	0.0137499	0.014496	0.049493	0.0211112	0.0146267	0.0158693	0.0223572	0.00590711	0.0254902	0.0155959	0.0237885	0.0353521	0.00788512	0.0273734	0.0574341	0.0221089	0.0110759
M00577	0.231016	0.353226	0.297285	0.289723	0.266999	0.305564	0.251452	0.234935	0.345299	0.341553	0.0765389	0.215017	0.336326	0.443994	0.210831	0.251334	0.199745	0.187143	0.392774	0.261888	0.266772	0.257331	0.252632	0.282681	0.252671	0.251807	0.246448	0.226516	0.158281	0.196494	0.250206	0.403015	0.178212	0.243331	0.360214	0.246623	0.265208	0.260506	0.314047	0.263981	0.320433	0.280552	0.26641	0.261037	0.240774	0.347404	0.368977	0.307536	0.305253
M00579	0.243718	0.210309	0.23129	0.239691	0.233208	0.259341	0.261913	0.279584	0.214442	0.274356	0.284822	0.264054	0.245478	0.188822	0.14124	0.259015	0.263104	0.069103	0.172023	0.271697	0.248851	0.224235	0.271627	0.242536	0.252383	0.243405	0.257054	0.257118	0.329208	0.343045	0.318581	0.244089	0.303027	0.230968	0.267534	0.278611	0.245202	0.2637	0.285047	0.243783	0.232646	0.261513	0.22164	0.247169	0.259794	0.244309	0.243874	0.214415	0.246721
M00580	0.0197475	0.072332	0.0445762	0.0692323	0.0412738	0.0447038	0.0523565	0.0211161	0.0822627	0.0252575	0.105669	0.112325	0.0320649	0.0361112	0.0877662	0.0499408	0.0943413	0.150571	0.0739888	0.0563414	0.0268952	0.0635691	0.0476408	0.0405863	0.0255768	0.0678756	0.0487721	0.0401369	0.0170841	0.00572325	0.0190707	0.0721413	0.0539206	0.0759644	0.0507373	0.0245992	0.033009	0.032364	0.0288563	0.0528683	0.0413583	0.0371969	0.0471045	0.0431624	0.0394848	0.066967	0.0338474	0.0370959	0.0290206
M00581	0.122476	0.0609823	0.154403	0.11157	0.0921504	0.195735	0.105916	0.0673708	0.0493464	0.07474	0.128028	0.0984582	0.0680551	0.210732	0.086306	0.12059	0.139741	0.0493132	0.00977408	0.101885	0.198726	0.143666	0.0978204	0.141089	0.161209	0.144266	0.112841	0.156913	0.0214839	0.0327465	0.0885452	0.0577051	0.0715865	0.1233	0.13861	0.0995662	0.137925	0.16036	0.175842	0.185261	0.148572	0.181704	0.113274	0.110247	0.170793	0.188927	0.136216	0.127952	0.181932
M00582	0.122476	0.0609823	0.154403	0.11157	0.0921504	0.195735	0.105916	0.0673708	0.0493464	0.07474	0.128028	0.0984582	0.0680551	0.210732	0.086306	0.12059	0.139741	0.0493132	0.00977408	0.101885	0.198726	0.143666	0.0978204	0.141089	0.161209	0.144266	0.112841	0.156913	0.0214839	0.0327465	0.0885452	0.0577051	0.0715865	0.1233	0.13861	0.0995662	0.137925	0.16036	0.175842	0.185261	0.148572	0.181704	0.113274	0.110247	0.170793	0.188927	0.136216	0.127952	0.181932
M00583	0	0	0	0	0	0	0	0	0	0	0	0	0	0	0	0	0	0	0	0	0	0	0	0	0	0	0	0	0	0	0	0	0	0	0	0	0	0	0	0	0	0	0	0	0	0	0	0	0
M00584	0	0	0	0	0	0	0	0	0	0	0	0	0	0	0	0	0	0	0	0	0	0	0	0	0	0	0	0	0	0	0	0	0	0	0	0	0	0	0	0	0	0	0	0	0	0	0	0	0
M00585	0	0	0	0	0	0	0	0	0	0	0	0	0	0	0	0	0	0	0	0	0	0	0	0	0	0	0	0	0	0	0	0	0	0	0	0	0	0	0	0	0	0	0	0	0	0	0	0	0
M00586	0	0	0	0	0	0	0	0	0	0	0	0	0	0	0	0	0	0	0	0	0	0	0	0	0	0	0	0	0	0	0	0	0	0	0	0	0	0	0	0	0	0	0	0	0	0	0	0	0
M00587	0	0	0	0	0	0	0	0	0	0	0	0	0	0	0	0	0	0	0	0	0	0	0	0	0	0	0	0	0	0	0	0	0	0	0	0	0	0	0	0	0	0	0	0	0	0	0	0	0
M00589	0	0	0	0	0	0	0	0	0	0	0	0	0	0	0	0	0	0	0	0	0	0	0	0	0	0	0	0	0	0	0	0	0	0	0	0	0	0	0	0	0	0	0	0	0	0	0	0	0
M00590	0	0	0	0	0	0	0	0	0	0	0	0	0	0	0	0	0	0	0	0	0	0	0	0	0	0	0	0	0	0	0	0	0	0	0	0	0	0	0	0	0	0	0	0	0	0	0	0	0
M00591	0	0	0	0	0	0	0	0	0	0	0	0	0	0	0	0	0	0	0	0	0	0	0	0	0	0	0	0	0	0	0	0	0	0	0	0	0	0	0	0	0	0	0	0	0	0	0	0	0
M00592	0	0	0	0	0	0	0	0	0	0	0	0	0	0	0	0	0	0	0	0	0	0	0	0	0	0	0	0	0	0	0	0	0	0	0	0	0	0	0	0	0	0	0	0	0	0	0	0	0
M00593	0	0	0	0	0	0	0	0	0	0	0	0	0	0	0	0	0	0	0	0	0	0	0	0	0	0	0	0	0	0	0	0	0	0	0	0	0	0	0	0	0	0	0	0	0	0	0	0	0
M00595	0.00117678	0.000136628	0.000125684	0.00146439	0.0003228	0.000908788	0.000377409	0	0	0.000244095	0.000306646	0	0.000729624	0.000387079	0.00824042	0.00137596	0.000469222	0.0156329	0.000169766	0.000630565	5.10329e-05	0.00179114	0.00011546	0.000147695	9.51257e-05	0.000521773	8.41048e-05	5.07925e-05	0	0	0	0	0	0.00985251	5.16282e-06	0.000390888	0.000120376	0.00109275	0.000255679	0.000203798	2.05412e-06	0.000260168	0.0110194	0.000181809	0.000169007	0.000179739	0.000239791	0.000105376	0
M00596	0.155406	0.132685	0.0835017	0.0588407	0.117629	0.180597	0.0861076	0.0900924	0.123506	0.152316	0.0231949	0.0791869	0.136533	0.0825763	0.0900782	0.105772	0.103678	0.0747557	0.164879	0.0909353	0.1779	0.0930089	0.101784	0.100053	0.127616	0.0864113	0.0663942	0.188535	0.00930843	0.0106445	0.0923259	0.181875	0.0505377	0.0970982	0.225102	0.108433	0.142825	0.118566	0.234586	0.106965	0.121617	0.162661	0.118104	0.139071	0.195421	0.133943	0.162964	0.134883	0.145108
M00597	8.49657e-06	0	1.46144e-06	5.78809e-06	4.95092e-06	1.22396e-05	1.64091e-06	0	0	3.43795e-06	1.76233e-06	0	8.19803e-06	1.94512e-06	0.000119384	4.61475e-06	6.76112e-06	9.06566e-05	1.52256e-06	0	0	2.44204e-05	0	1.42015e-06	1.20412e-06	0	0	1.1414e-06	0	0	0	0	0	2.42987e-06	0	0	0	6.42041e-06	0	0	0	0	0	0	0	0	0	0	0
M00598	0	0	0	0	0	0	0	0	0	0	0	0	0	0	0	0	0	0	0	0	0	0	0	0	0	0	0	0	0	0	0	0	0	0	0	0	0	0	0	0	0	0	0	0	0	0	0	0	0
M00599	0	0	0	0	0	0	0	0	0	0	0	0	0	0	0	0	0	0	0	0	0	0	0	0	0	0	0	0	0	0	0	0	0	0	0	0	0	0	0	0	0	0	0	0	0	0	0	0	0
M00600	0	0	0	0	0	0	0	0	0	0	0	0	0	0	0	0	0	0	0	0	0	0	0	0	0	0	0	0	0	0	0	0	0	0	0	0	0	0	0	0	0	0	0	0	0	0	0	0	0
M00601	0	0	0	0	0	0	0	0	0	0	0	0	0	0	0	0	0	0	0	0	0	0	0	0	0	0	0	0	0	0	0	0	0	0	0	0	0	0	0	0	0	0	0	0	0	0	0	0	0
M00602	0.107633	0.0351487	0.0862872	0.0693094	0.0825125	0.0648857	0.0865966	0.0413609	0.0500182	0.0889679	0.039678	0.0906425	0.0603744	0.0375039	0.0756546	0.0686143	0.0966705	0.0613079	0.00955026	0.0858754	0.104081	0.0869817	0.0847974	0.0840435	0.0929113	0.080735	0.0896358	0.103162	0.0111329	0.0330636	0.0266082	0.0783965	0.0424344	0.0770998	0.0609124	0.0661728	0.0843324	0.0837838	0.0769818	0.104134	0.0627361	0.0744861	0.0636027	0.075838	0.0863921	0.0453085	0.0596127	0.0600221	0.071678
M00603	0	0	0	0	0	0	0	0	0	0	0	0	0	0	0	0	0	0	0	0	0	0	0	0	0	0	0	0	0	0	0	0	0	0	0	0	0	0	0	0	0	0	0	0	0	0	0	0	0
M00604	0	0	0	0	0	0	0	0	0	0	0	0	0	0	0	0	0	0	0	0	0	0	0	0	0	0	0	0	0	0	0	0	0	0	0	0	0	0	0	0	0	0	0	0	0	0	0	0	0
M00605	0.107633	0.0351487	0.0862872	0.0693094	0.0825125	0.0648857	0.0865966	0.0413609	0.0500182	0.0889679	0.039678	0.0906425	0.0603744	0.0375039	0.0756546	0.0686143	0.0966705	0.0613079	0.00955026	0.0858754	0.104081	0.0869817	0.0847974	0.0840435	0.0929113	0.080735	0.0896358	0.103162	0.0111329	0.0330636	0.0266082	0.0783965	0.0424344	0.0770998	0.0609124	0.0661728	0.0843324	0.0837838	0.0769818	0.104134	0.0627361	0.0744861	0.0636027	0.075838	0.0863921	0.0453085	0.0596127	0.0600221	0.071678
M00606	0.107633	0.0351487	0.0862872	0.0693094	0.0825125	0.0648857	0.0865966	0.0413609	0.0500182	0.0889679	0.039678	0.0906425	0.0603744	0.0375039	0.0756546	0.0686143	0.0966705	0.0613079	0.00955026	0.0858754	0.104081	0.0869817	0.0847974	0.0840435	0.0929113	0.080735	0.0896358	0.103162	0.0111329	0.0330636	0.0266082	0.0783965	0.0424344	0.0770998	0.0609124	0.0661728	0.0843324	0.0837838	0.0769818	0.104134	0.0627361	0.0744861	0.0636027	0.075838	0.0863921	0.0453085	0.0596127	0.0600221	0.071678
M00607	0	0	0	0	0	0	0	0	0	0	0	0	0	0	0	0	0	0	0	0	0	0	0	0	0	0	0	0	0	0	0	0	0	0	0	0	0	0	0	0	0	0	0	0	0	0	0	0	0
M00608	0.000289592	0.00792763	0.000274751	0.000342462	0.000617875	7.34375e-05	0.000419253	1.71711e-05	0.000118958	1.26058e-05	2.99596e-05	8.64085e-06	1.96753e-05	1.84787e-05	0.0135617	1.8459e-05	2.70445e-05	0.0240453	7.07991e-05	1.90414e-05	1.25491e-05	0.000616146	3.5332e-05	0.000127813	1.9266e-05	4.03433e-05	0.000163226	1.59797e-05	0	0	7.96771e-06	0	0	0.000117241	2.36015e-05	3.24388e-05	5.09699e-05	0.000155374	4.09086e-05	0.00060957	9.58588e-06	5.03551e-05	4.93097e-05	4.49836e-05	1.0415e-05	2.23033e-05	1.83931e-05	1.87181e-05	1.195e-05
M00609	0.355466	0.182665	0.307585	0.306764	0.320825	0.290823	0.29463	0.451325	0.298703	0.352134	0.401792	0.297744	0.328722	0.26961	0.234208	0.357333	0.400814	0.179977	0.235456	0.341319	0.331396	0.3084	0.355364	0.341626	0.349866	0.315725	0.326424	0.36841	0.62045	0.580907	0.463223	0.327075	0.54093	0.329077	0.304803	0.416765	0.344848	0.310894	0.305982	0.30428	0.357369	0.319551	0.296486	0.305156	0.354181	0.291939	0.322351	0.267822	0.284207
M00610	0	0	0	0	0	0	0	0	0	0	0	0	0	0	0	0	0	0	0	0	0	0	0	0	0	0	0	0	0	0	0	0	0	0	0	0	0	0	0	0	0	0	0	0	0	0	0	0	0
M00615	0.00573236	0.0540213	0.00499886	0.00818242	0.0147884	0.00909217	0.0105207	0.0188796	0.019558	0.0113074	0.0107819	0.00875318	0.0124471	0.00802849	0.0210917	0.0107408	0.0068098	0.0213456	0.0523159	0.00359956	0.00927461	0.0145029	0.00526699	0.00465595	0.00753961	0.00754084	0.00996424	0.0112891	0.000347515	9.478e-05	0.00161745	0.000148554	0.00295263	0.0171689	0.00505956	0.00460145	0.016081	0.00555558	0.00760287	0.00353757	0.0105746	0.00578631	0.0183186	0.0187944	0.00382421	0.00668509	0.00523999	0.0440347	0.0188016
M00619	0	0	0	0	0	0	0	0	0	0	0	0	0	0	0	0	0	0	0	0	0	0	0	0	0	0	0	0	0	0	0	0	0	0	0	0	0	0	0	0	0	0	0	0	0	0	0	0	0
M00620	0.550263	0.745129	0.643263	0.554128	0.643097	0.356509	0.684791	0.94089	0.80852	0.805907	0.370027	0.820602	0.748625	0.403244	0.667715	0.519135	0.506132	0.926688	0.450246	0.447056	0.362517	0.494723	0.51441	0.556757	0.626303	0.442456	0.651701	0.395084	1.45555	1.32021	0.985383	0.686647	1.05868	0.442941	0.420172	0.84632	0.545348	0.503939	0.322768	0.483586	0.53092	0.391922	0.502829	0.491147	0.389734	0.370363	0.594679	0.349794	0.330052
M00622	0.00223602	0.00040347	0.00143514	0.00138528	0.00208582	0.00129862	0.0010748	0.000845676	0.000255409	0.0199361	0.000509314	0.000177137	0.00872762	0.00171754	0.0192791	0.000981403	0.00226971	0.032859	0.000299183	0.000822444	0.00352044	0.00223165	0.00752508	0.000850667	0.000581591	0.000778626	0.0010267	0.00114768	0.000155141	0.000747304	0.00360539	0.0110699	0.000754527	0.00111227	0.0018564	0.000682838	0.000997709	0.000840432	0.000516812	0.000635121	0.00110375	0.000557134	0.000549941	0.00101963	0.00116601	0.000338486	0.000681907	0.00152657	0.000666214
M00623	3.46943e-05	5.13157e-06	1.46144e-06	5.49868e-05	1.98037e-05	5.7526e-05	1.72296e-05	4.29277e-06	0	1.08869e-05	1.76233e-05	4.32042e-06	2.78733e-05	2.23689e-05	0.000551788	2.15355e-05	2.29878e-05	0.000559938	7.6128e-06	1.46473e-06	4.18303e-06	9.58031e-05	1.89279e-06	2.13022e-06	7.22473e-06	4.03433e-06	2.49199e-06	3.99491e-06	0	0	3.98386e-06	0	7.7947e-05	4.00928e-05	0	0	3.2534e-06	3.0818e-05	6.8181e-07	6.08353e-07	1.36941e-06	1.29116e-06	1.36972e-06	1.87432e-06	0	0	6.81225e-07	5.54611e-06	2.9875e-06
M00624	0	0	0	0	0	0	0	0	0	0	0	0	0	0	0	0	0	0	0	0	0	0	0	0	0	0	0	0	0	0	0	0	0	0	0	0	0	0	0	0	0	0	0	0	0	0	0	0	0
M00625	0.0439499	0.00134704	0.0173254	0.0104456	0.0268033	0.0316772	0.0108185	0.00943551	0.000864192	0.0298724	0.00871914	0.000568136	0.0138465	0.0144396	0.022121	0.0287368	0.0313588	0.00699789	0.00235769	0.0308281	0.054243	0.0180683	0.0233336	0.0316863	0.0167307	0.0137564	0.0155064	0.0537088	0.00227746	0.0027632	0.00606741	0.019694	0.00795995	0.0164047	0.0250279	0.0281667	0.0363643	0.0182064	0.0395634	0.0249121	0.03153	0.0349438	0.0151682	0.0176392	0.0531038	0.00949794	0.0223122	0.0175403	0.0222999
M00627	0	0	0	0	0	0	0	0	0	0	0	0	0	0	0	0	0	0	0	0	0	0	0	0	0	0	0	0	0	0	0	0	0	0	0	0	0	0	0	0	0	0	0	0	0	0	0	0	0
M00628	0.140568	0.218593	0.129373	0.184928	0.126061	0.132834	0.132568	0.326208	0.20573	0.154564	0.127267	0.208527	0.199406	0.150675	0.127044	0.155712	0.191101	0.0899074	0.224973	0.182778	0.132511	0.149168	0.171572	0.16476	0.149397	0.12311	0.132617	0.181377	0.437627	0.373718	0.327704	0.246652	0.333931	0.17298	0.173634	0.247934	0.183498	0.154195	0.162094	0.116127	0.195011	0.15541	0.169426	0.19825	0.132716	0.133891	0.183763	0.177771	0.143579
M00630	0	0	0	0	0	0	0	0	0	0	0	0	0	0	0	0	0	0	0	0	0	0	0	0	0	0	0	0	0	0	0	0	0	0	0	0	0	0	0	0	0	0	0	0	0	0	0	0	0
M00631	0.424063	0.354988	0.344171	0.382767	0.497647	0.435204	0.368297	0.290488	0.391623	0.585281	0.22517	0.423121	0.623124	0.320177	0.262679	0.316009	0.358224	0.177959	0.385343	0.489541	0.395024	0.364639	0.484214	0.343755	0.362206	0.392795	0.385155	0.40731	0.0734683	0.0924433	0.261066	0.690387	0.139397	0.35998	0.532805	0.30996	0.364287	0.46766	0.508789	0.404409	0.336806	0.407575	0.339774	0.50219	0.336227	0.396028	0.471224	0.498737	0.484447
M00632	0.552298	0.448133	0.522386	0.482511	0.560317	0.449527	0.501762	0.545968	0.522539	0.485495	0.570629	0.557933	0.583024	0.460287	0.435135	0.526228	0.509766	0.398541	0.411312	0.504647	0.493174	0.482655	0.530079	0.502977	0.523048	0.495474	0.519139	0.52877	0.656704	0.632974	0.528845	0.684538	0.571551	0.442273	0.530813	0.556374	0.492534	0.500287	0.492537	0.491358	0.509756	0.489717	0.444322	0.498254	0.528979	0.478254	0.572827	0.424874	0.453022
M00633	0.000861694	0.000275822	0.00217024	0.000817085	0.00125555	0.000855546	0.00041433	0.000467912	0.00157444	0.000323168	0.00330437	0.000108011	0.000260697	0.00116513	0.0138282	0.00202203	0.000554412	0.0243573	0.000145405	0.0004028	0.00209946	0.00184656	0.000571621	0.00077753	0.00286039	0.000663647	0.00121547	0.0192846	9.30843e-05	7.29077e-06	0.00134256	0.000533201	0.000208898	0.00271234	0.000976511	0.000437924	0.000844799	0.00227668	0.00224997	0.00122705	0.000403976	0.00219367	0.000810871	0.000551049	0.000816632	0.0011788	0.000371268	0.000164997	0.000782129
M00634	0	0	0	0	0	0	0	0	0	0	0	0	0	0	0	0	0	0	0	0	0	0	0	0	0	0	0	0	0	0	0	0	0	0	0	0	0	0	0	0	0	0	0	0	0	0	0	0	0
M00635	0	0	0	0	0	0	0	0	0	0	0	0	0	0	0	0	0	0	0	0	0	0	0	0	0	0	0	0	0	0	0	0	0	0	0	0	0	0	0	0	0	0	0	0	0	0	0	0	0
M00636	0	0	0	0	0	0	0	0	0	0	0	0	0	0	0	0	0	0	0	0	0	0	0	0	0	0	0	0	0	0	0	0	0	0	0	0	0	0	0	0	0	0	0	0	0	0	0	0	0
M00637	0	3.84868e-06	0	5.78809e-06	0	0	0	0	0	0	0	0	0	0	0	0	4.05667e-06	7.99911e-06	0	0	0	0	0	0.000132074	0	0	0	0	0	0	0	0	0	3.6448e-06	0	0	0	0	0	3.65012e-06	0	1.93673e-06	0	0	0	0	0	0	0
M00638	0	0	0	9.64681e-06	4.95092e-06	8.5677e-06	1.14864e-05	0	0	3.43795e-06	5.287e-06	0	0.000350876	3.89024e-06	0	7.69124e-06	2.70445e-06	7.99911e-06	1.52256e-06	0	0	0	5.04743e-06	0	0	0	2.49199e-06	0	0	0	0	0	0	0	0	0	0	0	0	0	0	0	1.36972e-06	1.24954e-06	0	0	8.1747e-06	0	0
M00639	0	1.28289e-06	0	1.92936e-06	0	0	0	0	0	0	0	0	0	0	0	0	1.35222e-06	2.66637e-06	0	0	0	0	0	4.40245e-05	0	0	0	0	0	0	0	0	0	1.21493e-06	0	0	0	0	0	1.21671e-06	0	6.45578e-07	0	0	0	0	0	0	0
M00641	0	0	0	0	0	0	0	0	0	0	0	0	0	0	0	0	0	0	0	0	0	0	0	0	0	0	0	0	0	0	0	0	0	0	0	0	0	0	0	0	0	0	0	0	0	0	0	0	0
M00642	0	0	0	0	0	0	0	0	0	0	0	0	0	0	0	0	0	0	0	0	0	0	0	0	0	0	0	0	0	0	0	0	0	0	0	0	0	0	0	0	0	0	0	0	0	0	0	0	0
M00643	0	0	0	0	0	0	0	0	0	0	0	0	0	0	0	0	0	0	0	0	0	0	0	0	0	0	0	0	0	0	0	0	0	0	0	0	0	0	0	0	0	0	0	0	0	0	0	0	0
M00644	0	0	0	0	0	0	0	0	0	0	0	0	0	0	0	0	0	0	0	0	0	0	0	0	0	0	0	0	0	0	0	0	0	0	0	0	0	0	0	0	0	0	0	0	0	0	0	0	0
M00645	0.0036075	0.00310139	0.004103	0.00721774	0.01084	0.0300622	0.00986926	0.0241855	0.0379125	0.00269249	0.00311668	0.0122311	0.0135768	0.0177959	0.00314038	0.0154802	0.00267808	0.00399556	0.102813	0.00370942	0.00966489	0.01263	0.017883	0.00446423	0.00673706	0.00928703	0.011295	0.0165178	4.34393e-05	5.10354e-05	0.0289706	0.00013529	0.0017086	0.0245386	0.0305211	0.0063126	0.0215218	0.0166257	0.0344137	0.00717309	0.00962833	0.0198515	0.0332526	0.0286202	0.00972479	0.0282846	0.0137567	0.0479163	0.0351785
M00646	0.0569886	0.206647	0.0980591	0.123235	0.14337	0.0999374	0.0941489	0.219395	0.253607	0.134092	0.0287163	0.181393	0.217453	0.151427	0.0494075	0.109649	0.0787455	0.0376065	0.38369	0.093711	0.0516307	0.0930812	0.130408	0.0891773	0.0778272	0.0809872	0.105788	0.0783386	0.285148	0.254878	0.255544	0.259735	0.222386	0.112177	0.170057	0.169581	0.120612	0.104601	0.119566	0.0598492	0.129867	0.0886423	0.134496	0.151101	0.0561417	0.141394	0.18646	0.15781	0.112617
M00647	0.061763	0.206884	0.106014	0.185566	0.170321	0.0781497	0.118481	0.254999	0.274236	0.139205	0.031507	0.187167	0.231221	0.183239	0.0636201	0.132095	0.0796487	0.0405368	0.485865	0.15703	0.0603778	0.11697	0.156989	0.12504	0.0911081	0.0871778	0.118593	0.0986076	0.285576	0.255363	0.22961	0.259887	0.225417	0.131201	0.152319	0.176107	0.143517	0.100155	0.106491	0.061892	0.161404	0.0890181	0.168134	0.173789	0.0549454	0.123023	0.185913	0.192945	0.1183
M00648	0.00906655	0.110985	0.0160233	0.0221732	0.0274301	0.0346692	0.0480606	0.0564585	0.0949807	0.0236067	0.00765821	0.028167	0.0336529	0.0261541	0.00626621	0.0475142	0.00450426	0.00856172	0.256921	0.00959322	0.0208549	0.0326163	0.0448716	0.0108137	0.0169113	0.0292563	0.0362336	0.0423147	9.30843e-05	0.000167688	0.0301777	0.000334246	0.00449598	0.0519409	0.0394499	0.013368	0.0496995	0.0270954	0.0469767	0.0122078	0.0186733	0.0296688	0.0770896	0.0582731	0.0152945	0.0360061	0.0231542	0.0978639	0.0597459
M00649	0	0	0	0	0	0	0	0	0	0	0	0	0	0	0	0	0	0	0	0	0	0	0	0	0	0	0	0	0	0	0	0	0	0	0	0	0	0	0	0	0	0	0	0	0	0	0	0	0
M00651	0.0722499	0.163079	0.0995768	0.122996	0.0967721	0.0501302	0.114348	0.108517	0.134783	0.0841863	0.0313316	0.205857	0.0714884	0.0579306	0.0456906	0.116852	0.131094	0.0195712	0.0701687	0.0844795	0.0561295	0.0998616	0.100422	0.0948153	0.0777905	0.0898466	0.115362	0.0695258	0.147148	0.15447	0.117611	0.075001	0.118177	0.0982998	0.0462183	0.0937653	0.0820702	0.0927698	0.0537819	0.0864561	0.0827884	0.064949	0.0865516	0.102911	0.0482443	0.0416167	0.0717133	0.0575187	0.0677901
M00652	0	0	0	0	0	0	0	0	0	0	0	0	0	0	0	0	0	0	0	0	0	0	0	0	0	0	0	0	0	0	0	0	0	0	0	0	0	0	0	0	0	0	0	0	0	0	0	0	0
M00653	0	0	0	0	0	0	0	0	0	0	0	0	0	0	0	0	0	0	0	0	0	0	0	0	0	0	0	0	0	0	0	0	0	0	0	0	0	0	0	0	0	0	0	0	0	0	0	0	0
M00654	0	0	0	0	0	0	0	0	0	0	0	0	0	0	0	0	0	0	0	0	0	0	0	0	0	0	0	0	0	0	0	0	0	0	0	0	0	0	0	0	0	0	0	0	0	0	0	0	0
M00655	0	0	0	0	0	0	0	0	0	0	0	0	0	0	0	0	0	0	0	0	0	0	0	0	0	0	0	0	0	0	0	0	0	0	0	0	0	0	0	0	0	0	0	0	0	0	0	0	0
M00656	0	0	0	0	0	0	0	0	0	0	0	0	0	0	0	0	0	0	0	0	0	0	0	0	0	0	0	0	0	0	0	0	0	0	0	0	0	0	0	0	0	0	0	0	0	0	0	0	0
M00657	0	0	0	0	0	0	0	0	0	0	0	0	0	0	0	0	0	0	0	0	0	0	0	0	0	0	0	0	0	0	0	0	0	0	0	0	0	0	0	0	0	0	0	0	0	0	0	0	0
M00658	0	0	0	0	0	0	0	0	0	0	0	0	0	0	0	0	0	0	0	0	0	0	0	0	0	0	0	0	0	0	0	0	0	0	0	0	0	0	0	0	0	0	0	0	0	0	0	0	0
M00660	0.0112325	0.414711	0.0335459	0.233626	0.036914	0.0131257	0.0664659	0.0227903	0.150086	0.0766051	0.0115204	0.0379312	0.0560696	0.147113	0.0534652	0.0750373	0.00727632	0.0154343	0.40048	0.197053	0.0134949	0.0327759	0.0714097	0.122977	0.035002	0.0225069	0.0436504	0.0545797	0.000328898	0.000557744	0.000191225	0.000339551	0.000523804	0.0308326	0.0204794	0.0127769	0.0394447	0.0104633	0.0123844	0.00685979	0.108163	0.0484467	0.107343	0.029558	0.00906438	0.00720266	0.0207815	0.04193	0.0214407
M00661	0	0	0	0	0	0	0	0	0	0	0	0	0	0	0	0	0	0	0	0	0	0	0	0	0	0	0	0	0	0	0	0	0	0	0	0	0	0	0	0	0	0	0	0	0	0	0	0	0
M00662	0	0	0	0	0	0	0	0	0	0	0	0	0	0	0	0	0	0	0	0	0	0	0	0	0	0	0	0	0	0	0	0	0	0	0	0	0	0	0	0	0	0	0	0	0	0	0	0	0
M00663	0	0	0	0	0	0	0	0	0	0	0	0	0	0	0	0	0	0	0	0	0	0	0	0	0	0	0	0	0	0	0	0	0	0	0	0	0	0	0	0	0	0	0	0	0	0	0	0	0
M00664	2.26575e-05	0	2.92288e-06	3.08698e-05	5.9411e-06	2.44792e-05	9.84546e-06	0	0	4.58394e-06	1.40987e-05	0	1.63961e-05	1.16707e-05	0.000302828	9.22949e-06	1.62267e-05	0.000373292	3.04512e-06	0	1.67321e-06	4.50838e-05	0	5.68058e-06	0	2.68955e-06	0	0	0	0	0	0	0	1.9439e-05	0	0	0	2.05453e-05	0	0	0	0	0	0	0	0	0	0	0
M00667	0	0	0	0	0	0	0	0	0	0	0	0	0	0	0	0	0	0	0	0	0	0	0	0	0	0	0	0	0	0	0	0	0	0	0	0	0	0	0	0	0	0	0	0	0	0	0	0	0
M00668	0.00180269	0.0522817	0.00793929	0.00560769	0.00585694	0.00724583	0.00948692	0.00394935	0.0344907	0.015425	0.00176762	0.00256633	0.0087145	0.00292838	0.0042425	0.00731514	0.00306955	0.00490346	0.0485408	0.00146473	0.0011541	0.00335405	0.00409788	0.00230064	0.00155272	0.00294103	0.00702306	0.00597411	0.000229608	0.00239137	0.00482047	0.000212219	0.00104449	0.00371041	0.0053	0.00392105	0.00409928	0.00214185	0.00215793	0.00137609	0.00608155	0.00365978	0.0111563	0.00361743	0.0047947	0.00234185	0.00308391	0.0167111	0.00480928
M00669	0.0460111	0.163766	0.12472	0.164396	0.0898077	0.157789	0.101613	0.200794	0.148697	0.0739578	0.0297517	0.0948441	0.125137	0.271995	0.107073	0.117649	0.0891704	0.0784153	0.211216	0.123293	0.0753485	0.114299	0.0928316	0.126066	0.0965646	0.107828	0.0989932	0.0634472	0.281481	0.249563	0.285188	0.115028	0.233224	0.1452	0.15126	0.156289	0.121028	0.135879	0.126776	0.105529	0.181742	0.12501	0.172733	0.113929	0.074003	0.187087	0.157661	0.160841	0.150359
M00670	0.0460111	0.163766	0.12472	0.164396	0.0898077	0.157789	0.101613	0.200794	0.148697	0.0739578	0.0297517	0.0948441	0.125137	0.271995	0.107073	0.117649	0.0891704	0.0784153	0.211216	0.123293	0.0753485	0.114299	0.0928316	0.126066	0.0965646	0.107828	0.0989932	0.0634472	0.281481	0.249563	0.285188	0.115028	0.233224	0.1452	0.15126	0.156289	0.121028	0.135879	0.126776	0.105529	0.181742	0.12501	0.172733	0.113929	0.074003	0.187087	0.157661	0.160841	0.150359
M00672	0.00718244	0.0057217	0.00296892	0.00236733	0.0106559	0.00138797	0.00218733	0.00974888	0.0025191	0.0124975	0.00108648	0.0128835	0.0198712	0.00251018	0.00210378	0.00204664	0.00258681	0.00223842	0.00665054	0.00973457	0.00514931	0.00394014	0.00942292	0.0019385	0.00254732	0.0084842	0.00207085	0.00297906	0.000347515	0.00101706	0.00131866	0.0296948	0.000801295	0.00432456	0.00352989	0.00285624	0.00619556	0.00393507	0.00425109	0.0128466	0.00223899	0.00158489	0.00363796	0.0093997	0.00193104	0.00247632	0.0128779	0.00817774	0.00410782
M00673	5.31036e-05	1.21875e-05	8.03793e-06	8.10332e-05	3.46564e-05	6.48697e-05	2.46137e-05	0	0	1.83358e-05	2.1148e-05	0	3.52515e-05	3.40396e-05	0.000672628	2.53811e-05	2.56923e-05	0.000937229	2.20771e-05	2.19709e-06	1.96602e-05	0.000110831	8.833e-06	4.97051e-06	1.14392e-05	2.0844e-05	4.92169e-05	3.99491e-06	0	0	0	0	0	5.64945e-05	9.5881e-06	8.92068e-06	5.42233e-06	3.98066e-05	6.13629e-06	7.30024e-06	4.79294e-06	1.87218e-05	0.000273258	1.43698e-05	6.15433e-06	2.42713e-05	1.29433e-05	1.0399e-05	1.0755e-05
M00674	0	0	0	0	0	0	0	0	0	0	0	0	0	0	0	0	0	0	0	0	0	0	0	0	0	0	0	0	0	0	0	0	0	0	0	0	0	0	0	0	0	0	0	0	0	0	0	0	0
M00675	0	0	0	0	0	0	0	0	0	0	0	0	0	0	0	0	0	0	0	0	0	0	0	0	0	0	0	0	0	0	0	0	0	0	0	0	0	0	0	0	0	0	0	0	0	0	0	0	0
M00676	0	0	0	0	0	0	0	0	0	0	0	0	0	0	0	0	0	0	0	0	0	0	0	0	0	0	0	0	0	0	0	0	0	0	0	0	0	0	0	0	0	0	0	0	0	0	0	0	0
M00677	0	0	0	0	0	0	0	0	0	0	0	0	0	0	0	0	0	0	0	0	0	0	0	0	0	0	0	0	0	0	0	0	0	0	0	0	0	0	0	0	0	0	0	0	0	0	0	0	0
M00678	0	0	0	0	0	0	0	0	0	0	0	0	0	0	0	0	0	0	0	0	0	0	0	0	0	0	0	0	0	0	0	0	0	0	0	0	0	0	0	0	0	0	0	0	0	0	0	0	0
M00679	0	0	0	0	0	0	0	0	0	0	0	0	0	0	0	0	0	0	0	0	0	0	0	0	0	0	0	0	0	0	0	0	0	0	0	0	0	0	0	0	0	0	0	0	0	0	0	0	0
M00680	0	0	0	0	0	0	0	0	0	0	0	0	0	0	0	0	0	0	0	0	0	0	0	0	0	0	0	0	0	0	0	0	0	0	0	0	0	0	0	0	0	0	0	0	0	0	0	0	0
M00681	0	0	0	0	0	0	0	0	0	0	0	0	0	0	0	0	0	0	0	0	0	0	0	0	0	0	0	0	0	0	0	0	0	0	0	0	0	0	0	0	0	0	0	0	0	0	0	0	0
M00682	0	0	0	0	0	0	0	0	0	0	0	0	0	0	0	0	0	0	0	0	0	0	0	0	0	0	0	0	0	0	0	0	0	0	0	0	0	0	0	0	0	0	0	0	0	0	0	0	0
M00683	0	0	0	0	0	0	0	0	0	0	0	0	0	0	0	0	0	0	0	0	0	0	0	0	0	0	0	0	0	0	0	0	0	0	0	0	0	0	0	0	0	0	0	0	0	0	0	0	0
M00684	0	0	0	0	0	0	0	0	0	0	0	0	0	0	0	0	0	0	0	0	0	0	0	0	0	0	0	0	0	0	0	0	0	0	0	0	0	0	0	0	0	0	0	0	0	0	0	0	0
M00685	0	0	0	0	0	0	0	0	0	0	0	0	0	0	0	0	0	0	0	0	0	0	0	0	0	0	0	0	0	0	0	0	0	0	0	0	0	0	0	0	0	0	0	0	0	0	0	0	0
M00686	0	0	0	0	0	0	0	0	0	0	0	0	0	0	0	0	0	0	0	0	0	0	0	0	0	0	0	0	0	0	0	0	0	0	0	0	0	0	0	0	0	0	0	0	0	0	0	0	0
M00687	0	0	0	0	0	0	0	0	0	0	0	0	0	0	0	0	0	0	0	0	0	0	0	0	0	0	0	0	0	0	0	0	0	0	0	0	0	0	0	0	0	0	0	0	0	0	0	0	0
M00688	0	0	0	0	0	0	0	0	0	0	0	0	0	0	0	0	0	0	0	0	0	0	0	0	0	0	0	0	0	0	0	0	0	0	0	0	0	0	0	0	0	0	0	0	0	0	0	0	0
M00689	0	0	0	0	0	0	0	0	0	0	0	0	0	0	0	0	0	0	0	0	0	0	0	0	0	0	0	0	0	0	0	0	0	0	0	0	0	0	0	0	0	0	0	0	0	0	0	0	0
M00690	0	0	0	0	0	0	0	0	0	0	0	0	0	0	0	0	0	0	0	0	0	0	0	0	0	0	0	0	0	0	0	0	0	0	0	0	0	0	0	0	0	0	0	0	0	0	0	0	0
M00691	0	0	0	0	0	0	0	0	0	0	0	0	0	0	0	0	0	0	0	0	0	0	0	0	0	0	0	0	0	0	0	0	0	0	0	0	0	0	0	0	0	0	0	0	0	0	0	0	0
M00692	0	0	0	0	0	0	0	0	0	0	0	0	0	0	0	0	0	0	0	0	0	0	0	0	0	0	0	0	0	0	0	0	0	0	0	0	0	0	0	0	0	0	0	0	0	0	0	0	0
M00693	0	0	0	0	0	0	0	0	0	0	0	0	0	0	0	0	0	0	0	0	0	0	0	0	0	0	0	0	0	0	0	0	0	0	0	0	0	0	0	0	0	0	0	0	0	0	0	0	0
M00694	0	0	0	0	0	0	0	0	0	0	0	0	0	0	0	0	0	0	0	0	0	0	0	0	0	0	0	0	0	0	0	0	0	0	0	0	0	0	0	0	0	0	0	0	0	0	0	0	0
M00695	0.00195634	0.104096	0.00390717	0.00873712	0.00141151	0.00869561	0.00907506	0.000103027	0.000752232	0.0175817	0.00132351	0.00275643	0.0047319	0.00208323	0.0275675	0.0394199	0.00445423	0.0245293	0.000576289	0.00119155	0.000785154	0.00527199	0.00206187	0.0024107	0.00208494	0.00437187	0.0101007	0.00139537	0.000242019	9.11346e-05	0.00395199	0.000108762	0.00100396	0.00418302	0.00288602	0.00519103	0.00183112	0.00448016	0.00182861	0.0022144	0.005972	0.00438283	0.00370234	0.00758161	0.00250387	0.00482145	0.0117838	0.016987	0.00481705
M00696	0.0194763	0.0131721	0.0281488	0.0401269	0.0531798	0.00672565	0.0316318	0.0172484	0.103241	0.0457047	0.00716828	0.0738814	0.0825058	0.0246496	0.0166541	0.0246943	0.00554547	0.0157409	0.104571	0.0352669	0.00690241	0.0191052	0.045871	0.0234523	0.0130479	0.01747	0.0295625	0.0169578	0.00492726	0.0116871	0.0130989	0.125703	0.0137499	0.0144778	0.0494797	0.0210909	0.0146213	0.0158623	0.0223354	0.00589251	0.0254806	0.0155862	0.0236064	0.0353371	0.00787139	0.0273445	0.057415	0.0221075	0.0110717
M00697	0.0199592	0.0131945	0.0283052	0.0404076	0.0538229	0.006938	0.032079	0.0173085	0.103598	0.0458938	0.00725376	0.0739462	0.0828525	0.0250036	0.0168171	0.0251873	0.00559889	0.0160462	0.107228	0.0355372	0.00825981	0.0225015	0.0461253	0.0238464	0.0139714	0.0181612	0.030089	0.0177157	0.00492726	0.0116871	0.0131029	0.125703	0.0138278	0.0175576	0.0497268	0.0215572	0.0164991	0.0162424	0.0234079	0.0060525	0.0262749	0.0158689	0.0254466	0.0385103	0.00820372	0.027807	0.0578197	0.0276196	0.0135686
M00698	0	0	0	0	0	0	0	0	0	0	0	0	0	0	0	0	0	0	0	0	0	0	0	0	0	0	0	0	0	0	0	0	0	0	0	0	0	0	0	0	0	0	0	0	0	0	0	0	0
M00699	0.0339049	0.190374	0.0658073	0.0758905	0.0793503	0.0631495	0.0526478	0.177961	0.112453	0.085695	0.0184313	0.0952805	0.12137	0.108981	0.0296131	0.069475	0.0705219	0.01787	0.176306	0.0547346	0.0350634	0.0613459	0.0666544	0.0612608	0.0580423	0.0542301	0.0649308	0.0448629	0.280178	0.24314	0.213475	0.133897	0.206928	0.0731609	0.0900566	0.142177	0.0844685	0.0721128	0.0628172	0.0467836	0.0947585	0.0532046	0.0776375	0.0871432	0.0385455	0.0857648	0.115288	0.0877859	0.0663668
M00700	0	0	0	0	0	0	0	0	0	0	0	0	0	0	0	0	0	0	0	0	0	0	0	0	0	0	0	0	0	0	0	0	0	0	0	0	0	0	0	0	0	0	0	0	0	0	0	0	0
M00701	0.0125856	0.115621	0.0425338	0.0469327	0.0465144	0.00799673	0.0566549	0.0317751	0.150705	0.048588	0.0085429	0.0479567	0.0611425	0.0287693	0.0197974	0.0423557	0.00461176	0.0141211	0.17209	0.0386973	0.0156776	0.0364146	0.0480578	0.0292167	0.0236791	0.0308082	0.0550781	0.0308128	0.00418879	0.00761885	0.00341417	0.0735314	0.00398153	0.0327911	0.0511451	0.0342497	0.0326538	0.0194391	0.0280224	0.00811908	0.0249301	0.0210045	0.0497371	0.0388777	0.0102143	0.0255216	0.033051	0.0514929	0.025879
M00702	0.000237196	7.05591e-06	0.000108877	0.00015242	0.000413897	0.000235	0.000493914	0.00792016	3.49875e-06	0.000167887	4.2296e-05	0.000486048	7.78813e-05	0.00048239	9.31778e-05	0.000306111	3.78623e-05	0.000151983	4.11091e-05	0.000366914	0.000851246	0.00114776	0.000381712	0.000342255	0.000586408	0.00037452	0.000445444	0.00120133	7.44674e-05	0	0.000167322	2.38747e-05	0.000196426	0.00222455	0.000287643	0.000692569	0.00274804	0.000749262	0.00147407	0.000288359	0.000887378	0.000388638	0.00138136	0.00319571	0.00044974	0.000644172	0.000399879	0.00624631	0.00312015
M00704	0	0	0	0	0	0	0	0	0	0	0	0	0	0	0	0	0	0	0	0	0	0	0	0	0	0	0	0	0	0	0	0	0	0	0	0	0	0	0	0	0	0	0	0	0	0	0	0	0
M00705	0	0	0	0	0	0	0	0	0	0	0	0	0	0	0	0	0	0	0	0	0	0	0	0	0	0	0	0	0	0	0	0	0	0	0	0	0	0	0	0	0	0	0	0	0	0	0	0	0
M00706	0	0	0	0	0	0	0	0	0	0	0	0	0	0	0	0	0	0	0	0	0	0	0	0	0	0	0	0	0	0	0	0	0	0	0	0	0	0	0	0	0	0	0	0	0	0	0	0	0
M00707	0	0	0	0	0	0	0	0	0	0	0	0	0	0	0	0	0	0	0	0	0	0	0	0	0	0	0	0	0	0	0	0	0	0	0	0	0	0	0	0	0	0	0	0	0	0	0	0	0
M00708	0	0	0	0	0	0	0	0	0	0	0	0	0	0	0	0	0	0	0	0	0	0	0	0	0	0	0	0	0	0	0	0	0	0	0	0	0	0	0	0	0	0	0	0	0	0	0	0	0
M00709	0.0342355	0.025994	0.0635428	0.122204	0.0849067	0.0306736	0.0790599	0.0907234	0.180175	0.0543586	0.0171589	0.0974234	0.113698	0.123616	0.0393342	0.0750919	0.0149326	0.0270637	0.310773	0.10137	0.0444141	0.0809358	0.0887502	0.0777679	0.0479554	0.0549261	0.0667487	0.0585164	0.0050824	0.0118511	0.0172023	0.126111	0.0244785	0.0802124	0.0671359	0.0369276	0.0777166	0.0454552	0.0510478	0.0343142	0.0908625	0.0500116	0.104685	0.0967035	0.0265616	0.0641739	0.0867016	0.140077	0.0808968
M00710	0	0	0	0	0	0	0	0	0	0	0	0	0	0	0	0	0	0	0	0	0	0	0	0	0	0	0	0	0	0	0	0	0	0	0	0	0	0	0	0	0	0	0	0	0	0	0	0	0
M00711	0.00466037	0.0039744	0.00908652	0.00850559	0.0191581	0.00365841	0.0245086	0.0216871	0.0382729	0.00370783	0.00349823	0.0106088	0.0139047	0.0066601	0.00252454	0.0213394	0.002004	0.00384491	0.102805	0.005886	0.00917714	0.0143968	0.0184862	0.00492364	0.00838852	0.0131506	0.0173586	0.0176079	0.00025443	9.84254e-05	0.000928239	0.000148554	0.0239765	0.024891	0.00659882	0.00622177	0.0207101	0.00905021	0.00937489	0.00623014	0.00602199	0.00691091	0.0322075	0.023061	0.0047876	0.015737	0.00718625	0.0340108	0.0171859
M00712	0	0	0	0	0	0	0	0	0	0	0	0	0	0	0	0	0	0	0	0	0	0	0	0	0	0	0	0	0	0	0	0	0	0	0	0	0	0	0	0	0	0	0	0	0	0	0	0	0
M00713	0.00194288	0.000572811	0.0014914	0.00344005	0.00536382	0.00218232	0.00463721	0.0107062	0.0184524	0.00137919	0.00147683	0.00517155	0.00626575	0.00288948	0.0170064	0.00748512	0.000758598	0.0156823	0.0488179	0.00159582	0.00361623	0.00741911	0.00862921	0.00171554	0.00310242	0.00266535	0.00520889	0.00773587	0	4.739e-05	0.00040237	9.81515e-05	0.000776352	0.00936897	0.0026854	0.00195201	0.00912036	0.00269208	0.00393268	0.000905229	0.00259709	0.00220336	0.0127397	0.00945718	0.00151728	0.00191415	0.00263294	0.016205	0.00811048
M00714	0.00194288	0.000572811	0.0014914	0.00344005	0.00536382	0.00218232	0.00463721	0.0107062	0.0184524	0.00137919	0.00147683	0.00517155	0.00626575	0.00288948	0.0170064	0.00748512	0.000758598	0.0156823	0.0488179	0.00159582	0.00361623	0.00741911	0.00862921	0.00171554	0.00310242	0.00266535	0.00520889	0.00773587	0	4.739e-05	0.00040237	9.81515e-05	0.000776352	0.00936897	0.0026854	0.00195201	0.00912036	0.00269208	0.00393268	0.000905229	0.00259709	0.00220336	0.0127397	0.00945718	0.00151728	0.00191415	0.00263294	0.016205	0.00811048
M00715	0	0	0	0	0	0	0	0	0	0	0	0	0	0	0	0	0	0	0	0	0	0	0	0	0	0	0	0	0	0	0	0	0	0	0	0	0	0	0	0	0	0	0	0	0	0	0	0	0
M00716	0	0	0	0	0	0	0	0	0	0	0	0	0	0	0	0	0	0	0	0	0	0	0	0	0	0	0	0	0	0	0	0	0	0	0	0	0	0	0	0	0	0	0	0	0	0	0	0	0
M00717	7.50531e-05	0.000234128	0.000143952	3.27992e-05	5.29748e-05	2.57031e-05	4.26637e-05	0.00462761	0.0014135	4.41204e-05	2.37915e-05	0.00162664	0.00016806	0.000168253	8.15306e-05	5.15313e-05	9.46557e-06	4.66615e-05	1.75094e-05	3.95476e-05	0.000669703	0.000330615	0.00124293	0.000102961	7.46556e-05	7.93418e-05	0.000107156	5.30753e-05	9.30843e-05	0	0.000270902	5.57076e-05	9.35364e-06	7.10737e-05	7.00669e-05	2.18962e-05	0.000139354	7.38347e-05	3.81814e-05	2.98093e-05	2.19106e-05	4.90639e-05	6.98555e-05	0.000185557	2.17769e-05	7.01899e-05	9.26467e-05	2.56508e-05	8.06626e-05
M00718	0.0339049	0.190374	0.0658073	0.0758905	0.0793503	0.0631495	0.0526478	0.177961	0.112453	0.085695	0.0184313	0.0952805	0.12137	0.108981	0.0296131	0.069475	0.0705219	0.01787	0.176306	0.0547346	0.0350634	0.0613459	0.0666544	0.0612608	0.0580423	0.0542301	0.0649308	0.0448629	0.280178	0.24314	0.213475	0.133897	0.206928	0.0731609	0.0900566	0.142177	0.0844685	0.0721128	0.0628172	0.0467836	0.0947585	0.0532046	0.0776375	0.0871432	0.0385455	0.0857648	0.115288	0.0877859	0.0663668
M00719	0	0	0	0	0	0	0	0	0	0	0	0	0	0	0	0	0	0	0	0	0	0	0	0	0	0	0	0	0	0	0	0	0	0	0	0	0	0	0	0	0	0	0	0	0	0	0	0	0
M00720	0.0194763	0.0131721	0.0281488	0.0401269	0.0531798	0.00672565	0.0316318	0.0172484	0.103241	0.0457047	0.00716828	0.0738814	0.0825058	0.0246496	0.0166541	0.0246943	0.00554547	0.0157409	0.104571	0.0352669	0.00690241	0.0191052	0.045871	0.0234523	0.0130479	0.01747	0.0295625	0.0169578	0.00492726	0.0116871	0.0130989	0.125703	0.0137499	0.0144778	0.0494797	0.0210909	0.0146213	0.0158623	0.0223354	0.00589251	0.0254806	0.0155862	0.0236064	0.0353371	0.00787139	0.0273445	0.057415	0.0221075	0.0110717
M00721	0.0222731	0.00839653	0.0295964	0.0957947	0.075298	0.0222632	0.0714781	0.137017	0.209771	0.028645	0.0198668	0.0598811	0.0784707	0.0737921	0.0308186	0.122825	0.0112018	0.0197125	0.615547	0.0812337	0.0528643	0.0849013	0.111576	0.0591668	0.0442431	0.0413304	0.0747941	0.101193	0.000788114	0.00164042	0.00650962	0.00152533	0.0556947	0.124378	0.0371952	0.0302541	0.118539	0.0345174	0.055423	0.0175881	0.0634414	0.0413415	0.17485	0.134234	0.0236473	0.0476812	0.0400847	0.207104	0.107721
M00722	0.00336464	0.00158116	0.00236315	0.00749943	0.00775809	0.00342402	0.00755803	0.0269715	0.0206846	0.0022553	0.00181432	0.00939476	0.00918835	0.00546579	0.00209213	0.00984248	0.00323925	0.00294234	0.0568166	0.00325023	0.00850828	0.0159193	0.0108255	0.00339415	0.00663772	0.00520967	0.00828152	0.0127175	5.58506e-05	2.55177e-05	0.00490811	0.000156512	0.00288716	0.020567	0.00583178	0.00704166	0.019535	0.00530904	0.00978534	0.00208543	0.00687034	0.0040368	0.0208258	0.0235795	0.00375414	0.00446526	0.00506219	0.042339	0.0204548
M00723	0.00460019	0.00126493	0.00349212	0.00685116	0.0126476	0.00339403	0.0110253	0.0374029	0.0379475	0.00322938	0.00283471	0.0116025	0.0130373	0.00703648	0.00303702	0.0163008	0.00111153	0.00467681	0.10542	0.0045033	0.0116276	0.0209198	0.0183966	0.00464672	0.00899299	0.00743662	0.0125241	0.0198382	0	4.37446e-05	0.00133858	0.000180387	0.0026845	0.0288049	0.00656563	0.0063053	0.0280335	0.00668429	0.0130083	0.00261713	0.00858415	0.00544028	0.0325828	0.0319077	0.00454474	0.00597663	0.00697439	0.0565752	0.0277151
M00724	0.00536842	0.00204301	0.00473653	0.009423	0.0168792	0.00411678	0.0146402	0.0401546	0.0563859	0.00411122	0.00400754	0.0161908	0.0187923	0.00886781	0.00342865	0.0229414	0.00147528	0.00557938	0.154012	0.0054334	0.0129465	0.0221239	0.0263482	0.00580413	0.0103657	0.00898176	0.0169082	0.0255349	0	6.56169e-05	0.00136248	0.00022283	0.00274997	0.032214	0.00875467	0.00704653	0.032258	0.00766405	0.0142867	0.00304176	0.00947085	0.00678825	0.0425742	0.0348729	0.00520041	0.00669952	0.00881642	0.0605358	0.0298912
M00725	0.00345103	0.000636956	0.00864662	0.00300112	0.0131076	0.00375816	0.00260495	0.00179867	0.00128054	0.00151556	0.0161932	0.00945957	0.00264222	0.00415381	0.00136273	0.0126013	0.00248945	0.0020971	0.000435452	0.00127871	0.00693713	0.00529547	0.00473764	0.00336077	0.0124729	0.00352869	0.00298167	0.0771195	0.000428188	2.91631e-05	0.00726257	0.0046927	0.0924888	0.0200707	0.00877237	0.00304763	0.00263634	0.0152029	0.0197227	0.00369331	0.00188226	0.0100362	0.00463101	0.00392045	0.00555689	0.0475887	0.00480196	0.00101702	0.00235236
M00726	0.00146778	0.00051893	0.0019861	0.00107273	0.00161004	0.00119642	0.00149651	2.14639e-05	0.000370868	0.0187598	0.0015861	0.00210837	0.00761597	0.00123613	0.000553243	0.00169669	0.000376595	0.000901233	0.000122566	0.000479698	0.00283442	0.0015413	0.000555217	0.00161684	0.0014612	0.00165811	0.00126469	0.000471971	1.24112e-05	7.29077e-06	0.000474079	0.000583603	0.000854299	0.00461614	0.00100232	0.000532808	0.00111483	0.00217203	0.00269247	0.00137609	0.000449167	0.00140865	0.00121973	0.000559796	0.000712482	0.00098069	0.000520456	0.000311969	0.000843671
M00727	0.277012	0.136019	0.211857	0.208208	0.245876	0.258295	0.202909	0.231247	0.238157	0.221353	0.067611	0.190453	0.204789	0.219556	0.144078	0.21828	0.229742	0.0755369	0.275671	0.224911	0.26138	0.209797	0.221311	0.231718	0.215531	0.177815	0.205798	0.260173	0.155711	0.191817	0.223785	0.279493	0.162295	0.207177	0.281417	0.227229	0.243531	0.204071	0.285727	0.227679	0.238458	0.240349	0.229946	0.234503	0.238115	0.197357	0.220707	0.275335	0.242743
M00728	0.00812839	0.0541323	0.0117317	0.0688068	0.0189318	0.00898201	0.0276108	0.0604594	0.0572851	0.0144291	0.00512662	0.0194398	0.0242301	0.0493546	0.0192136	0.0306888	0.00740681	0.0086857	0.157494	0.0608835	0.0173332	0.0385251	0.0329376	0.0393941	0.0198927	0.0129475	0.0208088	0.0303996	6.82618e-05	0.00014217	0.0123818	0.000347509	0.00450222	0.039783	0.0157673	0.015359	0.0383207	0.0113706	0.0224656	0.00507488	0.0418588	0.0196281	0.0534949	0.043621	0.00897065	0.00924145	0.0116687	0.077796	0.0375858
M00729	0.27671	0.20939	0.248308	0.222788	0.225318	0.297532	0.23011	0.194497	0.194517	0.21959	0.267142	0.235861	0.199413	0.244607	0.17276	0.228109	0.228418	0.108573	0.146596	0.217465	0.285829	0.235668	0.22213	0.247227	0.249113	0.239776	0.240835	0.260902	0.185064	0.187737	0.215319	0.155827	0.210332	0.221057	0.251306	0.235423	0.243755	0.264345	0.29167	0.273839	0.236377	0.284518	0.232444	0.22218	0.284069	0.273344	0.234484	0.232275	0.267465
M00730	0	0	0	0	0	0	0	0	0	0	0	0	0	0	0	0	0	0	0	0	0	0	0	0	0	0	0	0	0	0	0	0	0	0	0	0	0	0	0	0	0	0	0	0	0	0	0	0	0
M00731	0	0	0	0	0	0	0	0	0	0	0	0	0	0	0	0	0	0	0	0	0	0	0	0	0	0	0	0	0	0	0	0	0	0	0	0	0	0	0	0	0	0	0	0	0	0	0	0	0
M00732	0	0	0	0	0	0	0	0	0	0	0	0	0	0	0	0	0	0	0	0	0	0	0	0	0	0	0	0	0	0	0	0	0	0	0	0	0	0	0	0	0	0	0	0	0	0	0	0	0
M00733	0	0	0	0	0	0	0	0	0	0	0	0	0	0	0	0	0	0	0	0	0	0	0	0	0	0	0	0	0	0	0	0	0	0	0	0	0	0	0	0	0	0	0	0	0	0	0	0	0
M00734	0	0	0	0	0	0	0	0	0	0	0	0	0	0	0	0	0	0	0	0	0	0	0	0	0	0	0	0	0	0	0	0	0	0	0	0	0	0	0	0	0	0	0	0	0	0	0	0	0
M00736	0.000360396	0.000220016	6.94185e-05	0.000466906	0.000171797	0.000822499	0.000105018	4.29277e-06	1.04963e-05	0.00013408	0.000199143	1.94419e-05	0.000270535	0.000213963	0.0134424	0.000236121	0.000257599	0.0122586	0.000105057	1.90414e-05	1.92419e-05	0.00129522	2.01897e-05	8.16584e-05	4.51546e-05	6.25321e-05	2.55429e-05	1.82625e-05	0	0	3.98386e-06	0	7.7947e-05	0.000371163	7.37546e-06	9.73165e-06	5.42233e-06	0.000426957	8.86353e-06	7.90859e-06	2.05412e-06	1.48483e-05	8.97163e-05	7.49727e-06	6.62774e-06	8.52774e-06	8.85593e-06	6.93264e-06	3.58501e-06
M00737	1.98253e-05	1.28289e-06	1.60759e-05	1.06115e-05	0.000113376	1.28516e-05	0.000281416	0	0	0.000186223	5.11076e-05	2.16021e-06	2.04951e-05	1.45884e-05	0.000288269	2.15355e-05	9.46557e-06	3.73292e-05	4.56768e-06	9.52072e-06	7.94775e-06	0.000476198	0.000159625	9.94102e-06	1.74598e-05	1.00858e-05	6.60379e-05	6.84842e-06	0	3.64539e-06	0	0	0	2.91584e-05	2.21264e-06	2.8384e-05	1.73515e-05	0.00034606	0.000226361	2.55508e-05	1.36941e-06	1.61394e-05	2.53397e-05	0.000888426	2.27237e-05	2.49272e-05	3.40613e-05	0	1.195e-06
M00738	2.12414e-05	2.56578e-06	1.60759e-05	1.44702e-05	0.000113376	1.65234e-05	0.000281416	0	0	0.000188514	5.287e-05	2.16021e-06	2.21347e-05	1.65335e-05	0.000349417	2.4612e-05	1.08178e-05	6.39929e-05	4.56768e-06	9.52072e-06	7.94775e-06	0.000481833	0.000159625	9.94102e-06	1.74598e-05	1.00858e-05	6.60379e-05	6.84842e-06	0	3.64539e-06	0	0	0	3.28032e-05	2.21264e-06	2.8384e-05	1.73515e-05	0.000349913	0.000226361	2.55508e-05	1.36941e-06	1.61394e-05	2.53397e-05	0.000888426	2.27237e-05	2.49272e-05	3.40613e-05	0	1.195e-06
M00739	0	0	0	0	0	0	0	0	0	0	0	0	0	0	0	0	0	0	0	0	0	0	0	0	0	0	0	0	0	0	0	0	0	0	0	0	0	0	0	0	0	0	0	0	0	0	0	0	0
M00740	0.348306	0.364812	0.358669	0.376237	0.398606	0.323596	0.368462	0.303877	0.441431	0.463871	0.399387	0.385056	0.432356	0.291741	0.466394	0.360449	0.301325	0.527211	0.359415	0.388768	0.316248	0.347168	0.37251	0.369939	0.354921	0.364145	0.387826	0.355328	0.211072	0.232455	0.24921	0.437066	0.272266	0.33871	0.371551	0.327164	0.336189	0.34976	0.331872	0.327995	0.332186	0.343737	0.363848	0.378595	0.364071	0.346531	0.397295	0.341789	0.321664
M00741	0.0552419	0.10507	0.134949	0.0831526	0.112648	0.111792	0.066575	0.0929342	0.162066	0.137441	0.117413	0.100865	0.17088	0.215557	0.204528	0.0810619	0.0701216	0.243642	0.129092	0.0505828	0.0862498	0.114575	0.0886764	0.0801807	0.091591	0.109114	0.0860006	0.0372086	0.160031	0.132692	0.102799	0.125767	0.133704	0.076335	0.0779896	0.0999019	0.0923683	0.126199	0.0490467	0.108501	0.123576	0.0897773	0.0779683	0.0807006	0.0793464	0.154357	0.161365	0.0962985	0.114675
M00742	0.277815	0.234601	0.213682	0.251321	0.231461	0.235611	0.231222	0.223559	0.20932	0.269921	0.181701	0.169404	0.223733	0.241273	0.185944	0.274261	0.254445	0.128982	0.298912	0.302911	0.257473	0.24082	0.263576	0.250565	0.233538	0.243549	0.227132	0.249893	0.171896	0.219543	0.222821	0.203434	0.206447	0.28742	0.242279	0.227013	0.257156	0.233255	0.251964	0.251951	0.250855	0.238859	0.299411	0.239415	0.258441	0.207605	0.216465	0.255341	0.244365
M00743	0.0257021	0.0252788	0.0419193	0.0617917	0.0442206	0.06662	0.0451086	0.0403306	0.0945713	0.0461265	0.102768	0.0383913	0.0675796	0.0954423	0.0766926	0.0535211	0.0226403	0.104179	0.210536	0.0399321	0.0349597	0.0569061	0.0500156	0.0412879	0.0324047	0.0558506	0.0370099	0.0546065	0.0117224	0.00278143	0.043938	0.00988677	0.0116048	0.0771174	0.0559694	0.0236909	0.0495238	0.0454886	0.053668	0.0352948	0.0535159	0.0592221	0.0987106	0.0578695	0.0439788	0.0797482	0.0526614	0.0933819	0.0714115
M00744	0.00383904	0.00122645	0.00320421	0.00641706	0.0115589	0.0029222	0.0100375	0.0294098	0.0375871	0.00285293	0.00270518	0.0109458	0.0126004	0.0061709	0.00283028	0.015474	0.00102093	0.00433152	0.102707	0.00381561	0.00936036	0.0163081	0.0177108	0.0040538	0.0073325	0.00631843	0.0115417	0.0175856	0	4.37446e-05	0.000964093	0.000156512	0.00189879	0.0232332	0.0059815	0.00506046	0.0229587	0.00550101	0.0103253	0.00216148	0.00685116	0.00473079	0.0293359	0.0253058	0.00371485	0.00481949	0.00611468	0.0441852	0.0217562
M00745	0.01581	0.112704	0.0245274	0.0191142	0.0387018	0.00790983	0.0279562	0.0247822	0.112467	0.0730067	0.0118367	0.0459477	0.034617	0.0113323	0.00977494	0.0230091	0.0126609	0.00835107	0.117999	0.0134689	0.0188353	0.0344159	0.0284107	0.00941982	0.0149064	0.017827	0.023302	0.0252256	0.00314625	0.00657263	0.0146168	0.0512138	0.00463317	0.0368174	0.0244489	0.0145229	0.0336748	0.0139837	0.0190559	0.0117151	0.0151601	0.0112821	0.0431714	0.0514031	0.013443	0.0164927	0.0280678	0.0634031	0.0334075
M00746	0.00223672	0.000633749	0.00171573	0.0034497	0.00659462	0.00176433	0.00574565	0.0242971	0.00185084	0.00171439	0.00142396	0.00211485	0.00633298	0.00376478	0.000844424	0.00829885	0.000535481	0.00165182	0.0533741	0.00238824	0.00583532	0.0107196	0.00271425	0.00234963	0.00430895	0.00381715	0.0063876	0.0107691	0	2.18723e-05	0.000924255	7.69295e-05	0.00185202	0.015307	0.00345245	0.00361044	0.0156776	0.00363652	0.00735469	0.00144788	0.00473542	0.00294125	0.0170776	0.0177985	0.00254789	0.00343471	0.00355327	0.0311476	0.0153629
M00747	0	0	0	0	0	0	0	0	0	0	0	0	0	0	0	0	0	0	0	0	0	0	0	0	0	0	0	0	0	0	0	0	0	0	0	0	0	0	0	0	0	0	0	0	0	0	0	0	0
M00754	0.000754779	0.000678009	0.00143148	0.00142001	0.00849132	0.00164867	0.00279693	0.000974459	0.000370868	0.00123365	0.00657085	0.000330512	0.00124282	0.00127211	0.000879366	0.00490163	0.00149218	0.000618598	0.000174333	0.00195761	0.00209946	0.0022138	0.0011098	0.00126677	0.0060459	0.002859	0.000801799	0.0386548	0.000210991	5.10354e-05	0.00270105	0.00106906	0.00036791	0.00196819	0.00188295	0.00129431	0.000763464	0.00467727	0.00459131	0.00336176	0.000788781	0.00415171	0.00273121	0.00277336	0.00152722	0.00202107	0.000802484	0.000683558	0.000665019
M00760	0.00137503	0.000179605	0.000241138	0.00165057	0.000611933	0.00239834	0.000424175	0.00460614	0.000108461	0.000487616	0.000645895	6.48064e-06	0.00122806	0.000749845	0.0356522	0.000837576	0.000868128	0.0365306	0.000379118	9.81366e-05	0.000585206	0.00439849	0.00129467	0.000202371	0.000207711	0.000204406	0.000176309	8.0469e-05	0	0	0.000274886	3.18329e-05	9.35364e-06	0.00142694	7.37546e-05	1.62194e-05	1.40981e-05	0.00144202	4.77267e-05	3.22427e-05	2.60188e-05	0.000103292	3.90369e-05	0.000178685	1.79896e-05	9.24932e-05	9.74152e-05	4.57554e-05	6.27376e-05
M00761	0.0105556	0.00423162	0.016268	0.0466443	0.0372859	0.012556	0.0338832	0.0562482	0.095537	0.019366	0.0105661	0.0270545	0.0348703	0.0359099	0.0183371	0.0677591	0.00766509	0.00876303	0.25712	0.0427429	0.0261247	0.0373886	0.0502881	0.0304451	0.0205724	0.0211076	0.0362517	0.0437215	0.000769497	0.0014618	0.00356954	0.00107436	0.0496024	0.0577234	0.017367	0.0150557	0.0507736	0.0185081	0.0259197	0.0109753	0.0291472	0.0213673	0.0765109	0.0628383	0.0125132	0.0336459	0.0205812	0.0848326	0.0470227
M00762	0	0	0	0	0	0	0	0	0	0	0	0	0	0	0	0	0	0	0	0	0	0	0	0	0	0	0	0	0	0	0	0	0	0	0	0	0	0	0	0	0	0	0	0	0	0	0	0	0
M00763	0.00137503	0	1.46144e-06	6.84923e-05	1.23773e-05	8.38411e-05	3.19978e-05	0	0	1.14598e-05	3.52466e-05	0	2.29545e-05	2.62592e-05	0.0645344	3.23032e-05	3.85384e-05	0.130166	0.000284719	7.32363e-07	3.34642e-06	0.00282431	1.26186e-06	3.55036e-06	2.40824e-06	2.68955e-06	3.11499e-06	5.70702e-07	0	0	0	0	0	9.53724e-05	0	0	0	0.000112357	2.04543e-06	0	0	5.8102e-06	0	3.5612e-05	0	0	0	0	0
M00764	0	0	0	0	0	0	0	0	0	0	0	0	0	0	0	0	0	0	0	0	0	0	0	0	0	0	0	0	0	0	0	0	0	0	0	0	0	0	0	0	0	0	0	0	0	0	0	0	0
M00765	0	0	0	0	0	0	0	0	0	0	0	0	0	0	0	0	0	0	0	0	0	0	0	0	0	0	0	0	0	0	0	0	0	0	0	0	0	0	0	0	0	0	0	0	0	0	0	0	0
M00766	5.66438e-06	1.28289e-06	1.46144e-06	1.15762e-05	1.18822e-05	1.34635e-05	9.84546e-06	0	0	3.43795e-06	8.81166e-06	0	9.83763e-06	3.89024e-06	7.86188e-05	6.92212e-06	6.76112e-06	0.000115987	1.21805e-05	0	1.29674e-05	1.87849e-05	4.4165e-06	1.42015e-06	4.81649e-06	2.01717e-06	7.47598e-06	5.70702e-07	0	0	0	0	0	8.50454e-06	4.42528e-06	1.62194e-06	1.6267e-06	7.06245e-06	1.36362e-06	3.04176e-06	3.42353e-06	1.54939e-05	4.10915e-06	4.99818e-06	1.89364e-06	1.90234e-05	8.1747e-06	9.70569e-06	9.56001e-06
M00767	0.00447486	0.00209368	0.00708434	0.0369318	0.0222197	0.00445765	0.0199116	0.0250312	0.0388432	0.00455357	0.00398904	0.010868	0.0190309	0.0258458	0.00907465	0.0248666	0.00207837	0.00402489	0.148264	0.0352706	0.00876595	0.016727	0.0332121	0.0207994	0.0100755	0.00853732	0.0155768	0.0221781	0.000235814	0.000441092	0.00166525	0.000145901	0.00199856	0.0206764	0.00832763	0.00624934	0.0218563	0.006014	0.0101208	0.00470683	0.0200913	0.0108644	0.0404956	0.0231778	0.00432934	0.00477357	0.00781979	0.0348691	0.0173108
M00768	0	0	0	0	0	0	0	0	0	0	0	0	0	0	0	0	0	0	0	0	0	0	0	0	0	0	0	0	0	0	0	0	0	0	0	0	0	0	0	0	0	0	0	0	0	0	0	0	0
M00769	0	0	0	0	0	0	0	0	0	0	0	0	0	0	0	0	0	0	0	0	0	0	0	0	0	0	0	0	0	0	0	0	0	0	0	0	0	0	0	0	0	0	0	0	0	0	0	0	0
M00770	0	0	0	0	0	0	0	0	0	0	0	0	0	0	0	0	0	0	0	0	0	0	0	0	0	0	0	0	0	0	0	0	0	0	0	0	0	0	0	0	0	0	0	0	0	0	0	0	0
M00771	0	0	0	0	0	0	0	0	0	0	0	0	0	0	0	0	0	0	0	0	0	0	0	0	0	0	0	0	0	0	0	0	0	0	0	0	0	0	0	0	0	0	0	0	0	0	0	0	0
M00772	0	0	0	0	0	0	0	0	0	0	0	0	0	0	0	0	0	0	0	0	0	0	0	0	0	0	0	0	0	0	0	0	0	0	0	0	0	0	0	0	0	0	0	0	0	0	0	0	0
M00773	0	0	0	0	0	0	0	0	0	0	0	0	0	0	0	0	0	0	0	0	0	0	0	0	0	0	0	0	0	0	0	0	0	0	0	0	0	0	0	0	0	0	0	0	0	0	0	0	0
M00774	1.4161e-06	0	2.19216e-06	1.92936e-06	4.95092e-06	6.11979e-07	2.46137e-06	0	0	5.72992e-07	1.76233e-06	0	8.19803e-07	1.94512e-06	2.91181e-06	7.69124e-07	6.76112e-07	5.33274e-06	1.52256e-06	0	4.60133e-06	1.87849e-06	1.89279e-06	0	6.02061e-07	2.01717e-06	3.73799e-06	1.1414e-06	0	0	0	0	0	2.42987e-06	5.16282e-06	8.10971e-07	5.42233e-07	6.42041e-07	6.8181e-07	0	6.84706e-07	6.45578e-07	6.84858e-07	3.12386e-06	4.7341e-07	1.31196e-06	6.81225e-07	6.93264e-07	5.97501e-07
M00775	0	0	0	0	0	0	0	0	0	0	0	0	0	0	0	0	0	0	0	0	0	0	0	0	0	0	0	0	0	0	0	0	0	0	0	0	0	0	0	0	0	0	0	0	0	0	0	0	0
M00776	0	0	0	0	0	0	0	0	0	0	0	0	0	0	0	0	0	0	0	0	0	0	0	0	0	0	0	0	0	0	0	0	0	0	0	0	0	0	0	0	0	0	0	0	0	0	0	0	0
M00777	0	0	0	0	0	0	0	0	0	0	0	0	0	0	0	0	0	0	0	0	0	0	0	0	0	0	0	0	0	0	0	0	0	0	0	0	0	0	0	0	0	0	0	0	0	0	0	0	0
M00778	0	0	0	0	0	0	0	0	0	0	0	0	0	0	0	0	0	0	0	0	0	0	0	0	0	0	0	0	0	0	0	0	0	0	0	0	0	0	0	0	0	0	0	0	0	0	0	0	0
M00779	0	0	0	0	0	0	0	0	0	0	0	0	0	0	0	0	0	0	0	0	0	0	0	0	0	0	0	0	0	0	0	0	0	0	0	0	0	0	0	0	0	0	0	0	0	0	0	0	0
M00780	0	0	0	0	0	0	0	0	0	0	0	0	0	0	0	0	0	0	0	0	0	0	0	0	0	0	0	0	0	0	0	0	0	0	0	0	0	0	0	0	0	0	0	0	0	0	0	0	0
M00781	0	0	0	0	0	0	0	0	0	0	0	0	0	0	0	0	0	0	0	0	0	0	0	0	0	0	0	0	0	0	0	0	0	0	0	0	0	0	0	0	0	0	0	0	0	0	0	0	0
M00782	0	0	0	0	0	0	0	0	0	0	0	0	0	0	0	0	0	0	0	0	0	0	0	0	0	0	0	0	0	0	0	0	0	0	0	0	0	0	0	0	0	0	0	0	0	0	0	0	0
M00783	0	0	0	0	0	0	0	0	0	0	0	0	0	0	0	0	0	0	0	0	0	0	0	0	0	0	0	0	0	0	0	0	0	0	0	0	0	0	0	0	0	0	0	0	0	0	0	0	0
M00784	0	0	0	0	0	0	0	0	0	0	0	0	0	0	0	0	0	0	0	0	0	0	0	0	0	0	0	0	0	0	0	0	0	0	0	0	0	0	0	0	0	0	0	0	0	0	0	0	0
M00785	0	0	0	0	0	0	0	0	0	0	0	0	0	0	0	0	0	0	0	0	0	0	0	0	0	0	0	0	0	0	0	0	0	0	0	0	0	0	0	0	0	0	0	0	0	0	0	0	0
M00786	0	0	0	0	0	0	0	0	0	0	0	0	0	0	0	0	0	0	0	0	0	0	0	0	0	0	0	0	0	0	0	0	0	0	0	0	0	0	0	0	0	0	0	0	0	0	0	0	0
M00787	0	0	0	0	0	0	0	0	0	0	0	0	0	0	0	0	0	0	0	0	0	0	0	0	0	0	0	0	0	0	0	0	0	0	0	0	0	0	0	0	0	0	0	0	0	0	0	0	0
M00788	0	0	0	0	0	0	0	0	0	0	0	0	0	0	0	0	0	0	0	0	0	0	0	0	0	0	0	0	0	0	0	0	0	0	0	0	0	0	0	0	0	0	0	0	0	0	0	0	0
M00789	0.00029384	8.98025e-06	2.26524e-05	0.000344391	0.000125753	0.00029069	9.10705e-05	0	0	8.48029e-05	0.000102215	0	0.000180357	0.000143939	0.00310835	0.000148441	0.000150773	0.00558471	5.78573e-05	1.24502e-05	2.00785e-05	0.000664047	1.32495e-05	5.53857e-05	2.70928e-05	2.4206e-05	2.0559e-05	1.1414e-05	0	0	0	0	0	0.000308593	1.18007e-05	8.10971e-07	1.6267e-06	0.000239481	2.04543e-06	2.43341e-06	2.05412e-06	4.51904e-06	6.84858e-07	6.87249e-06	9.4682e-07	2.62392e-06	1.36245e-06	1.38653e-06	1.7925e-06
M00790	0.00029384	1.02631e-05	2.26524e-05	0.00034632	0.000125753	0.00029069	9.10705e-05	0	0	8.48029e-05	0.000102215	0	0.000180357	0.000143939	0.00310835	0.000148441	0.000152125	0.00558738	5.78573e-05	1.24502e-05	2.00785e-05	0.000664047	1.32495e-05	9.94102e-05	2.70928e-05	2.4206e-05	2.0559e-05	1.1414e-05	0	0	0	0	0	0.000309808	1.18007e-05	8.10971e-07	1.6267e-06	0.000239481	2.04543e-06	3.65012e-06	2.05412e-06	5.16462e-06	6.84858e-07	6.87249e-06	9.4682e-07	2.62392e-06	1.36245e-06	1.38653e-06	1.7925e-06
M00791	0	0	0	0	0	0	0	0	0	0	0	0	0	0	0	0	0	0	0	0	0	0	0	0	0	0	0	0	0	0	0	0	0	0	0	0	0	0	0	0	0	0	0	0	0	0	0	0	0
M00792	0	0	0	0	0	0	0	0	0	0	0	0	0	0	0	0	0	0	0	0	0	0	0	0	0	0	0	0	0	0	0	0	0	0	0	0	0	0	0	0	0	0	0	0	0	0	0	0	0
M00793	0.412397	0.520389	0.48736	0.388309	0.545863	0.485529	0.497518	0.60377	0.693275	0.683619	0.514169	0.517174	0.596829	0.349936	0.401378	0.440257	0.488324	0.373575	0.398513	0.445801	0.455099	0.410483	0.521091	0.442041	0.484709	0.463364	0.476959	0.501584	0.782845	0.764044	0.669543	0.574306	0.724976	0.406524	0.490311	0.60165	0.471776	0.496419	0.499159	0.443404	0.464934	0.484923	0.405697	0.507553	0.491027	0.47891	0.571738	0.444817	0.434187
M00794	0	0	0	0	0	0	0	0	0	0	0	0	0	0	0	0	0	0	0	0	0	0	0	0	0	0	0	0	0	0	0	0	0	0	0	0	0	0	0	0	0	0	0	0	0	0	0	0	0
M00795	0	0	0	0	0	0	0	0	0	0	0	0	0	0	0	0	0	0	0	0	0	0	0	0	0	0	0	0	0	0	0	0	0	0	0	0	0	0	0	0	0	0	0	0	0	0	0	0	0
M00796	0	0	0	0	0	0	0	0	0	0	0	0	0	0	0	0	0	0	0	0	0	0	0	0	0	0	0	0	0	0	0	0	0	0	0	0	0	0	0	0	0	0	0	0	0	0	0	0	0
M00797	0	0	0	0	0	0	0	0	0	0	0	0	0	0	0	0	0	0	0	0	0	0	0	0	0	0	0	0	0	0	0	0	0	0	0	0	0	0	0	0	0	0	0	0	0	0	0	0	0
M00798	0	0	0	0	0	0	0	0	0	0	0	0	0	0	0	0	0	0	0	0	0	0	0	0	0	0	0	0	0	0	0	0	0	0	0	0	0	0	0	0	0	0	0	0	0	0	0	0	0
M00799	0	0	0	0	0	0	0	0	0	0	0	0	0	0	0	0	0	0	0	0	0	0	0	0	0	0	0	0	0	0	0	0	0	0	0	0	0	0	0	0	0	0	0	0	0	0	0	0	0
M00800	0	0	0	0	0	0	0	0	0	0	0	0	0	0	0	0	0	0	0	0	0	0	0	0	0	0	0	0	0	0	0	0	0	0	0	0	0	0	0	0	0	0	0	0	0	0	0	0	0
M00801	0	0	0	0	0	0	0	0	0	0	0	0	0	0	0	0	0	0	0	0	0	0	0	0	0	0	0	0	0	0	0	0	0	0	0	0	0	0	0	0	0	0	0	0	0	0	0	0	0
M00802	0	0	0	0	0	0	0	0	0	0	0	0	0	0	0	0	0	0	0	0	0	0	0	0	0	0	0	0	0	0	0	0	0	0	0	0	0	0	0	0	0	0	0	0	0	0	0	0	0
M00803	0	0	0	0	0	0	0	0	0	0	0	0	0	0	0	0	0	0	0	0	0	0	0	0	0	0	0	0	0	0	0	0	0	0	0	0	0	0	0	0	0	0	0	0	0	0	0	0	0
M00804	0.00601912	0.00487178	0.00684393	0.00814673	0.0174401	0.0132965	0.0220785	0.0169135	0.00332732	0.00391239	0.0055302	0.00635318	0.0160698	0.00801196	0.0175378	0.0212186	0.00675301	0.0293674	0.0994636	0.00417667	0.00650503	0.0138652	0.00514711	0.00595396	0.00753359	0.0127471	0.0160491	0.0167193	0	0.000109362	0.00138638	0.000175081	0.00252237	0.0181858	0.00734596	0.00549109	0.0190622	0.008039	0.00771127	0.00498302	0.0144144	0.0109374	0.0292797	0.0202376	0.00457267	0.0070203	0.00624139	0.0559332	0.0211402
M00805	0	0	0	0	0	0	0	0	0	0	0	0	0	0	0	0	0	0	0	0	0	0	0	0	0	0	0	0	0	0	0	0	0	0	0	0	0	0	0	0	0	0	0	0	0	0	0	0	0
M00806	0.0459997	0.0017396	0.0141738	0.0350555	0.0118763	0.0090732	0.0238039	0.0171711	0.0257053	0.0651721	0.00424986	0.0103301	0.0443792	0.0298314	0.0139024	0.0176999	0.0735401	0.00609932	0.0520822	0.0458569	0.0184011	0.0340899	0.0336657	0.0237938	0.020266	0.0267631	0.0161886	0.0158741	0.00272427	0.0262285	0.0101987	0.00166327	0.00699964	0.0566986	0.00697128	0.0108954	0.0170061	0.0201562	0.0157089	0.00685979	0.0342188	0.0172931	0.0220284	0.0199852	0.0124033	0.00763889	0.0126606	0.0279115	0.0266479
M00807	0	0	0	0	0	0	0	0	0	0	0	0	0	0	0	0	0	0	0	0	0	0	0	0	0	0	0	0	0	0	0	0	0	0	0	0	0	0	0	0	0	0	0	0	0	0	0	0	0
M00808	0	0	0	0	0	0	0	0	0	0	0	0	0	0	0	0	0	0	0	0	0	0	0	0	0	0	0	0	0	0	0	0	0	0	0	0	0	0	0	0	0	0	0	0	0	0	0	0	0
M00809	0	0	0	0	0	0	0	0	0	0	0	0	0	0	0	0	0	0	0	0	0	0	0	0	0	0	0	0	0	0	0	0	0	0	0	0	0	0	0	0	0	0	0	0	0	0	0	0	0
M00810	0	0	0	0	0	0	0	0	0	0	0	0	0	0	0	0	0	0	0	0	0	0	0	0	0	0	0	0	0	0	0	0	0	0	0	0	0	0	0	0	0	0	0	0	0	0	0	0	0
M00811	0	0	0	0	0	0	0	0	0	0	0	0	0	0	0	0	0	0	0	0	0	0	0	0	0	0	0	0	0	0	0	0	0	0	0	0	0	0	0	0	0	0	0	0	0	0	0	0	0
M00812	0	0	0	0	0	0	0	0	0	0	0	0	0	0	0	0	0	0	0	0	0	0	0	0	0	0	0	0	0	0	0	0	0	0	0	0	0	0	0	0	0	0	0	0	0	0	0	0	0
M00813	0	0	0	0	0	0	0	0	0	0	0	0	0	0	0	0	0	0	0	0	0	0	0	0	0	0	0	0	0	0	0	0	0	0	0	0	0	0	0	0	0	0	0	0	0	0	0	0	0
M00814	0	0	0	0	0	0	0	0	0	0	0	0	0	0	0	0	0	0	0	0	0	0	0	0	0	0	0	0	0	0	0	0	0	0	0	0	0	0	0	0	0	0	0	0	0	0	0	0	0
M00815	0	0	0	0	0	0	0	0	0	0	0	0	0	0	0	0	0	0	0	0	0	0	0	0	0	0	0	0	0	0	0	0	0	0	0	0	0	0	0	0	0	0	0	0	0	0	0	0	0
M00816	0	0	0	0	0	0	0	0	0	0	0	0	0	0	0	0	0	0	0	0	0	0	0	0	0	0	0	0	0	0	0	0	0	0	0	0	0	0	0	0	0	0	0	0	0	0	0	0	0
M00817	0	0	0	0	0	0	0	0	0	0	0	0	0	0	0	0	0	0	0	0	0	0	0	0	0	0	0	0	0	0	0	0	0	0	0	0	0	0	0	0	0	0	0	0	0	0	0	0	0
M00818	0	0	0	0	0	0	0	0	0	0	0	0	0	0	0	0	0	0	0	0	0	0	0	0	0	0	0	0	0	0	0	0	0	0	0	0	0	0	0	0	0	0	0	0	0	0	0	0	0
M00819	0	0	0	0	0	0	0	0	0	0	0	0	0	0	0	0	0	0	0	0	0	0	0	0	0	0	0	0	0	0	0	0	0	0	0	0	0	0	0	0	0	0	0	0	0	0	0	0	0
M00820	0	0	0	0	0	0	0	0	0	0	0	0	0	0	0	0	0	0	0	0	0	0	0	0	0	0	0	0	0	0	0	0	0	0	0	0	0	0	0	0	0	0	0	0	0	0	0	0	0
[truncated: 14 more columns]
