# Supplementary material for: Alterations in the gut bacterial microbiome in fungal Keratitis patients
Source: PLoS One. 2018 Jun 22;13(6):e0199640. doi: 10.1371/journal.pone.0199640 (PMC6014669; doi:10.1371/journal.pone.0199640)
Supplement: S17 Table — The pathways that showed significantly different enrichment in each dataset were identified using Wilcoxon test (BH corrected P-value < 0.05 was considered as significant). (XLSX) [file pone.0199640.s017.xlsx]

## Sheet: Wilcoxon_discriminating_pathway
		S17 Table. Summary of KEGG pathways observed in the studied cohort
Pathway	ID	P.value	overall-median	FK	HC	BH Corrected	Level1	Level2	Level3
Amino acid metabolism	P009	0.682318	0.189529	0.187729	0.190763	0.895745	Unclassified	Metabolism	Amino acid metabolism
Biosynthesis and biodegradation of secondary metabolites	P033	0.751567	0.0579695	0.0585436	0.05411	0.937766	Unclassified	Metabolism	Biosynthesis and biodegradation of secondary metabolites
Carbohydrate metabolism	P052	0.288848	0.157324	0.152828	0.161588	0.571507	Unclassified	Metabolism	Carbohydrate metabolism
Cell division	P060	0.541586	0.0677644	0.0671276	0.0680074	0.789575	Unclassified	Cellular Processes and Signaling	Cell division
Cell motility and secretion	P061	0.993841	0.175744	0.175557	0.176303	0.993841	Unclassified	Cellular Processes and Signaling	Cell motility and secretion
Electron transfer carriers	P093	0.0582853	0.0299063	0.0329077	0.0232106	0.240971	Unclassified	Cellular Processes and Signaling	Electron transfer carriers
Energy metabolism	P096	0.73987	0.878298	0.877142	0.878298	0.931564	Unclassified	Metabolism	Energy metabolism
Function unknown	P114	0.0117366	1.28687	1.32748	1.23996	0.113476	Unclassified	Poorly Characterized	Function unknown
General function prediction only	P119	0.416838	3.58915	3.59827	3.58484	0.699782	Unclassified	Poorly Characterized	General function prediction only
Germination	P121	0.786985	0.034503	0.0345468	0.034503	0.950103	Unclassified	Cellular Processes and Signaling	Germination
Glycan biosynthesis and metabolism	P126	0.444047	0.0424613	0.0456287	0.0398006	0.710988	Unclassified	Metabolism	Glycan biosynthesis and metabolism
Inorganic ion transport and metabolism	P149	0.62653	0.188883	0.191111	0.187009	0.867745	Unclassified	Cellular Processes and Signaling	Inorganic ion transport and metabolism
Lipid metabolism	P160	0.390622	0.140214	0.138137	0.142199	0.678479	Unclassified	Metabolism	Lipid metabolism
Membrane and intracellular structural molecules	P174	0.604769	0.512774	0.511918	0.513557	0.854699	Unclassified	Cellular Processes and Signaling	Membrane and intracellular structural molecules
Metabolism of cofactors and vitamins	P175	0.138103	0.0997783	0.104512	0.0991138	0.390352	Unclassified	Metabolism	Metabolism of cofactors and vitamins
Nucleotide metabolism	P192	0.76332	0.0534919	0.0530532	0.0539994	0.939731	Unclassified	Metabolism	Nucleotide metabolism
Other ion-coupled transporters	P197	0.0024452	1.35945	1.29467	1.39744	0.037629	Unclassified	Cellular Processes and Signaling	Other ion-coupled transporters
Other transporters	P198	0.956907	0.274782	0.270745	0.275122	0.981715	Unclassified	Cellular Processes and Signaling	Other transporters
Pores ion channels	P231	0.89559	0.34643	0.338133	0.348109	0.965286	Unclassified	Cellular Processes and Signaling	Pores ion channels
Protein folding and associated processing	P243	0.206409	0.630481	0.638234	0.625755	0.488677	Unclassified	Genetic Information Processing	Protein folding and associated processing
Replication, recombination and repair proteins	P257	0.637534	0.820439	0.812282	0.825373	0.878591	Unclassified	Genetic Information Processing	Replication, recombination and repair proteins
Restriction enzyme	P258	0.325695	0.198671	0.192923	0.201335	0.617927	Unclassified	Genetic Information Processing	Restriction enzyme
Signal transduction mechanisms	P271	0.223748	0.485838	0.479016	0.490904	0.508018	Unclassified	Cellular Processes and Signaling	Signal transduction mechanisms
Sporulation	P275	0.399249	0.668158	0.65131	0.681891	0.678479	Unclassified	Cellular Processes and Signaling	Sporulation
Transcription related proteins	P297	0.0945533	0.00353938	0.00529053	0.00308684	0.317743	Unclassified	Genetic Information Processing	Transcription related proteins
Translation proteins	P299	0.85907	0.955361	0.957602	0.953787	0.950103	Unclassified	Genetic Information Processing	Translation proteins
1,1,1-Trichloro-2,2-bis(4-chlorophenyl)ethane (DDT) degradation	P001	0.0855293	0.000193473	0.00012735	0.000211394	0.311732	Metabolism	Xenobiotics Biodegradation and Metabolism	1,1,1-Trichloro-2,2-bis(4-chlorophenyl)ethane (DDT) degradation
Alanine, aspartate and glutamate metabolism	P006	0.810846	1.06036	1.04893	1.0774	0.950103	Metabolism	Amino Acid Metabolism	Alanine, aspartate and glutamate metabolism
Amino acid related enzymes	P010	0.082732	1.54359	1.52688	1.58019	0.305557	Metabolism	Amino Acid Metabolism	Amino acid related enzymes
Amino sugar and nucleotide sugar metabolism	P011	0.969212	1.38326	1.38326	1.38478	0.983413	Metabolism	Carbohydrate Metabolism	Amino sugar and nucleotide sugar metabolism
Aminobenzoate degradation	P013	0.810846	0.108103	0.107206	0.109733	0.950103	Metabolism	Xenobiotics Biodegradation and Metabolism	Aminobenzoate degradation
Arachidonic acid metabolism	P018	0.425798	0.0295182	0.0279506	0.0358853	0.706264	Metabolism	Lipid Metabolism	Arachidonic acid metabolism
Arginine and proline metabolism	P019	0.0696462	1.2142	1.19453	1.23844	0.2756	Metabolism	Amino Acid Metabolism	Arginine and proline metabolism
Ascorbate and aldarate metabolism	P021	0.399249	0.0984198	0.104087	0.0940488	0.678479	Metabolism	Carbohydrate Metabolism	Ascorbate and aldarate metabolism
Atrazine degradation	P022	0.883388	0.0123679	0.0132186	0.0113244	0.955854	Metabolism	Xenobiotics Biodegradation and Metabolism	Atrazine degradation
Benzoate degradation	P030	0.142325	0.227652	0.217134	0.232214	0.398224	Metabolism	Xenobiotics Biodegradation and Metabolism	Benzoate degradation
Betalain biosynthesis	P031	0.00049146	2.07407069277463e-06	1.05292647536955e-05	5.19711337416671e-07	0.0170168	Metabolism	Biosynthesis of Other Secondary Metabolites	Betalain biosynthesis
Biosynthesis of 12-, 14- and 16-membered macrolides	P034	0.438578	2.61770024149062e-07	4.76903277026586e-07	2.54528490154822e-07	0.710446	Metabolism	Metabolism of Terpenoids and Polyketides	Biosynthesis of 12-, 14- and 16-membered macrolides
Biosynthesis of ansamycins	P035	0.000180258	0.131656	0.119901	0.136717	0.0124829	Metabolism	Metabolism of Terpenoids and Polyketides	Biosynthesis of ansamycins
Biosynthesis of siderophore group nonribosomal peptides	P036	0.206409	0.0259193	0.0242317	0.0275947	0.488677	Metabolism	Metabolism of Terpenoids and Polyketides	Biosynthesis of siderophore group nonribosomal peptides
Biosynthesis of type II polyketide backbone	P037	NaN	0	0	0	NaN	Metabolism	Metabolism of Terpenoids and Polyketides	Biosynthesis of type II polyketide backbone
Biosynthesis of type II polyketide products	P038	0.924664	0	0	0	0.973886	Metabolism	Metabolism of Terpenoids and Polyketides	Biosynthesis of type II polyketide products
Biosynthesis of unsaturated fatty acids	P039	0.00103139	0.123532	0.129651	0.114279	0.0285695	Metabolism	Lipid Metabolism	Biosynthesis of unsaturated fatty acids
Biosynthesis of vancomycin group antibiotics	P040	0.993841	0.0582251	0.0578717	0.058577	0.993841	Metabolism	Metabolism of Terpenoids and Polyketides	Biosynthesis of vancomycin group antibiotics
Biotin metabolism	P041	0.604769	0.153583	0.151359	0.155766	0.854699	Metabolism	Metabolism of Cofactors and Vitamins	Biotin metabolism
Bisphenol degradation	P042	0.174655	0.0744001	0.0732511	0.0757504	0.439812	Metabolism	Xenobiotics Biodegradation and Metabolism	Bisphenol degradation
Butanoate metabolism	P044	0.425798	0.636503	0.629721	0.649812	0.706264	Metabolism	Carbohydrate Metabolism	Butanoate metabolism
Butirosin and neomycin biosynthesis	P045	0.00195601	0.066335	0.0630293	0.0719783	0.037572	Metabolism	Biosynthesis of Other Secondary Metabolites	Butirosin and neomycin biosynthesis
C5-Branched dibasic acid metabolism	P046	0.48183	0.31427	0.311989	0.319047	0.737386	Metabolism	Carbohydrate Metabolism	C5-Branched dibasic acid metabolism
Caffeine metabolism	P048	0.379162	3.52418384324913e-05	3.75186025437954e-05	2.56039247689097e-05	0.673255	Metabolism	Biosynthesis of Other Secondary Metabolites	Caffeine metabolism
Caprolactam degradation	P050	0.041664	0.0280981	0.0305098	0.0228495	0.202472	Metabolism	Xenobiotics Biodegradation and Metabolism	Caprolactam degradation
Carbon fixation in photosynthetic organisms	P053	0.00037844	0.669746	0.650294	0.682918	0.0149754	Metabolism	Energy Metabolism	Carbon fixation in photosynthetic organisms
Carbon fixation pathways in prokaryotes	P054	0.0122898	0.957695	0.97937	0.929968	0.113476	Metabolism	Energy Metabolism	Carbon fixation pathways in prokaryotes
Carotenoid biosynthesis	P056	0.107668	0.00163923	0.00195541	0.00134772	0.327736	Metabolism	Metabolism of Terpenoids and Polyketides	Carotenoid biosynthesis
Chloroalkane and chloroalkene degradation	P065	0.217858	0.168825	0.177144	0.167175	0.502889	Metabolism	Xenobiotics Biodegradation and Metabolism	Chloroalkane and chloroalkene degradation
Chlorocyclohexane and chlorobenzene degradation	P066	0.491538	0.00619591	0.00683771	0.00606513	0.744022	Metabolism	Xenobiotics Biodegradation and Metabolism	Chlorocyclohexane and chlorobenzene degradation
Citrate cycle (TCA cycle)	P071	0.0147358	0.547639	0.579822	0.534974	0.123691	Metabolism	Carbohydrate Metabolism	Citrate cycle (TCA cycle)
Clavulanic acid biosynthesis	P072	NaN	0	0	0	NaN	Metabolism	Biosynthesis of Other Secondary Metabolites	Clavulanic acid biosynthesis
Cyanoamino acid metabolism	P075	0.0945533	0.272872	0.258794	0.281046	0.317743	Metabolism	Metabolism of Other Amino Acids	Cyanoamino acid metabolism
Cysteine and methionine metabolism	P076	0.0227685	0.985437	0.975696	1.00421	0.156052	Metabolism	Amino Acid Metabolism	Cysteine and methionine metabolism
Cytochrome P450	P077	NaN	0	0	0	NaN	Metabolism	Enzyme Families	Cytochrome P450
D-Alanine metabolism	P082	0.920064	0.110784	0.111133	0.10955	0.973886	Metabolism	Metabolism of Other Amino Acids	D-Alanine metabolism
D-Arginine and D-ornithine metabolism	P083	0.254878	0.00396923	0.00357147	0.00450631	0.543085	Metabolism	Metabolism of Other Amino Acids	D-Arginine and D-ornithine metabolism
D-Glutamine and D-glutamate metabolism	P084	0.956907	0.149611	0.150152	0.14932	0.981715	Metabolism	Metabolism of Other Amino Acids	D-Glutamine and D-glutamate metabolism
Dioxin degradation	P089	0.399249	0.0518348	0.0556011	0.0509427	0.678479	Metabolism	Xenobiotics Biodegradation and Metabolism	Dioxin degradation
Drug metabolism - cytochrome P450	P090	0.288848	0.0281889	0.0289914	0.0272324	0.571507	Metabolism	Xenobiotics Biodegradation and Metabolism	Drug metabolism - cytochrome P450
Drug metabolism - other enzymes	P091	0.0175928	0.332808	0.324496	0.337059	0.131708	Metabolism	Xenobiotics Biodegradation and Metabolism	Drug metabolism - other enzymes
Ether lipid metabolism	P099	0.399249	0.00116498	0.00149608	0.00107445	0.678479	Metabolism	Lipid Metabolism	Ether lipid metabolism
Ethylbenzene degradation	P100	0.0200377	0.0370727	0.0397013	0.0319958	0.146064	Metabolism	Xenobiotics Biodegradation and Metabolism	Ethylbenzene degradation
Fatty acid biosynthesis	P102	0.00218833	0.453504	0.463677	0.431264	0.037572	Metabolism	Lipid Metabolism	Fatty acid biosynthesis
Fatty acid elongation in mitochondria	P103	0.726173	2.11005952238212e-05	2.11005952238212e-05	2.11504771260169e-05	0.925323	Metabolism	Lipid Metabolism	Fatty acid elongation in mitochondria
Fatty acid metabolism	P104	0.969212	0.246802	0.246802	0.24683	0.983413	Metabolism	Lipid Metabolism	Fatty acid metabolism
Flavone and flavonol biosynthesis	P108	0.041664	0.00356036	0.00270819	0.00401205	0.202472	Metabolism	Biosynthesis of Other Secondary Metabolites	Flavone and flavonol biosynthesis
Flavonoid biosynthesis	P109	0.217858	0.00266747	0.00291706	0.00217616	0.502889	Metabolism	Biosynthesis of Other Secondary Metabolites	Flavonoid biosynthesis
Fluorobenzoate degradation	P110	0.52127	0.00178782	0.00178782	0.00184049	0.780496	Metabolism	Xenobiotics Biodegradation and Metabolism	Fluorobenzoate degradation
Folate biosynthesis	P112	0.810846	0.370087	0.370629	0.370087	0.950103	Metabolism	Metabolism of Cofactors and Vitamins	Folate biosynthesis
Fructose and mannose metabolism	P113	0.390622	0.85471	0.850966	0.857537	0.678479	Metabolism	Carbohydrate Metabolism	Fructose and mannose metabolism
Galactose metabolism	P117	0.288848	0.701755	0.671224	0.713943	0.571507	Metabolism	Carbohydrate Metabolism	Galactose metabolism
Geraniol degradation	P120	0.114736	0.0495231	0.0506166	0.0470805	0.345455	Metabolism	Metabolism of Terpenoids and Polyketides	Geraniol degradation
Glutathione metabolism	P124	0.281825	0.223184	0.232261	0.218271	0.571507	Metabolism	Metabolism of Other Amino Acids	Glutathione metabolism
Glycerolipid metabolism	P127	0.155578	0.379913	0.3709	0.38815	0.422502	Metabolism	Lipid Metabolism	Glycerolipid metabolism
Glycerophospholipid metabolism	P128	0.303241	0.566658	0.564345	0.572387	0.587397	Metabolism	Lipid Metabolism	Glycerophospholipid metabolism
Glycine, serine and threonine metabolism	P129	0.786985	0.827652	0.826533	0.827652	0.950103	Metabolism	Amino Acid Metabolism	Glycine, serine and threonine metabolism
Glycolysis / Gluconeogenesis	P130	0.604769	1.10079	1.09099	1.10731	0.854699	Metabolism	Carbohydrate Metabolism	Glycolysis / Gluconeogenesis
Glycosaminoglycan biosynthesis - chondroitin sulfate	P131	NaN	0	0	0	NaN	Metabolism	Glycan Biosynthesis and Metabolism	Glycosaminoglycan biosynthesis - chondroitin sulfate
Glycosaminoglycan degradation	P132	0.751567	0.0439136	0.0463535	0.0437487	0.937766	Metabolism	Glycan Biosynthesis and Metabolism	Glycosaminoglycan degradation
Glycosphingolipid biosynthesis - ganglio series	P133	0.775127	0.0308787	0.0309413	0.0308787	0.950045	Metabolism	Glycan Biosynthesis and Metabolism	Glycosphingolipid biosynthesis - ganglio series
Glycosphingolipid biosynthesis - globo series	P134	0.834882	0.089207	0.0909682	0.0869599	0.950103	Metabolism	Glycan Biosynthesis and Metabolism	Glycosphingolipid biosynthesis - globo series
Glycosphingolipid biosynthesis - lacto and neolacto series	P135	0.179682	2.23774468774879e-05	2.69476792167328e-05	2.09484623837618e-05	0.448395	Metabolism	Glycan Biosynthesis and Metabolism	Glycosphingolipid biosynthesis - lacto and neolacto series
Glycosylphosphatidylinositol(GPI)-anchor biosynthesis	P136	NaN	0	0	0	NaN	Metabolism	Glycan Biosynthesis and Metabolism	Glycosylphosphatidylinositol(GPI)-anchor biosynthesis
Glycosyltransferases	P137	0.659776	0.352159	0.34542	0.360022	0.882889	Metabolism	Glycan Biosynthesis and Metabolism	Glycosyltransferases
Glyoxylate and dicarboxylate metabolism	P138	0.09148	0.524681	0.513615	0.548592	0.317743	Metabolism	Carbohydrate Metabolism	Glyoxylate and dicarboxylate metabolism
Histidine metabolism	P143	0.920064	0.602156	0.600565	0.610472	0.973886	Metabolism	Amino Acid Metabolism	Histidine metabolism
Indole alkaloid biosynthesis	P147	0.00058499	1.75745548263922e-06	1.01283029051339e-05	4.85477078170251e-07	0.0180047	Metabolism	Biosynthesis of Other Secondary Metabolites	Indole alkaloid biosynthesis
Inositol phosphate metabolism	P150	0.268122	0.0839969	0.0850126	0.0827139	0.55842	Metabolism	Carbohydrate Metabolism	Inositol phosphate metabolism
Isoflavonoid biosynthesis	P153	0.0241996	0	0	0	0.156052	Metabolism	Biosynthesis of Other Secondary Metabolites	Isoflavonoid biosynthesis
Isoquinoline alkaloid biosynthesis	P154	0.0400894	0.058944	0.0542227	0.0614084	0.202472	Metabolism	Biosynthesis of Other Secondary Metabolites	Isoquinoline alkaloid biosynthesis
Limonene and pinene degradation	P157	0.248426	0.0826216	0.0850026	0.0801207	0.537609	Metabolism	Metabolism of Terpenoids and Polyketides	Limonene and pinene degradation
Linoleic acid metabolism	P158	0.728232	0.0565751	0.0572236	0.055908	0.925323	Metabolism	Lipid Metabolism	Linoleic acid metabolism
Lipid biosynthesis proteins	P159	0.0161096	0.591531	0.597736	0.583973	0.123955	Metabolism	Lipid Metabolism	Lipid biosynthesis proteins
Lipoic acid metabolism	P161	0.00694361	0.0231237	0.0269619	0.0184506	0.091828	Metabolism	Metabolism of Cofactors and Vitamins	Lipoic acid metabolism
Lipopolysaccharide biosynthesis	P162	0.541586	0.293181	0.267558	0.299655	0.789575	Metabolism	Glycan Biosynthesis and Metabolism	Lipopolysaccharide biosynthesis
Lipopolysaccharide biosynthesis proteins	P163	0.659776	0.397346	0.381981	0.411931	0.882889	Metabolism	Glycan Biosynthesis and Metabolism	Lipopolysaccharide biosynthesis proteins
Lysine biosynthesis	P166	0.0977074	0.840639	0.830109	0.846568	0.317743	Metabolism	Amino Acid Metabolism	Lysine biosynthesis
Lysine degradation	P167	0.212078	0.131045	0.133584	0.127864	0.497845	Metabolism	Amino Acid Metabolism	Lysine degradation
Metabolism of xenobiotics by cytochrome P450	P176	0.357245	0.0283423	0.0289451	0.0275242	0.655343	Metabolism	Xenobiotics Biodegradation and Metabolism	Metabolism of xenobiotics by cytochrome P450
Methane metabolism	P177	0.09148	1.13208	1.15739	1.11787	0.317743	Metabolism	Energy Metabolism	Methane metabolism
N-Glycan biosynthesis	P180	0.786985	0.0196012	0.018857	0.020236	0.950103	Metabolism	Glycan Biosynthesis and Metabolism	N-Glycan biosynthesis
Naphthalene degradation	P182	0.235862	0.124966	0.126311	0.124416	0.522671	Metabolism	Xenobiotics Biodegradation and Metabolism	Naphthalene degradation
Nicotinate and nicotinamide metabolism	P185	0.956907	0.45445	0.454564	0.45445	0.981715	Metabolism	Metabolism of Cofactors and Vitamins	Nicotinate and nicotinamide metabolism
Nitrogen metabolism	P186	0.871214	0.681643	0.678944	0.692186	0.950103	Metabolism	Energy Metabolism	Nitrogen metabolism
Nitrotoluene degradation	P187	0.0280262	0.0690815	0.0745215	0.0637867	0.161735	Metabolism	Xenobiotics Biodegradation and Metabolism	Nitrotoluene degradation
Novobiocin biosynthesis	P190	0.0161096	0.142443	0.141486	0.147601	0.123955	Metabolism	Biosynthesis of Other Secondary Metabolites	Novobiocin biosynthesis
One carbon pool by folate	P194	0.100944	0.638553	0.62373	0.645424	0.317743	Metabolism	Metabolism of Cofactors and Vitamins	One carbon pool by folate
Other glycan degradation	P196	0.993841	0.222064	0.215544	0.227235	0.993841	Metabolism	Glycan Biosynthesis and Metabolism	Other glycan degradation
Other types of O-glycan biosynthesis	P199	NaN	0	0	0	NaN	Metabolism	Glycan Biosynthesis and Metabolism	Other types of O-glycan biosynthesis
Oxidative phosphorylation	P201	0.0342787	1.03936	1.06524	1.01425	0.186181	Metabolism	Energy Metabolism	Oxidative phosphorylation
Pantothenate and CoA biosynthesis	P205	0.00037844	0.647249	0.632643	0.653048	0.0149754	Metabolism	Metabolism of Cofactors and Vitamins	Pantothenate and CoA biosynthesis
Penicillin and cephalosporin biosynthesis	P209	0.0649041	0.0166338	0.0200232	0.0154625	0.260557	Metabolism	Biosynthesis of Other Secondary Metabolites	Penicillin and cephalosporin biosynthesis
Pentose and glucuronate interconversions	P210	0.082732	0.464552	0.452376	0.501558	0.305557	Metabolism	Carbohydrate Metabolism	Pentose and glucuronate interconversions
Pentose phosphate pathway	P211	0.190051	0.88286	0.87665	0.89058	0.465878	Metabolism	Carbohydrate Metabolism	Pentose phosphate pathway
Peptidases	P212	0.146645	1.85245	1.84504	1.87261	0.406206	Metabolism	Enzyme Families	Peptidases
Peptidoglycan biosynthesis	P213	0.846958	0.840766	0.840766	0.843557	0.950103	Metabolism	Glycan Biosynthesis and Metabolism	Peptidoglycan biosynthesis
Phenylalanine metabolism	P217	0.583349	0.179992	0.181001	0.179047	0.841602	Metabolism	Amino Acid Metabolism	Phenylalanine metabolism
Phenylalanine, tyrosine and tryptophan biosynthesis	P218	0.00174616	0.845148	0.833625	0.863188	0.0372066	Metabolism	Amino Acid Metabolism	Phenylalanine, tyrosine and tryptophan biosynthesis
Phenylpropanoid biosynthesis	P219	0.079969	0.147042	0.135928	0.15658	0.305557	Metabolism	Biosynthesis of Other Secondary Metabolites	Phenylpropanoid biosynthesis
Phosphonate and phosphinate metabolism	P221	0.223748	0.0480267	0.0528154	0.0456012	0.508018	Metabolism	Metabolism of Other Amino Acids	Phosphonate and phosphinate metabolism
Photosynthesis	P223	0.0122898	0.433366	0.412689	0.440244	0.113476	Metabolism	Energy Metabolism	Photosynthesis
Photosynthesis - antenna proteins	P224	0.264267	1.24406377374286e-05	1.02125889602636e-05	1.6076271424977e-05	0.55456	Metabolism	Energy Metabolism	Photosynthesis - antenna proteins
Photosynthesis proteins	P225	0.00928414	0.435258	0.417702	0.444851	0.0952484	Metabolism	Energy Metabolism	Photosynthesis proteins
Polycyclic aromatic hydrocarbon degradation	P229	0.62653	0.106999	0.106515	0.107981	0.867745	Metabolism	Xenobiotics Biodegradation and Metabolism	Polycyclic aromatic hydrocarbon degradation
Polyketide sugar unit biosynthesis	P230	0.453333	0.185685	0.184323	0.186864	0.717562	Metabolism	Metabolism of Terpenoids and Polyketides	Polyketide sugar unit biosynthesis
Porphyrin and chlorophyll metabolism	P232	0.0258112	0.999435	0.96261	1.05921	0.156052	Metabolism	Metabolism of Cofactors and Vitamins	Porphyrin and chlorophyll metabolism
Prenyltransferases	P233	0.834882	0.321465	0.31832	0.324159	0.950103	Metabolism	Metabolism of Terpenoids and Polyketides	Prenyltransferases
Primary bile acid biosynthesis	P234	0.871214	0.0274909	0.0262002	0.027988	0.950103	Metabolism	Lipid Metabolism	Primary bile acid biosynthesis
Propanoate metabolism	P238	0.00146934	0.482695	0.502911	0.467325	0.0339172	Metabolism	Carbohydrate Metabolism	Propanoate metabolism
Protein kinases	P244	0.944612	0.287731	0.286773	0.290032	0.97999	Metabolism	Enzyme Families	Protein kinases
Purine metabolism	P247	0.659776	2.24556	2.23135	2.26608	0.882889	Metabolism	Nucleotide Metabolism	Purine metabolism
Pyrimidine metabolism	P248	0.705143	1.85678	1.83992	1.86721	0.917017	Metabolism	Nucleotide Metabolism	Pyrimidine metabolism
Pyruvate metabolism	P249	0.129944	0.972832	0.987994	0.96888	0.382919	Metabolism	Carbohydrate Metabolism	Pyruvate metabolism
Retinol metabolism	P259	0.871214	0.026447	0.0264904	0.026447	0.950103	Metabolism	Metabolism of Cofactors and Vitamins	Retinol metabolism
Riboflavin metabolism	P261	0.944612	0.254748	0.254681	0.254897	0.97999	Metabolism	Metabolism of Cofactors and Vitamins	Riboflavin metabolism
Secondary bile acid biosynthesis	P266	0.969212	0.0273535	0.0254713	0.027769	0.983413	Metabolism	Lipid Metabolism	Secondary bile acid biosynthesis
Selenocompound metabolism	P268	0.0154094	0.374872	0.365639	0.377567	0.123955	Metabolism	Metabolism of Other Amino Acids	Selenocompound metabolism
Sesquiterpenoid biosynthesis	P269	NaN	0	0	0	NaN	Metabolism	Metabolism of Terpenoids and Polyketides	Sesquiterpenoid biosynthesis
Sphingolipid metabolism	P273	0.76332	0.186835	0.18381	0.200792	0.939731	Metabolism	Lipid Metabolism	Sphingolipid metabolism
Starch and sucrose metabolism	P277	0.0268994	1.0163	0.987776	1.06055	0.158534	Metabolism	Carbohydrate Metabolism	Starch and sucrose metabolism
Steroid biosynthesis	P278	0.365419	9.95065875910631e-05	0.000105354	8.24462244372869e-05	0.665927	Metabolism	Lipid Metabolism	Steroid biosynthesis
Steroid hormone biosynthesis	P279	0.981524	0.00940466	0.00939133	0.00940466	0.992271	Metabolism	Lipid Metabolism	Steroid hormone biosynthesis
Stilbenoid, diarylheptanoid and gingerol biosynthesis	P280	0.0072932	0.000459724	0.00069533	0.000222962	0.091828	Metabolism	Biosynthesis of Other Secondary Metabolites	Stilbenoid, diarylheptanoid and gingerol biosynthesis
Streptomycin biosynthesis	P281	0.659776	0.292838	0.289303	0.297968	0.882889	Metabolism	Biosynthesis of Other Secondary Metabolites	Streptomycin biosynthesis
Styrene degradation	P282	0.00843681	0.0184967	0.0170035	0.023206	0.0934798	Metabolism	Xenobiotics Biodegradation and Metabolism	Styrene degradation
Sulfur metabolism	P283	0.0432897	0.28032	0.267968	0.287467	0.204804	Metabolism	Energy Metabolism	Sulfur metabolism
Synthesis and degradation of ketone bodies	P285	0.0329422	0.0398882	0.0339304	0.0435044	0.1825	Metabolism	Lipid Metabolism	Synthesis and degradation of ketone bodies
Taurine and hypotaurine metabolism	P288	0.85907	0.102697	0.102697	0.102572	0.950103	Metabolism	Metabolism of Other Amino Acids	Taurine and hypotaurine metabolism
Terpenoid backbone biosynthesis	P289	0.373706	0.603415	0.599206	0.605448	0.66785	Metabolism	Metabolism of Terpenoids and Polyketides	Terpenoid backbone biosynthesis
Tetracycline biosynthesis	P290	0.00765821	0.112808	0.122472	0.102119	0.0922315	Metabolism	Metabolism of Terpenoids and Polyketides	Tetracycline biosynthesis
Thiamine metabolism	P291	0.104263	0.533649	0.524513	0.547177	0.3209	Metabolism	Metabolism of Cofactors and Vitamins	Thiamine metabolism
Toluene degradation	P293	0.138103	0.084909	0.0934444	0.0826745	0.390352	Metabolism	Xenobiotics Biodegradation and Metabolism	Toluene degradation
Tropane, piperidine and pyridine alkaloid biosynthesis	P301	0.00540827	0.123376	0.119867	0.12573	0.0788469	Metabolism	Biosynthesis of Other Secondary Metabolites	Tropane, piperidine and pyridine alkaloid biosynthesis
Tryptophan metabolism	P302	0.444047	0.140172	0.143633	0.136951	0.710988	Metabolism	Amino Acid Metabolism	Tryptophan metabolism
Tyrosine metabolism	P307	0.155578	0.333947	0.34179	0.330956	0.422502	Metabolism	Amino Acid Metabolism	Tyrosine metabolism
Ubiquinone and other terpenoid-quinone biosynthesis	P308	0.318095	0.173419	0.172539	0.175551	0.61189	Metabolism	Metabolism of Cofactors and Vitamins	Ubiquinone and other terpenoid-quinone biosynthesis
Valine, leucine and isoleucine biosynthesis	P311	0.920064	0.733821	0.733821	0.736215	0.973886	Metabolism	Amino Acid Metabolism	Valine, leucine and isoleucine biosynthesis
Valine, leucine and isoleucine degradation	P312	0.242088	0.239333	0.229737	0.250461	0.532209	Metabolism	Amino Acid Metabolism	Valine, leucine and isoleucine degradation
Various types of N-glycan biosynthesis	P313	0.0974587	7.21529610087253e-05	0.000106765	5.00434724371291e-05	0.317743	Metabolism	Glycan Biosynthesis and Metabolism	Various types of N-glycan biosynthesis
Vitamin B6 metabolism	P319	0.295987	0.209594	0.210675	0.209574	0.577383	Metabolism	Metabolism of Cofactors and Vitamins	Vitamin B6 metabolism
Xylene degradation	P321	0.33341	0.0503814	0.0528529	0.0496729	0.624017	Metabolism	Xenobiotics Biodegradation and Metabolism	Xylene degradation
Zeatin biosynthesis	P322	0.288848	0.0528604	0.0520047	0.0541428	0.571507	Metabolism	Metabolism of Terpenoids and Polyketides	Zeatin biosynthesis
alpha-Linolenic acid metabolism	P323	0.0484861	0.0052076	0.00791652	0.00365086	0.206625	Metabolism	Lipid Metabolism	alpha-Linolenic acid metabolism
beta-Alanine metabolism	P324	0.206409	0.193945	0.190436	0.198507	0.488677	Metabolism	Metabolism of Other Amino Acids	beta-Alanine metabolism
beta-Lactam resistance	P325	0.281825	0.0226386	0.0208639	0.0240748	0.571507	Metabolism	Biosynthesis of Other Secondary Metabolites	beta-Lactam resistance
African trypanosomiasis	P005	0.295987	0.00370077	0.00399023	0.00303222	0.577383	Human Diseases	Infectious Diseases	African trypanosomiasis
Alzheimer's disease	P008	0.659776	0.0504895	0.0508513	0.0501432	0.882889	Human Diseases	Neurodegenerative Diseases	Alzheimer's disease
Amoebiasis	P014	0.0072932	0.00436498	0.00631863	0.00357385	0.091828	Human Diseases	Infectious Diseases	Amoebiasis
Amyotrophic lateral sclerosis (ALS)	P015	0.325695	0.00840964	0.0099166	0.00765738	0.617927	Human Diseases	Neurodegenerative Diseases	Amyotrophic lateral sclerosis (ALS)
Arrhythmogenic right ventricular cardiomyopathy (ARVC)	P020	NaN	0	0	0	NaN	Human Diseases	Cardiovascular Diseases	Arrhythmogenic right ventricular cardiomyopathy (ARVC)
Bacterial invasion of epithelial cells	P024	0.0484861	0.00112937	0.0018736	0.000931615	0.206625	Human Diseases	Infectious Diseases	Bacterial invasion of epithelial cells
Bladder cancer	P043	0.079969	0.00266698	0.00214674	0.00438994	0.305557	Human Diseases	Cancers	Bladder cancer
Chagas disease (American trypanosomiasis)	P063	0.48183	0.00321728	0.00343968	0.00260291	0.737386	Human Diseases	Infectious Diseases	Chagas disease (American trypanosomiasis)
Chronic myeloid leukemia	P069	NaN	0	0	0	NaN	Human Diseases	Cancers	Chronic myeloid leukemia
Colorectal cancer	P073	0.16501	6.60652236694077e-05	0.00010697	5.48332335368332e-05	0.427176	Human Diseases	Cancers	Colorectal cancer
Dilated cardiomyopathy (DCM)	P088	NaN	0	0	0	NaN	Human Diseases	Cardiovascular Diseases	Dilated cardiomyopathy (DCM)
Epithelial cell signaling in Helicobacter pylori infection	P097	0.0604274	0.0883915	0.0862698	0.089622	0.246153	Human Diseases	Infectious Diseases	Epithelial cell signaling in Helicobacter pylori infection
Glioma	P122	NaN	0	0	0	NaN	Human Diseases	Cancers	Glioma
Hepatitis C	P142	0.0259148	1.10715951462467e-06	2.58616047899814e-06	3.15475567468488e-07	0.156052	Human Diseases	Infectious Diseases	Hepatitis C
Huntington's disease	P145	0.0147358	0.0210431	0.0244788	0.0189826	0.123691	Human Diseases	Neurodegenerative Diseases	Huntington's disease
Hypertrophic cardiomyopathy (HCM)	P146	0.00230586	1.41229327993796e-06	5.00203423105438e-06	3.15883959639275e-07	0.037572	Human Diseases	Cardiovascular Diseases	Hypertrophic cardiomyopathy (HCM)
Influenza A	P148	0.0823435	8.21711707976197e-05	0.000125437	5.74698315744845e-05	0.305557	Human Diseases	Infectious Diseases	Influenza A
Leishmaniasis	P155	NaN	0	0	0	NaN	Human Diseases	Infectious Diseases	Leishmaniasis
Measles	P171	0.0259148	1.10715951462467e-06	2.58616047899814e-06	3.15475567468488e-07	0.156052	Human Diseases	Infectious Diseases	Measles
Pancreatic cancer	P203	NaN	0	0	0	NaN	Human Diseases	Cancers	Pancreatic cancer
Parkinson's disease	P206	0.117658	0.000308141	0.000395315	0.000234513	0.350445	Human Diseases	Neurodegenerative Diseases	Parkinson's disease
Pathogenic Escherichia coli infection	P207	0.100482	8.38688222535914e-06	1.12616754904339e-05	6.41918553746805e-06	0.317743	Human Diseases	Infectious Diseases	Pathogenic Escherichia coli infection
Pathways in cancer	P208	0.501348	0.0547471	0.0540566	0.056338	0.754747	Human Diseases	Cancers	Pathways in cancer
Pertussis	P215	0.434868	0.0294636	0.0372342	0.0268435	0.708579	Human Diseases	Infectious Diseases	Pertussis
Primary immunodeficiency	P235	0.551887	0.0459597	0.0464129	0.0458381	0.800381	Human Diseases	Immune System Diseases	Primary immunodeficiency
Prion diseases	P236	0.728232	0.00362241	0.00376658	0.00324368	0.925323	Human Diseases	Neurodegenerative Diseases	Prion diseases
Prostate cancer	P239	0.822843	0.0432694	0.0438735	0.043019	0.950103	Human Diseases	Cancers	Prostate cancer
Renal cell carcinoma	P255	0.615608	0.0111102	0.00936785	0.0120257	0.86123	Human Diseases	Cancers	Renal cell carcinoma
Rheumatoid arthritis	P260	NaN	0	0	0	NaN	Human Diseases	Immune System Diseases	Rheumatoid arthritis
Shigellosis	P270	0.0287108	1.18008544929505e-05	2.10764097264528e-05	7.03724413841289e-06	0.162304	Human Diseases	Infectious Diseases	Shigellosis
Small cell lung cancer	P272	0.16501	6.60652236694077e-05	0.00010697	5.48332335368332e-05	0.427176	Human Diseases	Cancers	Small cell lung cancer
Staphylococcus aureus infection	P276	0.472226	0.00289467	0.00277107	0.00298832	0.737386	Human Diseases	Infectious Diseases	Staphylococcus aureus infection
Systemic lupus erythematosus	P286	0.657323	2.19946694343205e-05	2.19946694343205e-05	2.124484595396e-05	0.882889	Human Diseases	Immune System Diseases	Systemic lupus erythematosus
Toxoplasmosis	P294	0.16501	6.60652236694077e-05	0.00010697	5.48332335368332e-05	0.427176	Human Diseases	Infectious Diseases	Toxoplasmosis
Tuberculosis	P303	0.33341	0.157233	0.155642	0.158348	0.624017	Human Diseases	Infectious Diseases	Tuberculosis
Type I diabetes mellitus	P305	0.174655	0.0518437	0.0530844	0.0513192	0.439812	Human Diseases	Metabolic Diseases	Type I diabetes mellitus
Type II diabetes mellitus	P306	0.00031049	0.0515582	0.0486799	0.0546653	0.0149754	Human Diseases	Metabolic Diseases	Type II diabetes mellitus
Vibrio cholerae infection	P316	0.0436225	5.46782834829878e-06	8.53735186055512e-06	3.34880758832032e-06	0.204804	Human Diseases	Infectious Diseases	Vibrio cholerae infection
Vibrio cholerae pathogenic cycle	P317	0.48183	0.0774618	0.079747	0.0760468	0.737386	Human Diseases	Infectious Diseases	Vibrio cholerae pathogenic cycle
Viral myocarditis	P318	0.16501	6.60652236694077e-05	0.00010697	5.48332335368332e-05	0.427176	Human Diseases	Cardiovascular Diseases	Viral myocarditis
Aminoacyl-tRNA biosynthesis	P012	0.822843	1.25902	1.2605	1.2495	0.950103	Genetic Information Processing	Translation	Aminoacyl-tRNA biosynthesis
Basal transcription factors	P028	0.48183	0.00165432	0.00104325	0.00173041	0.737386	Genetic Information Processing	Transcription	Basal transcription factors
Base excision repair	P029	0.349185	0.435267	0.437549	0.433158	0.649156	Genetic Information Processing	Replication and Repair	Base excision repair
Chaperones and folding catalysts	P064	0.846958	1.00795	1.01614	1.00386	0.950103	Genetic Information Processing	Folding, Sorting and Degradation	Chaperones and folding catalysts
Chromosome	P068	0.846958	1.63454	1.63057	1.63454	0.950103	Genetic Information Processing	Replication and Repair	Chromosome
DNA repair and recombination proteins	P085	0.716656	2.89297	2.89097	2.89297	0.925323	Genetic Information Processing	Replication and Repair	DNA repair and recombination proteins
DNA replication	P086	0.604769	0.666957	0.668026	0.664865	0.854699	Genetic Information Processing	Replication and Repair	DNA replication
DNA replication proteins	P087	0.248426	1.23036	1.24588	1.21884	0.537609	Genetic Information Processing	Replication and Repair	DNA replication proteins
Homologous recombination	P144	0.944612	0.971477	0.97602	0.964038	0.97999	Genetic Information Processing	Replication and Repair	Homologous recombination
Mismatch repair	P179	0.76332	0.833003	0.835051	0.82966	0.939731	Genetic Information Processing	Replication and Repair	Mismatch repair
Non-homologous end-joining	P188	0.0582853	0.0029628	0.00434648	0.00284764	0.240971	Genetic Information Processing	Replication and Repair	Non-homologous end-joining
Nucleotide excision repair	P191	0.48183	0.401515	0.396083	0.405205	0.737386	Genetic Information Processing	Replication and Repair	Nucleotide excision repair
Proteasome	P240	0.728232	0.0458068	0.0462332	0.0456771	0.925323	Genetic Information Processing	Folding, Sorting and Degradation	Proteasome
Protein export	P242	0.229749	0.603633	0.601788	0.609788	0.517403	Genetic Information Processing	Folding, Sorting and Degradation	Protein export
Protein processing in endoplasmic reticulum	P245	0.920064	0.0688653	0.0689848	0.0682316	0.973886	Genetic Information Processing	Folding, Sorting and Degradation	Protein processing in endoplasmic reticulum
RNA degradation	P251	0.693696	0.469041	0.472232	0.46524	0.906386	Genetic Information Processing	Folding, Sorting and Degradation	RNA degradation
RNA polymerase	P252	0.846958	0.164426	0.162542	0.165596	0.950103	Genetic Information Processing	Transcription	RNA polymerase
RNA transport	P253	0.0356606	0.12928	0.137496	0.125384	0.189961	Genetic Information Processing	Translation	RNA transport
Ribosome	P262	0.822843	2.45312	2.45673	2.44709	0.950103	Genetic Information Processing	Translation	Ribosome
Ribosome Biogenesis	P263	0.871214	1.50126	1.50244	1.4995	0.950103	Genetic Information Processing	Translation	Ribosome Biogenesis
Ribosome biogenesis in eukaryotes	P264	0.174655	0.0522625	0.0531142	0.0517101	0.439812	Genetic Information Processing	Translation	Ribosome biogenesis in eukaryotes
Spliceosome	P274	NaN	0	0	0	NaN	Genetic Information Processing	Transcription	Spliceosome
Sulfur relay system	P284	0.254878	0.266439	0.274031	0.261543	0.543085	Genetic Information Processing	Folding, Sorting and Degradation	Sulfur relay system
Transcription factors	P295	0.357245	1.68121	1.6481	1.70352	0.655343	Genetic Information Processing	Transcription	Transcription factors
Transcription machinery	P296	0.261443	0.953695	0.970233	0.93841	0.552822	Genetic Information Processing	Transcription	Transcription machinery
Translation factors	P298	0.822843	0.547572	0.54824	0.547534	0.950103	Genetic Information Processing	Translation	Translation factors
Ubiquitin system	P309	0.491538	0.0057686	0.00556977	0.00607828	0.744022	Genetic Information Processing	Folding, Sorting and Degradation	Ubiquitin system
mRNA surveillance pathway	P326	0.0259148	2.21431902924933e-06	5.17232095799627e-06	6.30951134936976e-07	0.156052	Genetic Information Processing	Translation	mRNA surveillance pathway
ABC transporters	P002	0.871214	3.40593	3.41541	3.39059	0.950103	Environmental Information Processing	Membrane Transport	ABC transporters
Bacterial secretion system	P026	0.453333	0.612064	0.618886	0.606916	0.717562	Environmental Information Processing	Membrane Transport	Bacterial secretion system
Bacterial toxins	P027	0.883388	0.103641	0.102699	0.104241	0.955854	Environmental Information Processing	Signaling Molecules and Interaction	Bacterial toxins
CAM ligands	P047	0.0476981	0	7.77558815314686e-08	0	0.206625	Environmental Information Processing	Signaling Molecules and Interaction	CAM ligands
Calcium signaling pathway	P049	0.280841	7.31802219848742e-07	5.72942382307148e-07	1.00255344660407e-06	0.571507	Environmental Information Processing	Signal Transduction	Calcium signaling pathway
Cellular antigens	P062	0.846958	0.0323464	0.0292909	0.0333163	0.950103	Environmental Information Processing	Signaling Molecules and Interaction	Cellular antigens
Cytokine receptors	P078	NaN	0	0	0	NaN	Environmental Information Processing	Signaling Molecules and Interaction	Cytokine receptors
Cytokine-cytokine receptor interaction	P079	NaN	0	0	0	NaN	Environmental Information Processing	Signaling Molecules and Interaction	Cytokine-cytokine receptor interaction
ECM-receptor interaction	P092	0.0476981	0	7.77558815314686e-08	0	0.206625	Environmental Information Processing	Signaling Molecules and Interaction	ECM-receptor interaction
ErbB signaling pathway	P098	NaN	0	0	0	NaN	Environmental Information Processing	Signal Transduction	ErbB signaling pathway
G protein-coupled receptors	P115	0.870104	7.12967888030646e-06	5.80481227482556e-06	8.93807352054867e-06	0.950103	Environmental Information Processing	Signaling Molecules and Interaction	G protein-coupled receptors
GTP-binding proteins	P116	NaN	0	0	0	NaN	Environmental Information Processing	Signaling Molecules and Interaction	GTP-binding proteins
Glycan bindng proteins	P125	NaN	0	0	0	NaN	Environmental Information Processing	Signaling Molecules and Interaction	Glycan bindng proteins
Hedgehog signaling pathway	P140	NaN	0	0	0	NaN	Environmental Information Processing	Signal Transduction	Hedgehog signaling pathway
Ion channels	P152	0.190051	0.015315	0.0161297	0.0142734	0.465878	Environmental Information Processing	Signaling Molecules and Interaction	Ion channels
MAPK signaling pathway	P169	NaN	0	0	0	NaN	Environmental Information Processing	Signal Transduction	MAPK signaling pathway
MAPK signaling pathway - yeast	P170	0.85907	0.0416042	0.0416042	0.0423505	0.950103	Environmental Information Processing	Signal Transduction	MAPK signaling pathway - yeast
Neuroactive ligand-receptor interaction	P183	NaN	0	0	0	NaN	Environmental Information Processing	Signaling Molecules and Interaction	Neuroactive ligand-receptor interaction
Notch signaling pathway	P189	NaN	0	0	0	NaN	Environmental Information Processing	Signal Transduction	Notch signaling pathway
Phosphatidylinositol signaling system	P220	0.00130753	0.0827983	0.084578	0.0781353	0.032926	Environmental Information Processing	Signal Transduction	Phosphatidylinositol signaling system
Phosphotransferase system (PTS)	P222	0.373706	0.423538	0.404116	0.439191	0.66785	Environmental Information Processing	Membrane Transport	Phosphotransferase system (PTS)
Secretion system	P267	0.195396	1.26403	1.33592	1.25029	0.474778	Environmental Information Processing	Membrane Transport	Secretion system
TGF-beta signaling pathway	P287	NaN	0	0	0	NaN	Environmental Information Processing	Signal Transduction	TGF-beta signaling pathway
Transporters	P300	0.531379	6.58117	6.58525	6.54457	0.782937	Environmental Information Processing	Membrane Transport	Transporters
Two-component system	P304	0.407988	1.44766	1.46055	1.42854	0.689101	Environmental Information Processing	Signal Transduction	Two-component system
VEGF signaling pathway	P310	NaN	0	0	0	NaN	Environmental Information Processing	Signal Transduction	VEGF signaling pathway
Wnt signaling pathway	P320	NaN	0	0	0	NaN	Environmental Information Processing	Signal Transduction	Wnt signaling pathway
mTOR signaling pathway	P327	0.0259148	1.10715951462467e-06	2.58616047899814e-06	3.15475567468488e-07	0.156052	Environmental Information Processing	Signal Transduction	mTOR signaling pathway
Adherens junction	P003	NaN	0	0	0	NaN	Cellular Processes	Cell Communication	Adherens junction
Apoptosis	P017	0.671011	0.000396058	0.000442045	0.000386764	0.893606	Cellular Processes	Cell Growth and Death	Apoptosis
Bacterial chemotaxis	P023	0.434868	0.466623	0.459318	0.475185	0.708579	Cellular Processes	Cell Motility	Bacterial chemotaxis
Bacterial motility proteins	P025	0.85907	1.00737	1.02579	1.00737	0.950103	Cellular Processes	Cell Motility	Bacterial motility proteins
Cell cycle	P057	0.0259148	1.10715951462467e-06	2.58616047899814e-06	3.15475567468488e-07	0.156052	Cellular Processes	Cell Growth and Death	Cell cycle
Cell cycle - Caulobacter	P058	0.434868	0.513916	0.512153	0.5152	0.708579	Cellular Processes	Cell Growth and Death	Cell cycle - Caulobacter
Cell cycle - yeast	P059	NaN	0	0	0	NaN	Cellular Processes	Cell Growth and Death	Cell cycle - yeast
Cytoskeleton proteins	P080	0.100944	0.384233	0.379394	0.391601	0.317743	Cellular Processes	Cell Motility	Cytoskeleton proteins
Endocytosis	P095	2.03296207771595e-05	1.82953308087664e-07	1.54197040215731e-06	0	0.0018771	Cellular Processes	Transport and Catabolism	Endocytosis
Flagellar assembly	P107	0.73987	0.429025	0.439998	0.429025	0.931564	Cellular Processes	Cell Motility	Flagellar assembly
Focal adhesion	P111	0.0476981	0	7.77558815314686e-08	0	0.206625	Cellular Processes	Cell Communication	Focal adhesion
Lysosome	P168	0.615608	0.0654799	0.0711788	0.0637318	0.86123	Cellular Processes	Transport and Catabolism	Lysosome
Meiosis - yeast	P172	0.871214	0.00183767	0.00154115	0.00188233	0.950103	Cellular Processes	Cell Growth and Death	Meiosis - yeast
Oocyte meiosis	P195	NaN	0	0	0	NaN	Cellular Processes	Cell Growth and Death	Oocyte meiosis
Peroxisome	P214	0.138103	0.164537	0.170043	0.162757	0.390352	Cellular Processes	Transport and Catabolism	Peroxisome
Phagosome	P216	0.0137687	8.59413573460723e-07	1.67715989186097e-06	9.02569314101151e-08	0.12303	Cellular Processes	Transport and Catabolism	Phagosome
Regulation of actin cytoskeleton	P254	NaN	0	0	0	NaN	Cellular Processes	Cell Motility	Regulation of actin cytoskeleton
Tight junction	P292	NaN	0	0	0	NaN	Cellular Processes	Cell Communication	Tight junction
p53 signaling pathway	P328	0.16501	6.60652236694077e-05	0.00010697	5.48332335368332e-05	0.427176	Cellular Processes	Cell Growth and Death	p53 signaling pathway
