# Supplementary material for: Alterations in the gut bacterial microbiome in fungal Keratitis patients
Source: PLoS One. 2018 Jun 22;13(6):e0199640. doi: 10.1371/journal.pone.0199640 (PMC6014669; doi:10.1371/journal.pone.0199640)
Supplement: S18 Table — The modules that showed significantly different enrichment in each dataset were identified using Wilcoxon test (BH corrected P-value < 0.05 was considered as significant). (XLSX) [file pone.0199640.s018.xlsx]

## Sheet: Discriminating_Modules
S18 Table. Summary of KEGG functional modules observed in the studied cohort
Name	P_value	Overall-median	FK	HC	BH_ Corrected	Level1	Level2	Level3	module	module_details
M00003	0.000118015	1.31503	1.27404	1.34242	0.00841276	Pathway module	Carbohydrate and lipid metabolism	Central carbohydrate metabolism	M00003	M00003 Gluconeogenesis, oxaloacetate => fructose-6P [PATH:map00010 map00020]
M00512	0.000191098	1.82639746901894e-05	0.0001358	5.53478706655754e-07	0.0119197	Functional set	Environmental information processing	Two-component regulatory system	M00512	M00512 CckA-CtrA/CpdR (cell cycle control) two-component regulatory system [PATH:map02020 map04112] [BR:ko02022]
M00227	0.000253915	0.056652	0.0271955	0.0847364	0.0140782	Structural complex	Environmental information processing	Phosphate and amino acid transport system	M00227	M00227 Glutamine transport system [PATH:map02010] [BR:ko02000]
M00274	0.000331782	0.0202557	0.0146287	0.029362	0.0140948	Structural complex	Environmental information processing	Phosphotransferase system (PTS)	M00274	M00274 PTS system, mannitol-specific II component [PATH:map00051 map02060] [BR:ko02000]
M00493	0.000357597	4.19454624396033e-06	4.08138443604602e-05	9.77125925913723e-07	0.0140948	Functional set	Environmental information processing	Two-component regulatory system	M00493	M00493 AlgZ-AlgR (alginate production) two-component regulatory system [PATH:map02020] [BR:ko02022]
M00301	0.000388183	0	5.09287447209e-06	0	0.0140948	Structural complex	Environmental information processing	Mineral and organic ion transport system	M00301	M00301 Mannopine transport system [PATH:map02010] [BR:ko02000]
M00460	0.000399501	2.15935345022791e-05	0.000146786	5.53478706655754e-07	0.0140948	Functional set	Environmental information processing	Two-component regulatory system	M00460	M00460 MprB-MprA (maintenance of persistent infection) two-component regulatory system [PATH:map02020] [BR:ko02022]
M00760	0.000449865	0.000179145	0.000536411	5.63300099518128e-05	0.0140948	Functional set	Environmental information processing	Drug resistance	M00760	M00760 Erythromycin resistance, macrolide 2'-phosphotransferase I MphA
M00231	0.000475095	3.66242715912944e-05	0.000100914	7.97219546618229e-06	0.0140948	Structural complex	Environmental information processing	Phosphate and amino acid transport system	M00231	M00231 Octopine/nopaline transport system [PATH:map02010] [BR:ko02000]
M00501	0.000481665	8.47953148296157e-06	5.2485652602458e-05	1.23312523022199e-06	0.0140948	Functional set	Environmental information processing	Two-component regulatory system	M00501	M00501 PilS-PilR (type 4 fimbriae synthesis) two-component regulatory system [PATH:map02020] [BR:ko02022]
M00736	0.000504571	2.01576082847646e-05	0.000105037	7.70292787485113e-06	0.0140948	Pathway module	Secondary metabolism	Biosynthesis of secondary metabolites	M00736	M00736 Nocardicin A biosynthesis, L-pHPG + arginine + serine => nocardicin A [PATH:map00261]
M00174	0.000537599	0	1.49200143998793e-06	0	0.0140948	Pathway module	Energy metabolism	Methane metabolism	M00174	M00174 Methane oxidation, methanotroph, methane => formaldehyde [PATH:map01200 map01220 map00680]
M00597	0.000537599	0	1.49200143998793e-06	0	0.0140948	Structural complex	Energy metabolism	Photosynthesis	M00597	M00597 Anoxygenic photosystem II [BR:ko00194]
M00217	0.00059317	0.00361847	0.00273849	0.00525194	0.0140948	Structural complex	Environmental information processing	Saccharide, polyol, and lipid transport system	M00217	M00217 D-Allose transport system [PATH:map02010] [BR:ko02000]
M00185	0.000672345	0.122866	0.0886368	0.138869	0.01525	Structural complex	Environmental information processing	Mineral and organic ion transport system	M00185	M00185 Sulfate transport system [PATH:map02010] [BR:ko02000]
M00664	0.000843884	0	3.81452990910681e-06	0	0.0183086	Signature module	Gene set	Symbiosis	M00664	M00664 Nodulation
M00202	0.00109495	0.0243789	0.0175862	0.0318962	0.0210145	Structural complex	Environmental information processing	Saccharide, polyol, and lipid transport system	M00202	M00202 Oligogalacturonide transport system [PATH:map02010] [BR:ko02000]
M00031	0.00134949	2.72329898743794e-06	1.40821811627925e-05	0	0.0233524	Pathway module	Nucleotide and amino acid metabolism	Lysine metabolism	M00031	M00031 Lysine biosynthesis, mediated by LysW, 2-aminoadipate => lysine [PATH:map01210 map01230 map00300]
M00790	0.00135716	1.09650684879039e-05	7.13300836333147e-05	2.33901851702015e-06	0.0233524	Pathway module	Secondary metabolism	Biosynthesis of secondary metabolites	M00790	M00790 Pyrrolnitrin biosynthesis, tryptophan => pyrrolnitrin [PATH:map00404]
M00001	0.00155685	1.79549	1.76156	1.84129	0.0242023	Pathway module	Carbohydrate and lipid metabolism	Central carbohydrate metabolism	M00001	M00001 Glycolysis (Embden-Meyerhof pathway), glucose => pyruvate [PATH:map01200 map00010]
M00596	0.00155685	0.120092	0.0965308	0.136711	0.0242023	Pathway module	Energy metabolism	Sulfur metabolism	M00596	M00596 Dissimilatory sulfate reduction, sulfate => H2S [PATH:map00920]
M00534	0.00164003	3.98437867041091e-06	1.84141770685956e-05	0	0.0242023	Pathway module	Secondary metabolism	Aromatics degradation	M00534	M00534 Naphthalene degradation, naphthalene => salicylate [PATH:map01220 map00626]
M00223	0.00164905	0.0671219	0.0441861	0.0736861	0.0242023	Structural complex	Environmental information processing	Phosphate and amino acid transport system	M00223	M00223 Phosphonate transport system [PATH:map02010] [BR:ko02000]
M00034	0.0018484	0.467208	0.43794	0.498176	0.0263529	Pathway module	Nucleotide and amino acid metabolism	Cysteine and methionine metabolism	M00034	M00034 Methionine salvage pathway [PATH:map00270]
M00024	0.00206923	0.35361	0.341299	0.376134	0.0272833	Pathway module	Nucleotide and amino acid metabolism	Aromatic amino acid metabolism	M00024	M00024 Phenylalanine biosynthesis, chorismate => phenylalanine [PATH:map01230 map00400]
M00025	0.00206923	0.434407	0.402731	0.449839	0.0272833	Pathway module	Nucleotide and amino acid metabolism	Aromatic amino acid metabolism	M00025	M00025 Tyrosine biosynthesis, chorismate => tyrosine [PATH:map01230 map00400]
M00702	0.00218833	0.000385175	0.000271654	0.000668371	0.0279994	Signature module	Gene set	Drug resistance	M00702	M00702 Multidrug resistance, efflux pump NorB
M00282	0.00258354	0.0375021	0.0273363	0.0464321	0.0317083	Structural complex	Environmental information processing	Phosphotransferase system (PTS)	M00282	M00282 PTS system, D-glucosamine-specific II component [PATH:map00520 map02060] [BR:ko02000]
M00623	0.00260529	3.98938565860142e-06	7.41876828042101e-06	1.3695630634254e-06	0.0317083	Pathway module	Secondary metabolism	Aromatics degradation	M00623	M00623 Phthalate degradation, phthalate => protocatechuate [PATH:map01220 map00624]
M00531	0.00304171	0.0107894	0.00789284	0.0147003	0.0361384	Pathway module	Energy metabolism	Nitrogen metabolism	M00531	M00531 Assimilatory nitrate reduction, nitrate => ammonia [PATH:map00910]
M00007	0.0033863	0.73293	0.702954	0.747594	0.0384038	Pathway module	Carbohydrate and lipid metabolism	Central carbohydrate metabolism	M00007	M00007 Pentose phosphate pathway, non-oxidative phase, fructose 6P => ribose 5P [PATH:map01200 map01230 map00030]
M00660	0.0033863	0.0261741	0.0407908	0.0163595	0.0384038	Signature module	Gene set	Plant pathogenicity	M00660	M00660 Xanthomonas spp. pathogenicity signature, T3SS and effectors
M00319	0.00357136	0.00371154	0.00191255	0.00486537	0.0396024	Structural complex	Environmental information processing	Metallic cation, iron-siderophore and vitamin B12 transport system	M00319	M00319 Manganese/zinc/iron transport system [PATH:map02010] [BR:ko02000]
M00219	0.00376541	0.00548389	0.00415375	0.00728347	0.0399774	Structural complex	Environmental information processing	Saccharide, polyol, and lipid transport system	M00219	M00219 AI-2 transport system [PATH:map02010] [BR:ko02000]
M00542	0.00376541	0.029492	0.0459036	0.0182239	0.0399774	Signature module	Gene set	Pathogenicity	M00542	M00542 EHEC/EPEC pathogenicity signature, T3SS and effectors [PATH:map05130]
M00332	0.00418196	0.0328836	0.0509478	0.0207811	0.043475	Structural complex	Environmental information processing	Bacterial secretion system	M00332	M00332 Type III secretion system [PATH:map03070] [BR:ko02044]
M00002	0.00440525	0.999514	0.970977	1.01207	0.0448616	Pathway module	Carbohydrate and lipid metabolism	Central carbohydrate metabolism	M00002	M00002 Glycolysis, core module involving three-carbon compounds [PATH:map01200 map01230 map00010]
M00513	0.00460863	5.66498548166318e-06	3.03615574335362e-05	2.91785487538444e-06	0.0459826	Functional set	Environmental information processing	Two-component regulatory system	M00513	M00513 LuxQN/CqsS-LuxU-LuxO (quorum sensing) two-component regulatory system [PATH:map02020 map05111] [BR:ko02022]
M00269	0.00488392	0.0268617	0.0234566	0.0331265	0.0459826	Structural complex	Environmental information processing	Phosphotransferase system (PTS)	M00269	M00269 PTS system, sucrose-specific II component [PATH:map00500 map02060] [BR:ko02000]
M00278	0.00488392	0.00179954	0.00146149	0.00310834	0.0459826	Structural complex	Environmental information processing	Phosphotransferase system (PTS)	M00278	M00278 PTS system, sorbose-specific II component [PATH:map00051 map02060] [BR:ko02000]
M00378	0.00488392	0.00134681	0.00184461	0.000899424	0.0459826	Pathway module	Energy metabolism	Methane metabolism	M00378	M00378 F420 biosynthesis [PATH:map00680]
M00165	4.36138583467913e-06	1.11095	1.0709	1.13091	0.00217633	Pathway module	Energy metabolism	Carbon fixation	M00165	M00165 Reductive pentose phosphate cycle (Calvin cycle) [PATH:map01200 map00710]
M00167	4.84786194244291e-05	0.832571	0.800675	0.860676	0.00799943	Pathway module	Energy metabolism	Carbon fixation	M00167	M00167 Reductive pentose phosphate cycle, glyceraldehyde-3P => ribulose-5P [PATH:map01200 map00710]
M00528	6.6431228386528e-05	9.69076162599087e-07	1.53646432118539e-05	0	0.00799943	Pathway module	Energy metabolism	Nitrogen metabolism	M00528	M00528 Nitrification, ammonia => nitrite [PATH:map00910]
M00504	9.61855188809381e-05	0.000111122	0.000209698	4.17800816778889e-05	0.00799943	Functional set	Environmental information processing	Two-component regulatory system	M00504	M00504 DctB-DctD (C4-dicarboxylate transport) two-component regulatory system [PATH:map02020] [BR:ko02022]
